# Supplementary material for: Harnessing Bifunctional N‐Benzoyloxyamides for Photoredox Amidative Dual Functionalizations of Alkenes
Source: Angew Chem Int Ed Engl. 2025 Jun 16;64(32):e202506290. doi: 10.1002/anie.202506290 (PMC12322644; doi:10.1002/anie.202506290)
Supplement: Supplementary file 2 — Supporting Information [file ANIE-64-e202506290-s001.zip]

Archive with 8 entries (8 files):
- 4m.cif
- 4m_checkcif.pdf
- 4s.cif
- 4s_checkcif.pdf
- 5h.cif
- 5h_checkcif.pdf
- 6h.cif
- 6h_checkcif.pdf
