# Supplementary material for: Harnessing Bifunctional N‐Benzoyloxyamides for Photoredox Amidative Dual Functionalizations of Alkenes
Source: Angew Chem Int Ed Engl. 2025 Jun 16;64(32):e202506290. doi: 10.1002/anie.202506290 (PMC12322644; doi:10.1002/anie.202506290)
Supplement: Supplementary file 2 — Supporting Information [file ANIE-64-e202506290-s001.zip › 4m.cif]

 
data_A25014_014
 
_audit_creation_method            'SHELXL-2019/3'
_shelx_SHELXL_version_number      '2019/3'
_chemical_name_systematic         ?
_chemical_name_common             ?
_chemical_melting_point           ?
_chemical_formula_moiety          'C17 H19 N O2'
_chemical_formula_sum
 'C17 H19 N O2' 
_chemical_formula_weight          269.33

loop_
 _atom_type_symbol
 _atom_type_description
 _atom_type_scat_dispersion_real
 _atom_type_scat_dispersion_imag
 _atom_type_scat_source
 'C'  'C'   0.0033   0.0016
 'International Tables Vol C Tables 4.2.6.8 and 6.1.1.4'
 'H'  'H'   0.0000   0.0000
 'International Tables Vol C Tables 4.2.6.8 and 6.1.1.4'
 'N'  'N'   0.0061   0.0033
 'International Tables Vol C Tables 4.2.6.8 and 6.1.1.4'
 'O'  'O'   0.0106   0.0060
 'International Tables Vol C Tables 4.2.6.8 and 6.1.1.4'
 
_space_group_crystal_system       monoclinic
_space_group_IT_number            14
_space_group_name_H-M_alt         'P 21/c'
_space_group_name_Hall            '-P 2ybc'
 
_shelx_space_group_comment
;
The symmetry employed for this shelxl refinement is uniquely defined
by the following loop, which should always be used as a source of
symmetry information in preference to the above space-group names.
They are only intended as comments.
;
 
loop_
 _space_group_symop_operation_xyz
 'x, y, z'
 '-x, y+1/2, -z+1/2'
 '-x, -y, -z'
 'x, -y-1/2, z-1/2'
 
_cell_length_a                    17.1827(8)
_cell_length_b                    5.2241(2)
_cell_length_c                    16.8261(7)
_cell_angle_alpha                 90
_cell_angle_beta                  99.1338(14)
_cell_angle_gamma                 90
_cell_volume                      1491.23(11)
_cell_formula_units_Z             4
_cell_measurement_temperature     296(2)
_cell_measurement_reflns_used     7020
_cell_measurement_theta_min       2.40
_cell_measurement_theta_max       25.98
 
_exptl_crystal_description        'needle'
_exptl_crystal_colour             'colourless'
_exptl_crystal_density_meas       ?
_exptl_crystal_density_method     ?
_exptl_crystal_density_diffrn     1.200          
_exptl_crystal_F_000              576
_exptl_transmission_factor_min    ?
_exptl_transmission_factor_max    ?
_exptl_crystal_size_max           0.162
_exptl_crystal_size_mid           0.025
_exptl_crystal_size_min           0.023
_exptl_absorpt_coefficient_mu     0.078
_shelx_estimated_absorpt_T_min    0.987
_shelx_estimated_absorpt_T_max    0.998
_exptl_absorpt_correction_type    MULTI-SCAN
_exptl_absorpt_correction_T_min   0.7187
_exptl_absorpt_correction_T_max   0.7455
_exptl_absorpt_process_details    SADABS
_exptl_absorpt_special_details    ?
_diffrn_ambient_temperature       296(2)
_diffrn_radiation_wavelength      0.71073
_diffrn_radiation_type            MoK\a
_diffrn_source                    'Ius 3.0 microfocus source'
_diffrn_measurement_device_type   'PHOTON II CPAD detector'
_diffrn_measurement_method        'phi and omega scans' 
_diffrn_detector_area_resol_mean  ?
_diffrn_reflns_number             25417
_diffrn_reflns_av_unetI/netI      0.0440
_diffrn_reflns_av_R_equivalents   0.1005
_diffrn_reflns_limit_h_min        -21
_diffrn_reflns_limit_h_max        21
_diffrn_reflns_limit_k_min        -6
_diffrn_reflns_limit_k_max        6
_diffrn_reflns_limit_l_min        -21
_diffrn_reflns_limit_l_max        16
_diffrn_reflns_theta_min          2.401
_diffrn_reflns_theta_max          27.007
_diffrn_reflns_theta_full         25.242
_diffrn_measured_fraction_theta_max   1.000
_diffrn_measured_fraction_theta_full  1.000
_diffrn_reflns_Laue_measured_fraction_max    1.000
_diffrn_reflns_Laue_measured_fraction_full   1.000
_diffrn_reflns_point_group_measured_fraction_max   1.000
_diffrn_reflns_point_group_measured_fraction_full  1.000
_reflns_number_total              3258
_reflns_number_gt                 1992
_reflns_threshold_expression      'I > 2\s(I)'
_reflns_Friedel_coverage          0.000
_reflns_Friedel_fraction_max      .
_reflns_Friedel_fraction_full     .
 
_reflns_special_details
;
 Reflections were merged by SHELXL according to the crystal
 class for the calculation of statistics and refinement.
 
 _reflns_Friedel_fraction is defined as the number of unique
 Friedel pairs measured divided by the number that would be
 possible theoretically, ignoring centric projections and
 systematic absences.
;
 
_computing_data_collection        'Bruker APEX5 software' 
_computing_cell_refinement        'Bruker APEX5 software' 
_computing_data_reduction         'Bruker APEX5 software' 
_computing_structure_solution     'SHELXS-2013/1 (Sheldrick, 2013)'
_computing_structure_refinement   'SHELXL-2019/2 (Sheldrick, 2019)'
_computing_molecular_graphics     ORTEP
_computing_publication_material   CIFTAB
_refine_special_details           ?
_refine_ls_structure_factor_coef  Fsqd
_refine_ls_matrix_type            full
_refine_ls_weighting_scheme       calc
_refine_ls_weighting_details
'w=1/[\s^2^(Fo^2^)+(0.0623P)^2^+0.0965P] where P=(Fo^2^+2Fc^2^)/3'
_atom_sites_solution_primary      direct
_atom_sites_solution_secondary    ?
_atom_sites_solution_hydrogens    mixed
_refine_ls_hydrogen_treatment     mixed
_refine_ls_extinction_method      none
_refine_ls_extinction_coef        .
_refine_ls_number_reflns          3258
_refine_ls_number_parameters      223
_refine_ls_number_restraints      252
_refine_ls_R_factor_all           0.0869
_refine_ls_R_factor_gt            0.0449
_refine_ls_wR_factor_ref          0.1360
_refine_ls_wR_factor_gt           0.1135
_refine_ls_goodness_of_fit_ref    1.016
_refine_ls_restrained_S_all       0.997
_refine_ls_shift/su_max           0.000
_refine_ls_shift/su_mean          0.000
 
loop_
 _atom_site_label
 _atom_site_type_symbol
 _atom_site_fract_x
 _atom_site_fract_y
 _atom_site_fract_z
 _atom_site_U_iso_or_equiv
 _atom_site_adp_type
 _atom_site_occupancy
 _atom_site_site_symmetry_order  
 _atom_site_calc_flag
 _atom_site_refinement_flags_posn
 _atom_site_refinement_flags_adp
 _atom_site_refinement_flags_occupancy
 _atom_site_disorder_assembly
 _atom_site_disorder_group
C1 C 0.42390(11) 0.3246(4) 0.63767(11) 0.0636(5) Uani 1 1 d . . . . .
H1 H 0.398937 0.185419 0.657170 0.076 Uiso 1 1 calc R U . . .
C2 C 0.50220(12) 0.3714(4) 0.66679(13) 0.0719(5) Uani 1 1 d . . . . .
H2 H 0.529368 0.266547 0.706459 0.086 Uiso 1 1 calc R U . . .
C3 C 0.53977(11) 0.5720(4) 0.63728(12) 0.0689(5) Uani 1 1 d . . . . .
H3 H 0.593089 0.600092 0.655343 0.083 Uiso 1 1 calc R U . . .
C4 C 0.49888(12) 0.7319(4) 0.58108(14) 0.0737(5) Uani 1 1 d . . . . .
H4 H 0.524234 0.871045 0.562038 0.088 Uiso 1 1 calc R U . . .
C5 C 0.42010(11) 0.6875(4) 0.55249(12) 0.0634(5) Uani 1 1 d . . . . .
H5 H 0.392643 0.797406 0.514506 0.076 Uiso 1 1 calc R U . . .
C6 C 0.38199(9) 0.4810(3) 0.58003(9) 0.0497(4) Uani 1 1 d . . . . .
C7 C 0.29810(10) 0.4170(3) 0.54902(9) 0.0511(4) Uani 1 1 d . . . . .
O8 O 0.27497(8) 0.1928(2) 0.54707(9) 0.0711(4) Uani 1 1 d . . . . .
N9 N 0.25024(8) 0.6115(3) 0.52394(9) 0.0533(3) Uani 1 1 d . . . . .
H9 H 0.2660(14) 0.764(6) 0.5306(14) 0.080 Uiso 1 1 d . U . . .
C10 C 0.16641(10) 0.5772(4) 0.49428(11) 0.0592(4) Uani 1 1 d . . . . .
H10 H 0.1599(15) 0.407(6) 0.4752(15) 0.089 Uiso 1 1 d . U . . .
C11 C 0.11844(13) 0.6136(7) 0.56164(15) 0.0943(8) Uani 1 1 d . . . . .
H11A H 0.064149 0.574666 0.542227 0.141 Uiso 1 1 calc R U . . .
H11B H 0.122871 0.787902 0.579890 0.141 Uiso 1 1 calc R U . . .
H11C H 0.137913 0.501364 0.605481 0.141 Uiso 1 1 calc R U . . .
C12 C 0.14162(10) 0.7603(4) 0.42380(11) 0.0583(4) Uani 1 1 d . . . . .
H12 H 0.1440(14) 0.935(6) 0.4433(14) 0.087 Uiso 1 1 d . U . . .
O13 O 0.06086(7) 0.7079(3) 0.39716(9) 0.0777(4) Uani 1 1 d . . . . .
C14 C 0.02273(15) 0.9002(7) 0.3455(2) 0.1108(10) Uani 1 1 d . . . . .
H14A H -0.031142 0.852060 0.327778 0.166 Uiso 1 1 calc R U . . .
H14B H 0.049171 0.919077 0.299681 0.166 Uiso 1 1 calc R U . . .
H14C H 0.024383 1.059653 0.374091 0.166 Uiso 1 1 calc R U . . .
C15 C 0.1890(8) 0.745(3) 0.3581(7) 0.0539(19) Uani 0.38(2) 1 d G U P A 1
C16 C 0.2511(8) 0.899(2) 0.3433(7) 0.0585(17) Uani 0.38(2) 1 d G U P A 1
H16 H 0.266458 1.039117 0.376365 0.070 Uiso 0.38(2) 1 calc R U P A 1
C17 C 0.2902(6) 0.845(2) 0.2790(7) 0.0613(16) Uani 0.38(2) 1 d G U P A 1
H17 H 0.331683 0.947951 0.269103 0.074 Uiso 0.38(2) 1 calc R U P A 1
C18 C 0.2672(7) 0.636(3) 0.2296(5) 0.0602(18) Uani 0.38(2) 1 d G U P A 1
H18 H 0.293331 0.599574 0.186619 0.072 Uiso 0.38(2) 1 calc R U P A 1
C19 C 0.2051(8) 0.4820(18) 0.2445(6) 0.0706(19) Uani 0.38(2) 1 d G U P A 1
H19 H 0.189754 0.342360 0.211397 0.085 Uiso 0.38(2) 1 calc R U P A 1
C20 C 0.1660(7) 0.537(2) 0.3087(8) 0.0702(19) Uani 0.38(2) 1 d G U P A 1
H20 H 0.124529 0.433522 0.318659 0.084 Uiso 0.38(2) 1 calc R U P A 1
C15B C 0.1911(5) 0.7237(16) 0.3563(4) 0.0537(12) Uani 0.62(2) 1 d G U P A 2
C16B C 0.2489(5) 0.9082(14) 0.3534(5) 0.0646(13) Uani 0.62(2) 1 d G U P A 2
H16B H 0.255666 1.039332 0.391250 0.078 Uiso 0.62(2) 1 calc R U P A 2
C17B C 0.2965(4) 0.8965(14) 0.2940(5) 0.0691(12) Uani 0.62(2) 1 d G U P A 2
H17B H 0.335136 1.019925 0.292086 0.083 Uiso 0.62(2) 1 calc R U P A 2
C18B C 0.2863(5) 0.7005(16) 0.2375(4) 0.0587(12) Uani 0.62(2) 1 d G U P A 2
H18B H 0.318143 0.692686 0.197707 0.070 Uiso 0.62(2) 1 calc R U P A 2
C19B C 0.2285(5) 0.5160(12) 0.2403(3) 0.0603(13) Uani 0.62(2) 1 d G U P A 2
H19B H 0.221679 0.384852 0.202492 0.072 Uiso 0.62(2) 1 calc R U P A 2
C20B C 0.1809(5) 0.5277(12) 0.2997(4) 0.0601(11) Uani 0.62(2) 1 d G U P A 2
H20B H 0.142208 0.404255 0.301656 0.072 Uiso 0.62(2) 1 calc R U P A 2
 
loop_
 _atom_site_aniso_label
 _atom_site_aniso_U_11
 _atom_site_aniso_U_22
 _atom_site_aniso_U_33
 _atom_site_aniso_U_23
 _atom_site_aniso_U_13
 _atom_site_aniso_U_12
C1 0.0655(10) 0.0564(10) 0.0680(10) 0.0100(8) 0.0081(8) -0.0010(8)
C2 0.0662(11) 0.0716(12) 0.0738(12) 0.0120(10) -0.0013(9) 0.0075(9)
C3 0.0566(10) 0.0687(12) 0.0781(12) -0.0065(9) 0.0009(9) 0.0002(8)
C4 0.0607(11) 0.0640(11) 0.0955(14) 0.0129(10) 0.0100(10) -0.0073(9)
C5 0.0580(10) 0.0579(10) 0.0739(11) 0.0129(8) 0.0094(8) 0.0019(8)
C6 0.0550(8) 0.0445(8) 0.0506(8) -0.0046(6) 0.0112(7) 0.0028(7)
C7 0.0607(9) 0.0442(8) 0.0488(8) -0.0037(6) 0.0095(7) -0.0018(7)
O8 0.0745(8) 0.0429(7) 0.0928(9) 0.0005(6) 0.0034(7) -0.0057(6)
N9 0.0520(8) 0.0453(7) 0.0601(8) -0.0011(6) 0.0018(6) -0.0044(6)
C10 0.0543(9) 0.0581(10) 0.0630(10) 0.0002(8) 0.0027(7) -0.0083(7)
C11 0.0625(12) 0.146(2) 0.0762(13) 0.0067(14) 0.0159(10) -0.0125(14)
C12 0.0497(9) 0.0521(10) 0.0707(10) -0.0024(8) 0.0027(7) 0.0011(7)
O13 0.0490(7) 0.0896(10) 0.0899(9) 0.0120(8) -0.0028(6) -0.0019(6)
C14 0.0663(14) 0.129(2) 0.131(2) 0.027(2) -0.0053(14) 0.0245(14)
C15 0.055(3) 0.043(3) 0.060(3) -0.002(3) -0.002(3) 0.008(3)
C16 0.065(3) 0.050(3) 0.061(3) -0.006(3) 0.012(3) 0.002(3)
C17 0.064(3) 0.054(3) 0.067(3) -0.006(3) 0.014(3) -0.004(2)
C18 0.062(4) 0.058(4) 0.059(3) -0.003(3) 0.003(3) 0.000(3)
C19 0.071(4) 0.073(3) 0.067(3) -0.004(3) 0.008(3) -0.005(3)
C20 0.075(4) 0.069(3) 0.066(3) -0.005(3) 0.009(3) 0.006(3)
C15B 0.053(2) 0.048(2) 0.057(2) 0.0055(19) -0.0004(19) 0.0045(19)
C16B 0.067(2) 0.057(2) 0.070(3) 0.0002(19) 0.014(2) -0.002(2)
C17B 0.074(2) 0.058(2) 0.076(3) -0.0067(19) 0.014(2) -0.0077(18)
C18B 0.061(2) 0.053(3) 0.0600(19) 0.0026(18) 0.0063(18) -0.002(2)
C19B 0.063(3) 0.060(2) 0.0567(17) -0.0062(15) 0.0063(18) -0.007(2)
C20B 0.064(2) 0.0566(18) 0.059(2) -0.0083(16) 0.0086(17) -0.0055(17)
 
_geom_special_details
;
 All esds (except the esd in the dihedral angle between two l.s. planes)
 are estimated using the full covariance matrix.  The cell esds are taken
 into account individually in the estimation of esds in distances, angles
 and torsion angles; correlations between esds in cell parameters are only
 used when they are defined by crystal symmetry.  An approximate (isotropic)
 treatment of cell esds is used for estimating esds involving l.s. planes.
;
 
loop_
 _geom_bond_atom_site_label_1
 _geom_bond_atom_site_label_2
 _geom_bond_distance
 _geom_bond_site_symmetry_2
 _geom_bond_publ_flag
C1 C2 1.379(3) . ?
C1 C6 1.380(2) . ?
C1 H1 0.9300 . ?
C2 C3 1.365(3) . ?
C2 H2 0.9300 . ?
C3 C4 1.369(3) . ?
C3 H3 0.9300 . ?
C4 C5 1.382(3) . ?
C4 H4 0.9300 . ?
C5 C6 1.380(3) . ?
C5 H5 0.9300 . ?
C6 C7 1.491(2) . ?
C7 O8 1.235(2) . ?
C7 N9 1.333(2) . ?
N9 C10 1.459(2) . ?
N9 H9 0.85(3) . ?
C10 C11 1.516(3) . ?
C10 C12 1.530(3) . ?
C10 H10 0.95(3) . ?
C11 H11A 0.9600 . ?
C11 H11B 0.9600 . ?
C11 H11C 0.9600 . ?
C12 O13 1.416(2) . ?
C12 C15 1.475(8) . ?
C12 C15B 1.535(5) . ?
C12 H12 0.97(3) . ?
O13 C14 1.419(3) . ?
C14 H14A 0.9600 . ?
C14 H14B 0.9600 . ?
C14 H14C 0.9600 . ?
C15 C16 1.3900 . ?
C15 C20 1.3900 . ?
C16 C17 1.3900 . ?
C16 H16 0.9300 . ?
C17 C18 1.3900 . ?
C17 H17 0.9300 . ?
C18 C19 1.3900 . ?
C18 H18 0.9300 . ?
C19 C20 1.3900 . ?
C19 H19 0.9300 . ?
C20 H20 0.9300 . ?
C15B C16B 1.3900 . ?
C15B C20B 1.3900 . ?
C16B C17B 1.3900 . ?
C16B H16B 0.9300 . ?
C17B C18B 1.3900 . ?
C17B H17B 0.9300 . ?
C18B C19B 1.3900 . ?
C18B H18B 0.9300 . ?
C19B C20B 1.3900 . ?
C19B H19B 0.9300 . ?
C20B H20B 0.9300 . ?
 
loop_
 _geom_angle_atom_site_label_1
 _geom_angle_atom_site_label_2
 _geom_angle_atom_site_label_3
 _geom_angle
 _geom_angle_site_symmetry_1
 _geom_angle_site_symmetry_3
 _geom_angle_publ_flag
C2 C1 C6 121.03(18) . . ?
C2 C1 H1 119.5 . . ?
C6 C1 H1 119.5 . . ?
C3 C2 C1 119.88(18) . . ?
C3 C2 H2 120.1 . . ?
C1 C2 H2 120.1 . . ?
C2 C3 C4 119.94(18) . . ?
C2 C3 H3 120.0 . . ?
C4 C3 H3 120.0 . . ?
C3 C4 C5 120.31(19) . . ?
C3 C4 H4 119.8 . . ?
C5 C4 H4 119.8 . . ?
C6 C5 C4 120.34(17) . . ?
C6 C5 H5 119.8 . . ?
C4 C5 H5 119.8 . . ?
C5 C6 C1 118.45(16) . . ?
C5 C6 C7 122.81(15) . . ?
C1 C6 C7 118.73(15) . . ?
O8 C7 N9 122.30(16) . . ?
O8 C7 C6 120.73(15) . . ?
N9 C7 C6 116.96(14) . . ?
C7 N9 C10 122.74(15) . . ?
C7 N9 H9 120.6(16) . . ?
C10 N9 H9 116.1(16) . . ?
N9 C10 C11 110.70(16) . . ?
N9 C10 C12 109.06(14) . . ?
C11 C10 C12 112.55(19) . . ?
N9 C10 H10 106.7(15) . . ?
C11 C10 H10 108.8(15) . . ?
C12 C10 H10 108.8(16) . . ?
C10 C11 H11A 109.5 . . ?
C10 C11 H11B 109.5 . . ?
H11A C11 H11B 109.5 . . ?
C10 C11 H11C 109.5 . . ?
H11A C11 H11C 109.5 . . ?
H11B C11 H11C 109.5 . . ?
O13 C12 C15 112.5(6) . . ?
O13 C12 C10 105.23(15) . . ?
C15 C12 C10 115.4(7) . . ?
O13 C12 C15B 111.8(3) . . ?
C10 C12 C15B 112.2(4) . . ?
O13 C12 H12 106.0(15) . . ?
C15 C12 H12 107.7(15) . . ?
C10 C12 H12 109.6(15) . . ?
C15B C12 H12 111.7(15) . . ?
C12 O13 C14 113.02(19) . . ?
O13 C14 H14A 109.5 . . ?
O13 C14 H14B 109.5 . . ?
H14A C14 H14B 109.5 . . ?
O13 C14 H14C 109.5 . . ?
H14A C14 H14C 109.5 . . ?
H14B C14 H14C 109.5 . . ?
C16 C15 C20 120.0 . . ?
C16 C15 C12 129.4(9) . . ?
C20 C15 C12 110.6(9) . . ?
C17 C16 C15 120.0 . . ?
C17 C16 H16 120.0 . . ?
C15 C16 H16 120.0 . . ?
C16 C17 C18 120.0 . . ?
C16 C17 H17 120.0 . . ?
C18 C17 H17 120.0 . . ?
C19 C18 C17 120.0 . . ?
C19 C18 H18 120.0 . . ?
C17 C18 H18 120.0 . . ?
C20 C19 C18 120.0 . . ?
C20 C19 H19 120.0 . . ?
C18 C19 H19 120.0 . . ?
C19 C20 C15 120.0 . . ?
C19 C20 H20 120.0 . . ?
C15 C20 H20 120.0 . . ?
C16B C15B C20B 120.0 . . ?
C16B C15B C12 115.0(5) . . ?
C20B C15B C12 125.0(5) . . ?
C15B C16B C17B 120.0 . . ?
C15B C16B H16B 120.0 . . ?
C17B C16B H16B 120.0 . . ?
C16B C17B C18B 120.0 . . ?
C16B C17B H17B 120.0 . . ?
C18B C17B H17B 120.0 . . ?
C19B C18B C17B 120.0 . . ?
C19B C18B H18B 120.0 . . ?
C17B C18B H18B 120.0 . . ?
C18B C19B C20B 120.0 . . ?
C18B C19B H19B 120.0 . . ?
C20B C19B H19B 120.0 . . ?
C19B C20B C15B 120.0 . . ?
C19B C20B H20B 120.0 . . ?
C15B C20B H20B 120.0 . . ?
 
loop_
 _geom_torsion_atom_site_label_1
 _geom_torsion_atom_site_label_2
 _geom_torsion_atom_site_label_3
 _geom_torsion_atom_site_label_4
 _geom_torsion
 _geom_torsion_site_symmetry_1
 _geom_torsion_site_symmetry_2
 _geom_torsion_site_symmetry_3
 _geom_torsion_site_symmetry_4
 _geom_torsion_publ_flag
C6 C1 C2 C3 -1.4(3) . . . . ?
C1 C2 C3 C4 2.5(3) . . . . ?
C2 C3 C4 C5 -1.6(3) . . . . ?
C3 C4 C5 C6 -0.3(3) . . . . ?
C4 C5 C6 C1 1.4(3) . . . . ?
C4 C5 C6 C7 -177.39(18) . . . . ?
C2 C1 C6 C5 -0.5(3) . . . . ?
C2 C1 C6 C7 178.28(18) . . . . ?
C5 C6 C7 O8 149.61(18) . . . . ?
C1 C6 C7 O8 -29.1(2) . . . . ?
C5 C6 C7 N9 -30.4(2) . . . . ?
C1 C6 C7 N9 150.86(16) . . . . ?
O8 C7 N9 C10 1.7(3) . . . . ?
C6 C7 N9 C10 -178.26(14) . . . . ?
C7 N9 C10 C11 93.6(2) . . . . ?
C7 N9 C10 C12 -142.05(16) . . . . ?
N9 C10 C12 O13 177.96(15) . . . . ?
C11 C10 C12 O13 -58.8(2) . . . . ?
N9 C10 C12 C15 53.3(6) . . . . ?
C11 C10 C12 C15 176.6(6) . . . . ?
N9 C10 C12 C15B 56.2(3) . . . . ?
C11 C10 C12 C15B 179.4(3) . . . . ?
C15 C12 O13 C14 -68.3(7) . . . . ?
C10 C12 O13 C14 165.3(2) . . . . ?
C15B C12 O13 C14 -72.7(4) . . . . ?
O13 C12 C15 C16 140.8(7) . . . . ?
C10 C12 C15 C16 -98.4(9) . . . . ?
O13 C12 C15 C20 -41.6(8) . . . . ?
C10 C12 C15 C20 79.1(7) . . . . ?
C20 C15 C16 C17 0.0 . . . . ?
C12 C15 C16 C17 177.3(14) . . . . ?
C15 C16 C17 C18 0.0 . . . . ?
C16 C17 C18 C19 0.0 . . . . ?
C17 C18 C19 C20 0.0 . . . . ?
C18 C19 C20 C15 0.0 . . . . ?
C16 C15 C20 C19 0.0 . . . . ?
C12 C15 C20 C19 -177.8(11) . . . . ?
O13 C12 C15B C16B 139.1(3) . . . . ?
C10 C12 C15B C16B -103.0(4) . . . . ?
O13 C12 C15B C20B -39.9(7) . . . . ?
C10 C12 C15B C20B 78.0(6) . . . . ?
C20B C15B C16B C17B 0.0 . . . . ?
C12 C15B C16B C17B -179.1(7) . . . . ?
C15B C16B C17B C18B 0.0 . . . . ?
C16B C17B C18B C19B 0.0 . . . . ?
C17B C18B C19B C20B 0.0 . . . . ?
C18B C19B C20B C15B 0.0 . . . . ?
C16B C15B C20B C19B 0.0 . . . . ?
C12 C15B C20B C19B 179.0(8) . . . . ?
 
loop_
 _geom_hbond_atom_site_label_D 
 _geom_hbond_atom_site_label_H 
 _geom_hbond_atom_site_label_A 
 _geom_hbond_distance_DH 
 _geom_hbond_distance_HA 
 _geom_hbond_distance_DA 
 _geom_hbond_angle_DHA 
 _geom_hbond_site_symmetry_A 
 _geom_hbond_publ_flag
N9 H9 O8  0.85(3) 2.26(3) 3.0828(19) 165(2) 1_565 yes
 
_refine_diff_density_max    0.138
_refine_diff_density_min   -0.127
_refine_diff_density_rms    0.030

_shelx_res_file
;
TITL A25014_014 in P2(1)/c
    A25014_014.res
    created by SHELXL-2019/3 at 16:10:08 on 24-Jan-2025
CELL 0.71073  17.18270   5.22410  16.82610  90.0000  99.1338  90.0000
ZERR    4.00   0.00080   0.00020   0.00070   0.0000   0.0014   0.0000
LATT  1
SYMM -X, 0.5+Y, 0.5-Z
SFAC C H N O
UNIT 68 76 4 8
TEMP 23
SIZE 0.023 0.025 0.162
L.S. 7
BOND $H
ACTA
LIST 4
MERG 2
CONF
FMAP 2
EQIV $1 x, y+1, z
HTAB N9 O8_$1
ISOR 0.01 C15 > C20B
SIMU 0.01 C15 > C20B
PLAN 5
WGHT    0.062300    0.096500
FVAR       0.20846   0.37673
C1    1    0.423903    0.324585    0.637672    11.00000    0.06551    0.05644 =
         0.06798    0.01004    0.00810   -0.00105
AFIX  43
H1    2    0.398937    0.185419    0.657170    11.00000   -1.20000
AFIX   0
C2    1    0.502196    0.371435    0.666786    11.00000    0.06624    0.07164 =
         0.07377    0.01201   -0.00125    0.00750
AFIX  43
H2    2    0.529368    0.266547    0.706459    11.00000   -1.20000
AFIX   0
C3    1    0.539767    0.572040    0.637282    11.00000    0.05657    0.06873 =
         0.07814   -0.00646    0.00092    0.00023
AFIX  43
H3    2    0.593089    0.600092    0.655343    11.00000   -1.20000
AFIX   0
C4    1    0.498882    0.731920    0.581076    11.00000    0.06073    0.06404 =
         0.09554    0.01294    0.00998   -0.00726
AFIX  43
H4    2    0.524234    0.871045    0.562038    11.00000   -1.20000
AFIX   0
C5    1    0.420099    0.687521    0.552493    11.00000    0.05804    0.05787 =
         0.07386    0.01287    0.00944    0.00185
AFIX  43
H5    2    0.392643    0.797406    0.514506    11.00000   -1.20000
AFIX   0
C6    1    0.381989    0.481001    0.580035    11.00000    0.05502    0.04448 =
         0.05064   -0.00456    0.01124    0.00281
C7    1    0.298103    0.416974    0.549020    11.00000    0.06067    0.04418 =
         0.04876   -0.00365    0.00945   -0.00178
O8    4    0.274973    0.192843    0.547073    11.00000    0.07446    0.04285 =
         0.09279    0.00051    0.00336   -0.00573
N9    3    0.250235    0.611484    0.523943    11.00000    0.05202    0.04529 =
         0.06013   -0.00111    0.00179   -0.00436
H9    2    0.266040    0.764326    0.530578    11.00000   -1.50000
C10   1    0.166407    0.577191    0.494282    11.00000    0.05431    0.05812 =
         0.06304    0.00021    0.00270   -0.00832
H10   2    0.159927    0.406639    0.475193    11.00000   -1.50000
C11   1    0.118439    0.613619    0.561643    11.00000    0.06255    0.14571 =
         0.07625    0.00672    0.01592   -0.01252
AFIX 137
H11A  2    0.064149    0.574666    0.542227    11.00000   -1.50000
H11B  2    0.122871    0.787902    0.579890    11.00000   -1.50000
H11C  2    0.137913    0.501364    0.605481    11.00000   -1.50000
AFIX   0
C12   1    0.141620    0.760277    0.423802    11.00000    0.04975    0.05212 =
         0.07073   -0.00241    0.00275    0.00105
H12   2    0.143952    0.935461    0.443295    11.00000   -1.50000
O13   4    0.060861    0.707872    0.397164    11.00000    0.04902    0.08961 =
         0.08988    0.01204   -0.00284   -0.00192
C14   1    0.022735    0.900222    0.345500    11.00000    0.06627    0.12854 =
         0.13081    0.02678   -0.00533    0.02451
AFIX 137
H14A  2   -0.031142    0.852060    0.327778    11.00000   -1.50000
H14B  2    0.049171    0.919077    0.299681    11.00000   -1.50000
H14C  2    0.024383    1.059653    0.374091    11.00000   -1.50000
AFIX  66
PART 1
C15   1    0.189027    0.745361    0.358147    21.00000    0.05489    0.04304 =
         0.06020   -0.00208   -0.00183    0.00760
C16   1    0.251084    0.899465    0.343301    21.00000    0.06535    0.04957 =
         0.06116   -0.00593    0.01168    0.00213
AFIX  43
H16   2    0.266458    1.039117    0.376365    21.00000   -1.20000
AFIX  65
C17   1    0.290163    0.844844    0.279036    21.00000    0.06397    0.05403 =
         0.06691   -0.00588    0.01393   -0.00414
AFIX  43
H17   2    0.331683    0.947951    0.269103    21.00000   -1.20000
AFIX  65
C18   1    0.267185    0.636118    0.229617    21.00000    0.06196    0.05762 =
         0.05896   -0.00317    0.00345   -0.00021
AFIX  43
H18   2    0.293331    0.599574    0.186619    21.00000   -1.20000
AFIX  65
C19   1    0.205128    0.482012    0.244462    21.00000    0.07077    0.07305 =
         0.06689   -0.00446    0.00782   -0.00479
AFIX  43
H19   2    0.189754    0.342360    0.211397    21.00000   -1.20000
AFIX  65
C20   1    0.166049    0.536630    0.308726    21.00000    0.07475    0.06928 =
         0.06570   -0.00499    0.00858    0.00566
AFIX  43
H20   2    0.124529    0.433522    0.318659    21.00000   -1.20000
AFIX  66
PART 0
PART 2

PART 2
C15B  1    0.191058    0.723720    0.356285   -21.00000    0.05331    0.04783 =
         0.05695    0.00546   -0.00039    0.00453
C16B  1    0.248853    0.908154    0.353417   -21.00000    0.06723    0.05725 =
         0.07040    0.00018    0.01404   -0.00230
AFIX  43
H16B  2    0.255666    1.039332    0.391250   -21.00000   -1.20000
AFIX  65
C17B  1    0.296467    0.896526    0.294004   -21.00000    0.07374    0.05840 =
         0.07560   -0.00669    0.01359   -0.00769
AFIX  43
H17B  2    0.335136    1.019925    0.292086   -21.00000   -1.20000
AFIX  65
C18B  1    0.286286    0.700464    0.237458   -21.00000    0.06149    0.05347 =
         0.06004    0.00256    0.00626   -0.00208
AFIX  43
H18B  2    0.318143    0.692686    0.197707   -21.00000   -1.20000
AFIX  65
C19B  1    0.228491    0.516030    0.240325   -21.00000    0.06302    0.06006 =
         0.05668   -0.00622    0.00635   -0.00651
AFIX  43
H19B  2    0.221679    0.384852    0.202492   -21.00000   -1.20000
AFIX  65
C20B  1    0.180876    0.527655    0.299738   -21.00000    0.06404    0.05660 =
         0.05939   -0.00829    0.00864   -0.00554
AFIX  43
H20B  2    0.142208    0.404255    0.301656   -21.00000   -1.20000
PART 0

REM <hkl>
REM A25014_014.hkl
REM </hkl>
AFIX   0
HKLF 4


REM  A25014_014 in P2(1)/c
REM wR2 = 0.1360, GooF = S = 1.016, Restrained GooF = 0.997 for all data
REM R1 = 0.0449 for 1992 Fo > 4sig(Fo) and 0.0869 for all 3258 data
REM 223 parameters refined using 252 restraints

END

WGHT      0.0623      0.0965

REM Highest difference peak  0.138,  deepest hole -0.127,  1-sigma level  0.030
Q1    1   0.0903  0.9953  0.4445  11.00000  0.05    0.14
Q2    1   0.0494  0.5113  0.3909  11.00000  0.05    0.13
Q3    1   0.2420  0.7670  0.3540  11.00000  0.05    0.12
Q4    1   0.4187  0.0864  0.6306  11.00000  0.05    0.12
Q5    1   0.0628  0.4900  0.5461  11.00000  0.05    0.11
;
_shelx_res_checksum   77996

_shelx_hkl_file
;
   0   0  -2  111.34    4.41
   0   0  -2  113.13    4.41
   0   0   2  108.52    5.31
   0   0   2   98.07    9.47
   0   0   2  111.55    4.42
   0   0   2  109.42    4.41
   0   0  -2  117.25    4.42
   0   0  -2  114.18    9.85
   0   0  -2  108.30    5.13
   0   0   3    5.29    3.42
   0   0   3    0.10    0.05
   0   0   3    0.48    0.72
   0   0  -3    0.26    0.49
   0   0  -3   -0.31    5.93
   0   0  -3    0.08    0.05
   0   0   4   17.29    6.24
   0   0   4   20.49    0.84
   0   0   4   21.19    2.42
   0   0  -4   19.90    0.82
   0   0  -4   20.23    0.82
   0   0   4   20.55    0.82
   0   0  -4   20.53    0.84
   0   0  -4    9.46    8.18
   0   0  -4   20.32    1.84
   0   0  -5    0.05    0.06
   0   0  -5  -22.32    7.20
   0   0   5   -0.04    0.06
   0   0   5    0.08    0.03
   0   0   5    1.86    1.42
   0   0   5    4.13    4.77
   0   0  -5    0.09    0.05
   0   0  -5    0.11    0.05
   0   0  -5   -0.10    0.75
   0   0   6    4.11    6.14
   0   0   6    5.82    0.30
   0   0   6    5.91    0.26
   0   0  -6    7.34   11.40
   0   0   6    5.34    2.09
   0   0  -6    6.14    0.28
   0   0  -6    6.35    0.29
   0   0  -6    7.45    1.45
   0   0  -6    6.31    0.28
   0   0   7    0.14    0.09
   0   0   7   -2.01    5.84
   0   0  -7   28.43   14.13
   0   0   7   -1.56    1.83
   0   0  -7    0.20    0.08
   0   0  -7    0.26    0.06
   0   0  -7   -2.00    0.83
   0   0  -8    8.27    0.39
   0   0   8    8.60    2.82
   0   0   8    8.45    0.41
   0   0  -8    8.14    0.38
   0   0  -8    8.84    0.38
   0   0  -8   11.93    2.00
   0   0  -9    0.02    0.06
   0   0   9   -4.14    2.55
   0   0  -9    0.01    0.06
   0   0  -9   -0.02    0.06
   0   0  -9    3.18    1.13
   0   0   9    0.01    0.10
   0   0 -10   46.12    1.83
   0   0 -10   43.02    3.40
   0   0 -10   43.51    1.84
   0   0  10   51.20    6.45
   0   0 -10   44.89    1.82
   0   0 -11    0.05    0.07
   0   0 -11   -0.14    1.19
   0   0 -11   -0.05    0.07
   0   0  11    5.73    4.11
   0   0 -11    0.13    0.13
   0   0 -12    0.79    1.87
   0   0  12    4.50    5.75
   0   0 -13    0.02    0.08
   0   0 -13    0.02    0.17
   0   0 -13   -0.04    0.08
   0   0 -13    0.04    0.04
   0   0 -14    5.67    0.30
   0   0 -14    5.95    0.46
   0   0 -14    4.91    0.24
   0   0 -14    5.61    0.28
   0   0 -15    0.12    0.09
   0   0 -15   -0.09    0.10
   0   0 -15    0.04    0.19
   0   0 -15   -0.10    0.05
   0   0 -16    0.08    0.08
   0   0 -16    0.07    0.11
   0   0 -16    0.03    0.20
   0   0 -16   -0.02    0.06
   0   0 -17   -0.11    0.10
   0   0 -17    0.01    0.07
   0   0 -17   -0.19    0.18
   0   0 -18    0.04    0.22
   0   0 -18    0.65    0.15
   0   0 -19    0.02    0.17
   0   0 -19    0.01    0.11
   0   0 -19    0.13    0.26
   0   0 -20    0.41    0.31
   0   0 -20    0.51    0.26
   0   0 -21   -0.07    0.31
   0   0 -21   -0.17    0.18
   0   1   0    0.06    0.06
   0   1   0   -0.02    0.07
   0   1   0    0.03    0.08
   0   1   0   -0.04    0.06
   0   1   0   -1.73    1.71
   0  -1   0    0.04    0.08
   0  -1   0   -0.09    0.06
   0  -1   0    0.04    0.06
   0  -1   0    0.09    0.07
   0  -1   0   -0.57    9.91
   0   1  -1  323.47   17.95
   0   1  -1  310.17   37.37
   0  -1  -1  337.75   35.60
   0  -1   1  330.10   18.08
   0  -1   1  349.25   41.17
   0  -1  -1  322.04   37.31
   0   1  -2  317.11   35.04
   0   1  -2  281.46   11.21
   0   1  -2  273.89   15.98
   0   1   2  284.96   14.92
   0   1  -2  288.39   11.19
   0  -1   2  275.36   40.31
   0  -1   2  271.12   16.73
   0  -1   2  281.11   11.21
   0  -1   2  282.62   11.21
   0  -1  -2  283.05   33.99
   0   1  -3   54.99    2.39
   0   1  -3   59.54    2.35
   0   1   3   59.54    2.33
   0   1  -3   59.15    2.39
   0   1  -3   51.16   20.26
   0   1   3   57.95    2.35
   0   1   3   55.12    4.91
   0   1   3   73.58   19.56
   0   1  -3   59.02    2.38
   0   1   3   58.94    2.34
   0   1  -3   57.38    6.50
   0   1   3   56.60    2.37
   0  -1   3   60.49    2.34
   0  -1   3   59.24    2.33
   0  -1   3   55.66    6.70
   0  -1   3   27.46   16.29
   0  -1  -3   58.71    2.34
   0  -1  -3   43.73   16.08
   0  -1  -3   57.86    2.38
   0  -1  -3   59.12    2.35
   0  -1   3   59.09    2.38
   0  -1  -3   58.45    2.37
   0  -1  -3   65.50    5.47
   0   1  -4   45.81    1.88
   0   1   4   46.48    4.14
   0   1   4   45.42    1.84
   0   1  -4   46.30    1.89
   0   1  -4   42.36    6.01
   0   1  -4   44.12    1.89
   0   1  -4   45.25    1.83
   0   1   4   44.70    1.88
   0   1  -4   56.97   22.52
   0   1  -4   45.40    1.82
   0   1   4   30.59   15.12
   0   1   4   46.19    1.86
   0  -1   4   48.07    6.35
   0  -1  -4   46.10    1.88
   0  -1  -4   45.13    1.82
   0  -1  -4   53.70    4.74
   0  -1   4   45.86    1.87
   0  -1  -4   73.05   18.61
   0  -1  -4   45.28    1.86
   0  -1   4   45.76    1.82
   0  -1  -4   45.21    1.83
   0  -1  -4   46.10    1.85
   0  -1   4   46.38    1.82
   0   1   5    6.81   14.61
   0   1  -5   -0.87    2.79
   0   1   5    1.26    1.06
   0   1  -5  -39.05   22.47
   0  -1   5    6.52    3.59
   0  -1   5   -1.10   16.17
   0  -1  -5    0.69    0.13
   0  -1  -5   -1.23    9.11
   0  -1  -5   -2.42    1.85
   0   1  -6   26.57    1.22
   0   1  -6   40.51   28.49
   0   1   6   49.91   18.38
   0   1   6   27.06    1.16
   0   1  -6   21.73    5.07
   0   1  -6   28.15    1.12
   0   1  -6   28.83    1.12
   0   1   6   27.72    2.22
   0   1  -6   28.09    1.19
   0  -1  -6   27.11    1.17
   0  -1   6   28.19    1.11
   0  -1   6   31.17   19.83
   0  -1  -6   37.42    3.94
   0  -1   6   18.73    5.56
   0  -1   6   28.09    1.12
   0  -1  -6   23.64   11.78
   0  -1  -6   26.91    1.19
   0  -1  -6   26.78    1.17
   0  -1  -6   27.98    1.11
   0  -1  -6   28.12    1.14
   0   1   7    1.31    0.76
   0   1  -7    1.42    0.22
   0   1  -7    1.29    0.08
   0   1  -7    1.59    0.16
   0   1  -7    1.18    0.09
   0   1  -7    6.44    3.40
   0   1   7    1.09    0.13
   0  -1  -7    1.32    0.16
   0  -1   7    1.70    3.93
   0  -1  -7    1.13    0.06
   0  -1  -7    3.40    2.08
   0  -1  -7    1.29    0.14
   0  -1   7    1.38    0.09
   0  -1  -7    1.02    0.12
   0  -1  -7    1.18    0.14
   0   1   8    3.03    0.97
   0   1  -8    4.39    0.20
   0   1  -8    4.40    0.20
   0   1  -8    5.73    3.77
   0   1  -8    4.05    0.31
   0   1  -8    4.33    0.27
   0  -1   8    4.18    0.21
   0  -1  -8    3.96    0.25
   0  -1  -8    4.45    0.24
   0  -1  -8    5.98    2.58
   0  -1  -8    4.27    0.18
   0  -1  -8    4.22    0.28
   0  -1   8    5.40    4.69
   0   1  -9    3.49    0.16
   0   1  -9    2.86    0.23
   0   1   9    3.25    1.46
   0   1  -9    3.12    0.15
   0   1  -9    2.93    0.29
   0   1  -9    5.69    3.93
   0  -1   9    7.06    5.27
   0  -1  -9    3.46    0.24
   0  -1  -9    3.11    0.22
   0  -1  -9    3.30    0.15
   0  -1  -9    5.56    2.36
   0  -1   9    3.01    0.18
   0  -1  -9    3.03    0.22
   0  -1  -9    3.34    0.21
   0   1 -10    0.25    0.05
   0   1 -10    0.27    0.16
   0   1  10   -0.89    1.75
   0   1 -10   -5.70    3.46
   0   1 -10    0.32    0.06
   0  -1  10   -1.20    4.97
   0  -1 -10    0.15    0.11
   0  -1  10    0.28    0.11
   0  -1 -10    0.34    0.10
   0  -1  10    0.16    0.08
   0  -1 -10    0.21    0.09
   0  -1 -10   -2.20    2.23
   0  -1 -10    0.27    0.04
   0   1 -11    9.48    5.50
   0   1 -11    3.31    0.16
   0   1 -11    3.41    0.18
   0   1 -11    3.33    0.16
   0   1 -11    3.54    0.33
   0  -1  11    3.45    0.25
   0  -1  11   -4.77    7.11
   0  -1 -11    3.31    0.24
   0  -1 -11    3.10    0.25
   0  -1 -11    3.37    0.24
   0  -1 -11    3.45    0.16
   0   1 -12    0.95    0.09
   0   1 -12    1.16    0.25
   0   1 -12    0.73    0.06
   0  -1 -12    0.91    0.17
   0  -1  12    0.73    0.15
   0  -1 -12    0.97    0.15
   0  -1 -12    1.13    0.15
   0   1 -13    0.47    0.22
   0   1 -13    0.90    0.10
   0  -1 -13    1.26    0.17
   0  -1 -13    1.06    0.18
   0  -1  13    0.89    0.16
   0  -1 -13    0.96    0.18
   0   1 -14    0.05    0.07
   0   1 -14    0.09    0.20
   0  -1 -14    0.22    0.16
   0  -1 -14    0.01    0.11
   0  -1  14    0.08    0.13
   0  -1 -14    0.02    0.12
   0  -1 -14    0.21    0.14
   0   1 -15    2.51    0.17
   0   1 -15    3.00    0.38
   0  -1 -15    2.71    0.26
   0  -1 -15    2.78    0.26
   0  -1 -15    2.58    0.34
   0  -1 -15    3.17    0.24
   0   1 -16    0.27    0.23
   0   1 -16    0.17    0.09
   0  -1 -16    0.46    0.14
   0  -1 -16    0.24    0.16
   0  -1 -16    0.27    0.20
   0   1 -17    0.01    0.23
   0   1 -17    0.11    0.09
   0  -1 -17    0.04    0.19
   0  -1 -17    0.16    0.16
   0  -1 -17    0.19    0.14
   0   1 -18    0.41    0.30
   0  -1 -18    0.64    0.19
   0  -1 -18    1.56    0.31
   0  -1 -18    1.29    0.19
   0  -1 -18    0.83    0.21
   0   1 -19    0.52    0.31
   0  -1 -19    0.07    0.16
   0  -1 -19   -0.02    0.18
   0  -1 -19    0.05    0.24
   0   1 -20    0.48    0.31
   0  -1 -20    0.26    0.26
   0  -1 -20    0.07    0.18
   0  -1 -20   -0.09    0.15
   0   2   0    8.30    4.56
   0   2   0   19.61    0.84
   0   2   0   19.03    0.83
   0   2   0    7.12    5.01
   0  -2   0   19.33    0.84
   0  -2   0   31.27   27.23
   0  -2   0   19.88    0.87
   0  -2   0   19.92    0.86
   0  -2   0   20.10    0.84
   0  -2   0   19.06    0.87
   0  -2   0   29.57   28.11
   0  -2   0   18.72    0.88
   0   2   1    4.53    0.24
   0   2  -1    4.47    0.27
   0   2   1    4.26    0.23
   0   2  -1   11.15    5.09
   0   2  -1    4.49    0.26
   0   2   1    0.23    3.38
   0   2   1    6.28    4.44
   0  -2   1   11.38   31.40
   0  -2  -1  -14.97   25.51
   0  -2  -1    4.39    0.29
   0  -2   1    4.39    0.26
   0  -2   1    4.44    0.29
   0  -2   1    4.37    0.27
   0  -2  -1    4.38    0.29
   0  -2   1    4.79    0.30
   0  -2  -1    4.28    0.30
   0  -2  -1    4.45    0.28
   0  -2  -1    4.33    0.23
   0  -2  -1    4.38    0.24
   0  -2  -1   18.66   24.48
   0  -2   1    4.47    0.26
   0   2   2   29.71    6.89
   0   2  -2   31.95    7.14
   0   2   2   31.50    1.28
   0   2   2   32.60    6.42
   0   2   2   31.13    1.28
   0   2  -2   31.72    1.34
   0  -2  -2   57.68   29.76
   0  -2  -2  -17.99   22.92
   0  -2  -2   30.46    1.35
   0  -2   2   31.14    1.36
   0  -2  -2   31.60    1.28
   0  -2   2   31.46    1.34
   0  -2   2   30.35    1.31
   0  -2  -2   31.71    1.28
   0  -2  -2   31.35    1.33
   0  -2  -2   32.17    1.34
   0  -2   2   39.99   36.58
   0  -2   2   31.05    1.35
   0   2  -3   20.31    6.48
   0   2   3   16.34    0.68
   0   2  -3   15.51    0.76
   0   2   3   20.43    5.65
   0   2   3    8.31    4.38
   0   2  -3   15.89    0.73
   0   2   3   17.32    0.69
   0  -2   3   16.30    0.77
   0  -2   3   38.74   33.44
   0  -2   3   16.86    0.72
   0  -2  -3   15.43    0.74
   0  -2  -3   -6.86   18.56
   0  -2  -3   16.73    0.69
   0  -2  -3   13.54   31.36
   0  -2   3   15.22    5.73
   0  -2  -3   15.62    0.75
   0  -2  -3   17.68    0.69
   0  -2  -3   15.67    0.77
   0   2   4   26.08    1.07
   0   2   4   23.43    5.87
   0   2  -4   24.76    1.10
   0   2   4   26.66    1.05
   0   2  -4   25.15    1.16
   0   2  -4    9.13    5.81
   0   2   4   27.89    6.43
   0  -2   4   26.31    1.09
   0  -2   4   33.30    7.97
   0  -2  -4   27.44    1.05
   0  -2  -4   26.17    1.11
   0  -2  -4   26.47    1.07
   0  -2  -4   25.96    1.13
   0  -2   4   25.58    1.15
   0  -2  -4   24.46    1.15
   0   2  -5    8.37    0.41
   0   2  -5    8.30    0.48
   0   2  -5   -0.88    4.83
   0   2   5   10.17    4.07
   0   2   5    7.53    4.48
   0  -2  -5    8.46    0.35
   0  -2   5    8.13    0.39
   0  -2   5    8.63    0.47
   0  -2  -5    8.31    0.44
   0  -2  -5    8.15    0.46
   0  -2   5    8.38    0.38
   0  -2  -5    8.64    0.42
   0  -2   5   16.83    7.11
   0  -2  -5    8.87    0.39
   0   2  -6   13.62    0.69
   0   2  -6    6.38    5.70
   0   2   6   13.83    4.49
   0   2  -6   13.61    0.60
   0   2   6    2.31    4.34
   0  -2  -6   13.31    0.67
   0  -2   6   12.31    0.66
   0  -2  -6   13.78    0.59
   0  -2  -6   12.90    0.59
   0  -2   6   11.00    6.50
   0  -2   6   13.08    0.56
   0  -2  -6   13.85    0.54
   0  -2   6   13.13    0.58
   0  -2  -6   13.13    0.64
   0   2  -7   25.65    1.07
   0   2  -7   23.37    7.09
   0   2  -7   25.12    1.18
   0   2   7   27.03    6.18
   0   2   7   25.99    4.95
   0  -2  -7   25.42    1.12
   0  -2  -7   25.07    1.07
   0  -2   7   24.38    1.14
   0  -2  -7   25.18    1.06
   0  -2  -7   24.92    1.15
   0  -2  -7   26.34    1.03
   0  -2   7   25.84    1.05
   0  -2   7   25.58    1.03
   0  -2   7   22.51    8.28
   0   2  -8   -1.09    5.62
   0   2  -8    0.50    0.17
   0   2  -8    0.68    0.11
   0   2   8    4.09    2.23
   0   2   8    6.69    4.40
   0  -2  -8    0.50    0.07
   0  -2  -8    0.82    0.12
   0  -2   8    0.51    0.15
   0  -2   8    0.54    0.07
   0  -2   8    0.44    0.05
   0  -2  -8    0.51    0.08
   0  -2   8   -2.64    5.64
   0  -2  -8    0.39    0.14
   0  -2  -8    0.77    0.18
   0   2  -9    2.60    0.17
   0   2   9    3.42    2.23
   0   2  -9    1.72    0.26
   0   2   9   -1.32    4.44
   0   2  -9   -4.69    6.11
   0  -2  -9    2.42    0.15
   0  -2   9    2.31    0.12
   0  -2  -9    2.15    0.13
   0  -2  -9    2.61    0.14
   0  -2   9    2.46    0.23
   0  -2  -9    2.20    0.23
   0  -2  -9    2.40    0.25
   0  -2   9    3.87    7.14
   0  -2   9    2.24    0.12
   0   2 -10   -8.25    8.30
   0   2  10   -0.89    6.32
   0   2  10    2.86    2.25
   0   2 -10    1.41    0.30
   0  -2 -10    1.49    0.20
   0  -2  10    1.86    0.23
   0  -2  10    1.78    0.10
   0  -2  10    1.75    0.10
   0  -2 -10    1.72    0.23
   0  -2  10    5.51    9.65
   0  -2 -10    1.81    0.10
   0  -2 -10    1.79    0.13
   0   2 -11    0.01    0.17
   0   2 -11    0.10    0.07
   0  -2  11   -0.04    0.04
   0  -2 -11    0.10    0.13
   0  -2 -11    0.04    0.03
   0  -2 -11   -0.06    0.07
   0  -2 -11   -0.01    0.17
   0  -2 -11    0.09    0.09
   0  -2 -11    0.02    0.07
   0   2 -12    0.31    0.07
   0   2 -12    0.15    0.16
   0  -2 -12    0.17    0.11
   0  -2 -12    0.29    0.15
   0  -2  12    0.02    0.14
   0  -2 -12    0.27    0.08
   0  -2 -12    0.19    0.04
   0  -2 -12    0.33    0.10
   0   2 -13    1.42    0.31
   0  -2 -13    1.26    0.25
   0  -2 -13    1.13    0.21
   0  -2 -13    1.39    0.15
   0  -2 -13    1.16    0.08
   0  -2  13    1.28    0.23
   0   2 -14    0.14    0.17
   0  -2 -14    0.09    0.10
   0  -2 -14    0.08    0.13
   0  -2 -14   -0.01    0.14
   0  -2 -14    0.06    0.16
   0  -2  14    0.12    0.16
   0   2 -15    0.29    0.25
   0  -2 -15    0.39    0.17
   0  -2 -15    0.63    0.21
   0  -2 -15    0.59    0.13
   0  -2 -15    0.23    0.18
   0  -2 -16    0.12    0.12
   0  -2 -16    0.27    0.18
   0  -2 -16    0.40    0.21
   0  -2 -16    0.23    0.18
   0   2 -17   -0.22    0.21
   0  -2 -17    0.18    0.16
   0  -2 -17    0.00    0.16
   0  -2 -17    0.11    0.13
   0  -2 -17   -0.09    0.20
   0   2 -18    0.17    0.29
   0  -2 -18    0.02    0.13
   0  -2 -18    0.27    0.18
   0  -2 -18   -0.14    0.15
   0  -2 -18   -0.10    0.20
   0   2 -19   -0.22    0.28
   0  -2 -19   -0.10    0.18
   0  -2 -19   -0.04    0.17
   0  -2 -19   -0.10    0.22
   0   2 -20    0.15    0.32
   0  -2 -20    0.32    0.22
   0  -2 -20   -0.01    0.26
   0   3   0   -1.00    5.39
   0   3   0    4.41    6.05
   0   3  -1   -8.25    5.43
   0   3   1    0.27    0.12
   0   3   1    0.46    0.11
   0   3  -1    4.24    6.74
   0   3  -1    0.46    0.13
   0   3   1    5.76    6.22
   0   3   1   -7.54    5.79
   0  -3   1    0.14    0.13
   0  -3  -1    0.31    0.16
   0  -3  -1    0.52    0.15
   0  -3  -1    0.56    0.16
   0  -3  -1    0.40    0.11
   0  -3  -1    0.51    0.16
   0  -3   1    0.10    0.13
   0  -3   1    0.30    0.13
   0   3  -2    0.62    0.15
   0   3   2    4.57    5.75
   0   3   2    0.83    6.19
   0   3  -2    1.06    7.21
   0   3   2    0.49    0.10
   0   3   2    0.66    0.11
   0   3  -2    7.11    6.97
   0  -3  -2    0.70    0.12
   0  -3   2    0.54    0.15
   0  -3  -2    0.66    0.16
   0  -3   2    0.62    0.18
   0  -3  -2    0.45    0.16
   0  -3  -2    0.59    0.18
   0  -3  -2    0.74    0.17
   0  -3   2    0.71    0.15
   0   3  -3    0.88    0.18
   0   3   3   -4.72    5.64
   0   3   3    0.58    0.11
   0   3  -3   -5.83    6.18
   0   3   3   11.72    5.80
   0   3  -3    6.78    7.08
   0  -3  -3    1.57    0.17
   0  -3  -3    1.36    0.18
   0  -3  -3    0.33    0.15
   0  -3   3    0.82    0.16
   0  -3   3    0.55    0.18
   0  -3   3    0.84    0.15
   0  -3  -3    1.01    0.19
   0  -3  -3    1.47    0.18
   0   3   4   11.28    8.34
   0   3  -4    9.50    8.42
   0   3   4    2.38    6.46
   0   3   4    8.59    0.39
   0   3  -4    1.55    6.85
   0   3   4    8.90    0.40
   0   3  -4    8.69    0.50
   0  -3  -4    8.97    0.52
   0  -3  -4    8.22    0.49
   0  -3   4    8.32    0.45
   0  -3   4    8.12    0.51
   0  -3  -4    8.65    0.49
   0  -3  -4    9.00    0.48
   0  -3  -4    8.66    0.41
   0   3   5    1.87    6.80
   0   3  -5    2.87    7.11
   0   3  -5    5.34    0.38
   0   3   5    4.42    5.66
   0   3   5    5.17    0.23
   0   3   5    5.18    0.26
   0  -3  -5    4.95    0.27
   0  -3  -5    4.77    0.35
   0  -3  -5    5.07    0.36
   0  -3   5    5.28    0.31
   0  -3  -5    4.77    0.32
   0  -3  -5    4.93    0.35
   0   3   6   -3.31    8.84
   0   3   6    4.18    6.96
   0   3  -6    5.62    0.41
   0   3  -6    6.67   10.70
   0  -3  -6    5.81    0.37
   0  -3  -6    6.11    0.38
   0  -3   6    5.72    0.32
   0  -3  -6    5.61    0.29
   0  -3   6    4.77    0.39
   0  -3  -6    5.59    0.34
   0  -3  -6    5.14    0.39
   0   3   7   24.06   11.27
   0   3   7    8.66    7.82
   0   3  -7   10.44    0.63
   0   3  -7   14.58   13.02
   0  -3   7   10.73    0.62
   0  -3  -7   10.51    0.54
   0  -3  -7   10.44    0.57
   0  -3   7   11.23    0.52
   0  -3   7   11.02    0.49
   0  -3  -7   11.17    0.59
   0  -3  -7   10.72    0.67
   0   3  -8    0.22    0.19
   0  -3  -8    0.23    0.11
   0  -3  -8    0.04    0.16
   0  -3   8    0.20    0.09
   0  -3  -8    0.32    0.10
   0  -3   8    0.01    0.17
   0  -3  -8    0.37    0.16
   0  -3  -8    0.13    0.13
   0  -3   8    0.30    0.08
   0   3  -9    0.03    0.13
   0  -3   9    0.02    0.17
   0  -3  -9   -0.03    0.16
   0  -3  -9    0.14    0.10
   0  -3   9    0.12    0.08
   0  -3  -9    0.15    0.13
   0  -3  -9    0.18    0.10
   0  -3  -9    0.31    0.19
   0  -3   9    0.08    0.07
   0   3 -10    3.63    0.38
   0  -3  10    3.28    0.20
   0  -3  10    3.51    0.20
   0  -3 -10    3.18    0.27
   0  -3 -10    3.54    0.22
   0  -3  10    3.19    0.35
   0  -3 -10    3.98    0.32
   0  -3 -10    2.96    0.33
   0  -3  10    3.34    0.17
   0   3 -11    0.56    0.26
   0  -3  11    0.41    0.07
   0  -3  11    0.33    0.19
   0  -3  11    0.42    0.06
   0  -3 -11    0.48    0.15
   0  -3 -11    0.56    0.19
   0  -3 -11    0.67    0.24
   0  -3 -11    0.28    0.09
   0   3 -12   -0.23    0.18
   0  -3 -12    0.15    0.12
   0  -3 -12    0.09    0.17
   0  -3 -12    0.02    0.19
   0  -3  12   -0.09    0.16
   0  -3  12    0.03    0.05
   0  -3 -12    0.03    0.05
   0   3 -13    0.04    0.23
   0  -3  13    0.16    0.19
   0  -3 -13   -0.12    0.17
   0  -3 -13   -0.05    0.10
   0  -3 -13    0.02    0.19
   0  -3  13    0.10    0.05
   0  -3 -13   -0.06    0.04
   0   3 -14    0.23    0.24
   0  -3 -14    0.02    0.04
   0  -3 -14   -0.01    0.15
   0  -3 -14    0.13    0.09
   0  -3 -14    0.06    0.20
   0  -3 -14    0.00    0.18
   0   3 -15    0.08    0.20
   0  -3 -15    0.07    0.05
   0  -3 -15    0.15    0.18
   0  -3 -15    0.07    0.04
   0  -3 -15   -0.04    0.19
   0  -3 -15   -0.01    0.19
   0   3 -16   -0.04    0.26
   0  -3 -16    0.08    0.19
   0  -3 -16    0.44    0.21
   0   3 -17    0.29    0.30
   0  -3 -17    0.06    0.22
   0  -3 -17    0.02    0.20
   0  -3 -17   -0.28    0.20
   0   3 -18   -0.14    0.27
   0  -3 -18    0.21    0.22
   0  -3 -18    0.06    0.21
   0  -3 -18    0.33    0.23
   0   4   0    0.14    0.12
   0  -4   0    0.14    0.14
   0  -4   0   -0.08    0.14
   0  -4   0   -0.19    0.14
   0   4   1    1.31    0.20
   0   4  -1    1.82    0.22
   0  -4  -1    1.90    0.28
   0  -4   1    1.89    0.26
   0  -4   1    2.05    0.31
   0  -4  -1    1.95    0.24
   0  -4  -1    1.75    0.26
   0  -4   1    2.04    0.29
   0   4   2    0.06    0.10
   0   4  -2    0.09    0.12
   0  -4   2    0.07    0.14
   0  -4  -2    0.26    0.21
   0  -4  -2   -0.18    0.13
   0  -4   2    0.00    0.14
   0  -4  -2    0.10    0.16
   0  -4  -2   -0.08    0.15
   0  -4   2   -0.03    0.17
   0   4  -3    1.98    0.24
   0   4   3    1.68    0.17
   0  -4  -3    1.79    0.18
   0  -4  -3    2.21    0.28
   0  -4  -3    2.06    0.25
   0  -4   3    1.82    0.31
   0  -4   3    1.56    0.22
   0  -4   3    1.75    0.24
   0  -4  -3    1.78    0.26
   0  -4  -3    1.96    0.30
   0   4   4    2.19    0.17
   0   4  -4    2.15    0.26
   0   4   4    2.09    0.17
   0  -4  -4    2.04    0.27
   0  -4   4    2.37    0.23
   0  -4  -4    2.19    0.19
   0  -4  -4    2.28    0.28
   0  -4   4    1.82    0.32
   0  -4   4    2.30    0.26
   0  -4  -4    2.54    0.32
   0  -4  -4    2.13    0.29
   0   4  -5   22.02    1.12
   0   4   5   23.67    0.96
   0  -4  -5   23.04    1.11
   0  -4   5   22.90    1.06
   0  -4  -5   22.08    1.11
   0  -4   5   22.24    1.04
   0  -4  -5   22.42    1.08
   0  -4  -5   23.42    1.14
   0  -4   5   23.10    1.15
   0   4   6   17.51    0.73
   0   4   6   16.15    0.69
   0  -4   6   16.42    0.81
   0  -4  -6   17.41    0.85
   0  -4  -6   17.21    0.88
   0  -4  -6   16.89    0.88
   0  -4   6   18.44    0.94
   0  -4   6   17.77    0.81
   0  -4  -6   17.26    0.91
   0  -4  -6   14.92    0.79
   0   4  -7    5.04    0.44
   0  -4   7    5.97    0.48
   0  -4  -7    5.63    0.45
   0  -4   7    6.25    0.37
   0  -4  -7    5.08    0.42
   0  -4   7    5.73    0.35
   0  -4  -7    5.28    0.29
   0  -4  -7    5.14    0.41
   0  -4  -7    5.01    0.38
   0   4  -8    0.61    0.24
   0  -4   8    0.44    0.24
   0  -4  -8    0.19    0.19
   0  -4  -8    0.18    0.21
   0  -4   8    0.27    0.13
   0  -4   8    0.29    0.15
   0  -4  -8    0.21    0.11
   0  -4  -8    0.21    0.14
   0   4  -9    3.46    0.41
   0  -4   9    3.62    0.26
   0  -4  -9    3.47    0.36
   0  -4  -9    3.39    0.35
   0  -4  -9    4.14    0.34
   0  -4   9    3.94    0.40
   0  -4  -9    3.14    0.27
   0  -4   9    3.45    0.26
   0   4 -10    0.70    0.28
   0  -4 -10    0.71    0.15
   0  -4  10    0.66    0.14
   0  -4 -10    0.35    0.25
   0  -4 -10    0.42    0.22
   0  -4  10    0.77    0.14
   0  -4  10    0.29    0.24
   0  -4 -10    0.47    0.20
   0   4 -11    0.26    0.24
   0  -4 -11   -0.27    0.14
   0  -4  11    0.03    0.09
   0  -4  11    0.03    0.09
   0  -4 -11    0.05    0.22
   0  -4 -11   -0.16    0.17
   0  -4 -11   -0.03    0.10
   0  -4  11    0.20    0.23
   0   4 -12    1.48    0.36
   0  -4  12    1.20    0.14
   0  -4 -12    1.35    0.18
   0  -4  12    1.85    0.36
   0  -4 -12    1.47    0.28
   0  -4 -12    1.09    0.37
   0  -4 -12    1.13    0.17
   0   4 -13    0.09    0.25
   0  -4 -13   -0.08    0.20
   0  -4  13    0.04    0.08
   0  -4 -13    0.19    0.15
   0  -4 -13    0.02    0.22
   0  -4 -13    0.08    0.08
   0   4 -14   -0.20    0.25
   0  -4 -14    0.03    0.07
   0  -4 -14    0.19    0.26
   0  -4 -14    0.06    0.13
   0   4 -15    0.06    0.30
   0  -4 -15    0.64    0.29
   0  -4 -15    0.41    0.07
   0  -4 -15    0.70    0.29
   0   4 -16    0.05    0.29
   0  -4 -16    0.32    0.06
   0  -4 -16    0.26    0.26
   0  -4 -16    0.15    0.09
   0  -4 -16    0.67    0.30
   0   5   0    0.07    0.15
   0  -5   0   -0.10    0.21
   0  -5   0    0.05    0.18
   0  -5   0   -0.20    0.16
   0   5   1    0.15    0.14
   0   5  -1    0.07    0.16
   0  -5   1    0.30    0.20
   0  -5  -1    0.42    0.21
   0  -5   1    0.46    0.25
   0  -5  -1    0.32    0.22
   0  -5  -1    0.37    0.24
   0  -5   1    0.19    0.20
   0   5   2    0.29    0.14
   0   5  -2    0.01    0.17
   0  -5   2    0.46    0.24
   0  -5   2   -0.01    0.21
   0  -5  -2    0.10    0.21
   0  -5  -2    0.24    0.21
   0  -5  -2    0.50    0.25
   0  -5   2    0.61    0.22
   0   5  -3    8.43    0.53
   0  -5   3    7.18    0.49
   0  -5   3    6.98    0.51
   0  -5  -3    7.28    0.52
   0  -5  -3    7.45    0.56
   0  -5   3    7.18    0.57
   0  -5  -3    6.89    0.52
   0   5  -4    1.25    0.27
   0   5   4    1.15    0.15
   0  -5   4    1.58    0.28
   0  -5  -4    1.21    0.27
   0  -5  -4    1.08    0.30
   0  -5   4    1.48    0.33
   0  -5  -4    1.31    0.27
   0  -5   4    1.20    0.24
   0   5   5    2.10    0.17
   0   5  -5    2.58    0.31
   0  -5  -5    2.44    0.32
   0  -5   5    2.56    0.41
   0  -5   5    2.83    0.31
   0  -5   5    2.22    0.33
   0  -5  -5    2.32    0.34
   0  -5  -5    2.77    0.33
   0   5  -6    1.27    0.28
   0  -5  -6    1.01    0.30
   0  -5   6    0.47    0.20
   0  -5   6    0.79    0.28
   0  -5  -6    0.77    0.29
   0  -5  -6    0.79    0.22
   0  -5   6    1.09    0.22
   0   5  -7   -0.19    0.18
   0  -5   7    0.16    0.17
   0  -5  -7   -0.12    0.20
   0  -5   7    0.15    0.18
   0  -5  -7    0.02    0.15
   0  -5  -7    0.18    0.23
   0   5  -8    0.16    0.22
   0  -5  -8    0.05    0.16
   0  -5   8    0.02    0.25
   0  -5  -8   -0.14    0.20
   0  -5   8    0.01    0.15
   0  -5  -8    0.33    0.25
   0  -5   8    0.06    0.16
   0   5  -9    0.17    0.27
   0  -5   9   -0.12    0.13
   0  -5   9   -0.16    0.24
   0  -5  -9   -0.42    0.17
   0  -5   9    0.03    0.16
   0  -5  -9    0.19    0.15
   0  -5  -9    0.02    0.23
   0   5 -10    0.21    0.28
   0  -5  10    0.06    0.14
   0  -5  10   -0.09    0.14
   0  -5 -10    0.31    0.27
   0  -5  10    0.32    0.28
   0  -5 -10    0.04    0.22
   0  -5 -10   -0.04    0.14
   0   5 -11    0.16    0.27
   0  -5 -11    0.45    0.26
   0  -5  11    0.24    0.28
   0  -5  11    0.38    0.15
   0  -5 -11    0.14    0.14
   0  -5 -11    0.26    0.27
   0   5 -12   -0.16    0.24
   0  -5 -12    0.19    0.14
   0  -5  12   -0.16    0.11
   0  -5 -12    0.56    0.28
   0  -5 -12   -0.09    0.24
   0   5 -13    0.05    0.29
   0  -5 -13   -0.41    0.22
   0  -5 -13    0.12    0.13
   0  -5 -13   -0.08    0.26
   0   5 -14    0.14    0.33
   0  -5 -14   -0.14    0.26
   0  -5 -14   -0.20    0.24
   0  -5 -14    0.00    0.10
   0   6   0    1.01    0.22
   0  -6   0    0.58    0.31
   0  -6   0    1.02    0.29
   0  -6   0    0.60    0.30
   0   6  -1    0.46    0.21
   0   6   1    0.51    0.19
   0  -6  -1    0.19    0.23
   0  -6   1    0.59    0.26
   0  -6   1    0.68    0.27
   0  -6   1    0.82    0.32
   0  -6  -1    0.31    0.26
   0  -6  -1    0.73    0.29
   0   6  -2    0.71    0.24
   0  -6   2    0.89    0.29
   0  -6  -2    0.53    0.26
   0  -6  -2    0.77    0.31
   0  -6   2    0.43    0.24
   0  -6  -2    1.01    0.32
   0   6  -3    0.25    0.22
   0  -6   3    0.20    0.25
   0  -6   3    0.11    0.24
   0  -6   3    0.64    0.32
   0  -6  -3   -0.08    0.22
   0  -6  -3   -0.24    0.23
   0  -6  -3    0.56    0.27
   0   6  -4   -0.04    0.21
   0  -6  -4    0.44    0.25
   0  -6   4    0.07    0.20
   0  -6  -4    0.07    0.23
   0  -6   4   -0.20    0.21
   0  -6   4    0.42    0.32
   0  -6  -4    0.06    0.25
   0   6  -5    0.04    0.24
   0  -6  -5   -0.41    0.21
   0  -6  -5    0.07    0.23
   0  -6  -5    0.22    0.23
   0  -6   5    0.22    0.22
   0  -6   5    0.06    0.20
   0  -6   5    0.23    0.30
   0   6  -6    0.18    0.27
   0  -6  -6    0.87    0.32
   0  -6  -6    0.36    0.23
   0  -6   6    0.62    0.35
   0  -6   6    0.73    0.26
   0  -6   6    0.20    0.18
   0  -6  -6    0.34    0.25
   0   6  -7    0.29    0.30
   0  -6  -7   -0.07    0.25
   0  -6   7    0.53    0.35
   0  -6  -7    0.18    0.22
   0  -6   7    0.01    0.19
   0  -6   7    0.27    0.24
   0  -6  -7   -0.22    0.21
   0   6  -8   -0.37    0.25
   0  -6   8   -0.12    0.16
   0  -6   8   -0.13    0.29
   0  -6  -8   -0.15    0.19
   0  -6  -8    0.06    0.25
   0  -6  -8    0.20    0.28
   0  -6   8    0.02    0.21
   0   6  -9    0.23    0.32
   0  -6   9    0.14    0.36
   0  -6  -9   -0.16    0.19
   0  -6  -9    0.13    0.26
   0  -6  -9    0.42    0.31
   1   0 -21   -0.23    0.20
   1   0 -21   -0.06    0.28
   1   0 -20    0.26    0.28
   1   0 -20   -0.10    0.18
   1   0 -19   -0.08    0.11
   1   0 -19   -0.05    0.21
   1   0 -19    0.07    0.27
   1   0 -18    2.19    0.29
   1   0 -18    1.96    0.38
   1   0 -18    1.74    0.18
   1   0 -17   -0.01    0.10
   1   0 -17   -0.14    0.09
   1   0 -17    0.04    0.22
   1   0 -17    0.18    0.17
   1   0 -16    6.11    0.33
   1   0 -16    5.88    0.32
   1   0 -16    4.94    0.48
   1   0 -15    0.02    0.10
   1   0 -15    0.05    0.10
   1   0 -15   -0.11    0.18
   1   0 -14    0.94    0.13
   1   0 -14    0.75    0.23
   1   0 -14    0.64    0.12
   1   0 -13    0.13    0.09
   1   0 -13    0.07    0.09
   1   0 -13   -0.02    0.16
   1   0 -13    0.05    0.05
   1   0 -12    0.63    0.07
   1   0 -12    2.57    1.52
   1   0 -12    0.71    0.20
   1   0 -12    0.36    0.10
   1   0 -12   -2.80    4.52
   1   0 -11   -0.01    0.07
   1   0 -11    0.03    0.08
   1   0 -11   -0.06    0.04
   1   0 -11    0.24    0.96
   1   0 -11   -0.03    2.85
   1   0 -11    0.00    0.12
   1   0 -10   37.61    1.60
   1   0 -10   35.37    1.49
   1   0 -10   36.35    2.87
   1   0 -10   35.37    1.48
   1   0  -9   -0.14    0.10
   1   0  -9    0.00    0.06
   1   0  -9    0.11    0.07
  -1   0   9   -0.05    0.04
   1   0  -9   -1.66    1.00
   1   0  -8   25.99    1.20
   1   0  -8   27.36    1.12
   1   0  -8   27.84    1.13
   1   0  -8   26.48    2.62
  -1   0   8   27.06    1.10
   1   0  -7   -0.15    0.09
   1   0  -7   -0.07    0.05
  -1   0   7  -13.66    7.32
  -1   0   7   -0.05    0.04
   1   0  -7   -0.02    0.06
   1   0  -7    2.36    1.10
  -1   0   6  161.45   15.68
   1   0  -6  148.84    5.90
   1   0  -6  144.99    5.85
  -1   0   6  148.41    5.83
  -1   0   6  144.50    5.82
   1   0  -6  146.20    7.49
  -1   0   5    0.04    0.03
   1   0  -5    0.03    0.06
  -1   0   5  -14.21    7.18
  -1   0   5    0.03    0.04
   1   0  -5    0.05    0.09
   1   0  -5   -1.31    0.99
   1   0  -4  538.03   23.23
  -1   0   4  527.56   30.89
   1   0  -4  531.15   22.51
  -1   0   4  521.82   32.33
   1   0  -3   -0.02    0.07
  -1   0   3    0.01    0.03
  -1   0   3    0.11    0.07
  -1   0   3   -7.63    4.71
  -1   0   3    2.93    5.06
   1   0  -3    0.08    0.03
   1   0  -3   -1.86    0.73
   1   0  -3    0.52    0.61
   1   0  -2    5.01    0.24
  -1   0   2    5.25    0.21
  -1   0   2    4.89    3.01
   1   0  -2    4.74    3.66
   1   0  -2    5.27    0.23
  -1   0   2    4.65    0.88
  -1   0   2    4.97    0.24
   1   0  -2    5.08    0.77
  -1   0  -1   -0.01    0.32
  -1   0  -2   10.87    0.49
  -1   0  -2   11.66    0.46
  -1   0  -2   11.12    0.48
  -1   0  -2   10.20    3.70
  -1   0  -2   11.99    0.46
  -1   0  -2   11.37    0.47
   1   0   2   11.44    0.46
  -1   0  -2   10.23    1.07
   1   0   2   12.44    3.20
   1   0   2   11.40    0.46
   1   0   2   11.49    0.47
   1   0   2   10.96    0.48
   1   0   2   13.07    1.33
   1   0   3    0.00    0.06
   1   0   3   -0.78    0.67
  -1   0  -3    0.02    0.05
   1   0   3   -3.59    2.69
   1   0   3    0.05    0.05
  -1   0  -3   -0.40    0.46
  -1   0  -3    8.32    5.46
  -1   0  -4  334.86   13.23
  -1   0  -4  337.44   14.69
   1   0   4  335.13   13.23
  -1   0  -4  334.09   13.27
   1   0   4  318.74   21.66
   1   0   4  336.62   13.26
   1   0   4  326.32   13.27
  -1   0  -4  356.91   27.01
   1   0   4  342.01   15.54
   1   0   5    0.03    0.03
   1   0   5   -0.04    0.06
   1   0   5   -1.99    3.86
  -1   0  -5    0.80    0.75
  -1   0  -5   -2.94    8.06
   1   0   5   -0.04    1.39
  -1   0  -5    0.11    0.05
  -1   0  -5    0.00    0.08
  -1   0  -5    0.03    0.04
  -1   0  -5    0.07    0.06
   1   0   6  177.30   15.87
   1   0   6  178.65    7.06
  -1   0  -6  175.11    7.03
  -1   0  -6  180.04    7.02
  -1   0  -6  168.24   25.74
  -1   0  -6  178.99    7.04
  -1   0  -6  174.84    7.07
  -1   0  -6  182.03    8.67
   1   0   6  166.68   10.11
  -1   0  -7    0.12    0.88
  -1   0  -7   -0.01    0.05
   1   0   7   -0.83    2.15
   1   0   7   -0.10    0.08
  -1   0  -7  -13.67   15.06
  -1   0  -7   -0.09    0.06
   1   0   7    3.81    7.56
  -1   0  -7    0.07    0.06
  -1   0  -8    1.96    0.14
  -1   0  -8    1.91    0.12
   1   0   8    2.43    2.73
   1   0   8    2.17    0.17
  -1   0  -8    2.04    0.15
  -1   0  -9   -0.03    0.05
  -1   0  -9   -0.09    0.06
  -1   0  -9    0.45    1.30
  -1   0  -9   -0.06    0.06
   1   0   9   -1.65    3.15
  -1   0 -10    4.40    0.22
  -1   0 -10    4.29    0.24
   1   0  10    2.34    3.73
  -1   0 -10    1.59    1.41
  -1   0 -11   -0.08    0.08
   1   0  11    6.36    5.62
  -1   0 -11   -0.13    0.06
  -1   0 -11   -0.06    0.06
  -1   0 -11   -0.28    1.94
  -1   0 -12    3.19    0.18
  -1   0 -12    3.22    0.22
   1   0  12    8.68    6.38
  -1   0 -12    3.45    0.21
  -1   0 -12    3.87    2.34
  -1   0 -13   -0.03    0.03
  -1   0 -13    0.09    0.10
  -1   0 -13   -0.10    0.06
  -1   0 -13   -0.04    0.09
  -1   0 -14    0.83    0.14
  -1   0 -14    0.27    0.19
  -1   0 -14    0.60    0.12
  -1   0 -14    0.50    0.06
  -1   0 -14    0.57    0.09
  -1   0 -15    0.00    0.04
  -1   0 -15    0.11    0.11
  -1   0 -15    0.05    0.18
  -1   0 -15   -0.03    0.06
  -1   0 -16    8.06    0.59
  -1   0 -16    7.05    0.31
  -1   0 -17   -0.25    0.20
  -1   0 -17   -0.09    0.12
  -1   0 -18    0.34    0.14
  -1   0 -18    0.80    0.31
  -1   0 -19   -0.07    0.12
  -1   0 -19   -0.21    0.23
  -1   0 -20    0.94    0.34
  -1   0 -21    0.03    0.21
  -1   0 -21   -0.14    0.29
   1   1 -21   -0.11    0.24
   1   1 -21    0.50    0.35
   1  -1 -21   -0.25    0.20
   1  -1 -21    0.05    0.29
   1  -1 -21   -0.18    0.16
   1   1 -20    0.47    0.32
   1  -1 -20   -0.04    0.19
   1  -1 -20    0.07    0.17
   1  -1 -20    0.30    0.27
   1   1 -19    0.30    0.29
   1  -1 -19    0.39    0.23
   1  -1 -19    0.09    0.17
   1  -1 -19   -0.18    0.23
   1  -1 -19    0.29    0.17
   1   1 -18    0.06    0.24
   1  -1 -18   -0.07    0.22
   1  -1 -18    0.05    0.16
   1  -1 -18    0.38    0.18
   1  -1 -18    0.28    0.15
   1   1 -17    0.04    0.07
   1   1 -17   -0.09    0.21
   1  -1 -17    0.25    0.15
   1  -1 -17   -0.04    0.16
   1  -1 -17   -0.14    0.13
   1  -1 -17    0.05    0.19
   1   1 -16    0.06    0.07
   1   1 -16   -0.18    0.19
   1  -1 -16    0.16    0.14
   1  -1 -16    0.16    0.14
   1  -1 -16    0.03    0.12
   1  -1 -16    0.23    0.20
   1   1 -15    1.28    0.12
   1   1 -15    1.54    0.11
   1   1 -15    1.26    0.31
   1   1 -15    1.61    0.11
   1  -1 -15    1.65    0.22
   1  -1 -15    2.02    0.21
   1  -1 -15    2.00    0.29
   1  -1 -15    1.59    0.21
   1   1 -14    3.50    0.19
   1   1 -14    3.93    0.20
   1   1 -14    3.48    0.19
   1   1 -14    4.09    0.41
   1  -1 -14    3.90    0.29
   1  -1 -14    3.72    0.34
   1  -1 -14    4.23    0.28
   1  -1 -14    4.56    0.31
   1   1 -13    6.27    0.50
   1   1 -13    6.39    0.30
   1   1 -13    6.51    0.29
   1  -1 -13    6.64    0.44
  -1  -1  13    6.84    0.37
   1  -1 -13    6.41    0.37
   1  -1 -13    6.64    0.38
   1  -1 -13    6.06    0.40
   1   1 -12    4.20    0.20
   1   1 -12    4.07    0.21
   1   1 -12   -4.97    7.68
   1   1 -12   10.76    6.91
   1   1 -12    4.50    0.21
   1  -1 -12    4.83    0.29
   1  -1 -12    4.31    0.30
  -1  -1  12    4.25    0.29
   1  -1 -12    4.34    0.34
   1  -1 -12    4.22    0.28
   1   1 -11   -6.03    6.91
   1   1 -11   -4.59    4.85
   1   1 -11    0.58    0.19
  -1  -1  11    0.78    0.14
   1  -1 -11    0.73    0.14
   1  -1 -11    0.70    0.16
   1  -1 -11    0.71    0.14
   1  -1 -11    0.71    0.17
   1   1 -10   -1.94    3.82
   1   1 -10    0.08    0.05
   1   1 -10    0.09    0.04
   1   1 -10    0.05    0.11
   1  -1 -10    0.11    0.10
   1  -1 -10    0.04    0.12
  -1  -1  10   -0.08    0.08
   1  -1 -10    0.12    0.09
   1   1  -9    8.32    0.52
   1   1  -9   10.19    0.40
   1   1  -9    8.92    0.41
   1   1  -9    5.00    3.95
   1  -1  -9    9.92    0.50
   1  -1  -9    9.48    0.47
   1  -1  -9    9.71    0.46
  -1  -1   9    9.51    0.47
   1   1  -8    0.60    0.16
   1   1  -8    2.80    3.73
   1   1  -8    0.55    0.05
   1   1  -8    0.51    0.07
   1  -1  -8    0.54    0.03
   1  -1  -8    0.92    0.14
   1  -1  -8    0.52    0.10
   1  -1  -8    0.66    0.14
  -1  -1   8    0.76    0.12
   1   1  -7    3.97    3.57
  -1   1   7    0.36    0.52
   1   1  -7    0.49    0.16
  -1   1   7    1.02    1.41
   1   1  -7    0.56    0.07
  -1  -1   7    0.34    0.11
   1  -1  -7    0.64    0.12
   1  -1  -7    0.65    0.10
   1  -1  -7    0.49    0.03
   1  -1  -7    0.55    0.05
  -1  -1   7    0.46    0.05
  -1   1   6    2.46    0.17
  -1   1   6    1.46    1.05
  -1   1   6    1.63    1.50
   1   1  -6    2.53    3.19
   1   1  -6    2.67    0.23
   1   1  -6    2.61    0.14
   1  -1  -6    2.58    0.14
   1  -1  -6    2.42    0.22
   1  -1  -6    2.63    0.16
  -1  -1   6   14.34   19.06
   1  -1  -6    2.71    0.12
   1  -1  -6   16.22   12.77
   1  -1  -6    2.64    0.19
  -1  -1   6    2.74    0.13
   1  -1  -6    0.13    7.40
  -1   1   5   24.73    2.87
   1   1  -5   22.42    1.00
  -1   1   5   22.21    3.03
   1   1  -5   14.30    4.35
   1   1  -5   22.49    0.92
  -1   1   5   22.21    0.94
   1  -1  -5   22.54    0.98
  -1  -1   5    1.07   21.33
   1  -1  -5   22.53    0.92
  -1  -1   5   22.99    0.91
   1  -1  -5   30.23   10.38
   1  -1  -5   36.21   14.73
   1  -1  -5   22.43    0.91
   1  -1  -5   21.88    0.95
   1  -1  -5   22.41    0.92
   1   1  -4   75.35    3.06
  -1   1   4   76.75    3.08
   1   1  -4   76.62    3.13
   1   1  -4   75.10    7.65
  -1   1   4   75.16    3.06
  -1   1   4   75.46    5.65
  -1   1   4   71.67    5.69
  -1  -1   4   76.13    3.10
  -1  -1   4   78.16    3.13
   1  -1  -4   75.59    3.06
   1  -1  -4   55.05   16.35
   1  -1  -4   75.91    3.06
  -1  -1   4   80.55    3.04
   1  -1  -4   76.01    3.09
   1  -1  -4   77.22    3.06
   1  -1  -4   76.23    3.11
  -1  -1   4   75.29    3.04
  -1  -1   4   78.19    3.13
  -1  -1   4   79.43    3.05
  -1   1   3  440.71   21.06
   1   1  -3  433.98   23.04
   1   1  -3  456.03   23.57
   1   1  -3  443.43   17.55
  -1  -1   3  427.71   49.90
   1  -1  -3  448.35   38.74
  -1  -1   3  441.68   43.03
   1   1  -2   30.74    4.53
   1   1  -2   31.38    1.28
  -1   1   2   22.71   11.28
  -1   1   2   31.44    1.26
   1   1  -2   39.05    4.84
  -1   1   2   33.87    4.04
   1   1  -2   30.45    1.31
   1   1  -2   30.84    1.30
  -1  -1   2   32.09    1.28
   1  -1  -2   31.67    1.29
   1  -1  -2   -4.67   10.58
  -1  -1   2   32.02    1.30
   1  -1  -2   36.40    4.28
   1  -1  -2   31.23    1.27
  -1  -1   2   30.98    1.31
  -1  -1   2   32.44    1.27
  -1  -1   2   36.11   16.90
   1  -1  -2   30.27    1.28
  -1   1   1   36.76    1.46
   1   1  -1   68.54   20.73
  -1   1   1   36.20    1.47
   1   1  -1   35.91    1.48
   1   1  -1   31.48    4.70
  -1   1   1   36.46    1.49
  -1   1   1   36.74    1.52
   1   1  -1   36.70    1.50
   1   1  -1   37.29    1.50
   1   1  -1   36.58    1.49
  -1   1   1   41.48   17.90
  -1  -1   1   24.55   15.95
   1  -1  -1   36.56    4.46
  -1  -1   1   36.14    1.50
  -1  -1   1   37.03    1.48
   1  -1  -1   36.78    1.48
  -1  -1   1   37.52    1.50
  -1  -1   1   36.03    4.74
   1  -1  -1   35.97    1.49
   1  -1  -1   30.76   15.11
  -1  -1   1   36.95    1.48
   1  -1  -1   35.73    1.49
   1   1   0  327.40   37.27
   1   1   0  305.57   16.49
  -1   1   0  302.84   16.38
  -1   1   0  291.16   38.89
  -1  -1   0  286.49   16.25
  -1  -1   0  328.87   39.05
   1  -1   0  306.66   16.51
   1  -1   0  318.33   39.84
  -1   1  -1   19.49    0.82
   1   1   1   19.53    0.83
   1   1   1   18.61    0.82
   1   1   1   20.30   20.12
  -1   1  -1   19.42    0.82
  -1   1  -1   19.31    0.81
   1   1   1   20.26    0.82
  -1   1  -1   33.37   15.02
   1   1   1   20.42    4.49
   1   1   1   19.40    0.81
  -1   1  -1   19.66    0.83
  -1   1  -1   15.21    3.59
  -1  -1  -1   20.05    0.82
   1  -1   1   16.29   14.23
   1  -1   1   19.27    0.81
  -1  -1  -1   19.69    0.82
   1  -1   1   18.61    0.82
  -1  -1  -1   20.23    3.58
   1  -1   1   19.48    0.81
  -1  -1  -1   19.33    0.81
  -1  -1  -1    3.35   12.35
   1  -1   1   18.46    3.90
  -1  -1  -1   19.71    0.82
   1  -1   1   19.40    0.83
  -1   1  -2  133.74    5.30
  -1   1  -2  131.05    5.35
  -1   1  -2  135.89    5.33
  -1   1  -2  138.41    5.30
   1   1   2  132.64    5.33
  -1   1  -2   82.89   23.29
  -1   1  -2  134.98    9.83
   1   1   2  136.08    8.78
   1   1   2  130.93    5.30
   1   1   2  134.12    5.31
   1  -1   2  132.89    5.30
   1  -1   2  136.50    5.30
  -1  -1  -2  124.97   22.64
  -1  -1  -2  135.25    5.32
  -1  -1  -2  129.69    5.30
   1  -1   2   67.81   19.90
  -1  -1  -2  134.82    5.30
   1  -1   2  133.72    5.32
   1  -1   2  133.95    5.33
   1  -1   2  127.87   11.72
  -1  -1  -2  126.37    8.93
  -1  -1  -2  132.77    5.33
  -1   1  -3   28.25   18.06
   1   1   3   19.94    0.84
   1   1   3   20.48    0.86
   1   1   3   35.97   17.47
  -1   1  -3   20.47    0.83
  -1   1  -3   18.98    0.87
   1   1   3   20.13    0.84
  -1   1  -3   20.48    0.83
  -1   1  -3   38.03    5.10
   1   1   3   18.22    3.04
   1   1   3   20.03    0.87
  -1   1  -3   19.81    0.87
   1  -1   3   19.40    0.86
   1  -1   3   27.95    4.79
  -1  -1  -3   20.27    0.86
  -1  -1  -3   20.45    0.84
  -1  -1  -3   20.58    0.84
   1  -1   3   20.38    0.87
  -1  -1  -3   19.97    3.48
   1  -1   3    9.44   14.32
   1  -1   3   20.68    0.83
  -1  -1  -3   20.24    0.87
  -1  -1  -3   21.96   11.48
   1  -1   3   20.48    0.83
  -1   1  -4   31.19    1.23
   1   1   4   30.89    1.27
  -1   1  -4   30.19    1.24
  -1   1  -4   32.91   18.68
  -1   1  -4   34.44    5.37
   1   1   4   30.24    1.26
  -1   1  -4   31.58    1.29
   1   1   4   32.52    3.10
   1   1   4   25.92   14.34
   1   1   4   30.42    1.29
   1   1   4   30.05    1.25
  -1   1  -4   28.68    1.29
  -1  -1  -4   30.32    1.29
  -1  -1  -4   29.97    1.27
   1  -1   4   22.27    5.09
   1  -1   4   30.04    1.30
  -1  -1  -4   33.81   12.78
  -1  -1  -4   29.73    1.24
  -1  -1  -4   32.56    1.23
   1  -1   4   29.51    1.27
  -1  -1  -4   30.11    1.26
   1  -1   4   32.11    1.23
   1  -1   4   31.66    1.23
  -1  -1  -4   31.63    4.17
  -1   1  -5    6.70    0.30
  -1   1  -5  -18.61   16.71
  -1   1  -5    6.67    0.35
   1   1   5   -3.63   11.64
  -1   1  -5    6.61    0.29
   1   1   5    9.27    1.87
   1   1   5    6.15    0.33
  -1   1  -5    4.35    2.57
  -1  -1  -5    7.06    0.29
   1  -1   5    6.96    0.37
  -1  -1  -5    6.56    0.30
  -1  -1  -5    6.61    0.33
  -1  -1  -5    6.93    0.34
  -1  -1  -5    7.13    2.51
  -1  -1  -5    6.32    0.35
   1  -1   5    6.97    0.28
   1  -1   5    6.73    0.29
   1  -1   5    8.54    3.80
  -1  -1  -5   11.16    9.18
   1   1   6    0.56    0.10
  -1   1  -6   -1.40    2.54
   1   1   6   12.92   17.55
  -1   1  -6  -18.72   19.77
   1   1   6    0.73    0.99
  -1   1  -6    0.59    0.07
  -1   1  -6    0.59    0.05
  -1   1  -6    0.68    0.12
  -1  -1  -6    0.63    0.09
   1  -1   6   17.86   18.94
  -1  -1  -6    0.54    0.11
  -1  -1  -6    3.09    2.32
  -1  -1  -6    0.50    0.05
   1  -1   6    0.47    0.07
   1  -1   6    0.78    3.24
  -1  -1  -6    0.79    0.13
  -1  -1  -6  -17.06    6.62
   1  -1   6    0.55    0.03
  -1   1  -7   41.91    1.63
  -1   1  -7   38.52    1.69
  -1   1  -7   43.94    6.41
   1   1   7   35.21    2.95
   1   1   7   38.44    1.66
  -1   1  -7   40.51    1.61
   1  -1   7   52.98    7.74
  -1  -1  -7   40.33    5.18
  -1  -1  -7   40.14    1.67
  -1  -1  -7   41.45    1.61
  -1  -1  -7   40.59    1.66
  -1  -1  -7   40.96    1.70
   1  -1   7   41.61    1.63
  -1   1  -8   38.04    6.20
  -1   1  -8   36.14    1.47
  -1   1  -8   36.57    1.54
  -1  -1  -8   35.53    1.51
   1  -1   8   31.96    7.23
  -1  -1  -8   35.58    5.00
  -1  -1  -8   36.21    1.54
   1  -1   8   36.96    1.48
  -1  -1  -8   36.27    1.45
  -1  -1  -8   36.23    1.50
  -1   1  -9   22.21    5.27
  -1   1  -9   10.39    0.53
   1   1   9    7.76    1.77
  -1   1  -9   10.27    0.46
  -1   1  -9   10.35    0.59
  -1  -1  -9   10.11    0.53
  -1  -1  -9   10.98    0.51
   1  -1   9   10.32    0.55
  -1  -1  -9   10.87    3.30
  -1  -1  -9   12.47    0.52
  -1  -1  -9   10.71    0.45
   1  -1   9    3.78    4.93
  -1   1 -10    2.98    0.24
   1   1  10    3.76    2.25
  -1   1 -10    3.26    0.29
  -1   1 -10    2.99    0.17
  -1   1 -10    8.34    3.94
  -1  -1 -10    1.09    3.10
  -1  -1 -10    3.09    0.24
   1  -1  10    5.41    4.97
   1  -1  10    3.08    0.20
  -1  -1 -10    3.12    0.15
  -1   1 -11    3.22    0.18
  -1   1 -11    2.93    0.25
  -1   1 -11    3.61    0.33
   1   1  11    3.23    3.64
  -1   1 -11   11.67    5.43
  -1  -1 -11    3.32    0.22
   1  -1  11    3.23    0.21
   1  -1  11    6.87    8.05
  -1  -1 -11    3.23    0.25
  -1  -1 -11   11.34    4.46
  -1  -1 -11    3.26    0.17
  -1   1 -12    1.64    0.19
  -1   1 -12    1.69    0.13
  -1   1 -12    1.50    0.27
  -1  -1 -12    1.26    0.18
   1  -1  12    1.25    0.15
  -1  -1 -12    1.53    0.11
  -1  -1 -12    1.64    0.17
  -1   1 -13    0.14    0.19
  -1   1 -13    0.15    0.08
  -1  -1 -13   -0.12    0.12
  -1  -1 -13    0.06    0.10
  -1  -1 -13    0.15    0.06
  -1   1 -14    0.44    0.25
  -1   1 -14    0.62    0.11
  -1  -1 -14    0.66    0.17
  -1  -1 -14    0.67    0.14
   1  -1  14    0.54    0.17
  -1   1 -15    0.48    0.24
  -1  -1 -15    0.61    0.17
  -1  -1 -15    0.77    0.18
  -1  -1 -15    0.36    0.13
  -1   1 -16    0.50    0.12
  -1   1 -16    0.52    0.26
  -1  -1 -16    0.18    0.20
  -1  -1 -16    0.69    0.19
  -1  -1 -16    0.60    0.14
  -1  -1 -16    0.73    0.19
  -1   1 -17    1.08    0.14
  -1  -1 -17    1.45    0.30
  -1  -1 -17    1.32    0.26
  -1  -1 -17    1.31    0.17
  -1  -1 -17    0.87    0.19
  -1   1 -18    0.45    0.28
  -1  -1 -18   -0.10    0.16
  -1  -1 -18    0.06    0.12
  -1  -1 -18    0.04    0.25
  -1  -1 -18    0.09    0.15
  -1   1 -19   -0.22    0.23
  -1  -1 -19    0.34    0.20
  -1  -1 -19    0.02    0.25
  -1  -1 -19    0.21    0.18
  -1   1 -20   -0.24    0.26
  -1  -1 -20    0.03    0.17
  -1  -1 -20    0.14    0.20
  -1  -1 -20    0.11    0.29
   1   2 -20   -0.27    0.26
   1  -2 -20   -0.24    0.22
   1   2 -19    0.37    0.31
   1  -2 -19   -0.18    0.21
   1  -2 -19   -0.23    0.18
   1  -2 -19    0.02    0.18
   1   2 -18    0.01    0.20
   1  -2 -18    0.27    0.15
   1  -2 -18    0.29    0.20
   1  -2 -18    0.13    0.20
   1  -2 -18    0.18    0.22
   1   2 -17    0.21    0.27
   1  -2 -17   -0.07    0.17
   1  -2 -17    0.02    0.13
   1  -2 -17   -0.15    0.15
   1  -2 -17   -0.04    0.17
   1   2 -16    0.47    0.31
   1  -2 -16    0.66    0.15
   1  -2 -16    0.63    0.23
   1  -2 -16    0.37    0.18
   1   2 -15   -0.03    0.21
   1  -2 -15    0.26    0.20
   1  -2 -15    0.04    0.11
  -1  -2  15   -0.02    0.17
   1  -2 -15   -0.16    0.15
   1  -2 -15    0.13    0.17
   1   2 -14    1.03    0.11
   1   2 -14    0.86    0.28
   1  -2 -14    0.99    0.20
   1  -2 -14    0.92    0.22
  -1  -2  14    0.95    0.20
   1  -2 -14    0.94    0.22
   1  -2 -14    0.90    0.16
   1   2 -13    2.21    0.33
   1  -2 -13    2.77    0.28
  -1  -2  13    3.05    0.28
   1  -2 -13    2.87    0.28
   1  -2 -13    2.75    0.21
   1  -2 -13    2.34    0.29
   1   2 -12    1.99    0.31
   1   2 -12    2.37    0.16
  -1  -2  12    2.38    0.26
   1  -2 -12    2.36    0.24
   1  -2 -12    2.52    0.18
   1  -2 -12    2.69    0.31
   1  -2 -12    2.68    0.26
   1  -2 -12    2.29    0.10
   1   2 -11   13.01    0.78
   1   2 -11   13.47    0.61
   1  -2 -11   13.21    0.69
   1  -2 -11   14.13    0.56
   1  -2 -11   14.26    0.61
   1  -2 -11   14.27    0.74
  -1  -2  11   13.97    0.57
   1  -2 -11   13.22    0.58
  -1   2  10    4.96    2.07
   1   2 -10   14.80   10.71
   1   2 -10    4.19    0.37
   1   2 -10    2.36    9.79
   1   2 -10    3.70    0.23
  -1   2  10    9.97    4.92
  -1  -2  10    3.98    0.19
   1  -2 -10    3.91    0.28
   1  -2 -10    3.69    0.18
   1  -2 -10    4.20    0.33
   1  -2 -10    4.39    0.23
   1   2  -9    0.08    0.08
   1   2  -9    4.60    6.82
   1   2  -9   -0.02    0.14
   1   2  -9   -0.69    5.50
  -1   2   9   -5.90    3.65
  -1   2   9   -0.97    2.01
   1  -2  -9    0.04    0.07
  -1  -2   9   -0.01    0.04
   1  -2  -9    0.12    0.13
   1  -2  -9    0.02    0.06
   1  -2  -9    0.13    0.05
   1  -2  -9    0.18    0.15
   1  -2  -9    0.12    0.08
  -1  -2   9    0.04    0.12
   1   2  -8    5.49    0.41
  -1   2   8    5.68    3.98
   1   2  -8    5.60    0.30
   1   2  -8    4.22    6.48
  -1   2   8   11.21    3.37
   1   2  -8   13.58    6.61
   1  -2  -8    5.76    0.30
   1  -2  -8    5.46    0.35
   1  -2  -8    5.52    0.27
  -1  -2   8    5.79    0.36
   1  -2  -8    5.36    0.30
   1  -2  -8    5.48    0.37
   1  -2  -8    5.48    0.27
  -1  -2   8    5.72    0.23
  -1  -2   8    5.68    0.26
   1   2  -7    5.25    5.73
   1   2  -7    1.24    0.20
   1   2  -7   -2.39    4.60
  -1   2   7    1.04    3.24
   1   2  -7    0.91    0.12
  -1   2   7   -0.47    3.60
  -1  -2   7    0.77    0.06
   1  -2  -7    1.01    0.19
  -1  -2   7    0.74    0.09
   1  -2  -7    0.81    0.12
   1  -2  -7    0.66    0.10
  -1  -2   7    1.19    0.19
  -1  -2   7    0.63    0.07
   1  -2  -7    0.90    0.18
   1  -2  -7    0.82    0.09
   1  -2  -7    0.83    0.11
   1   2  -6    4.77    5.67
   1   2  -6    2.04    0.16
  -1   2   6    1.96    0.12
   1   2  -6    2.19    0.24
  -1   2   6    3.03    3.42
  -1   2   6   -1.33    3.23
   1   2  -6    5.81    5.05
   1  -2  -6    1.94    0.17
   1  -2  -6    1.75    0.15
   1  -2  -6    1.85    0.12
  -1  -2   6    1.72    0.13
  -1  -2   6    2.33    0.21
   1  -2  -6    2.13    0.13
  -1  -2   6    1.87    0.12
   1  -2  -6    2.29    0.23
   1  -2  -6    1.82    0.20
  -1  -2   6    2.05    0.13
   1   2  -5    6.83    0.41
   1   2  -5    7.07    0.35
  -1   2   5    6.62    0.30
   1   2  -5   10.15    5.20
  -1   2   5    7.05    3.77
  -1   2   5    8.26    3.96
   1   2  -5   -3.33    5.39
   1  -2  -5    6.83    0.39
   1  -2  -5    6.80    0.30
  -1  -2   5    6.55    0.33
   1  -2  -5    6.59    0.34
  -1  -2   5    6.53    0.39
   1  -2  -5    6.60    0.30
  -1  -2   5    6.34    0.32
   1  -2  -5    7.29    0.38
   1  -2  -5    6.75    0.35
  -1  -2   5    6.26    0.31
   1   2  -4   60.51    9.33
   1   2  -4   56.63    9.50
   1   2  -4   57.26    2.40
  -1   2   4   59.18    2.30
  -1   2   4   56.84    7.89
  -1   2   4   65.70    8.06
   1  -2  -4   59.05    2.31
   1  -2  -4   56.03    2.37
   1  -2  -4   56.46    2.36
   1  -2  -4   57.22    2.29
  -1  -2   4   56.03    2.39
  -1  -2   4   59.75    2.33
  -1  -2   4   57.75    2.33
   1  -2  -4   57.11    2.36
   1  -2  -4   53.95    2.39
   1   2  -3  100.11   12.07
   1   2  -3   88.68   13.14
  -1   2   3  101.75    3.97
   1   2  -3   99.09    4.07
  -1   2   3  125.94   11.05
  -1   2   3   89.34   10.10
  -1   2   3   98.95    3.99
   1  -2  -3  151.27   39.20
  -1  -2   3  100.18    4.02
   1  -2  -3  100.25    4.08
   1  -2  -3   99.88    4.05
  -1  -2   3   93.63   39.65
   1  -2  -3   99.48    4.04
   1  -2  -3  100.09    4.00
  -1  -2   3  152.93   46.94
   1  -2  -3  116.28   37.37
  -1  -2   3   98.53    4.02
   1  -2  -3   99.79    4.05
  -1  -2   3  101.36    4.07
   1  -2  -3   99.76    3.98
   1   2  -2    4.56    4.16
   1   2  -2    0.02    0.09
  -1   2   2   -0.02    0.07
  -1   2   2    0.10    0.05
   1   2  -2    2.43    3.79
   1   2  -2    0.16    0.10
  -1  -2   2    0.08    0.10
   1  -2  -2    0.00    0.10
   1  -2  -2    0.26    0.08
  -1  -2   2   -0.01    0.11
   1  -2  -2    0.17    0.12
   1  -2  -2    0.09    0.10
  -1  -2   2   -9.50   28.97
   1  -2  -2   13.08   28.75
  -1  -2   2    0.05    0.12
  -1  -2   2    0.01    0.08
  -1  -2   2    0.01    0.10
  -1  -2   2  -30.52   26.28
   1  -2  -2    0.18    0.06
   1   2  -1    3.96    0.25
   1   2  -1    4.05    0.25
  -1   2   1  -19.18   24.10
   1   2  -1    4.31    0.29
   1   2  -1    1.67    4.56
  -1   2   1    4.18    0.23
  -1   2   1   14.27    4.63
  -1   2   1    4.08    0.21
   1   2  -1    3.97    3.88
   1  -2  -1    3.89    0.21
   1  -2  -1    4.19    0.23
  -1  -2   1    3.71    0.26
   1  -2  -1    3.59    0.26
   1  -2  -1    4.23    0.27
  -1  -2   1    4.41    0.25
   1  -2  -1   13.97   23.34
  -1  -2   1   10.38   29.66
   1  -2  -1    6.88    4.32
  -1  -2   1    3.68    0.25
  -1  -2   1  -33.18   23.50
  -1  -2   1    3.79    0.27
  -1   2   0   -0.30    3.46
   1   2   0    2.16    0.16
   1   2   0    2.08    0.18
   1   2   0    0.73    3.59
  -1   2   0    2.53    0.16
   1   2   0    0.26    3.63
  -1   2   0  -13.81   26.05
  -1   2   0    2.29    0.17
  -1  -2   0    2.37    0.19
   1  -2   0    4.05    4.24
  -1  -2   0    2.10    0.20
   1  -2   0    2.50    0.21
   1  -2   0   35.76   23.63
  -1  -2   0   10.75   29.71
  -1  -2   0   -1.93   26.83
   1  -2   0    2.18    0.17
   1  -2   0    2.20    0.17
   1  -2   0    2.29    0.21
  -1  -2   0    1.85    0.17
  -1   2  -1   22.59   24.90
   1   2   1   47.35    1.93
  -1   2  -1   44.73    7.87
   1   2   1   60.95    8.28
   1   2   1   48.43    7.60
  -1   2  -1   48.60    1.97
   1   2   1   46.92    1.95
  -1   2  -1   47.94    1.96
  -1  -2  -1   48.51    1.98
  -1  -2  -1   44.87   30.71
   1  -2   1   32.91    8.70
  -1  -2  -1   47.29    1.98
   1  -2   1   47.73    1.99
  -1  -2  -1   43.82   36.75
   1  -2   1   48.25    1.99
   1  -2   1   47.24    1.97
  -1  -2  -1   49.34    1.98
   1  -2   1   47.51    1.97
   1  -2   1   13.95   27.75
  -1  -2  -1   45.96    1.97
  -1   2  -2   -1.06    3.56
  -1   2  -2    5.15   24.41
   1   2   2   -0.84    3.75
   1  -2   2   16.09   25.82
  -1  -2  -2  -21.97   29.70
   1  -2   2   -1.55    4.60
   1   2   3   74.11    3.01
  -1   2  -3   72.73    3.03
   1   2   3   92.74    8.88
  -1   2  -3   76.45    3.07
  -1   2  -3   75.60    3.09
   1   2   3   75.63    2.98
  -1   2  -3   72.72    9.69
  -1   2  -3  149.06   44.15
  -1  -2  -3   73.52    8.91
  -1  -2  -3   93.93   31.32
   1  -2   3   35.11   32.04
  -1  -2  -3   74.94    3.02
   1  -2   3   73.92    3.02
   1  -2   3   75.65    3.03
  -1  -2  -3   75.58    3.08
   1  -2   3   63.72   10.18
  -1  -2  -3   74.68    3.05
   1  -2   3   75.08    3.07
  -1  -2  -3   74.09    3.06
   1   2   4   -0.12    2.97
  -1   2  -4    1.12    0.18
  -1   2  -4    1.35    0.18
   1   2   4    1.01    0.12
  -1   2  -4   -1.66    4.25
  -1   2  -4    0.89    0.13
   1  -2   4    1.13    0.19
  -1  -2  -4    1.21    0.19
  -1  -2  -4    0.75    4.04
   1  -2   4    1.34    0.13
   1  -2   4    1.06    0.13
  -1  -2  -4    1.17    0.15
  -1  -2  -4    1.05    0.13
   1  -2   4    1.36    5.21
  -1  -2  -4    1.12    0.12
  -1   2  -5    0.53    0.15
   1   2   5    0.39    0.09
  -1   2  -5    4.06    4.79
   1   2   5   -5.07    3.01
  -1   2  -5    0.72    0.17
  -1   2  -5    0.40    0.10
  -1  -2  -5   -1.61    4.04
  -1  -2  -5    0.45    0.15
  -1  -2  -5    0.31    0.12
   1  -2   5   -1.07    5.62
  -1  -2  -5    0.41    0.10
  -1  -2  -5    0.40    0.09
   1  -2   5    0.48    0.09
  -1   2  -6   29.09    1.23
  -1   2  -6   29.27    1.33
   1   2   6   30.99    5.32
  -1   2  -6   30.01    1.32
  -1   2  -6   26.80    7.71
   1  -2   6   30.06    1.23
  -1  -2  -6   30.04    1.29
  -1  -2  -6   29.97    1.31
   1  -2   6   30.16    1.22
  -1  -2  -6   28.52    1.23
   1  -2   6   32.08    9.81
  -1  -2  -6   29.23    1.24
  -1  -2  -6   27.69    6.40
   1   2   7   18.06    3.84
  -1   2  -7   21.13    7.50
  -1   2  -7   12.59    0.68
  -1   2  -7   12.52    0.66
  -1   2  -7   12.64    0.57
   1  -2   7   13.68    0.55
  -1  -2  -7   13.29    0.60
  -1  -2  -7   12.84    0.66
  -1  -2  -7   14.07    5.01
  -1  -2  -7   13.12    0.56
   1  -2   7    7.11    6.61
  -1  -2  -7   11.77    0.63
  -1   2  -8    1.36    0.20
  -1   2  -8    4.64    5.97
  -1   2  -8    1.55    0.23
  -1   2  -8    1.59    0.13
   1   2   8   -0.77    2.46
  -1  -2  -8    1.57    0.21
   1  -2   8    1.59    0.10
  -1  -2  -8    1.73    0.10
  -1  -2  -8    1.08    4.36
   1  -2   8   -1.22    7.60
  -1  -2  -8    1.51    0.20
  -1  -2  -8    1.61    0.09
   1  -2   8    1.89    0.12
  -1  -2  -8    1.61    0.12
   1   2   9    0.96    2.42
  -1   2  -9    0.10    0.06
  -1   2  -9  -10.40    7.64
  -1   2  -9   -0.07    0.14
  -1   2  -9    0.01    0.12
   1  -2   9   -2.51    9.73
  -1  -2  -9    0.06    0.13
   1  -2   9    0.00    0.03
  -1  -2  -9    0.05    0.05
  -1  -2  -9    3.40    6.03
  -1  -2  -9   -0.02    0.11
  -1  -2  -9   -0.01    0.04
   1  -2   9    0.10    0.05
  -1  -2  -9    0.02    0.05
  -1   2 -10    0.10    0.06
   1   2  10   -0.19    2.67
  -1   2 -10   -2.47    7.84
   1  -2  10    3.69   10.70
   1  -2  10    0.06    0.03
   1  -2  10    0.13    0.06
   1  -2  10    0.16    0.14
  -1  -2 -10    0.23    0.14
  -1  -2 -10    0.04    0.04
  -1  -2 -10    0.04    0.13
  -1  -2 -10    0.05    0.07
  -1  -2 -10    0.08    0.06
  -1   2 -11    0.12    0.04
  -1   2 -11    0.30    0.19
  -1  -2 -11    0.08    0.04
   1  -2  11    0.13    0.07
  -1  -2 -11    0.03    0.14
  -1  -2 -11    0.07    0.07
  -1  -2 -11    0.20    0.12
   1  -2  11    0.07    0.11
  -1   2 -12    0.06    0.15
  -1  -2 -12    0.02    0.04
   1  -2  12   -0.03    0.07
  -1  -2 -12    0.16    0.08
  -1  -2 -12    0.22    0.14
  -1  -2 -12   -0.14    0.14
  -1  -2 -12    0.09    0.09
  -1   2 -13    0.80    0.26
   1  -2  13    0.72    0.20
  -1  -2 -13    0.74    0.07
  -1  -2 -13    0.79    0.20
  -1  -2 -13    0.61    0.12
  -1  -2 -13    1.05    0.20
   1  -2  13    0.72    0.10
  -1   2 -14    1.14    0.31
   1  -2  14    1.69    0.27
  -1  -2 -14    1.45    0.23
   1  -2  14    1.54    0.13
  -1  -2 -14    1.47    0.25
  -1  -2 -14    1.50    0.10
  -1   2 -15    0.13    0.18
  -1  -2 -15    0.23    0.12
  -1  -2 -15    0.14    0.16
  -1  -2 -15    0.18    0.17
  -1   2 -16    0.02    0.22
  -1  -2 -16   -0.27    0.13
  -1  -2 -16   -0.04    0.11
  -1  -2 -16    0.11    0.17
  -1  -2 -16    0.13    0.15
  -1   2 -17    0.22    0.27
  -1  -2 -17    0.13    0.14
  -1  -2 -17   -0.21    0.14
  -1  -2 -17    0.09    0.17
  -1   2 -18    0.31    0.29
  -1  -2 -18    0.07    0.16
  -1  -2 -18    0.05    0.20
  -1  -2 -18   -0.17    0.17
  -1   2 -19   -0.08    0.28
  -1  -2 -19    0.06    0.24
  -1  -2 -19   -0.10    0.17
  -1  -2 -19   -0.14    0.20
  -1   2 -20    0.20    0.33
  -1  -2 -20    0.25    0.20
   1   3 -19   -0.02    0.30
   1  -3 -19   -0.25    0.19
   1  -3 -19    0.25    0.25
   1   3 -18    0.18    0.31
   1  -3 -18    0.15    0.24
   1  -3 -18   -0.03    0.31
   1  -3 -18   -0.03    0.22
   1   3 -17    0.65    0.31
   1  -3 -17    0.12    0.22
   1  -3 -17    0.13    0.20
   1  -3 -17    0.05    0.21
   1   3 -16    0.18    0.29
   1  -3 -16    0.11    0.22
   1  -3 -16    0.06    0.21
   1  -3 -16    0.13    0.19
   1   3 -15    0.05    0.24
   1  -3 -15   -0.06    0.16
   1  -3 -15   -0.14    0.15
   1  -3 -15    0.00    0.20
   1   3 -14    0.47    0.27
   1  -3 -14    0.03    0.18
   1  -3 -14    0.21    0.07
   1  -3 -14    0.16    0.16
   1  -3 -14    0.01    0.21
   1  -3 -14   -0.03    0.05
   1  -3 -14    0.10    0.03
   1   3 -13   -0.17    0.20
   1  -3 -13    0.04    0.08
   1  -3 -13    0.02    0.05
   1  -3 -13    0.03    0.04
   1  -3 -13   -0.15    0.14
   1  -3 -13    0.16    0.15
  -1  -3  13    0.12    0.19
   1  -3 -13    0.23    0.20
   1  -3 -13    0.13    0.07
   1   3 -12    0.18    0.22
   1  -3 -12   -0.19    0.16
   1  -3 -12    0.04    0.05
  -1  -3  12   -0.23    0.15
   1  -3 -12   -0.19    0.19
   1  -3 -12    0.06    0.06
   1  -3 -12    0.01    0.06
  -1  -3  12   -0.01    0.06
   1  -3 -12    0.03    0.09
   1   3 -11    1.65    0.33
   1  -3 -11    1.53    0.09
  -1  -3  11    1.52    0.12
   1  -3 -11    1.36    0.18
   1  -3 -11    1.03    0.24
   1  -3 -11    0.87    0.25
  -1  -3  11    1.73    0.28
   1  -3 -11    1.41    0.10
   1  -3 -11    1.30    0.13
   1   3 -10   10.22    0.68
  -1  -3  10   10.83    0.64
  -1  -3  10   11.16    0.48
   1  -3 -10   11.42    0.54
  -1  -3  10   10.23    0.45
   1  -3 -10   10.61    0.50
   1  -3 -10   10.26    0.64
  -1  -3  10   10.52    0.44
   1  -3 -10   11.38    0.62
   1  -3 -10   10.99    0.50
   1  -3 -10   10.14    0.48
   1   3  -9    2.60    0.33
   1  -3  -9    3.31    0.23
   1  -3  -9    3.62    0.16
   1  -3  -9    3.37    0.31
  -1  -3   9    3.14    0.32
  -1  -3   9    3.16    0.19
  -1  -3   9    3.47    0.17
  -1  -3   9    3.40    0.21
   1  -3  -9    3.86    0.35
   1  -3  -9    3.71    0.27
   1   3  -8    6.47    0.47
   1  -3  -8    6.04    0.37
  -1  -3   8    6.52    0.32
   1  -3  -8    6.40    0.43
   1  -3  -8    6.00    0.35
  -1  -3   8    6.51    0.43
   1  -3  -8    6.08    0.30
   1  -3  -8    6.85    0.43
   1  -3  -8    6.08    0.28
  -1  -3   8    5.95    0.31
  -1  -3   8    5.81    0.32
  -1   3   7   -5.17    7.99
  -1   3   7   -0.47    7.11
  -1   3   7    0.61    0.07
   1   3  -7    0.53    0.20
   1   3  -7    6.55   11.35
   1  -3  -7    0.69    0.20
   1  -3  -7    0.88    0.20
  -1  -3   7    1.01    0.22
  -1  -3   7    0.82    0.12
   1  -3  -7    0.55    0.14
  -1  -3   7    0.68    0.11
   1  -3  -7    0.42    0.14
   1  -3  -7    0.51    0.08
  -1  -3   7    0.74    0.13
   1  -3  -7    0.70    0.09
  -1   3   6   -6.28    7.78
  -1   3   6   -2.02    6.70
  -1   3   6    4.54    0.22
   1   3  -6   13.21   10.13
   1   3  -6    4.56    0.36
   1   3  -6   10.03   10.66
  -1  -3   6    4.36    0.26
   1  -3  -6    4.12    0.31
   1  -3  -6    4.24    0.35
   1  -3  -6    4.64    0.22
  -1  -3   6    4.58    0.27
  -1  -3   6    3.98    0.34
   1  -3  -6    4.32    0.30
  -1  -3   6    4.77    0.28
   1  -3  -6    4.04    0.33
   1  -3  -6    4.94    0.23
  -1   3   5    0.29    5.73
   1   3  -5    5.95    0.42
  -1   3   5   19.91    7.73
   1   3  -5   19.67    8.27
  -1   3   5    6.19    0.30
   1   3  -5    2.42    8.05
   1  -3  -5    6.47    0.38
   1  -3  -5    6.03    0.39
   1  -3  -5    6.79    0.31
   1  -3  -5    6.68    0.29
  -1  -3   5    6.67    0.43
  -1  -3   5    6.40    0.36
   1  -3  -5    5.27    0.39
   1  -3  -5    6.26    0.43
  -1  -3   5    6.59    0.36
   1   3  -4    0.02    0.12
   1   3  -4    9.13    7.04
   1   3  -4   -2.49    6.27
  -1   3   4    1.20    6.43
  -1   3   4    0.11    0.05
  -1   3   4   -0.04    0.06
  -1   3   4   -1.66    5.84
   1  -3  -4   -0.07    0.07
  -1  -3   4   -0.09    0.09
  -1  -3   4    0.06    0.11
   1  -3  -4    0.06    0.12
   1  -3  -4    0.06    0.06
   1  -3  -4   -0.05    0.11
   1  -3  -4    0.09    0.13
  -1  -3   4    0.00    0.13
   1  -3  -4    0.36    0.17
  -1   3   3    1.88    0.13
   1   3  -3    1.57    6.72
  -1   3   3   -2.57    5.26
  -1   3   3    1.56    0.14
  -1   3   3    5.25    6.41
   1   3  -3    1.67    0.22
   1   3  -3   -0.14    6.69
  -1  -3   3    1.81    0.23
   1  -3  -3    1.95    0.24
   1  -3  -3    2.05    0.14
  -1  -3   3    1.54    0.18
   1  -3  -3    1.78    0.21
   1  -3  -3    1.56    0.20
   1  -3  -3    1.65    0.20
  -1  -3   3    1.88    0.20
   1  -3  -3    1.96    0.16
   1   3  -2    6.44    0.36
  -1   3   2    0.50    7.00
  -1   3   2    5.57    0.29
   1   3  -2    6.66    7.47
  -1   3   2    5.97    0.31
  -1   3   2   19.85    8.20
   1   3  -2   14.90    7.58
  -1  -3   2    5.72    0.39
   1  -3  -2    5.65    0.29
   1  -3  -2    4.99    0.35
  -1  -3   2    6.09    0.36
   1  -3  -2    5.48    0.38
   1  -3  -2    5.83    0.32
   1  -3  -2    5.05    0.37
  -1  -3   2    5.41    0.34
   1  -3  -2    5.75    0.38
  -1   3   1    0.98    5.85
   1   3  -1   -2.37    6.38
  -1   3   1    0.45    0.10
   1   3  -1    4.27    6.46
   1   3  -1    0.63    0.14
  -1   3   1   -2.24    5.78
  -1  -3   1    0.52    0.14
   1  -3  -1    0.51    0.16
   1  -3  -1    0.69    0.13
  -1  -3   1    0.30    0.13
   1  -3  -1    0.18    0.13
   1  -3  -1    0.78    0.18
  -1  -3   1    0.83    0.19
  -1   3   0    2.80    0.21
   1   3   0    3.08    0.23
   1   3   0   -6.14    6.13
  -1   3   0    6.64    6.43
   1   3   0   -2.31    6.97
  -1  -3   0    3.20    0.27
   1  -3   0    2.68    0.23
   1  -3   0    3.06    0.27
   1  -3   0    2.86    0.24
   1  -3   0    2.97    0.27
  -1  -3   0    3.10    0.25
  -1  -3   0    2.67    0.27
  -1  -3   0    3.01    0.24
   1   3   1   -2.33    5.77
  -1   3  -1   -7.49    5.34
  -1  -3  -1    0.96    0.18
   1  -3   1    1.03    0.20
  -1   3  -2   10.01    0.51
   1   3   2   11.16    6.20
   1   3   2    9.49    0.44
  -1   3  -2   13.00    7.22
   1   3   2    9.44    0.46
   1   3   2   10.84    7.15
  -1  -3  -2    8.58    0.51
   1  -3   2   -1.03    7.03
   1  -3   2    9.90    0.50
  -1  -3  -2    9.86    0.48
  -1  -3  -2    9.78    0.53
  -1  -3  -2    8.58    0.51
   1  -3   2    9.79    0.52
   1  -3   2   10.16    0.56
  -1   3  -3   24.78    9.67
  -1   3  -3   16.78    0.82
   1   3   3   17.08    0.75
   1   3   3   16.09    6.77
   1   3   3   17.38    0.73
   1   3   3   11.52    7.38
   1  -3   3   16.89    0.85
  -1  -3  -3   16.58    0.84
   1  -3   3   20.30    9.00
  -1  -3  -3   18.37    0.82
   1  -3   3   17.81    0.83
  -1  -3  -3   16.00    0.81
  -1  -3  -3   17.16    0.77
   1  -3   3   17.75    0.79
  -1   3  -4   76.00   13.78
   1   3   4   59.44    2.43
   1   3   4   60.22    2.39
   1   3   4   50.56   10.04
  -1   3  -4   60.92    2.53
  -1  -3  -4   59.25    2.53
  -1  -3  -4   58.55    2.49
   1  -3   4   72.30   14.42
   1  -3   4   60.67    2.55
  -1  -3  -4   60.29    2.44
   1  -3   4   59.98    2.47
  -1  -3  -4   58.06    2.51
   1   3   5   -4.21    6.58
  -1   3  -5    8.10    7.40
   1   3   5    6.43    5.65
  -1   3  -5    0.79    0.20
   1   3   5    0.50    0.10
  -1  -3  -5    0.37    0.18
  -1  -3  -5    0.69    0.15
  -1  -3  -5    0.86    0.19
   1  -3   5    0.62    0.13
   1  -3   5   -0.85    7.99
  -1  -3  -5    0.42    0.11
   1  -3   5    0.58    0.20
  -1   3  -6   23.30    1.09
   1   3   6   43.07   13.23
  -1   3  -6   -7.91   10.60
   1   3   6   22.70    0.96
   1   3   6   37.83   10.25
   1  -3   6   22.67    0.98
  -1  -3  -6   21.28    1.06
  -1  -3  -6   21.99    1.00
   1  -3   6   22.18    1.07
   1  -3   6   37.16   14.14
  -1  -3  -6   21.61    0.96
  -1  -3  -6   22.69    1.04
   1   3   7   -6.08    8.79
  -1   3  -7  -22.82   10.29
   1   3   7   11.17    7.00
   1  -3   7  -17.65   11.17
  -1   3  -8    1.32    0.29
   1  -3   8    1.20    0.24
  -1  -3  -8    1.33    0.23
   1  -3   8    1.33    0.13
  -1  -3  -8    1.06    0.14
  -1  -3  -8    1.14    0.25
  -1   3  -9    0.73    0.24
  -1  -3  -9    0.84    0.13
   1  -3   9    1.20    0.11
  -1  -3  -9    1.20    0.25
   1  -3   9    1.11    0.13
   1  -3   9    0.91    0.24
  -1  -3  -9    0.80    0.23
  -1   3 -10    0.48    0.23
   1  -3  10    0.30    0.08
  -1  -3 -10    0.36    0.21
  -1  -3 -10    0.60    0.19
   1  -3  10    0.45    0.08
   1  -3  10    0.47    0.22
  -1  -3 -10    0.50    0.10
  -1   3 -11    0.19    0.20
  -1  -3 -11   -0.08    0.06
  -1  -3 -11    0.29    0.20
   1  -3  11   -0.09    0.05
  -1  -3 -11   -0.08    0.14
   1  -3  11   -0.16    0.18
  -1   3 -12    0.00    0.09
  -1   3 -12    0.23    0.24
   1  -3  12    0.07    0.06
  -1  -3 -12    0.16    0.06
  -1  -3 -12    0.05    0.19
  -1  -3 -12   -0.01    0.18
   1  -3  12    0.04    0.20
  -1  -3 -12    0.09    0.13
   1  -3  12    0.06    0.05
  -1   3 -13    0.00    0.21
  -1  -3 -13   -0.04    0.04
  -1  -3 -13    0.06    0.16
  -1  -3 -13    0.10    0.20
   1  -3  13   -0.05    0.20
  -1  -3 -13    0.11    0.12
  -1  -3 -14    0.20    0.18
  -1  -3 -14    0.26    0.05
  -1  -3 -14    0.26    0.20
  -1  -3 -14    0.33    0.13
  -1   3 -15    0.19    0.26
  -1  -3 -15    0.03    0.04
  -1  -3 -15   -0.15    0.20
  -1  -3 -15   -0.32    0.16
  -1   3 -16   -0.14    0.24
  -1  -3 -16    0.36    0.22
  -1  -3 -16    0.16    0.21
  -1   3 -17    0.38    0.31
  -1  -3 -17    0.16    0.22
  -1  -3 -17    0.45    0.21
  -1  -3 -17    0.68    0.25
  -1   3 -18   -0.40    0.24
  -1  -3 -18    0.10    0.21
  -1  -3 -18    0.07    0.21
  -1  -3 -18   -0.32    0.20
   1   4 -17    0.24    0.31
   1  -4 -17    0.37    0.27
   1  -4 -17    0.20    0.28
   1   4 -16    0.56    0.33
   1  -4 -16    0.12    0.04
   1  -4 -16   -0.07    0.25
   1  -4 -16    0.35    0.27
   1  -4 -16    0.02    0.06
   1   4 -15    0.80    0.35
   1  -4 -15    0.32    0.26
   1  -4 -15    0.38    0.15
   1  -4 -15    0.54    0.28
   1  -4 -15    0.54    0.08
   1   4 -14   -0.30    0.21
  -1  -4  14    0.02    0.07
   1  -4 -14    0.06    0.25
   1  -4 -14    0.09    0.12
   1  -4 -14   -0.02    0.07
   1  -4 -14    0.47    0.25
   1   4 -13   -0.03    0.23
  -1  -4  13    0.18    0.09
   1  -4 -13    0.09    0.10
   1  -4 -13    0.02    0.20
   1  -4 -13    0.24    0.25
   1  -4 -13    0.08    0.13
   1   4 -12    0.88    0.31
  -1  -4  12    0.54    0.11
   1  -4 -12    0.65    0.13
   1  -4 -12    0.95    0.19
   1  -4 -12    0.91    0.25
  -1  -4  12    0.60    0.27
   1   4 -11    3.67    0.42
  -1  -4  11    3.00    0.49
   1  -4 -11    2.82    0.33
  -1  -4  11    3.31    0.21
  -1  -4  11    2.76    0.17
   1  -4 -11    3.45    0.30
   1  -4 -11    3.14    0.34
   1  -4 -11    2.71    0.24
   1   4 -10    1.46    0.32
   1  -4 -10    0.41    0.24
  -1  -4  10    0.71    0.13
  -1  -4  10    0.78    0.15
   1  -4 -10    0.87    0.20
   1  -4 -10    0.68    0.16
   1  -4 -10    1.19    0.26
  -1  -4  10    0.54    0.25
   1   4  -9   12.38    0.74
  -1  -4   9   11.85    0.70
   1  -4  -9   10.48    0.65
  -1  -4   9   10.52    0.54
   1  -4  -9   10.51    0.69
  -1  -4   9   10.55    0.54
   1  -4  -9   10.75    0.61
   1  -4  -9   10.26    0.57
   1   4  -8    0.30    0.21
  -1  -4   8    0.59    0.15
   1  -4  -8   -0.02    0.20
  -1  -4   8    0.37    0.23
  -1  -4   8    0.62    0.15
   1  -4  -8    0.24    0.15
   1  -4  -8    0.57    0.20
   1  -4  -8    0.61    0.23
  -1   4   7    0.19    0.06
   1   4  -7    0.16    0.19
   1  -4  -7   -0.03    0.16
   1  -4  -7    0.20    0.18
  -1  -4   7    0.19    0.20
  -1  -4   7    0.11    0.12
   1  -4  -7    0.42    0.17
   1  -4  -7    0.04    0.15
  -1  -4   7    0.18    0.13
   1   4  -6    0.20    0.19
   1  -4  -6    0.30    0.20
   1  -4  -6    0.04    0.14
   1  -4  -6    0.45    0.20
   1  -4  -6    0.47    0.20
  -1  -4   6    0.33    0.21
  -1  -4   6    0.17    0.14
  -1  -4   6    0.07    0.12
  -1   4   5    0.33    0.10
   1   4  -5    0.60    0.20
  -1   4   5    0.45    0.07
  -1  -4   5    0.31    0.15
  -1  -4   5    0.41    0.21
   1  -4  -5    0.35    0.21
   1  -4  -5    0.33    0.20
  -1  -4   5    0.13    0.13
   1  -4  -5    0.69    0.19
   1  -4  -5    0.86    0.20
   1   4  -4    2.06    0.28
  -1   4   4    2.85    0.17
   1  -4  -4    2.31    0.27
   1  -4  -4    2.97    0.30
   1  -4  -4    2.49    0.28
  -1  -4   4    2.84    0.27
   1  -4  -4    2.48    0.30
  -1  -4   4    3.04    0.32
  -1  -4   4    2.57    0.25
  -1   4   3    4.29    0.25
   1   4  -3    4.48    0.34
   1  -4  -3    4.34    0.39
  -1  -4   3    4.52    0.33
  -1  -4   3    3.88    0.33
   1  -4  -3    4.32    0.35
   1  -4  -3    3.95    0.36
  -1  -4   3    4.89    0.40
   1  -4  -3    4.51    0.37
   1   4  -2    4.52    0.33
  -1   4   2    4.30    0.26
  -1  -4   2    4.62    0.39
   1  -4  -2    4.28    0.34
   1  -4  -2    4.08    0.36
   1  -4  -2    4.52    0.38
   1  -4  -2    4.14    0.37
  -1  -4   2    4.98    0.35
   1   4  -1    3.73    0.30
  -1   4   1    4.11    0.27
   1  -4  -1    4.05    0.36
   1  -4  -1    4.28    0.33
  -1  -4   1    4.00    0.32
  -1  -4   1    3.98    0.32
  -1  -4   1    4.00    0.36
   1   4   0    1.11    0.18
  -1   4   0    1.08    0.18
  -1  -4   0    1.07    0.22
  -1  -4   0    0.81    0.23
  -1  -4   0    1.41    0.21
   1  -4   0    1.05    0.21
   1  -4   0    0.82    0.23
   1  -4   0    0.78    0.22
  -1   4  -1    4.46    0.31
   1   4   1    4.45    0.31
  -1  -4  -1    4.66    0.37
   1  -4   1    5.15    0.40
  -1  -4  -1    4.14    0.40
   1  -4   1    4.56    0.36
  -1  -4  -1    4.52    0.35
   1   4   2    0.13    0.12
  -1   4  -2   -0.05    0.13
  -1  -4  -2    0.00    0.14
   1  -4   2   -0.01    0.17
  -1  -4  -2   -0.08    0.16
   1  -4   2   -0.11    0.17
  -1  -4  -2   -0.09    0.15
  -1  -4  -2   -0.11    0.18
   1  -4   2   -0.06    0.13
   1   4   3    2.61    0.20
  -1   4  -3    2.64    0.27
   1   4   3    2.48    0.21
   1  -4   3    2.70    0.27
   1  -4   3    3.19    0.27
  -1  -4  -3    3.14    0.29
  -1  -4  -3    2.45    0.31
  -1  -4  -3    2.45    0.30
   1  -4   3    2.78    0.33
  -1  -4  -3    2.84    0.29
   1   4   4    0.28    0.11
  -1   4  -4    0.36    0.17
  -1  -4  -4    0.09    0.17
  -1  -4  -4    0.46    0.19
   1  -4   4    0.14    0.20
   1  -4   4    0.08    0.13
  -1  -4  -4    0.42    0.19
   1  -4   4    0.22    0.17
  -1  -4  -4    0.20    0.21
  -1   4  -5   12.40    0.70
   1   4   5   11.78    0.51
   1   4   5   12.84    0.57
   1  -4   5   12.57    0.74
  -1  -4  -5   12.13    0.59
  -1  -4  -5   10.95    0.63
  -1  -4  -5   13.47    0.72
   1  -4   5   11.48    0.63
  -1  -4  -5   11.29    0.67
   1  -4   5   13.08    0.66
  -1  -4  -5   12.41    0.70
   1   4   6    2.35    0.19
   1  -4   6    2.83    0.34
  -1  -4  -6    2.10    0.21
  -1  -4  -6    2.34    0.30
   1  -4   6    1.89    0.23
  -1  -4  -6    2.71    0.31
  -1  -4  -6    2.33    0.25
  -1  -4  -6    2.39    0.27
   1   4   7    1.01    0.14
  -1   4  -7    1.23    0.27
  -1  -4  -7    1.36    0.27
   1  -4   7    1.17    0.18
  -1  -4  -7    1.13    0.27
   1  -4   7    1.10    0.29
  -1  -4  -7    1.09    0.20
  -1  -4  -7    1.34    0.26
   1  -4   7    1.14    0.20
  -1  -4  -7    1.17    0.17
  -1   4  -8    1.05    0.27
  -1  -4  -8    1.50    0.30
   1  -4   8    1.51    0.18
  -1  -4  -8    1.07    0.25
   1  -4   8    0.85    0.29
  -1  -4  -8    1.11    0.20
   1  -4   8    1.41    0.21
  -1  -4  -8    1.41    0.28
  -1  -4  -8    1.48    0.18
  -1   4  -9    2.20    0.33
  -1  -4  -9    1.71    0.20
   1  -4   9    2.27    0.34
  -1  -4  -9    1.70    0.26
   1  -4   9    1.93    0.19
   1  -4   9    2.24    0.23
  -1  -4  -9    1.65    0.28
  -1  -4  -9    1.75    0.29
  -1   4 -10    0.37    0.24
  -1  -4 -10    0.03    0.20
   1  -4  10    0.26    0.23
   1  -4  10    0.05    0.10
   1  -4  10    0.03    0.13
  -1  -4 -10    0.04    0.17
  -1  -4 -10   -0.01    0.12
  -1  -4 -10    0.06    0.18
  -1   4 -11    1.49    0.35
  -1  -4 -11    0.89    0.22
  -1  -4 -11    1.07    0.26
   1  -4  11    1.17    0.14
   1  -4  11    0.94    0.17
  -1  -4 -11    0.72    0.14
  -1  -4 -11    1.06    0.28
   1  -4  11    1.40    0.32
  -1   4 -12   -0.22    0.25
   1  -4  12    0.17    0.14
  -1  -4 -12    0.39    0.24
  -1  -4 -12    0.00    0.16
  -1  -4 -12    0.27    0.20
   1  -4  12    0.02    0.08
  -1   4 -13    0.33    0.28
  -1  -4 -13    0.50    0.23
   1  -4  13    0.75    0.10
  -1  -4 -13    0.16    0.17
  -1  -4 -13    0.43    0.10
  -1  -4 -13    0.43    0.25
  -1   4 -14    0.60    0.32
  -1  -4 -14    0.17    0.08
  -1  -4 -14    0.24    0.24
  -1  -4 -14    0.49    0.19
  -1   4 -15   -0.08    0.27
  -1  -4 -15    0.22    0.25
  -1  -4 -15    0.03    0.15
  -1  -4 -15    0.04    0.06
  -1  -4 -15   -0.09    0.22
  -1   4 -16    0.20    0.30
  -1  -4 -16    0.08    0.24
  -1  -4 -16    0.08    0.12
  -1  -4 -16    0.08    0.25
  -1  -4 -16    0.02    0.05
   1   5 -14    0.73    0.36
   1  -5 -14    0.66    0.30
   1  -5 -14    0.20    0.31
   1  -5 -14    0.54    0.13
   1   5 -13    0.04    0.30
  -1  -5  13    0.14    0.19
   1  -5 -13    0.10    0.13
   1  -5 -13    0.64    0.30
   1  -5 -13    0.02    0.27
   1   5 -12   -0.08    0.25
   1  -5 -12    0.07    0.13
  -1  -5  12   -0.13    0.11
   1  -5 -12    0.27    0.25
   1  -5 -12    0.15    0.26
   1   5 -11   -0.03    0.25
  -1  -5  11    0.17    0.14
   1  -5 -11    0.08    0.25
  -1  -5  11    0.26    0.27
   1  -5 -11    0.36    0.26
   1  -5 -11    0.03    0.15
   1   5 -10    0.04    0.24
  -1  -5  10    0.02    0.13
  -1  -5  10    0.10    0.20
   1  -5 -10    0.16    0.15
   1  -5 -10   -0.35    0.19
  -1  -5  10    0.13    0.28
   1  -5 -10    0.45    0.27
   1   5  -9    1.05    0.32
  -1  -5   9    1.54    0.22
   1  -5  -9    1.86    0.26
  -1  -5   9    1.93    0.23
   1  -5  -9    2.08    0.35
  -1  -5   9    1.89    0.37
   1  -5  -9    2.03    0.38
   1   5  -8    0.11    0.21
   1  -5  -8   -0.03    0.15
  -1  -5   8   -0.06    0.14
   1  -5  -8   -0.02    0.17
  -1  -5   8    0.15    0.25
   1  -5  -8    0.13    0.23
  -1  -5   8   -0.09    0.15
   1   5  -7    0.60    0.25
  -1  -5   7    0.36    0.16
   1  -5  -7    0.42    0.19
   1  -5  -7    0.29    0.21
  -1  -5   7    0.00    0.16
   1  -5  -7    0.36    0.27
  -1  -5   7    0.63    0.30
   1   5  -6    0.19    0.21
  -1  -5   6   -0.10    0.16
   1  -5  -6    0.03    0.23
   1  -5  -6   -0.04    0.20
  -1  -5   6    0.00    0.22
  -1  -5   6   -0.12    0.13
   1  -5  -6   -0.13    0.17
   1   5  -5    0.38    0.22
   1  -5  -5    0.70    0.25
   1  -5  -5    0.34    0.22
   1  -5  -5    0.33    0.24
  -1  -5   5    0.50    0.27
  -1  -5   5    0.52    0.20
  -1  -5   5    0.61    0.23
  -1   5   4    1.09    0.12
   1   5  -4    0.80    0.25
  -1  -5   4    1.62    0.27
  -1  -5   4    1.32    0.32
   1  -5  -4    1.21    0.29
   1  -5  -4    0.94    0.28
   1  -5  -4    1.02    0.27
  -1  -5   4    1.32    0.25
   1   5  -3    1.09    0.24
  -1   5   3    1.02    0.15
  -1  -5   3    0.75    0.28
   1  -5  -3    1.06    0.29
   1  -5  -3    0.86    0.29
   1  -5  -3    1.90    0.31
  -1  -5   3    1.01    0.23
  -1  -5   3    1.44    0.28
   1   5  -2    2.12    0.30
  -1  -5   2    2.40    0.29
  -1  -5   2    1.98    0.36
   1  -5  -2    2.37    0.34
  -1  -5   2    2.43    0.32
   1  -5  -2    2.80    0.32
   1  -5  -2    2.14    0.35
   1   5  -1    5.60    0.42
  -1   5   1    5.59    0.36
  -1  -5   1    6.10    0.50
   1  -5  -1    6.09    0.50
  -1  -5   1    4.96    0.45
  -1  -5   1    5.99    0.44
   1  -5  -1    6.40    0.49
   1  -5  -1    6.56    0.46
   1   5   0    0.43    0.18
  -1   5   0    0.63    0.17
  -1  -5   0    0.35    0.22
  -1  -5   0    0.57    0.27
   1  -5   0    0.49    0.23
   1  -5   0    0.29    0.21
  -1  -5   0    0.28    0.21
   1  -5   0    0.97    0.28
   1   5   1    1.59    0.23
  -1   5  -1    1.73    0.26
  -1  -5  -1    2.17    0.31
  -1  -5  -1    1.97    0.33
   1  -5   1    1.38    0.31
   1  -5   1    1.94    0.32
  -1  -5  -1    2.73    0.33
   1  -5   1    2.17    0.28
   1   5   2    3.02    0.26
  -1   5  -2    2.63    0.30
  -1  -5  -2    2.14    0.36
   1  -5   2    2.76    0.38
   1  -5   2    2.87    0.33
  -1  -5  -2    2.82    0.33
   1  -5   2    3.41    0.34
  -1  -5  -2    3.62    0.37
  -1   5  -3    0.88    0.23
   1   5   3    0.41    0.15
  -1  -5  -3    1.18    0.29
   1  -5   3    1.06    0.26
   1  -5   3    0.92    0.23
  -1  -5  -3    0.24    0.18
  -1  -5  -3    0.85    0.26
   1  -5   3    0.43    0.27
  -1   5  -4    0.00    0.19
   1  -5   4   -0.03    0.16
   1  -5   4    0.57    0.24
  -1  -5  -4   -0.18    0.20
  -1  -5  -4   -0.19    0.17
   1  -5   4    0.20    0.24
  -1  -5  -4    0.05    0.19
   1   5   5    2.15    0.15
   1   5   5    2.41    0.20
  -1   5  -5    2.35    0.31
  -1  -5  -5    2.42    0.39
  -1  -5  -5    2.33    0.31
   1  -5   5    2.64    0.28
   1  -5   5    2.12    0.31
  -1  -5  -5    2.06    0.29
   1  -5   5    2.46    0.41
  -1   5  -6    0.85    0.26
   1   5   6    1.27    0.15
  -1  -5  -6    0.94    0.27
   1  -5   6    0.78    0.30
  -1  -5  -6    1.23    0.31
   1  -5   6    1.76    0.27
  -1   5  -7    3.99    0.45
   1  -5   7    3.13    0.33
  -1  -5  -7    3.41    0.38
  -1  -5  -7    3.92    0.36
   1  -5   7    4.16    0.34
  -1  -5  -7    4.03    0.40
   1  -5   7    3.74    0.45
  -1   5  -8    0.03    0.22
  -1  -5  -8    0.01    0.19
   1  -5   8   -0.07    0.16
   1  -5   8   -0.31    0.23
  -1  -5  -8   -0.01    0.15
   1  -5   8   -0.14    0.14
  -1  -5  -8    0.09    0.19
  -1   5  -9    2.10    0.39
   1  -5   9    2.40    0.27
  -1  -5  -9    1.97    0.27
  -1  -5  -9    2.06    0.35
   1  -5   9    2.05    0.23
  -1  -5  -9    1.87    0.36
   1  -5   9    2.83    0.42
  -1   5 -10    0.06    0.28
  -1  -5 -10   -0.17    0.21
  -1  -5 -10   -0.06    0.20
   1  -5  10   -0.01    0.15
  -1  -5 -10   -0.01    0.14
   1  -5  10   -0.28    0.25
   1  -5  10    0.06    0.14
  -1   5 -11    0.00    0.25
   1  -5  11   -0.17    0.25
  -1  -5 -11    0.09    0.14
  -1  -5 -11   -0.08    0.24
   1  -5  11    0.00    0.12
  -1  -5 -11   -0.09    0.21
  -1   5 -12    0.12    0.28
  -1  -5 -12    0.92    0.31
  -1  -5 -12    0.41    0.15
  -1  -5 -12    0.25    0.27
  -1   5 -13   -0.26    0.28
  -1  -5 -13   -0.02    0.25
  -1  -5 -13   -0.29    0.23
  -1  -5 -13    0.21    0.13
   1   6  -9    0.04    0.29
   1  -6  -9    0.11    0.21
   1  -6  -9   -0.09    0.25
  -1  -6   9    0.32    0.34
   1  -6  -9    0.04    0.29
  -1  -6   9    0.49    0.21
   1   6  -8    0.19    0.26
  -1  -6   8   -0.32    0.29
  -1  -6   8   -0.16    0.18
   1  -6  -8   -0.03    0.28
   1  -6  -8    0.21    0.26
   1  -6  -8    0.06    0.21
   1  -6  -7   -0.18    0.25
  -1  -6   7    0.04    0.19
   1  -6  -7    0.01    0.20
   1  -6  -7    0.21    0.25
  -1  -6   7   -0.12    0.21
  -1  -6   7    0.13    0.31
   1   6  -6    0.44    0.26
  -1  -6   6    0.24    0.23
  -1  -6   6   -0.14    0.17
  -1  -6   6    0.35    0.32
   1  -6  -6    0.17    0.23
   1  -6  -6    0.42    0.31
   1  -6  -6    0.45    0.26
   1   6  -5    0.04    0.20
   1  -6  -5    0.11    0.23
  -1  -6   5    0.14    0.20
  -1  -6   5   -0.32    0.19
   1  -6  -5    0.10    0.26
   1  -6  -5   -0.18    0.20
  -1  -6   5   -0.38    0.26
   1   6  -4    0.01    0.22
   1  -6  -4   -0.21    0.20
  -1  -6   4    0.05    0.19
   1  -6  -4   -0.08    0.21
  -1  -6   4   -0.29    0.16
   1  -6  -4   -0.13    0.22
  -1  -6   4    0.00    0.27
   1   6  -3   -0.08    0.21
   1  -6  -3   -0.04    0.23
   1  -6  -3    0.03    0.25
   1  -6  -3   -0.09    0.22
  -1  -6   3    0.19    0.25
  -1  -6   3    0.02    0.22
  -1  -6   3    0.09    0.28
   1   6  -2    0.58    0.23
  -1  -6   2    0.71    0.29
  -1  -6   2    0.17    0.22
   1  -6  -2    0.18    0.26
   1  -6  -2   -0.03    0.22
   1  -6  -2    0.29    0.27
   1   6  -1    0.24    0.33
   1  -6  -1    0.28    0.27
   1  -6  -1    0.11    0.27
   1  -6  -1    0.02    0.22
  -1  -6   1    0.48    0.25
  -1  -6   1    0.52    0.24
  -1  -6   1    0.16    0.26
  -1   6   0    0.37    0.18
   1   6   0    0.28    0.18
  -1  -6   0    0.15    0.22
   1  -6   0    1.03    0.34
  -1  -6   0    0.42    0.29
   1  -6   0    0.62    0.27
   1  -6   0    0.62    0.30
   1   6   1   -0.05    0.17
  -1   6  -1   -0.14    0.18
  -1  -6  -1    0.09    0.28
   1  -6   1    0.13    0.26
   1  -6   1    0.00    0.28
   1  -6   1    0.05    0.24
  -1  -6  -1   -0.06    0.24
  -1  -6  -1    0.09    0.22
  -1   6  -2    2.70    0.52
  -1  -6  -2    2.61    0.43
  -1  -6  -2    1.70    0.35
  -1  -6  -2    3.13    0.41
   1  -6   2    2.34    0.39
   1  -6   2    2.59    0.36
  -1   6  -3    0.63    0.26
   1  -6   3    0.46    0.23
   1  -6   3    0.58    0.26
  -1  -6  -3    1.39    0.33
   1  -6   3    0.49    0.31
  -1  -6  -3    0.77    0.27
  -1  -6  -3    1.20    0.32
  -1   6  -4    0.10    0.22
   1  -6   4   -0.13    0.25
  -1  -6  -4   -0.07    0.22
  -1  -6  -4    0.25    0.26
   1  -6   4    0.40    0.22
  -1  -6  -4    0.04    0.22
   1  -6   4    0.17    0.25
  -1   6  -5    0.23    0.25
   1  -6   5    0.24    0.31
  -1  -6  -5    0.18    0.26
  -1  -6  -5    0.19    0.22
   1  -6   5    0.22    0.21
   1  -6   5    0.13    0.24
  -1  -6  -5   -0.03    0.23
  -1   6  -6    0.22    0.23
   1  -6   6    0.31    0.21
   1  -6   6    0.63    0.34
  -1  -6  -6   -0.20    0.22
   1  -6   6   -0.10    0.21
  -1  -6  -6   -0.01    0.20
  -1  -6  -6    0.41    0.30
  -1   6  -7    0.26    0.26
  -1  -6  -7    0.23    0.21
   1  -6   7    0.74    0.35
  -1  -6  -7   -0.05    0.24
   1  -6   7    0.27    0.26
  -1  -6  -7    0.04    0.28
  -1   6  -8   -0.02    0.30
  -1  -6  -8    0.23    0.27
   1  -6   8   -0.05    0.21
   1  -6   8    0.14    0.32
  -1  -6  -8   -0.15    0.19
  -1  -6  -8    0.22    0.27
  -1   6  -9    0.04    0.26
  -1  -6  -9   -0.20    0.25
   1  -6   9   -0.19    0.17
  -1  -6  -9    0.22    0.28
   1  -6   9    0.12    0.33
   2   0 -21    0.32    0.26
   2   0 -21   -0.04    0.28
   2   0 -20   -0.09    0.18
   2   0 -20   -0.09    0.25
   2   0 -19    0.14    0.18
   2   0 -19    0.09    0.11
   2   0 -18    1.08    0.31
   2   0 -18    0.09    0.10
   2   0 -18    0.12    0.18
   2   0 -18    0.34    0.15
   2   0 -17   -0.01    0.11
   2   0 -17    0.02    0.17
   2   0 -17   -0.02    0.09
   2   0 -17    0.03    0.20
   2   0 -16    0.82    0.14
   2   0 -16    1.10    0.16
   2   0 -16    0.90    0.22
   2   0 -16    0.75    0.28
   2   0 -15   -0.11    0.17
   2   0 -15   -0.06    0.10
   2   0 -15   -0.01    0.14
   2   0 -15    0.04    0.10
   2   0 -14    0.24    0.20
   2   0 -14    0.14    0.14
   2   0 -14    0.01    0.09
   2   0 -13    0.07    0.15
   2   0 -13    0.08    0.10
   2   0 -13   -0.08    0.09
   2   0 -12    5.34    0.30
   2   0 -12    6.51    1.37
   2   0 -12    9.70    2.64
   2   0 -12    6.50    0.42
   2   0 -12    5.31    0.30
   2   0 -11    0.01    0.13
   2   0 -11   -0.10    0.90
   2   0 -11   -0.03    0.07
   2   0 -11   -0.13    0.07
   2   0 -10   11.74    0.54
   2   0 -10   15.14    1.73
   2   0 -10   11.75    0.63
   2   0 -10    9.11    2.42
   2   0 -10   11.68    0.50
   2   0 -10   12.66    0.54
   2   0  -9    1.38    1.78
   2   0  -9    0.08    0.08
  -2   0   9   -0.02    0.03
   2   0  -9    0.21    0.13
   2   0  -8    6.09    1.58
   2   0  -8    3.23    1.65
   2   0  -8    3.86    0.23
   2   0  -8    4.33    0.29
  -2   0   8    4.47    0.19
  -2   0   7    8.89   10.83
  -2   0   7   13.16   10.07
   2   0  -6    0.58    1.18
  -2   0   6   -9.25    7.75
   2   0  -6    1.60    1.48
  -2   0   6    5.00   10.14
   2   0  -5   -0.03    0.07
   2   0  -5   -0.03    0.09
   2   0  -5    0.00    0.04
  -2   0   5   -0.15    0.07
   2   0  -5    0.98    0.90
  -2   0   5   -2.08    6.15
  -2   0   5    0.02    0.03
  -2   0   4 1000.00   41.03
   2   0  -4  981.39   40.34
  -2   0   4  997.36   48.56
   2   0  -4  993.63   53.78
  -2   0   3   -0.02    0.02
   2   0  -3   -0.49    0.46
   2   0  -3    0.02    0.07
   2   0  -3   -0.46    5.59
   2   0  -3    0.09    0.07
  -2   0   3   -0.78    0.68
  -2   0   3   -0.07    0.07
   2   0  -3    0.02    0.04
  -2   0   3    0.12    0.07
  -2   0   3   -9.15    3.64
   2   0  -3   -0.04    0.04
  -2   0   2  341.23   20.68
   2   0  -2  343.35   14.43
  -2   0   2  340.13   14.67
   2   0  -2  342.17   22.68
   2   0  -1    0.01    0.02
  -2   0   1    0.02    0.04
   2   0  -1    0.00    0.03
   2   0  -1   -0.03    0.02
   2   0  -1   -0.03    0.03
  -2   0   1   -0.01    0.02
  -2   0   1   -0.05    0.03
  -2   0   1    0.03    0.03
  -2   0   1    0.01    0.02
   2   0  -1   -0.03    0.31
   2   0  -1    0.04    2.60
  -2   0   1    1.76    2.51
   2   0  -1    0.08    0.04
  -2   0   0  159.17   12.07
  -2   0   0  156.74    7.21
   2   0   0  160.62   12.46
   2   0   0  154.62    6.26
  -2   0   0  158.71    6.26
  -2   0   0  161.30    6.25
   2   0   0  155.25    7.18
   2   0   1    0.02    0.06
  -2   0  -1   -0.02    0.04
   2   0   1    0.01    0.02
  -2   0  -1   -0.02    0.02
  -2   0  -1    0.58    3.23
  -2   0  -1    0.01    0.02
  -2   0  -1    0.02    0.06
  -2   0  -1    0.53    0.42
  -2   0  -1   -0.02    0.05
   2   0   1   -2.28    2.75
   2   0   1   -0.05    0.03
   2   0   1    0.01    0.02
   2   0   1    0.31    0.40
   2   0   1   -0.01    0.04
  -2   0  -2  396.59   17.18
  -2   0  -2  415.44   25.43
   2   0   2  393.86   17.38
  -2   0  -3   -0.03    0.07
   2   0   3    0.28    0.71
   2   0   3    0.09    0.07
  -2   0  -3   -0.09    0.55
  -2   0  -3    0.08    0.05
  -2   0  -3    0.05    0.04
   2   0   3   -1.60    4.85
  -2   0  -3    0.01    0.03
   2   0   3   -0.02    0.05
  -2   0  -3    0.07    4.88
   2   0   3   -0.06    0.03
   2   0   4  272.64   13.43
   2   0   4  267.65   10.89
   2   0   4  274.69   10.88
  -2   0  -4  276.22   10.85
  -2   0  -4  277.72   24.08
  -2   0  -4  270.14   12.52
   2   0   4  276.55   22.06
  -2   0  -4  277.01   10.89
  -2   0  -4  275.57   10.87
  -2   0  -4  276.31   10.91
   2   0   4  275.90   10.85
  -2   0  -5    0.01    0.04
   2   0   5   -4.65    6.58
  -2   0  -5    0.05    0.08
  -2   0  -5    0.00    0.05
  -2   0  -5   -0.03    0.08
   2   0   5    1.44    1.37
   2   0   5   -0.02    0.06
  -2   0  -5   -0.01    0.03
  -2   0  -5   -0.76    0.72
  -2   0  -5   -8.30    9.50
   2   0   5   -0.01    0.04
   2   0   5    0.02    0.08
  -2   0  -6    2.89    1.09
  -2   0  -6    2.32    0.12
  -2   0  -6    2.67    0.16
   2   0   6    2.17    0.18
   2   0   6    2.46    0.17
   2   0   6    2.45    0.12
  -2   0  -6    2.93    0.19
   2   0   6   -0.04    1.91
  -2   0  -6   -4.62   14.71
  -2   0  -6    2.56    0.15
   2   0   6    2.06    8.19
  -2   0  -7    0.20    1.06
  -2   0  -7   -0.01    0.05
  -2   0  -7    0.07    0.04
   2   0   7   -0.07    0.08
   2   0   7   -1.24    2.16
  -2   0  -7    0.09    0.07
  -2   0  -8    0.77    0.09
  -2   0  -8    0.52    0.06
  -2   0  -8    0.45    0.10
  -2   0  -8    0.26    1.10
   2   0   9   -0.66    3.15
  -2   0  -9    0.01    0.07
  -2   0  -9    0.79    1.40
  -2   0  -9    0.01    0.04
  -2   0  -9    0.01    0.06
  -2   0 -10    2.19    0.16
  -2   0 -10    0.68    1.45
  -2   0 -10    1.86    0.11
  -2   0 -10    1.67    0.15
   2   0  10    6.46    4.03
  -2   0 -11   -3.07    2.21
   2   0  11    5.98    6.25
  -2   0 -12    3.55    0.24
  -2   0 -12    3.98    0.24
  -2   0 -12    3.71    0.18
  -2   0 -13    0.08    0.09
  -2   0 -13    0.03    0.04
  -2   0 -13    0.01    0.03
  -2   0 -13   -0.04    0.09
  -2   0 -14    0.20    0.03
  -2   0 -14    0.19    0.11
  -2   0 -14    0.16    0.04
  -2   0 -14    0.32    0.11
  -2   0 -15    0.11    0.11
  -2   0 -15   -0.07    0.10
  -2   0 -16    0.62    0.24
  -2   0 -16    0.72    0.15
  -2   0 -16    0.82    0.16
  -2   0 -17   -0.10    0.22
  -2   0 -17    0.08    0.13
  -2   0 -18    0.02    0.24
  -2   0 -18   -0.02    0.12
  -2   0 -19   -0.08    0.26
  -2   0 -20    1.04    0.36
   2   1 -21   -0.14    0.27
   2   1 -21    0.35    0.29
   2  -1 -21    0.25    0.28
   2  -1 -21    0.30    0.22
   2   1 -20    0.21    0.24
   2   1 -20    0.48    0.32
   2  -1 -20    0.28    0.29
   2  -1 -20    0.18    0.16
   2  -1 -20   -0.10    0.19
   2   1 -19    0.04    0.26
   2   1 -19    0.25    0.22
   2  -1 -19   -0.14    0.22
   2  -1 -19    0.06    0.18
   2  -1 -19    0.05    0.16
   2  -1 -19   -0.11    0.13
   2   1 -18    0.13    0.26
   2  -1 -18    0.07    0.15
   2  -1 -18    0.09    0.14
   2  -1 -18   -0.01    0.17
   2  -1 -18   -0.03    0.22
   2   1 -17   -0.07    0.07
   2   1 -17    0.24    0.24
   2  -1 -17   -0.02    0.20
   2  -1 -17    0.06    0.16
   2  -1 -17    0.12    0.17
   2  -1 -17    0.23    0.16
   2   1 -16    0.19    0.23
   2   1 -16    0.29    0.09
   2   1 -16    0.08    0.13
   2   1 -16    0.14    0.06
   2  -1 -16    0.17    0.14
   2  -1 -16    0.21    0.21
   2  -1 -16    0.54    0.17
   2  -1 -16    0.23    0.15
   2   1 -15    0.76    0.08
   2   1 -15    0.79    0.11
   2   1 -15    1.26    0.30
   2   1 -15    0.84    0.12
   2  -1 -15    0.95    0.19
   2  -1 -15    0.84    0.19
   2  -1 -15    1.02    0.19
   2   1 -14   11.34    0.50
   2   1 -14   12.18    0.75
   2   1 -14   12.52    0.52
   2   1 -14   12.35    0.53
   2  -1 -14   11.48    0.62
   2  -1 -14   11.62    0.68
   2  -1 -14   12.09    0.61
   2  -1 -14   12.37    0.60
   2   1 -13    1.90    0.13
   2   1 -13    1.91    0.10
   2   1 -13    2.89    0.32
   2  -1 -13    1.81    0.20
   2  -1 -13    1.77    0.19
   2  -1 -13    1.63    0.19
  -2  -1  13    1.81    0.19
   2  -1 -13    2.60    0.28
   2   1 -12   17.54    8.35
   2   1 -12   21.96    6.98
   2   1 -12    9.92    0.46
  -2  -1  12   10.42    0.51
   2  -1 -12   11.12    0.56
   2  -1 -12   10.63    0.53
   2  -1 -12   10.81    0.54
   2  -1 -12   11.12    0.59
   2   1 -11   19.14    6.97
   2   1 -11   10.00    0.40
   2   1 -11    9.23    7.62
   2   1 -11    9.75    0.60
   2   1 -11    9.94    0.43
   2  -1 -11    9.89    0.52
  -2  -1  11    9.23    0.48
   2  -1 -11    9.69    0.49
   2  -1 -11   10.15    0.50
   2  -1 -11    9.69    0.53
   2   1 -10    0.80    0.19
   2   1 -10   -5.96    4.90
   2   1 -10   -1.21    4.62
   2  -1 -10    0.53    0.14
   2  -1 -10    0.69    0.13
   2  -1 -10    0.37    0.13
   2  -1 -10    0.31    0.11
   2   1  -9    7.90    4.95
   2   1  -9    4.18    0.22
   2   1  -9    4.36    0.34
   2   1  -9    2.64    4.38
   2  -1  -9    5.36    0.31
   2  -1  -9    4.44    0.27
  -2  -1   9    4.80    0.27
   2  -1  -9    4.40    0.32
   2  -1  -9    4.66    0.27
   2   1  -8    0.35    0.16
   2   1  -8   -3.22    3.38
   2   1  -8    0.36    0.07
   2   1  -8    0.99    3.61
   2  -1  -8    0.44    0.11
  -2  -1   8    0.43    0.10
   2  -1  -8    0.34    0.09
   2  -1  -8    0.39    0.11
   2  -1  -8    0.27    0.12
   2   1  -7    1.50    0.11
   2   1  -7    5.19    3.93
   2   1  -7    1.30    0.20
   2   1  -7    3.96    3.54
   2  -1  -7    1.49    0.15
  -2  -1   7    1.71    0.15
   2  -1  -7    1.57    0.15
   2  -1  -7    1.44    0.07
   2  -1  -7    1.71    0.14
   2  -1  -7    1.41    0.06
  -2  -1   7    1.50    0.09
  -2   1   6   31.29    2.80
   2   1  -6   29.76    1.33
   2   1  -6   40.61    6.61
  -2   1   6   27.33    2.63
   2   1  -6   34.64    6.26
   2  -1  -6   34.31   13.62
  -2  -1   6   45.27   24.62
   2  -1  -6   29.08    1.24
   2  -1  -6   29.97    1.21
   2  -1  -6   27.10    8.85
  -2  -1   6   32.38   26.33
  -2  -1   6   30.74    1.22
   2  -1  -6   30.35    1.22
   2  -1  -6   30.35    1.30
   2  -1  -6   31.05    1.27
   2  -1  -6   30.78    1.26
  -2   1   5   42.80    3.64
   2   1  -5   32.14    5.61
   2   1  -5   39.42    5.47
  -2   1   5   39.59    1.63
   2   1  -5   40.81    1.67
   2   1  -5   39.16    1.70
  -2  -1   5   43.61   24.42
   2  -1  -5   40.41    1.65
   2  -1  -5   19.76    9.90
  -2  -1   5   15.73   20.28
   2  -1  -5   40.64    1.61
   2  -1  -5   39.87    1.63
   2  -1  -5   40.66    1.62
   2  -1  -5   40.07    1.64
  -2  -1   5   40.76    1.61
   2   1  -4  324.04   12.82
  -2   1   4  316.75   15.74
   2   1  -4  317.51   18.12
  -2   1   4  288.29   34.45
  -2   1   4  321.36   12.76
   2   1  -4  322.91   12.79
  -2   1   4  328.00   12.76
   2  -1  -4  325.76   12.75
   2  -1  -4  316.79   30.87
  -2  -1   4  325.23   12.82
  -2  -1   4  322.06   12.82
   2  -1  -4  319.81   12.75
  -2  -1   4  268.63   45.10
   2   1  -3   86.93   27.24
  -2   1   3  102.14    4.01
   2   1  -3   98.12    4.01
  -2   1   3  100.25    4.01
  -2   1   3  121.60   23.00
  -2   1   3   98.94    4.02
   2   1  -3  100.62    3.99
   2   1  -3  100.35    4.04
   2   1  -3  101.06    4.06
  -2   1   3  108.24    7.09
   2   1  -3  103.87    8.48
  -2  -1   3  104.88    4.04
   2  -1  -3   83.10   20.01
  -2  -1   3   62.55   22.65
  -2  -1   3  101.08    3.99
  -2  -1   3   98.18    8.47
   2  -1  -3   99.93    4.03
   2  -1  -3   98.30    4.01
  -2  -1   3   99.19    4.06
  -2  -1   3  102.15    4.00
   2  -1  -3   95.95    7.30
   2   1  -2    6.63    0.30
   2   1  -2    1.20   17.01
  -2   1   2    3.78   10.78
  -2   1   2    6.61    0.31
  -2   1   2    6.57    0.30
   2   1  -2    5.43    2.46
   2   1  -2    6.56    0.35
  -2   1   2    9.64    2.45
   2   1  -2    6.93    0.31
   2   1  -2    6.62    0.33
  -2  -1   2    6.61    0.33
   2  -1  -2    8.59   13.44
  -2  -1   2    6.29    0.34
   2  -1  -2    7.17    2.38
  -2  -1   2    6.34    0.29
  -2  -1   2   11.97   18.26
   2  -1  -2    6.52    0.31
  -2  -1   2   10.41    3.13
   2  -1  -2    6.62    0.31
   2  -1  -2    6.68    0.31
  -2  -1   2    6.87    0.30
   2   1  -1   32.38    1.30
  -2   1   1   24.73   14.65
   2   1  -1   32.47    1.32
   2   1  -1   31.63    1.32
  -2   1   1   30.30    1.33
   2   1  -1   32.77    4.28
  -2   1   1   33.17    1.32
   2   1  -1   31.35    1.30
   2   1  -1    0.66   15.17
  -2   1   1   31.02    1.27
  -2   1   1   31.73    1.30
   2  -1  -1   31.44    1.30
   2  -1  -1   30.86   15.81
  -2  -1   1   32.68    1.30
  -2  -1   1   26.40    4.33
  -2  -1   1   31.21    1.31
  -2  -1   1   33.46    1.30
  -2  -1   1   31.14    1.32
  -2  -1   1   20.23   15.54
   2  -1  -1   36.64    4.44
   2  -1  -1   31.35    1.30
   2  -1  -1   32.09    1.30
   2   1   0  210.21   32.84
  -2   1   0  252.69   29.56
  -2   1   0  255.63   14.09
   2   1   0  247.18   14.06
  -2   1   0  253.86    9.83
  -2  -1   0  223.33   15.90
   2  -1   0  261.57   34.82
   2  -1   0  250.23    9.83
  -2  -1   0  234.25   32.99
   2  -1   0  241.51   14.40
  -2   1  -1   40.38    1.69
   2   1   1   34.90   16.79
   2   1   1   39.83    1.71
   2   1   1   43.79    4.73
  -2   1  -1   51.15   15.66
  -2   1  -1   41.37    1.71
   2   1   1   44.67    1.72
   2   1   1   42.04    1.67
  -2   1  -1   49.50    5.30
  -2   1  -1   41.45    1.68
   2   1   1   39.65    1.69
   2  -1   1   42.50    1.69
   2  -1   1   40.94    1.71
  -2  -1  -1   42.55    1.70
  -2  -1  -1   59.05   16.84
   2  -1   1   41.66    1.69
  -2  -1  -1   42.92    1.70
   2  -1   1   42.21    1.70
  -2  -1  -1   42.46    1.69
  -2  -1  -1   39.48    4.85
  -2  -1  -1   40.52    1.69
   2  -1   1   34.56    5.24
   2  -1   1    9.49   16.35
   2   1   2  118.08    4.77
  -2   1  -2  118.50    4.77
  -2   1  -2  108.53   22.69
  -2   1  -2  118.90    4.75
  -2   1  -2  120.68    4.74
  -2   1  -2  125.63    9.32
   2   1   2  117.74    4.76
  -2   1  -2  115.93    4.77
   2   1   2  116.33    4.76
   2   1   2  123.11    4.76
   2   1   2  117.43    4.72
   2   1   2  113.49    7.86
   2  -1   2  120.41    4.79
   2  -1   2  114.92    9.99
  -2  -1  -2  121.06    4.76
  -2  -1  -2  120.66    4.77
   2  -1   2  106.10   24.25
   2  -1   2  120.51    4.75
  -2  -1  -2  119.57    4.76
  -2  -1  -2  118.01    4.75
  -2  -1  -2  124.41   23.89
   2  -1   2  119.43    4.78
  -2  -1  -2  118.57    4.72
   2  -1   2  120.40    4.74
  -2  -1  -2  127.79    8.77
  -2   1  -3  123.63    4.85
   2   1   3  119.91    4.84
  -2   1  -3  119.19    4.86
   2   1   3  120.35    4.84
   2   1   3  121.76    4.83
  -2   1  -3  120.00    4.82
   2   1   3  116.64    7.64
  -2   1  -3  142.14   27.46
  -2   1  -3  121.32    4.80
  -2   1  -3  116.21    9.18
   2   1   3  121.16    4.86
   2   1   3   97.74   25.11
   2   1   3  117.72    4.81
   2  -1   3  119.97    4.81
   2  -1   3  144.58   26.31
   2  -1   3  123.57    4.81
   2  -1   3  124.27    4.84
  -2  -1  -3  123.29    4.79
   2  -1   3  118.65   10.16
  -2  -1  -3  125.03    8.76
  -2  -1  -3  119.76    4.81
   2  -1   3  117.87    4.86
  -2  -1  -3  127.43   21.48
  -2  -1  -3  123.21    4.85
  -2  -1  -3  116.85    4.83
  -2  -1  -3  125.57    4.84
  -2   1  -4    2.23    0.14
  -2   1  -4    3.93    2.23
  -2   1  -4    1.96    0.17
   2   1   4    2.15    0.12
   2   1   4    3.82    1.61
  -2   1  -4  -20.51   13.92
   2   1   4    2.13    0.16
   2   1   4   26.23   14.30
   2   1   4    2.13    0.21
   2   1   4    2.07    0.16
   2  -1   4    7.87    3.38
  -2  -1  -4    2.08    0.18
   2  -1   4    2.35    0.13
  -2  -1  -4    1.31    1.87
   2  -1   4    1.81    0.17
  -2  -1  -4   -1.59    9.22
  -2  -1  -4    2.33    0.12
  -2  -1  -4    2.00    0.16
   2  -1   4    2.42    0.20
  -2  -1  -4    2.42    0.13
  -2  -1  -4    2.43    0.17
   2  -1   4    2.24    0.12
   2  -1   4    3.78   14.60
  -2   1  -5   -0.03    0.10
   2   1   5   -0.07    0.08
   2   1   5   10.63   14.07
  -2   1  -5    1.68   17.18
  -2   1  -5    3.63    2.64
   2   1   5   -0.20    1.10
  -2   1  -5    0.06    0.06
   2   1   5   -0.07    0.08
   2  -1   5    0.65    3.13
  -2  -1  -5   -0.07    0.08
  -2  -1  -5   -0.06    0.04
   2  -1   5   -0.01    0.05
  -2  -1  -5   -2.33    8.51
  -2  -1  -5    0.02    1.90
  -2  -1  -5   -0.04    0.07
   2  -1   5    0.20    0.14
   2  -1   5    0.00    0.03
  -2  -1  -5    0.01    0.09
  -2  -1  -5    0.01    0.04
  -2   1  -6    6.78    0.31
   2   1   6    5.15    1.73
  -2   1  -6    9.36   22.19
   2   1   6   17.12   16.40
  -2   1  -6    6.72    0.36
  -2   1  -6    8.27    3.22
   2   1   6    6.69    0.34
   2  -1   6   15.17    5.00
   2  -1   6    3.26   13.57
  -2  -1  -6    6.72    0.29
   2  -1   6    6.25    0.32
  -2  -1  -6    6.34    8.01
  -2  -1  -6    7.06    0.31
  -2  -1  -6    7.32    2.59
  -2  -1  -6    6.51    0.36
   2  -1   6    7.03    0.39
  -2  -1  -6    6.58    0.34
  -2   1  -7    0.45    0.13
   2   1   7    0.95    1.08
  -2   1  -7    0.59    0.09
   2   1   7    0.58    0.11
  -2  -1  -7    0.61    0.13
  -2  -1  -7    0.43    0.11
   2  -1   7    0.82    0.17
   2  -1   7    0.60    0.09
   2  -1   7   -4.49    3.32
  -2  -1  -7   -0.55    2.48
  -2  -1  -7    0.70    0.10
  -2  -1  -7    0.54    0.05
   2   1   8    3.15    1.41
  -2   1  -8    2.72    3.39
  -2   1  -8    3.54    0.25
  -2   1  -8    3.28    0.18
  -2  -1  -8    3.48    0.21
  -2  -1  -8    3.05    0.23
   2  -1   8    3.64    0.19
  -2  -1  -8    1.81    2.71
  -2  -1  -8    3.19    0.16
   2  -1   8    5.55    4.80
  -2  -1  -8    3.34    0.22
   2   1   9    1.92    1.86
  -2   1  -9    6.61    3.39
  -2   1  -9    2.33    0.22
  -2   1  -9    2.86    0.17
  -2  -1  -9    3.06    0.21
  -2  -1  -9    2.97    0.15
   2  -1   9    0.34    4.82
  -2  -1  -9    0.05    2.80
  -2  -1  -9    3.07    0.23
   2  -1   9    2.79    0.18
  -2  -1  -9    3.07    0.20
  -2   1 -10    3.53    0.27
  -2   1 -10    3.87    0.21
   2   1  10    4.51    2.42
  -2   1 -10    0.73    3.27
  -2  -1 -10    4.03    0.27
  -2  -1 -10    3.79    0.19
   2  -1  10   10.07    6.12
  -2  -1 -10    3.61    0.23
  -2  -1 -10    5.57    3.33
   2  -1  10    3.94    0.23
  -2   1 -11   -0.92    4.22
   2   1  11   -9.21    3.48
   2  -1  11    0.50    7.58
  -2  -1 -11   -3.45    4.26
  -2   1 -12    3.74    0.29
  -2  -1 -12    3.80    0.28
  -2  -1 -12    3.98    0.25
  -2  -1 -12    3.99    0.21
  -2   1 -13    3.60    0.29
  -2   1 -13    3.91    0.23
  -2   1 -13    3.76    0.37
  -2  -1 -13    3.74    0.29
  -2  -1 -13    3.76    0.21
  -2  -1 -13    4.01    0.25
  -2   1 -14    0.52    0.17
  -2   1 -14    0.56    0.21
  -2   1 -14    0.63    0.12
  -2  -1 -14    0.45    0.15
  -2  -1 -14    0.67    0.10
  -2  -1 -14    0.52    0.13
  -2   1 -15   -0.03    0.10
  -2   1 -15    0.12    0.21
  -2   1 -15    0.27    0.15
  -2  -1 -15   -0.01    0.07
  -2  -1 -15    0.26    0.12
  -2  -1 -15    0.16    0.13
  -2   1 -16    0.78    0.14
  -2   1 -16    0.82    0.31
  -2  -1 -16    0.85    0.15
  -2  -1 -16    1.01    0.11
  -2  -1 -16    0.68    0.18
  -2   1 -17    0.29    0.28
  -2   1 -17    0.76    0.14
  -2  -1 -17    1.11    0.28
  -2  -1 -17    0.50    0.19
  -2  -1 -17    0.41    0.13
  -2   1 -18    1.16    0.18
  -2   1 -18    1.25    0.35
  -2  -1 -18    1.33    0.23
  -2  -1 -18    1.39    0.33
  -2  -1 -18    1.28    0.24
  -2   1 -19    0.43    0.30
  -2  -1 -19    0.36    0.31
  -2  -1 -19    0.55    0.20
  -2  -1 -19    0.20    0.20
  -2   1 -20    0.11    0.29
  -2  -1 -20    0.04    0.19
  -2  -1 -20    0.06    0.16
  -2  -1 -20   -0.05    0.25
   2   2 -20    0.20    0.32
   2  -2 -20    0.20    0.25
   2  -2 -20   -0.22    0.19
   2  -2 -20    0.07    0.22
   2   2 -19   -0.33    0.24
   2  -2 -19   -0.16    0.18
   2  -2 -19    0.18    0.24
   2  -2 -19    0.04    0.19
   2  -2 -19   -0.02    0.17
   2   2 -18   -0.05    0.25
   2  -2 -18   -0.29    0.15
   2  -2 -18    0.22    0.22
   2  -2 -18    0.01    0.15
   2  -2 -18    0.04    0.20
   2   2 -17    0.05    0.25
   2  -2 -17   -0.06    0.17
   2  -2 -17   -0.01    0.13
   2  -2 -17    0.09    0.20
   2  -2 -17    0.20    0.19
   2   2 -16    0.34    0.27
   2   2 -16    0.37    0.08
   2  -2 -16    0.21    0.17
   2  -2 -16    0.78    0.25
   2  -2 -16    0.55    0.22
   2  -2 -16    0.25    0.14
   2   2 -15    3.93    0.41
   2   2 -15    2.92    0.28
   2  -2 -15    3.33    0.35
   2  -2 -15    3.93    0.27
   2  -2 -15    3.66    0.34
   2  -2 -15    4.57    0.38
   2   2 -14    0.28    0.22
   2   2 -14    0.17    0.10
   2  -2 -14    0.04    0.16
   2  -2 -14    0.54    0.20
  -2  -2  14    0.29    0.17
   2  -2 -14   -0.16    0.16
   2  -2 -14    0.26    0.13
   2   2 -13    3.50    0.22
   2   2 -13    4.27    0.42
   2  -2 -13    3.79    0.30
   2  -2 -13    3.43    0.25
  -2  -2  13    3.39    0.29
   2  -2 -13    3.39    0.30
   2  -2 -13    2.85    0.31
   2   2 -12    5.68    0.48
   2   2 -12    4.65    0.37
   2  -2 -12    5.55    0.38
  -2  -2  12    5.86    0.38
   2  -2 -12    6.06    0.42
   2  -2 -12    5.78    0.32
   2  -2 -12    6.52    0.39
   2   2 -11    1.04    0.25
   2  -2 -11    1.11    0.05
   2  -2 -11    1.56    0.19
   2  -2 -11    0.88    0.21
   2  -2 -11    1.28    0.22
   2  -2 -11    1.09    0.07
  -2  -2  11    0.99    0.09
   2  -2 -11    0.99    0.13
   2   2 -10   -6.76    8.56
  -2   2  10   -0.96    2.36
   2   2 -10    1.96    8.93
   2   2 -10    0.70    0.19
   2  -2 -10    0.80    0.12
   2  -2 -10    0.95    0.15
   2  -2 -10    0.24    0.16
   2  -2 -10    0.90    0.19
  -2   2   9    3.52    3.28
   2   2  -9    6.48    6.67
  -2   2   9    6.68    2.73
   2   2  -9    6.03    0.44
   2   2  -9    1.40    6.28
   2  -2  -9    5.85    0.30
   2  -2  -9    6.58    0.33
  -2  -2   9    5.72    0.27
   2  -2  -9    5.76    0.28
   2  -2  -9    5.99    0.40
   2  -2  -9    5.90    0.37
   2  -2  -9    5.94    0.31
   2  -2  -9    5.91    0.29
  -2   2   8    5.42    3.80
   2   2  -8    1.61    0.26
  -2   2   8   -0.88    3.12
   2   2  -8    0.85    5.29
   2   2  -8   -5.93    5.74
   2  -2  -8    1.25    0.18
   2  -2  -8    1.56    0.14
   2  -2  -8    1.73    0.22
   2  -2  -8    1.41    0.12
   2  -2  -8    1.55    0.12
  -2  -2   8    1.38    0.19
  -2  -2   8    1.39    0.11
   2  -2  -8    1.47    0.13
   2   2  -7   11.14    5.99
   2   2  -7   26.50    7.69
   2   2  -7   10.98    0.60
  -2   2   7   16.28    4.21
  -2   2   7   12.72    4.17
   2  -2  -7   10.32    0.50
   2  -2  -7   11.22    0.49
  -2  -2   7   11.73    0.57
   2  -2  -7   10.64    0.48
   2  -2  -7   10.29    0.54
   2  -2  -7   10.95    0.47
   2  -2  -7   11.04    0.50
   2  -2  -7   10.59    0.58
  -2  -2   7   10.97    0.44
  -2  -2   7   10.56    0.48
   2   2  -6   -0.44    4.61
   2   2  -6   -0.99    5.69
  -2   2   6    0.11    0.06
  -2   2   6    4.39    3.73
   2   2  -6   -0.16    0.11
  -2   2   6   -4.36    3.18
   2  -2  -6    0.05    0.05
  -2  -2   6    0.10    0.05
  -2  -2   6    0.23    0.07
   2  -2  -6    0.25    0.13
   2  -2  -6   -0.02    0.07
  -2  -2   6    0.09    0.05
   2  -2  -6    0.08    0.05
  -2  -2   6    0.18    0.12
   2  -2  -6    0.13    0.08
   2  -2  -6   -0.05    0.10
   2  -2  -6    0.15    0.07
  -2   2   5   -1.01    3.38
   2   2  -5   -6.24    4.97
   2   2  -5   -0.35    4.46
   2   2  -5    0.14    0.10
  -2   2   5    2.04    3.44
  -2   2   5    0.16    0.07
  -2  -2   5    0.15    0.07
   2  -2  -5    0.24    0.07
   2  -2  -5    0.15    0.03
  -2  -2   5    0.12    0.08
   2  -2  -5    0.34    0.10
  -2  -2   5    0.16    0.13
   2  -2  -5    0.15    0.11
   2  -2  -5    0.18    0.03
   2  -2  -5    0.18    0.09
   2   2  -4    1.45    0.20
   2   2  -4    5.40    5.46
  -2   2   4    1.84    0.13
   2   2  -4    3.95    4.44
  -2   2   4    5.99    3.94
   2   2  -4    2.27    0.20
   2  -2  -4    2.00    0.18
  -2  -2   4    2.13    0.20
   2  -2  -4    1.64    0.18
   2  -2  -4    1.82    0.14
   2  -2  -4    1.90    0.17
  -2  -2   4    2.05    0.14
  -2  -2   4    1.63    0.15
   2   2  -3    0.04    0.13
  -2   2   3    0.52    3.52
  -2   2   3   -6.85   28.55
   2   2  -3   -1.16    4.82
   2   2  -3    5.77    4.64
   2   2  -3    0.12    0.13
  -2  -2   3  -31.96   32.64
   2  -2  -3    0.07    0.10
  -2  -2   3    0.11    0.11
   2  -2  -3   -4.82    3.91
   2  -2  -3    0.07    0.11
  -2  -2   3    0.10    0.08
   2  -2  -3    0.28    0.11
   2  -2  -3    0.15    0.08
  -2  -2   3   10.02   31.44
   2  -2  -3   13.18   25.12
  -2  -2   3    0.32    0.09
  -2   2   2   32.46    1.25
   2   2  -2   31.16    1.32
   2   2  -2   30.35    1.35
  -2   2   2   30.65   27.03
   2   2  -2   29.23    1.33
  -2   2   2   30.44    1.29
   2   2  -2   22.58    5.99
   2   2  -2   16.20    5.78
  -2  -2   2   51.53   31.11
  -2  -2   2   32.13    1.34
   2  -2  -2   32.41    1.30
   2  -2  -2   30.64    1.32
  -2  -2   2  -11.14   34.67
  -2  -2   2   32.12    1.30
   2  -2  -2   30.69    1.32
   2  -2  -2   36.68   27.29
   2  -2  -2   45.43    7.31
  -2   2   1   55.44    2.27
   2   2  -1   59.41    8.56
   2   2  -1   57.63    2.32
   2   2  -1   58.20    2.31
  -2   2   1   32.47   32.21
  -2   2   1   55.67    2.31
  -2   2   1   75.14    8.72
  -2   2   1   55.35    2.25
   2   2  -1   57.04    2.28
   2  -2  -1   56.30    2.30
   2  -2  -1   55.55    2.30
  -2  -2   1   56.14    2.31
   2  -2  -1   55.09    2.28
  -2  -2   1   55.23    2.28
  -2  -2   1   55.09    2.31
  -2  -2   1   72.55   36.03
   2  -2  -1   64.34   31.75
  -2  -2   1   51.97    2.31
   2  -2  -1   50.85    8.29
  -2   2   0   23.95    1.04
  -2   2   0   20.79    5.34
  -2   2   0   23.00    0.98
  -2   2   0   21.27   31.16
   2   2   0   23.04    1.01
  -2   2   0   23.41    1.01
   2   2   0   24.75    5.67
   2  -2   0   23.81    1.03
   2  -2   0    9.22   23.62
   2  -2   0   22.54    1.01
  -2  -2   0   28.70   30.93
   2  -2   0   23.94    1.01
  -2  -2   0   22.80    1.02
  -2  -2   0   22.72    1.01
   2  -2   0   17.15    6.25
  -2  -2   0   24.78    1.02
  -2  -2   0   23.05    1.01
  -2  -2   0   18.14    5.98
   2   2   1   28.00   31.61
   2   2   1   11.92    0.56
  -2   2  -1  -18.73   32.55
  -2   2  -1   13.62    5.14
   2   2   1   12.18    0.54
   2   2   1   12.80    4.71
  -2   2  -1   12.19    0.56
  -2   2  -1   12.61    0.61
   2  -2   1   12.16    0.56
  -2  -2  -1  -16.18   24.83
   2  -2   1   12.45    5.58
  -2  -2  -1   15.31    5.51
  -2  -2  -1   12.75    0.58
  -2  -2  -1   12.60    0.58
   2  -2   1   12.24    0.59
   2  -2   1  -38.00   20.47
  -2  -2  -1   12.05    0.62
   2  -2   1   12.30    0.58
  -2   2  -2   24.58    1.06
   2   2   2   27.10    5.88
  -2   2  -2   25.06    1.07
  -2   2  -2   24.64    1.09
   2   2   2   39.05   30.86
  -2   2  -2   24.30    6.40
   2   2   2   24.06    1.04
  -2   2  -2   65.08   39.11
   2   2   2   26.07    1.01
   2  -2   2   24.60    1.05
   2  -2   2   42.38    7.88
   2  -2   2   24.18    1.08
  -2  -2  -2   28.53    6.52
  -2  -2  -2   24.91    1.06
   2  -2   2    5.84   24.08
   2  -2   2   23.85    1.05
  -2  -2  -2   24.56    1.06
  -2  -2  -2   24.55    1.08
   2  -2   2   22.98    1.07
  -2  -2  -2   23.11   23.61
  -2  -2  -2   23.95    1.05
   2   2   3   13.14    4.63
  -2   2  -3   17.13    0.78
   2   2   3   19.00    0.73
  -2   2  -3   18.42    0.85
   2   2   3   18.05    0.78
  -2   2  -3   18.19    0.83
  -2   2  -3   17.75    6.39
  -2  -2  -3   17.82    0.81
   2  -2   3   13.27    5.75
  -2  -2  -3   18.68    0.79
  -2  -2  -3   28.73    6.74
   2  -2   3   17.81    0.78
   2  -2   3   17.15    0.78
  -2  -2  -3   17.72    0.80
   2  -2   3   16.66    0.82
  -2  -2  -3   19.46    0.84
   2   2   4    7.27    0.38
  -2   2  -4    8.17    5.45
   2   2   4    9.32    4.12
  -2   2  -4    7.24    0.36
  -2   2  -4    7.40    0.43
  -2   2  -4    7.62    0.42
   2  -2   4    7.26    0.36
  -2  -2  -4   11.90    4.67
  -2  -2  -4    7.72    0.38
   2  -2   4    7.47    0.42
  -2  -2  -4    7.31    0.42
   2  -2   4   15.47    5.96
  -2  -2  -4    7.33    0.38
   2  -2   4    7.47    0.37
  -2  -2  -4    8.15    0.41
  -2   2  -5    1.79    0.14
   2   2   5    1.84    0.16
  -2   2  -5    1.68    0.21
   2   2   5    2.78    5.57
  -2   2  -5   -2.52    4.36
  -2   2  -5    1.65    0.20
  -2  -2  -5    1.18    0.18
   2  -2   5    1.36    0.13
   2  -2   5    1.60    0.13
   2  -2   5   -2.07    4.95
  -2  -2  -5    1.43    0.14
  -2  -2  -5    1.43    0.17
  -2  -2  -5   -2.37    4.34
  -2  -2  -5    1.84    0.17
   2  -2   5    1.65    0.21
  -2   2  -6   25.36    1.06
  -2   2  -6   23.85    1.15
  -2   2  -6   26.01    1.08
  -2   2  -6   25.70    1.17
   2   2   6   25.49    1.10
   2   2   6   23.03    4.61
  -2  -2  -6   24.96    1.06
  -2  -2  -6   35.36    7.28
   2  -2   6   10.30    6.31
   2  -2   6   24.91    1.15
  -2  -2  -6   25.10    1.15
  -2  -2  -6   27.43    1.13
   2  -2   6   25.21    1.06
   2  -2   6   25.77    1.05
  -2   2  -7    3.28    0.27
   2   2   7    6.51    2.89
  -2   2  -7    2.98    0.19
  -2   2  -7    0.09    4.93
  -2   2  -7    3.25    0.29
  -2   2  -7    3.48    0.20
  -2  -2  -7    3.06    0.24
   2  -2   7    3.23    0.17
   2  -2   7    2.82    0.17
   2  -2   7    3.21    0.27
   2  -2   7   -1.95    5.45
  -2  -2  -7    1.38    4.22
  -2  -2  -7    2.84    0.26
  -2  -2  -7    3.02    0.18
  -2   2  -8    0.25    0.09
  -2   2  -8   -2.18    5.50
  -2   2  -8    0.06    0.15
  -2   2  -8    0.04    0.13
  -2   2  -8    0.19    0.06
   2   2   8   -1.39    2.15
   2  -2   8    0.27    0.05
  -2  -2  -8    0.35    0.07
   2  -2   8    0.26    0.07
  -2  -2  -8    0.56    4.52
  -2  -2  -8    0.22    0.12
  -2  -2  -8    0.11    0.13
   2  -2   8  -11.90    6.08
   2   2   9    0.69    2.37
  -2   2  -9    1.14    0.21
  -2   2  -9    1.01    0.13
  -2   2  -9    1.33    0.25
  -2   2  -9    7.32    7.12
   2  -2   9    0.94    0.06
  -2  -2  -9    0.83    0.19
  -2  -2  -9    1.07    0.19
  -2  -2  -9    0.82    0.08
  -2  -2  -9   -3.68    5.90
   2  -2   9    1.02    0.10
  -2  -2  -9    1.00    0.07
  -2  -2  -9    0.84    0.08
   2  -2   9   -5.82    8.40
  -2   2 -10   12.20    8.86
  -2   2 -10    9.69    0.64
   2   2  10    5.29    3.13
  -2   2 -10    9.84    0.48
  -2   2 -10    9.83    0.58
  -2  -2 -10    5.64    7.35
  -2  -2 -10    9.92    0.57
   2  -2  10   11.28   11.34
   2  -2  10   10.35    0.47
  -2  -2 -10   10.74    0.45
  -2  -2 -10   10.87    0.46
  -2  -2 -10   10.93    0.44
  -2  -2 -10   10.37    0.54
  -2   2 -11    2.60    0.18
  -2   2 -11    2.72    0.33
  -2   2 -11    2.13    0.27
  -2  -2 -11    2.32    0.13
  -2  -2 -11    2.72    0.25
   2  -2  11    2.37    0.16
  -2  -2 -11    2.50    0.15
  -2   2 -12    0.06    0.18
  -2   2 -12    0.20    0.16
  -2   2 -12    0.53    0.11
  -2  -2 -12    0.45    0.10
  -2  -2 -12    0.44    0.06
  -2  -2 -12    0.32    0.15
  -2  -2 -12    0.58    0.11
  -2  -2 -12    0.12    0.15
   2  -2  12    0.67    0.11
  -2   2 -13    0.19    0.10
  -2   2 -13    0.32    0.22
   2  -2  13    0.28    0.18
  -2  -2 -13    0.43    0.20
  -2  -2 -13    0.18    0.06
  -2  -2 -13    0.20    0.10
   2  -2  13    0.55    0.12
  -2  -2 -13    0.52    0.12
  -2  -2 -13    0.37    0.16
  -2   2 -14    0.33    0.24
  -2   2 -14    0.37    0.11
  -2  -2 -14    0.23    0.17
  -2  -2 -14    0.37    0.13
   2  -2  14    0.27    0.11
  -2  -2 -14    0.12    0.15
   2  -2  14    0.31    0.20
  -2  -2 -14    0.22    0.06
  -2   2 -15   -0.06    0.09
  -2   2 -15    0.45    0.26
  -2  -2 -15   -0.03    0.11
  -2  -2 -15   -0.03    0.05
  -2  -2 -15   -0.12    0.14
  -2  -2 -15    0.22    0.16
  -2   2 -16   -0.16    0.22
  -2  -2 -16   -0.20    0.14
  -2  -2 -16    0.02    0.15
  -2  -2 -16   -0.08    0.11
  -2  -2 -16    0.04    0.04
  -2   2 -17   -0.35    0.22
  -2  -2 -17   -0.06    0.18
  -2  -2 -17    0.11    0.16
  -2  -2 -17    0.01    0.12
  -2   2 -18   -0.28    0.24
  -2  -2 -18   -0.09    0.18
  -2  -2 -18    0.10    0.20
  -2   2 -19   -0.15    0.29
  -2  -2 -19   -0.04    0.22
  -2  -2 -19    0.32    0.23
   2   3 -19   -0.07    0.31
   2  -3 -19    1.02    0.32
   2  -3 -19   -0.05    0.25
   2   3 -18    0.48    0.35
   2  -3 -18    0.70    0.29
   2  -3 -18    0.70    0.27
   2   3 -17    0.64    0.34
   2  -3 -17    1.07    0.25
   2  -3 -17    0.51    0.26
   2  -3 -17    1.14    0.29
   2   3 -16    0.59    0.28
   2  -3 -16    0.33    0.21
   2  -3 -16    0.61    0.21
   2  -3 -16    1.00    0.29
   2   3 -15    0.35    0.26
   2  -3 -15   -0.10    0.21
   2  -3 -15    0.02    0.16
   2  -3 -15    0.32    0.22
   2  -3 -15    0.18    0.10
   2   3 -14    1.50    0.35
   2  -3 -14    1.29    0.14
   2  -3 -14    1.08    0.05
   2  -3 -14    1.07    0.20
   2  -3 -14    0.86    0.27
  -2  -3  14    0.12    0.17
   2  -3 -14    1.85    0.31
   2   3 -13    0.19    0.23
   2  -3 -13    0.13    0.07
  -2  -3  13    0.28    0.19
   2  -3 -13   -0.05    0.18
   2  -3 -13    0.20    0.05
   2  -3 -13    0.32    0.20
   2  -3 -13    0.14    0.11
  -2  -3  13    0.21    0.07
   2  -3 -13    0.22    0.09
   2   3 -12    0.05    0.16
   2  -3 -12   -0.23    0.10
   2  -3 -12    0.18    0.09
  -2  -3  12   -0.11    0.16
   2  -3 -12    0.21    0.07
   2  -3 -12    0.25    0.09
   2  -3 -12    0.18    0.20
  -2  -3  12    0.18    0.07
   2  -3 -12    0.26    0.21
   2   3 -11    2.47    0.36
   2  -3 -11    3.25    0.32
  -2  -3  11    2.60    0.17
  -2  -3  11    3.43    0.31
   2  -3 -11    2.56    0.20
   2  -3 -11    3.28    0.21
   2  -3 -11    2.66    0.18
   2  -3 -11    2.45    0.32
   2  -3 -11    2.50    0.19
   2  -3 -11    2.33    0.17
   2   3 -10    1.33    0.28
   2  -3 -10    1.18    0.25
   2  -3 -10    0.93    0.11
  -2  -3  10    1.19    0.12
   2  -3 -10    0.92    0.13
   2  -3 -10    0.96    0.17
  -2  -3  10    1.31    0.25
   2  -3 -10    1.06    0.15
   2  -3 -10    1.13    0.26
   2  -3 -10    0.90    0.12
   2   3  -9    6.09    0.48
   2  -3  -9    6.07    0.30
   2  -3  -9    6.24    0.46
  -2  -3   9    6.54    0.32
   2  -3  -9    5.61    0.28
   2  -3  -9    6.03    0.34
   2  -3  -9    6.07    0.43
  -2  -3   9    6.00    0.26
   2  -3  -9    6.14    0.29
  -2  -3   9    6.09    0.43
   2  -3  -9    6.04    0.35
  -2  -3   9    6.09    0.27
  -2   3   8    0.60    0.10
  -2  -3   8    0.63    0.09
  -2  -3   8    0.49    0.11
   2  -3  -8    0.55    0.09
  -2  -3   8    0.38    0.08
   2  -3  -8    0.51    0.13
   2  -3  -8    0.51    0.20
  -2  -3   8    0.46    0.18
   2  -3  -8    0.51    0.14
   2   3  -7    2.24    0.29
   2   3  -7   -0.26   11.39
  -2   3   7   14.58    8.14
  -2   3   7   -2.90    7.60
   2   3  -7  -12.41   10.81
   2  -3  -7    2.48    0.27
   2  -3  -7    3.01    0.24
  -2  -3   7    2.87    0.19
  -2  -3   7    3.01    0.29
   2  -3  -7    2.56    0.22
   2  -3  -7    2.86    0.18
  -2  -3   7    2.82    0.20
  -2  -3   7    2.79    0.18
   2  -3  -7    2.61    0.29
   2   3  -6   -4.00    9.69
  -2   3   6    8.87    8.22
  -2   3   6   -2.45    7.87
  -2   3   6    3.90    0.22
   2   3  -6    7.29   11.77
   2   3  -6    4.24    0.35
   2  -3  -6    3.84    0.28
   2  -3  -6    3.83    0.23
  -2  -3   6    4.01    0.26
   2  -3  -6    4.24    0.35
  -2  -3   6    4.00    0.24
   2  -3  -6    4.08    0.31
   2  -3  -6    3.62    0.28
  -2  -3   6    3.64    0.32
  -2   3   5   -1.21    6.10
   2   3  -5   -0.48    8.22
   2   3  -5    3.94    8.36
   2   3  -5    7.09    0.45
  -2   3   5   10.05    6.39
  -2   3   5    6.34    0.32
  -2  -3   5    6.65    0.35
   2  -3  -5    6.93    0.46
   2  -3  -5    7.17    0.43
   2  -3  -5    6.28    0.39
  -2  -3   5    6.79    0.44
   2  -3  -5    6.35    0.39
  -2  -3   5    6.45    0.36
   2  -3  -5    6.85    0.34
  -2   3   4   27.23    8.24
  -2   3   4   20.25    0.87
   2   3  -4   18.84    0.96
   2   3  -4   30.02    9.66
   2   3  -4   20.21    9.08
  -2   3   4   31.87    8.35
   2  -3  -4   21.44    0.95
   2  -3  -4   19.86    0.96
   2  -3  -4   20.56    0.89
   2  -3  -4   20.55    0.95
  -2  -3   4   20.77    0.91
  -2  -3   4   20.25    0.98
   2  -3  -4   19.94    0.98
  -2   3   3    7.95    0.34
  -2   3   3    7.55    6.22
  -2   3   3    7.63    0.38
   2   3  -3    7.90    0.46
   2   3  -3   11.93    7.29
  -2   3   3   19.48    8.16
   2   3  -3   13.13    8.57
  -2  -3   3    7.37    0.41
  -2  -3   3    7.82    0.42
  -2  -3   3    7.76    0.47
   2  -3  -3    7.13    0.44
   2  -3  -3    7.14    0.45
   2  -3  -3    7.76    0.45
   2  -3  -3    7.83    0.40
   2   3  -2   -5.02    6.80
  -2   3   2    3.14    0.18
   2   3  -2    2.91    0.26
  -2   3   2    3.59    5.66
   2   3  -2    1.23    6.30
  -2  -3   2    2.81    0.27
   2  -3  -2    3.49    0.29
  -2  -3   2    3.30    0.24
   2  -3  -2    3.33    0.22
   2  -3  -2    3.03    0.26
   2  -3  -2    3.57    0.28
  -2  -3   2    2.95    0.24
   2   3  -1   20.21    0.95
   2   3  -1   20.63    9.20
  -2   3   1   25.79    8.32
   2   3  -1   17.48    7.46
  -2   3   1   21.50    0.90
   2  -3  -1   20.66    0.96
   2  -3  -1   25.08    8.84
  -2  -3   1   21.81    0.96
  -2  -3   1   20.15    0.98
   2  -3  -1   21.27    0.94
  -2  -3   1   20.78    0.94
   2  -3  -1   20.92    0.98
   2  -3  -1   19.88    0.97
   2   3   0    6.50    7.90
  -2   3   0   -0.23    6.91
   2   3   0   -3.60    5.87
   2  -3   0  -12.10    6.83
  -2   3  -1   12.34    0.59
   2   3   1   11.76    0.58
   2   3   1    3.68    6.28
   2   3   1   12.68    0.56
  -2   3  -1    8.43    6.15
   2   3   1    5.13    6.97
  -2  -3  -1   11.93    0.61
   2  -3   1   11.70    0.60
   2  -3   1   13.96    8.50
   2  -3   1   12.28    0.61
   2  -3   1   11.96    0.65
  -2  -3  -1   12.29    0.62
  -2  -3  -1   12.17    0.61
   2   3   2    2.12    0.18
  -2   3  -2    1.71    0.20
   2   3   2   10.43    5.94
  -2   3  -2   -1.66    5.93
   2   3   2   -4.63    6.16
   2   3   2    1.58    0.14
   2  -3   2    1.76    0.19
   2  -3   2    2.30    0.22
   2  -3   2    1.62    0.24
   2  -3   2    5.25    7.86
  -2  -3  -2    2.08    0.19
  -2  -3  -2    1.45    0.19
  -2  -3  -2    1.74    0.21
  -2   3  -3    0.76    0.17
  -2   3  -3    9.54    7.05
   2   3   3    0.55    0.11
   2   3   3    0.27    6.02
   2   3   3    0.57    0.08
   2   3   3   -6.77    5.82
  -2  -3  -3    0.17    0.12
   2  -3   3    0.39    0.15
   2  -3   3    0.70    0.15
  -2  -3  -3    0.45    0.16
   2  -3   3   -4.04    7.46
  -2  -3  -3    0.40    0.15
   2  -3   3    0.09    0.15
  -2   3  -4    5.74    7.63
   2   3   4    0.66    5.34
   2  -3   4    8.68    8.55
   2   3   5   -0.76    7.99
   2   3   5    5.45    0.30
  -2   3  -5   21.05   12.72
  -2   3  -5    5.37    0.38
   2  -3   5    5.03    0.38
  -2  -3  -5    5.04    0.37
  -2  -3  -5    4.89    0.35
   2  -3   5    4.95    0.38
  -2  -3  -5    4.93    0.32
   2  -3   5    5.32    0.31
   2  -3   5    2.06   11.10
  -2   3  -6    0.16    0.14
  -2   3  -6    2.43   10.64
   2   3   6    3.20    5.55
   2   3   6    0.02    0.10
   2  -3   6    0.04    0.10
  -2  -3  -6   -0.01    0.09
  -2  -3  -6    0.17    0.14
  -2  -3  -6    0.14    0.15
   2  -3   6  -18.44   12.12
  -2   3  -7    4.21    0.36
   2   3   7    4.10    0.38
  -2   3  -7    8.20   10.17
   2   3   7    5.62    6.73
  -2  -3  -7    4.01    0.34
   2  -3   7    4.03    0.25
  -2  -3  -7    4.12    0.27
  -2  -3  -7    4.31    0.32
   2  -3   7   27.61   13.81
   2  -3   7    3.88    0.35
  -2  -3  -8    1.77    0.16
  -2  -3  -8    1.81    0.23
  -2  -3  -8    1.89    0.26
   2  -3   8    1.82    0.16
   2  -3   8    1.53    0.27
  -2   3  -9    0.91    0.24
  -2  -3  -9    0.53    0.11
   2  -3   9    0.93    0.25
  -2  -3  -9    1.39    0.25
  -2  -3  -9    0.74    0.20
   2  -3   9    0.75    0.11
  -2   3 -10    0.09    0.18
   2  -3  10    0.15    0.07
   2  -3  10   -0.14    0.17
  -2  -3 -10   -0.03    0.14
  -2  -3 -10    0.20    0.17
  -2  -3 -10    0.04    0.07
  -2   3 -11   -0.15    0.18
  -2   3 -11    0.01    0.08
   2  -3  11    0.10    0.20
   2  -3  11   -0.03    0.08
  -2  -3 -11    0.24    0.16
  -2  -3 -11    0.07    0.19
  -2  -3 -11    0.03    0.06
   2  -3  11    0.04    0.05
  -2   3 -12   -0.11    0.15
   2  -3  12    0.16    0.04
  -2  -3 -12    0.21    0.06
   2  -3  12    0.15    0.08
  -2  -3 -12    0.05    0.17
  -2  -3 -12    0.38    0.19
   2  -3  12    0.18    0.21
  -2   3 -13    1.09    0.33
  -2  -3 -13    1.13    0.23
  -2  -3 -13    0.88    0.08
   2  -3  13    1.28    0.29
  -2  -3 -13    0.70    0.24
  -2   3 -14    1.11    0.37
  -2  -3 -14    0.95    0.22
  -2  -3 -14    0.85    0.09
  -2  -3 -14    0.71    0.24
  -2   3 -15   -0.09    0.23
  -2  -3 -15   -0.02    0.11
  -2  -3 -15   -0.07    0.18
  -2  -3 -15    0.08    0.22
  -2  -3 -15   -0.04    0.05
  -2   3 -16    0.10    0.26
  -2  -3 -16    0.08    0.20
  -2  -3 -16   -0.02    0.09
  -2  -3 -16    0.16    0.22
  -2  -3 -16    0.06    0.06
  -2   3 -17    0.02    0.27
  -2  -3 -17   -0.07    0.23
  -2  -3 -17    0.32    0.22
  -2   3 -18    0.24    0.32
  -2  -3 -18   -0.08    0.23
  -2  -3 -18   -0.16    0.21
  -2  -3 -18    0.05    0.21
   2   4 -17    0.11    0.33
   2  -4 -17   -0.24    0.23
   2  -4 -17   -0.04    0.26
   2   4 -16    1.46    0.43
   2  -4 -16    1.06    0.31
   2  -4 -16    1.16    0.38
   2   4 -15    0.63    0.34
   2  -4 -15    0.83    0.08
   2  -4 -15    0.44    0.30
   2  -4 -15    0.61    0.10
   2  -4 -15    0.72    0.27
   2   4 -14   -0.02    0.25
  -2  -4  14   -0.02    0.08
   2  -4 -14    0.30    0.23
   2  -4 -14   -0.03    0.07
   2  -4 -14    0.14    0.11
   2  -4 -14    0.15    0.25
   2   4 -13    0.35    0.28
   2  -4 -13    0.34    0.23
   2  -4 -13    0.40    0.27
   2  -4 -13    0.18    0.13
  -2  -4  13    0.16    0.09
   2   4 -12   -0.20    0.16
  -2  -4  12    0.11    0.24
  -2  -4  12   -0.14    0.08
   2  -4 -12    0.00    0.20
   2  -4 -12   -0.05    0.12
   2  -4 -12    0.23    0.10
   2   4 -11    0.11    0.25
   2  -4 -11   -0.07    0.20
   2  -4 -11    0.08    0.15
   2  -4 -11    0.26    0.22
   2  -4 -11    0.01    0.11
  -2  -4  11    0.14    0.10
   2   4 -10    4.65    0.47
   2  -4 -10    5.52    0.44
  -2  -4  10    4.73    0.45
   2  -4 -10    4.86    0.45
   2  -4 -10    5.06    0.34
   2  -4 -10    4.43    0.34
  -2  -4  10    4.25    0.28
  -2  -4  10    4.72    0.25
   2   4  -9    2.07    0.36
  -2  -4   9    1.84    0.17
  -2  -4   9    1.91    0.20
   2  -4  -9    1.41    0.29
  -2  -4   9    2.61    0.33
   2  -4  -9    1.69    0.24
   2  -4  -9    1.88    0.23
   2  -4  -9    2.24    0.34
  -2   4   8    1.11    0.10
   2   4  -8    0.79    0.26
   2  -4  -8    1.12    0.21
  -2  -4   8    1.10    0.18
   2  -4  -8    0.90    0.11
   2  -4  -8    0.49    0.24
  -2  -4   8    1.08    0.16
   2  -4  -8    0.69    0.25
   2  -4  -8    1.55    0.25
  -2  -4   8    0.78    0.25
   2   4  -7    2.64    0.34
  -2   4   7    3.11    0.19
  -2  -4   7    3.22    0.25
  -2  -4   7    2.48    0.23
  -2  -4   7    3.02    0.35
   2  -4  -7    2.94    0.33
   2  -4  -7    2.98    0.20
   2  -4  -7    3.26    0.36
   2  -4  -7    2.78    0.28
   2  -4  -7    3.57    0.30
  -2   4   6    0.62    0.11
   2   4  -6    0.83    0.23
   2  -4  -6    0.56    0.24
  -2  -4   6    0.68    0.17
  -2  -4   6    0.51    0.15
   2  -4  -6    0.70    0.21
   2  -4  -6    0.56    0.18
  -2  -4   6    0.42    0.22
   2  -4  -6    0.85    0.23
   2  -4  -6    0.62    0.13
   2   4  -5    0.13    0.17
  -2  -4   5    0.15    0.19
   2  -4  -5    0.37    0.18
  -2  -4   5    0.50    0.16
   2  -4  -5    0.27    0.12
  -2  -4   5    0.63    0.16
   2  -4  -5    0.41    0.18
   2  -4  -5    0.25    0.18
   2  -4  -5   -0.20    0.16
   2   4  -4   -0.12    0.14
   2  -4  -4    0.04    0.15
  -2  -4   4   -0.15    0.16
   2  -4  -4   -0.01    0.11
   2  -4  -4   -0.34    0.16
   2  -4  -4   -0.07    0.16
  -2  -4   4   -0.01    0.13
   2  -4  -4   -0.10    0.15
   2   4  -3    0.05    0.13
  -2   4   3    0.15    0.07
  -2  -4   3    0.17    0.15
   2  -4  -3   -0.09    0.16
   2  -4  -3    0.04    0.11
  -2  -4   3    0.15    0.15
   2  -4  -3    0.11    0.17
  -2  -4   3   -0.01    0.16
   2  -4  -3    0.02    0.12
   2  -4  -3    0.06    0.18
  -2   4   2    0.08    0.09
   2   4  -2   -0.03    0.12
  -2  -4   2    0.10    0.14
   2  -4  -2    0.26    0.17
   2  -4  -2   -0.04    0.16
   2  -4  -2    0.00    0.16
  -2  -4   2    0.04    0.16
   2  -4  -2    0.10    0.13
   2  -4  -2    0.09    0.16
  -2  -4   2    0.11    0.15
  -2   4   1    1.09    0.15
   2   4  -1    1.49    0.22
  -2  -4   1    1.57    0.21
  -2  -4   1    1.12    0.25
   2  -4  -1    1.45    0.20
  -2  -4   1    0.85    0.20
   2  -4  -1    1.44    0.24
   2   4   0    0.41    0.15
  -2   4   0    0.63    0.16
  -2  -4   0    0.57    0.21
  -2  -4   0    0.53    0.19
  -2  -4   0    0.39    0.18
   2  -4   0    0.74    0.19
   2  -4   0    0.53    0.20
   2  -4   0    0.55    0.18
   2   4   1    8.37    0.46
  -2   4  -1    7.89    0.45
  -2  -4  -1    7.95    0.48
  -2  -4  -1    7.39    0.68
  -2  -4  -1    7.87    0.50
   2  -4   1    7.92    0.54
   2  -4   1    8.55    0.50
  -2   4  -2   22.16    1.06
   2   4   2   22.45    1.02
  -2  -4  -2   24.09    1.11
  -2  -4  -2   21.82    1.08
   2  -4   2   22.69    1.08
  -2  -4  -2   23.75    1.10
   2  -4   2   23.22    1.07
   2  -4   2   22.11    1.13
   2   4   3   13.03    0.63
   2   4   3   13.52    0.59
  -2   4  -3   12.99    0.70
  -2  -4  -3   13.39    0.73
  -2  -4  -3   12.41    0.69
  -2  -4  -3   12.97    0.69
   2  -4   3   12.07    0.66
   2  -4   3   13.31    0.76
  -2  -4  -3   13.42    0.75
  -2   4  -4    5.00    0.38
   2   4   4    3.75    0.27
   2   4   4    4.15    0.21
   2   4   4    3.82    0.21
  -2  -4  -4    3.25    0.32
   2  -4   4    4.51    0.42
   2  -4   4    4.57    0.33
  -2  -4  -4    3.93    0.37
  -2  -4  -4    3.52    0.33
   2   4   5    0.74    0.22
  -2   4  -5    1.06    0.23
  -2  -4  -5    0.95    0.23
   2  -4   5    1.15    0.29
  -2  -4  -5    1.22    0.22
   2  -4   5    1.36    0.22
  -2  -4  -5    0.64    0.23
  -2  -4  -6    0.18    0.16
   2  -4   6    0.10    0.21
  -2  -4  -6    0.02    0.16
   2  -4   6    0.02    0.14
  -2  -4  -6    0.10    0.19
  -2   4  -7    0.71    0.23
  -2  -4  -7    0.68    0.23
  -2  -4  -7    0.44    0.16
   2  -4   7    0.52    0.25
  -2  -4  -7    0.33    0.17
   2  -4   7    0.58    0.16
  -2   4  -8    2.40    0.34
   2  -4   8    2.95    0.24
  -2  -4  -8    2.29    0.23
  -2  -4  -8    2.47    0.34
  -2  -4  -8    2.38    0.30
   2  -4   8    3.06    0.42
  -2   4  -9   -0.07    0.20
  -2  -4  -9    0.15    0.15
   2  -4   9    0.31    0.13
  -2  -4  -9    0.05    0.17
  -2  -4  -9    0.19    0.20
  -2  -4  -9    0.15    0.12
   2  -4   9    0.49    0.27
  -2   4 -10   -0.03    0.21
   2  -4  10    0.06    0.10
  -2  -4 -10    0.06    0.18
   2  -4  10    0.08    0.25
  -2  -4 -10    0.19    0.19
  -2  -4 -10    0.08    0.20
  -2  -4 -10    0.00    0.11
  -2   4 -11    0.42    0.27
  -2  -4 -11    0.45    0.22
   2  -4  11   -0.03    0.23
  -2  -4 -11    0.52    0.13
  -2  -4 -11    0.75    0.24
   2  -4  11    0.38    0.10
  -2  -4 -12    0.71    0.25
  -2  -4 -12    1.11    0.29
   2  -4  12    0.53    0.29
   2  -4  12    0.67    0.11
  -2  -4 -12    0.26    0.20
  -2  -4 -12    0.55    0.12
  -2   4 -13    0.28    0.28
  -2  -4 -13    0.52    0.23
  -2  -4 -13    0.53    0.11
  -2  -4 -13    0.32    0.24
  -2   4 -14    0.81    0.35
  -2  -4 -14    0.08    0.07
  -2  -4 -14    0.00    0.21
  -2   4 -15    0.16    0.30
  -2  -4 -15   -0.03    0.06
  -2  -4 -15    0.00    0.21
  -2  -4 -15   -0.26    0.19
  -2   4 -16    0.23    0.33
  -2  -4 -16    0.04    0.06
  -2  -4 -16   -0.03    0.25
  -2  -4 -16    0.27    0.25
   2   5 -14   -0.22    0.26
   2  -5 -14    0.46    0.32
   2  -5 -14   -0.06    0.12
   2  -5 -14   -0.07    0.25
   2   5 -13    0.09    0.28
   2  -5 -13    0.36    0.31
   2  -5 -13   -0.01    0.12
  -2  -5  13    0.18    0.13
   2  -5 -13   -0.20    0.21
   2   5 -12   -0.12    0.25
   2  -5 -12    0.05    0.27
   2  -5 -12    0.12    0.14
  -2  -5  12    0.15    0.13
   2  -5 -12    0.03    0.23
   2   5 -11    0.15    0.30
  -2  -5  11    0.21    0.30
   2  -5 -11    0.33    0.25
  -2  -5  11   -0.02    0.12
   2  -5 -11   -0.04    0.14
   2  -5 -11    0.07    0.25
   2   5 -10    0.07    0.27
   2  -5 -10   -0.24    0.21
  -2  -5  10   -0.17    0.25
   2  -5 -10   -0.02    0.22
  -2  -5  10   -0.17    0.12
   2  -5 -10    0.37    0.18
   2   5  -9   -0.05    0.21
  -2  -5   9   -0.24    0.23
   2  -5  -9    0.33    0.25
   2  -5  -9   -0.07    0.23
  -2  -5   9    0.09    0.14
  -2  -5   9   -0.18    0.12
   2  -5  -9   -0.04    0.15
   2   5  -8    0.71    0.28
  -2  -5   8    1.12    0.20
   2  -5  -8    1.20    0.32
  -2  -5   8    1.34    0.22
   2  -5  -8    1.35    0.32
   2  -5  -8    1.21    0.25
  -2  -5   8    1.77    0.36
   2   5  -7    0.25    0.26
  -2  -5   7    0.01    0.16
   2  -5  -7    0.26    0.26
   2  -5  -7    0.02    0.20
  -2  -5   7    0.41    0.27
  -2  -5   7    0.39    0.18
   2  -5  -7    0.15    0.18
   2   5  -6    0.32    0.24
   2  -5  -6    0.24    0.24
  -2  -5   6    0.23    0.25
   2  -5  -6   -0.16    0.20
  -2  -5   6    0.18    0.17
  -2  -5   6    0.10    0.14
   2  -5  -6   -0.11    0.19
   2   5  -5    0.08    0.19
   2  -5  -5    0.45    0.22
  -2  -5   5    0.27    0.26
  -2  -5   5   -0.06    0.17
   2  -5  -5    0.10    0.24
  -2  -5   5    0.24    0.18
   2  -5  -5   -0.12    0.17
   2   5  -4    0.21    0.21
   2  -5  -4    0.17    0.21
   2  -5  -4    0.10    0.23
  -2  -5   4   -0.07    0.22
  -2  -5   4   -0.04    0.15
  -2  -5   4    0.13    0.16
   2  -5  -4    0.21    0.22
  -2   5   3    2.81    0.19
   2   5  -3    3.22    0.35
  -2  -5   3    3.06    0.40
  -2  -5   3    2.38    0.32
  -2  -5   3    3.65    0.35
   2  -5  -3    3.83    0.40
   2  -5  -3    3.42    0.36
   2  -5  -3    2.78    0.35
  -2   5   2    1.09    0.16
   2   5  -2    1.34    0.27
   2  -5  -2    1.06    0.29
  -2  -5   2    1.42    0.26
   2  -5  -2    1.29    0.31
   2  -5  -2    0.87    0.25
  -2  -5   2    1.36    0.30
  -2  -5   2    0.92    0.24
   2   5  -1    1.77    0.26
  -2   5   1    1.87    0.21
   2  -5  -1    1.19    0.29
   2  -5  -1    1.80    0.33
  -2  -5   1    2.18    0.29
   2  -5  -1    1.96    0.26
  -2  -5   1    2.31    0.29
  -2  -5   1    2.19    0.36
   2   5   0    4.65    0.37
  -2   5   0    4.70    0.34
   2  -5   0    5.05    0.46
   2  -5   0    4.17    0.39
  -2  -5   0    4.57    0.40
   2  -5   0    4.83    0.47
  -2  -5   0    4.95    0.43
  -2  -5   0    4.42    0.43
  -2   5  -1   11.00    0.59
   2   5   1   10.58    0.58
   2  -5   1   10.41    0.69
   2  -5   1   10.80    0.63
   2  -5   1    9.78    0.66
  -2  -5  -1   10.50    0.64
  -2  -5  -1   10.60    0.67
  -2  -5  -1    9.32    0.66
   2   5   2    4.72    0.34
  -2   5  -2    4.44    0.37
   2  -5   2    4.95    0.47
  -2  -5  -2    3.97    0.40
   2  -5   2    4.86    0.45
  -2  -5  -2    3.96    0.41
   2  -5   2    5.15    0.43
  -2  -5  -2    5.23    0.44
   2   5   3   11.94    0.60
  -2   5  -3   11.93    0.68
  -2  -5  -3   11.30    0.71
   2  -5   3   10.57    0.65
  -2  -5  -3   11.31    0.70
   2  -5   3   11.10    0.75
   2  -5   3   13.04    0.72
  -2  -5  -3   11.59    0.70
   2   5   4    0.07    0.09
   2   5   4    0.06    0.13
   2  -5   4   -0.17    0.15
   2  -5   4    0.04    0.23
  -2  -5  -4    0.30    0.19
  -2  -5  -4   -0.08    0.20
   2  -5   4    0.20    0.21
  -2  -5  -4   -0.14    0.17
  -2   5  -5    0.39    0.22
   2   5   5    0.26    0.15
  -2  -5  -5    0.78    0.28
  -2  -5  -5    0.80    0.26
   2  -5   5    0.55    0.23
   2  -5   5    0.56    0.27
   2  -5   5    0.37    0.22
  -2  -5  -5    0.68    0.23
  -2   5  -6    0.19    0.21
   2   5   6    0.37    0.14
   2  -5   6    0.28    0.21
   2  -5   6    0.64    0.29
  -2  -5  -6    0.69    0.27
   2  -5   6    0.49    0.19
  -2   5  -7    1.90    0.36
  -2  -5  -7    1.46    0.35
  -2  -5  -7    1.94    0.35
   2  -5   7    2.91    0.40
  -2  -5  -7    2.11    0.28
   2  -5   7    2.26    0.28
  -2   5  -8    0.14    0.27
   2  -5   8    0.11    0.20
  -2  -5  -8    0.36    0.18
  -2  -5  -8    0.08    0.22
  -2  -5  -8    0.11    0.20
   2  -5   8    0.01    0.16
  -2   5  -9    0.02    0.25
   2  -5   9    0.14    0.18
  -2  -5  -9   -0.19    0.19
   2  -5   9    0.31    0.16
  -2  -5  -9   -0.05    0.19
   2  -5   9   -0.05    0.25
  -2  -5  -9    0.05    0.15
  -2   5 -10    0.15    0.25
   2  -5  10   -0.04    0.13
   2  -5  10   -0.19    0.25
  -2  -5 -10    0.12    0.25
   2  -5  10    0.27    0.20
  -2  -5 -10   -0.09    0.13
  -2  -5 -10   -0.13    0.22
  -2   5 -11    1.22    0.37
   2  -5  11    0.45    0.17
  -2  -5 -11    0.49    0.26
  -2  -5 -11    0.76    0.18
  -2  -5 -11    1.03    0.31
   2  -5  11    0.59    0.33
  -2   5 -12   -0.28    0.26
  -2  -5 -12    0.09    0.25
  -2  -5 -12   -0.19    0.21
  -2  -5 -12   -0.11    0.12
  -2   5 -13    0.17    0.31
  -2  -5 -13   -0.22    0.24
  -2  -5 -13   -0.05    0.11
  -2  -5 -13    0.34    0.27
   2   6  -9   -0.31    0.24
   2  -6  -9   -0.03    0.26
   2  -6  -9    0.21    0.29
  -2  -6   9    0.30    0.33
  -2  -6   9   -0.04    0.15
   2  -6  -9   -0.06    0.19
   2   6  -8   -0.20    0.24
   2  -6  -8    0.16    0.29
  -2  -6   8    0.50    0.34
   2  -6  -8    0.24    0.22
   2  -6  -8    0.34    0.27
  -2  -6   8    0.19    0.20
   2   6  -7   -0.12    0.22
   2  -6  -7   -0.06    0.21
  -2  -6   7    0.06    0.29
   2  -6  -7   -0.24    0.23
  -2  -6   7   -0.07    0.19
   2  -6  -7   -0.05    0.26
  -2  -6   7   -0.16    0.16
   2   6  -6    0.58    0.27
   2  -6  -6    0.88    0.30
   2  -6  -6    0.61    0.33
  -2  -6   6    1.38    0.39
   2  -6  -6    0.57    0.26
  -2  -6   6    0.87    0.24
  -2  -6   6    0.44    0.21
   2   6  -5    0.05    0.25
  -2  -6   5    0.07    0.29
   2  -6  -5    0.03    0.23
   2  -6  -5   -0.09    0.25
  -2  -6   5    0.04    0.19
   2  -6  -5   -0.19    0.19
  -2  -6   5   -0.24    0.16
   2   6  -4   -0.16    0.22
   2  -6  -4   -0.06    0.24
  -2  -6   4    0.16    0.20
  -2  -6   4    0.61    0.26
   2  -6  -4   -0.29    0.22
   2  -6  -4    0.08    0.23
  -2  -6   4    0.05    0.27
   2   6  -3    0.20    0.22
  -2  -6   3   -0.03    0.18
   2  -6  -3    0.08    0.23
  -2  -6   3    0.20    0.27
   2  -6  -3   -0.06    0.24
   2  -6  -3   -0.31    0.22
  -2  -6   3   -0.12    0.19
   2   6  -2    0.15    0.21
  -2  -6   2    0.36    0.26
   2  -6  -2    0.00    0.21
   2  -6  -2    0.53    0.29
   2  -6  -2    0.16    0.25
  -2  -6   2    0.02    0.20
   2   6  -1    0.06    0.21
   2  -6  -1    0.61    0.29
   2  -6  -1    0.34    0.25
  -2  -6   1    0.27    0.27
  -2  -6   1    0.24    0.26
  -2  -6   1    0.50    0.25
   2  -6  -1    0.85    0.31
   2  -6   0    0.12    0.24
   2  -6   0    0.41    0.24
  -2  -6   0    0.51    0.26
  -2  -6   0    0.37    0.27
   2  -6   0    0.60    0.30
   2   6   1    0.46    0.21
  -2   6  -1    0.88    0.21
   2  -6   1    0.57    0.32
   2  -6   1    0.56    0.28
  -2  -6  -1    1.08    0.34
  -2  -6  -1    1.17    0.31
  -2  -6  -1    0.76    0.27
  -2   6  -2    0.53    0.25
   2   6   2    0.69    0.20
  -2  -6  -2    0.66    0.30
   2  -6   2    0.53    0.26
   2  -6   2    0.98    0.39
  -2  -6  -2    0.56    0.28
  -2  -6  -2    0.62    0.26
   2  -6   2    0.44    0.26
  -2   6  -3    0.33    0.21
  -2  -6  -3    0.64    0.27
   2  -6   3    0.41    0.24
  -2  -6  -3    0.43    0.25
  -2  -6  -3    0.54    0.30
   2  -6   3    0.44    0.25
  -2   6  -4    0.05    0.22
  -2  -6  -4    0.14    0.23
  -2  -6  -4   -0.10    0.21
   2  -6   4   -0.10    0.28
  -2  -6  -4    0.47    0.27
   2  -6   4    0.03    0.20
   2  -6   4    0.05    0.22
  -2   6  -5    0.20    0.24
  -2  -6  -5    0.02    0.22
  -2  -6  -5    0.21    0.24
   2  -6   5   -0.06    0.18
   2  -6   5   -0.12    0.22
  -2  -6  -5    0.19    0.27
   2  -6   5    0.12    0.29
  -2   6  -6    0.42    0.28
   2  -6   6    0.43    0.26
  -2  -6  -6    0.29    0.28
   2  -6   6    0.76    0.36
   2  -6   6    0.57    0.24
  -2  -6  -6    0.37    0.28
  -2  -6  -6    0.51    0.24
  -2   6  -7    0.10    0.27
  -2  -6  -7    0.43    0.25
  -2  -6  -7    0.42    0.27
  -2  -6  -7    0.19    0.28
   2  -6   7    0.19    0.23
   2  -6   7    0.43    0.33
  -2   6  -8   -0.28    0.26
   2  -6   8    0.29    0.23
  -2  -6  -8   -0.04    0.18
   2  -6   8    0.01    0.31
   2  -6   8   -0.08    0.18
  -2  -6  -8    0.22    0.25
  -2  -6  -8   -0.22    0.24
   3   0 -21   -0.27    0.20
   3   0 -21   -0.34    0.25
   3   0 -20    0.17    0.27
   3   0 -20    0.01    0.26
   3   0 -19    0.36    0.24
   3   0 -19    0.03    0.10
   3   0 -19    0.53    0.27
   3   0 -18   -0.10    0.12
   3   0 -18    0.17    0.11
   3   0 -18    0.16    0.24
   3   0 -18    0.16    0.20
   3   0 -17    0.16    0.25
   3   0 -17    0.12    0.20
   3   0 -17    0.04    0.12
   3   0 -17    0.04    0.10
   3   0 -16    0.37    0.14
   3   0 -16    0.83    0.26
   3   0 -16    0.56    0.13
   3   0 -16    0.42    0.19
   3   0 -15    0.08    0.19
   3   0 -15   -0.07    0.09
   3   0 -15   -0.17    0.10
   3   0 -15   -0.14    0.13
   3   0 -14   11.36    0.63
   3   0 -14   11.29    0.70
   3   0 -14   12.26    0.56
   3   0 -14   11.37    0.55
   3   0 -13    0.02    0.10
   3   0 -13    0.45    0.15
   3   0 -13    0.47    0.18
   3   0 -12   32.32    1.39
   3   0 -12   30.84    1.44
   3   0 -12   31.35    1.31
   3   0 -12   29.87    1.31
   3   0 -11    0.09    0.09
   3   0 -11   -1.29    1.07
   3   0 -11   -0.82    1.06
   3   0 -11    0.45    0.18
   3   0 -11   -0.05    0.12
   3   0 -10   21.15    2.39
   3   0 -10   29.51    3.12
   3   0 -10   21.32    1.02
   3   0 -10   21.37    0.93
   3   0 -10   21.57    0.99
   3   0  -9    1.48    1.27
   3   0  -9    0.90    1.70
   3   0  -8   -0.10    0.09
   3   0  -8    0.02    0.05
   3   0  -8    0.02    0.13
  -3   0   8    0.08    0.03
   3   0  -8   -2.06    1.12
   3   0  -8    0.12    0.09
   3   0  -8   -1.49    1.89
   3   0  -7    0.04    0.05
   3   0  -7    0.13    0.11
  -3   0   7   -1.21   13.05
  -3   0   7    2.35    9.28
   3   0  -7    2.38    2.02
   3   0  -7    0.00    0.05
  -3   0   7    0.00    0.03
   3   0  -7   -0.55    1.05
  -3   0   6   87.10    6.28
   3   0  -6   87.73    3.59
  -3   0   6   94.55   13.40
  -3   0   6   86.66    3.50
   3   0  -6  100.14   20.20
   3   0  -6   89.63    3.54
   3   0  -6   89.40    4.92
   3   0  -6   87.41    3.52
   3   0  -6   90.60    3.52
  -3   0   6   85.52    3.58
   3   0  -6   90.05    3.57
  -3   0   5   -0.09    0.08
   3   0  -5   -0.01    0.09
   3   0  -5    0.13    0.09
  -3   0   5    0.02    0.03
   3   0  -5    0.00    0.05
   3   0  -5    0.05    0.04
  -3   0   5    0.14    1.52
  -3   0   5    3.57    6.81
   3   0  -5    0.01    0.04
   3   0  -5    0.34    0.73
  -3   0   4    0.04    1.00
   3   0  -4    1.22    0.64
  -3   0   4   11.97    7.17
   3   0  -4  -15.69    7.03
  -3   0   3    0.05    0.08
   3   0  -3   15.83    7.85
   3   0  -3    0.35    0.57
  -3   0   3   -5.72    4.31
  -3   0   3    0.80    0.86
   3   0  -2    2.48    0.84
  -3   0   2    2.61    4.38
   3   0  -2    1.94    0.12
   3   0  -2    3.22    6.37
   3   0  -2    2.01    0.10
   3   0  -2    1.78    0.09
  -3   0   2    1.87    0.12
   3   0  -2    1.80    0.11
   3   0  -2    1.82    0.14
  -3   0   2    1.91    0.15
  -3   0   2    1.88    0.13
  -3   0   2    1.89    0.10
   3   0  -1    0.03    0.07
   3   0  -1    0.12    0.47
  -3   0   1    0.06    0.07
   3   0  -1   -2.04    3.78
   3   0  -1   -0.01    0.03
  -3   0   1    0.06    0.03
   3   0  -1    0.02    0.04
   3   0  -1    0.00    0.07
  -3   0   1    6.03    3.67
  -3   0   1    0.07    0.51
  -3   0   1    0.05    0.06
  -3   0   1    0.02    0.04
  -3   0   1   -0.09    0.05
   3   0  -1    0.03    0.05
  -3   0   0  173.91    7.06
  -3   0   0  185.79    8.58
   3   0   0  173.41    7.05
   3   0   0  181.01    7.04
  -3   0   0  176.89   15.38
   3   0   0  174.18    8.49
  -3   0   0  180.53    7.05
   3   0   0  180.41   15.69
   3   0   0  175.99    7.06
  -3   0  -1    0.64    0.59
  -3   0  -1    0.04    0.03
   3   0   1   -0.01    0.03
   3   0   1    0.14    0.07
  -3   0  -1    0.10    0.08
   3   0   1    0.01    0.07
  -3   0  -1    0.85    5.01
  -3   0  -1   -0.03    0.06
   3   0   1    1.04    0.68
   3   0   1    1.18    3.75
  -3   0  -1    0.00    0.06
   3   0   1   -0.01    0.03
  -3   0  -1   -0.01    0.03
   3   0   1    0.04    0.05
  -3   0  -2    8.29    0.35
   3   0   2    7.55    0.38
   3   0   2   -0.04    5.49
   3   0   2    7.87    0.37
   3   0   2    8.33    0.34
   3   0   2    8.43    0.36
  -3   0  -2    7.95    0.37
  -3   0  -2    8.36    0.34
  -3   0  -2    4.82    4.66
  -3   0  -2    8.28    0.36
  -3   0  -2    9.42    1.44
   3   0   2    8.27    0.34
   3   0   2   10.25    1.66
  -3   0  -3    3.70    6.47
  -3   0  -3    0.48    0.79
   3   0   3    0.60    1.11
   3   0   3    0.11    0.10
   3   0   4   62.08    2.53
   3   0   4   65.16    2.56
  -3   0  -4   65.49    2.57
   3   0   4   63.93    2.53
   3   0   4   59.50    4.84
  -3   0  -4   74.05   15.07
  -3   0  -4   62.09    2.55
   3   0   4   62.15    2.57
   3   0   4   42.58   14.33
  -3   0  -4   64.67    2.59
  -3   0  -4   64.04    2.52
  -3   0  -4   65.46    4.18
  -3   0  -4   62.35    2.54
   3   0   5   -1.24    1.57
  -3   0  -5   -0.10    0.04
  -3   0  -5    0.00    0.03
   3   0   5  -20.72    7.54
  -3   0  -5    0.07    0.08
   3   0   5    0.06    0.06
   3   0   5    0.04    0.09
  -3   0  -5    0.05    0.06
  -3   0  -5   -0.63    0.83
   3   0   5    0.04    0.04
  -3   0  -5    0.28    9.42
   3   0   6    1.59    0.10
   3   0   6    1.17    0.15
  -3   0  -6    0.91    1.14
   3   0   6    1.44    0.16
  -3   0  -6    1.57    0.16
  -3   0  -6    1.62    0.13
   3   0   6    0.80    1.95
  -3   0  -6    1.61    0.09
  -3   0  -6   12.83   13.92
   3   0   6   -4.01    8.55
  -3   0  -6    1.59    0.11
  -3   0  -7    0.93    1.64
   3   0   7    2.44    2.52
  -3   0  -8    0.94    0.10
  -3   0  -8    1.37    1.43
  -3   0  -8    0.96    0.11
   3   0   8    0.94    0.07
  -3   0  -8    0.93    0.07
   3   0   8    0.05    3.09
   3   0   8    1.09    0.15
   3   0   9    6.55    3.39
  -3   0  -9   -0.01    0.06
  -3   0  -9    0.05    0.04
  -3   0  -9    0.16    0.08
  -3   0  -9   -0.63    1.56
  -3   0 -10    8.59    0.36
  -3   0 -10    7.03    2.10
  -3   0 -10    8.56    0.42
  -3   0 -10    8.87    0.42
   3   0  10   12.24    4.69
  -3   0 -11   -0.05    0.09
  -3   0 -11   -0.44    2.47
  -3   0 -11   -0.07    0.07
   3   0  11    4.62    6.30
  -3   0 -11   -0.05    0.03
  -3   0 -12    0.60    0.12
  -3   0 -12    0.39    0.04
  -3   0 -12    0.58    0.12
  -3   0 -13   -0.08    0.09
  -3   0 -13    0.02    0.09
  -3   0 -14    0.42    0.14
  -3   0 -14    0.31    0.12
  -3   0 -15    0.07    0.11
  -3   0 -15   -0.03    0.11
  -3   0 -16    7.47    0.43
  -3   0 -16    7.88    0.43
  -3   0 -17   -0.04    0.12
  -3   0 -17    0.10    0.22
  -3   0 -17   -0.07    0.12
  -3   0 -18    1.40    0.35
  -3   0 -18    1.69    0.21
  -3   0 -19    0.79    0.34
  -3   0 -19    0.09    0.14
  -3   0 -20   -0.10    0.27
  -3   0 -20    0.06    0.17
   3   1 -21    0.01    0.23
   3   1 -21   -0.34    0.27
   3  -1 -21    0.19    0.22
   3  -1 -21    0.37    0.28
   3   1 -20    0.49    0.28
   3   1 -20    0.22    0.30
   3  -1 -20    0.50    0.28
   3  -1 -20    0.70    0.19
   3  -1 -20    0.10    0.21
   3   1 -19    0.30    0.33
   3   1 -19    0.15    0.24
   3  -1 -19   -0.10    0.20
   3  -1 -19    0.14    0.18
   3  -1 -19    0.12    0.18
   3  -1 -19    0.15    0.15
   3   1 -18    0.70    0.26
   3   1 -18    0.51    0.29
   3  -1 -18    0.84    0.20
   3  -1 -18    0.69    0.18
   3  -1 -18    0.36    0.23
   3  -1 -18    0.54    0.18
   3   1 -17    0.51    0.12
   3   1 -17    0.28    0.25
   3   1 -17    0.25    0.22
   3  -1 -17    0.03    0.16
   3  -1 -17    0.51    0.17
   3  -1 -17    0.26    0.17
   3  -1 -17    0.25    0.21
   3   1 -16    0.06    0.21
   3   1 -16   -0.09    0.14
   3  -1 -16   -0.05    0.14
   3  -1 -16   -0.09    0.13
   3  -1 -16   -0.16    0.12
   3  -1 -16    0.13    0.20
   3   1 -15    2.97    0.38
   3   1 -15    2.92    0.26
   3  -1 -15    2.35    0.32
   3  -1 -15    3.06    0.28
   3  -1 -15    2.73    0.27
   3  -1 -15    2.68    0.25
   3   1 -14    5.16    0.47
   3  -1 -14    5.58    0.42
   3  -1 -14    6.14    0.39
   3  -1 -14    5.28    0.37
   3  -1 -14    6.04    0.37
   3   1 -13    0.18    0.19
   3  -1 -13    0.18    0.13
  -3  -1  13    0.24    0.10
   3  -1 -13    0.15    0.13
   3  -1 -13   -0.04    0.13
   3  -1 -13    0.23    0.14
   3   1 -12    0.29    0.21
   3   1 -12   -1.06    6.32
   3   1 -12   -6.87    6.03
   3  -1 -12    0.21    0.11
   3  -1 -12    0.05    0.13
  -3  -1  12    0.06    0.09
   3  -1 -12    0.03    0.11
   3  -1 -12    0.13    0.12
   3   1 -11   16.46    7.69
   3   1 -11   11.43    0.67
   3   1 -11   19.66    7.19
   3  -1 -11   11.28    0.56
   3  -1 -11   11.55    0.60
   3  -1 -11   11.73    0.57
   3  -1 -11   12.03    0.61
  -3  -1  11   11.53    0.54
   3   1 -10   -0.01    0.14
   3   1 -10    4.34    4.31
   3   1 -10    0.17    0.08
   3   1 -10   -7.41    4.09
   3  -1 -10    0.13    0.09
   3  -1 -10    0.01    0.10
   3  -1 -10   -0.03    0.09
   3  -1 -10    0.03    0.11
  -3  -1  10    0.06    0.08
   3   1  -9    9.59    0.57
   3   1  -9    9.64    0.44
   3   1  -9    5.13    4.27
   3   1  -9    8.26    4.92
   3  -1  -9   10.26    0.49
  -3  -1   9    9.56    0.47
   3  -1  -9   10.18    0.49
   3  -1  -9   10.62    0.53
   3  -1  -9   10.32    0.52
   3   1  -8   86.57    8.53
   3   1  -8   74.46    3.05
   3   1  -8   75.75    3.18
   3   1  -8   88.56    9.96
   3  -1  -8   74.65    3.09
   3  -1  -8   75.09    3.10
  -3  -1   8   77.11    3.04
  -3  -1   8   78.05    3.09
   3  -1  -8   76.03    3.13
   3  -1  -8   76.74    3.11
  -3   1   7   40.77    3.25
   3   1  -7   34.45    7.15
   3   1  -7   41.15    1.73
   3   1  -7   46.77    6.86
   3   1  -7   39.52    1.74
  -3   1   7   41.44    2.22
   3   1  -7   38.74    1.63
  -3  -1   7   42.20    1.63
   3  -1  -7   40.31    1.68
   3  -1  -7   40.35    1.67
   3  -1  -7   40.85    1.68
  -3  -1   7   38.84    1.67
   3  -1  -7   40.92    1.60
  -3   1   6   30.89    1.22
   3   1  -6   27.11    5.66
  -3   1   6   29.44    1.25
  -3   1   6   -1.14   16.12
   3   1  -6   29.20    1.26
   3   1  -6   29.71    1.22
   3   1  -6   29.22    1.32
  -3   1   6   30.14    2.31
   3  -1  -6   29.96    1.24
   3  -1  -6   29.00    1.28
   3  -1  -6   24.26    3.69
  -3  -1   6   10.28   24.80
  -3  -1   6   29.72    1.21
   3  -1  -6   33.76    6.71
   3  -1  -6   30.56    1.25
   3  -1  -6   31.02    1.19
   3   1  -5    1.05    0.06
   3   1  -5    1.06    0.18
   3   1  -5   -0.36    2.62
   3   1  -5    1.02    0.14
  -3   1   5    1.44    1.10
  -3   1   5    2.88   12.13
   3   1  -5    0.87    0.10
  -3   1   5    1.04    0.11
   3   1  -5   11.48   24.97
  -3   1   5    0.91    0.09
   3  -1  -5    5.99    2.07
   3  -1  -5    0.92    0.10
   3  -1  -5    0.97    0.11
   3  -1  -5    0.98    0.12
  -3  -1   5    0.79    0.07
  -3  -1   5    3.73    3.00
   3  -1  -5    1.05    0.07
  -3  -1   5    5.89   19.80
   3  -1  -5    1.85    7.43
  -3  -1   5    0.98    0.08
   3   1  -4   53.03    2.22
   3   1  -4   53.85    2.28
   3   1  -4   83.00   30.27
  -3   1   4   56.27    2.23
  -3   1   4   55.96    2.21
  -3   1   4   53.57    2.22
  -3   1   4   28.84   12.73
   3   1  -4   53.77    2.25
   3   1  -4   57.27    2.20
  -3   1   4   51.73    4.25
   3   1  -4   41.92    6.19
  -3  -1   4   25.87   20.90
   3  -1  -4   54.08    2.24
   3  -1  -4   55.10    2.21
   3  -1  -4   55.38    2.23
   3  -1  -4   57.01    2.21
  -3  -1   4   55.62    2.21
   3  -1  -4   70.91    5.84
   3  -1  -4   53.68   12.22
  -3  -1   4   57.36    2.19
  -3  -1   4   54.58    2.24
  -3   1   3   59.87    2.47
  -3   1   3   59.49    4.95
   3   1  -3   61.36    2.50
   3   1  -3   54.16    6.50
  -3   1   3   59.36    2.45
  -3   1   3   62.92    2.43
   3   1  -3   59.39    2.45
   3   1  -3   61.19    2.48
   3   1  -3   67.03   27.82
   3   1  -3   61.65    2.48
  -3   1   3   69.75   17.69
   3   1  -3   61.85    2.44
  -3  -1   3   60.81    2.43
   3  -1  -3   60.33    2.43
  -3  -1   3   18.10   17.10
   3  -1  -3   61.62    2.46
   3  -1  -3   61.60    2.44
   3  -1  -3   59.82    2.46
   3  -1  -3  132.04   23.08
  -3  -1   3   61.69    2.47
   3  -1  -3   54.98    5.54
  -3  -1   3   61.81    6.95
  -3  -1   3   61.46    2.44
  -3  -1   3   62.27    2.50
   3   1  -2  252.34   10.07
  -3   1   2  255.45   10.03
  -3   1   2  255.69   10.06
  -3   1   2  239.40   14.32
   3   1  -2  248.33   15.06
  -3   1   2  231.24   36.08
   3   1  -2  316.67   42.28
   3   1  -2  259.46   10.09
   3  -1  -2  259.37   28.11
   3  -1  -2  226.69   14.18
  -3  -1   2  254.50   10.09
   3  -1  -2  254.34   10.03
   3  -1  -2  257.56   10.07
  -3  -1   2  261.58   37.46
  -3  -1   2  251.99   15.37
  -3  -1   2  253.44   10.06
   3  -1  -2  255.08   10.05
  -3   1   1   26.20    1.09
  -3   1   1   27.14    1.07
   3   1  -1   25.96    1.09
   3   1  -1   26.67    1.11
   3   1  -1   26.14    1.08
  -3   1   1   34.57    4.03
   3   1  -1   27.59    3.97
   3   1  -1   26.78    1.10
  -3   1   1   26.92    1.11
  -3   1   1   39.24   17.63
   3   1  -1   10.90   16.83
   3   1  -1   26.18    1.09
  -3  -1   1   32.41    4.78
  -3  -1   1   26.20    1.08
   3  -1  -1   12.92   10.23
   3  -1  -1   20.56    3.70
  -3  -1   1   26.51    1.09
   3  -1  -1   26.64    1.09
   3  -1  -1   25.94    1.10
   3  -1  -1   25.88    1.09
  -3  -1   1   26.80    1.08
   3  -1  -1   25.87    1.07
  -3  -1   1   37.00   17.29
  -3  -1   1   26.07    1.11
   3  -1  -1   24.69    1.10
   3   1   0    3.37    0.19
  -3   1   0   15.96   17.04
   3   1   0    1.53   14.51
  -3   1   0    3.74    0.21
   3   1   0    3.52    0.19
  -3   1   0    3.49    0.21
   3   1   0    3.70    0.22
  -3   1   0    3.42    0.21
  -3   1   0    3.24    2.19
   3   1   0    3.61    0.21
  -3   1   0    3.73    0.20
   3   1   0    4.93    2.28
  -3  -1   0    2.93    2.49
  -3  -1   0    3.55    0.20
   3  -1   0    3.46    0.21
   3  -1   0    1.36    2.15
  -3  -1   0    3.58    0.20
   3  -1   0    3.94    0.20
   3  -1   0    1.88    8.96
   3  -1   0    3.36    0.19
  -3  -1   0    3.51    0.22
  -3  -1   0    3.73    0.19
  -3  -1   0    3.64    0.20
  -3  -1   0  -20.23   10.77
   3  -1   0    3.61    0.20
  -3   1  -1  100.62    4.04
   3   1   1  103.85    4.05
   3   1   1  101.44    4.04
   3   1   1  101.79    4.01
  -3   1  -1   81.76   25.93
  -3   1  -1   98.69    4.04
   3   1   1  100.50    4.03
   3   1   1   99.01   24.13
  -3   1  -1  101.56    4.05
   3   1   1  109.26    7.46
   3   1   1   99.80    4.05
  -3   1  -1   87.59    7.73
  -3   1  -1  103.60    4.05
   3  -1   1  100.62    4.04
   3  -1   1  101.39    4.03
  -3  -1  -1   82.78   23.40
  -3  -1  -1   96.27    7.99
   3  -1   1  100.41    4.05
  -3  -1  -1  101.45    4.04
  -3  -1  -1   99.34    4.05
  -3  -1  -1  104.41    4.01
  -3  -1  -1   99.62    4.02
   3  -1   1   73.70   17.74
   3  -1   1  101.32    4.02
  -3  -1  -1  101.60    4.03
   3  -1   1   82.20    8.06
   3   1   2  100.29    4.00
   3   1   2   80.40   22.51
   3   1   2   94.93    6.96
   3   1   2  101.33    4.01
  -3   1  -2   95.51    4.01
  -3   1  -2  115.67   31.90
  -3   1  -2   98.43    3.99
   3   1   2   99.23    3.97
  -3   1  -2  100.13    4.02
  -3   1  -2  108.06    8.55
   3   1   2   98.47    3.99
  -3   1  -2  102.11    4.01
   3   1   2   96.22    4.00
  -3  -1  -2  102.44    3.96
  -3  -1  -2  102.22    4.01
  -3  -1  -2   96.21   23.87
   3  -1   2  101.58    4.00
   3  -1   2   75.15   20.47
  -3  -1  -2  100.46    4.00
   3  -1   2   99.97    8.95
  -3  -1  -2   95.65    3.98
   3  -1   2  101.68    3.98
   3  -1   2   96.57    4.02
  -3  -1  -2   98.66    7.76
  -3  -1  -2  100.49    3.99
   3  -1   2  103.77    3.99
   3   1   3   86.47    3.33
   3   1   3   81.79    3.36
   3   1   3   81.60    3.32
  -3   1  -3  104.17   31.87
  -3   1  -3   79.79    3.37
   3   1   3   85.63    5.99
  -3   1  -3   83.90    3.33
  -3   1  -3   79.25    7.42
  -3   1  -3   80.81    3.30
   3   1   3   81.80    3.31
   3   1   3   84.90    3.28
   3  -1   3   85.29    8.22
  -3  -1  -3   81.35    3.31
   3  -1   3   83.06    3.28
   3  -1   3   82.21    3.29
   3  -1   3   80.78    3.31
  -3  -1  -3   80.19    6.93
  -3  -1  -3   82.05    3.32
  -3  -1  -3   77.96    3.28
  -3  -1  -3   68.81   17.85
  -3  -1  -3   85.30    3.28
  -3  -1  -3   82.76    3.33
   3  -1   3   81.66    3.34
   3  -1   3  146.88   28.42
   3   1   4   40.30    1.61
   3   1   4   39.23    1.64
  -3   1  -4   40.37    1.63
  -3   1  -4   32.80   27.15
   3   1   4   38.86    1.66
   3   1   4   41.35   19.66
  -3   1  -4   42.86    5.76
  -3   1  -4   40.18    1.66
   3   1   4   40.54    3.66
   3  -1   4   35.58   21.62
  -3  -1  -4   39.52    1.65
   3  -1   4   37.15    1.67
  -3  -1  -4   40.17    1.64
  -3  -1  -4   28.79   14.92
   3  -1   4   38.44    1.60
   3  -1   4   48.76    6.95
  -3  -1  -4   41.04    1.61
  -3  -1  -4   39.59    4.62
   3  -1   4   40.81    1.62
  -3  -1  -4   39.64    1.66
  -3  -1  -4   41.50    1.62
  -3   1  -5  196.90    7.67
  -3   1  -5  194.22   12.86
  -3   1  -5  192.90    7.71
   3   1   5  191.93    7.66
  -3   1  -5  193.07   45.84
   3   1   5  183.57   10.04
   3   1   5  186.85   39.92
   3   1   5  190.80    7.69
   3   1   5  192.18    7.71
  -3  -1  -5  196.80   21.62
   3  -1   5  186.91   32.89
  -3  -1  -5  193.65    7.71
   3  -1   5  195.71    7.66
  -3  -1  -5  193.97   11.77
   3  -1   5  199.12   14.38
   3  -1   5  187.54    7.73
  -3  -1  -5  195.52    7.66
   3  -1   5  196.36    7.64
  -3  -1  -5  191.23    7.68
   3   1   6   93.39    3.63
   3   1   6   90.77    3.65
   3   1   6   90.77    5.91
  -3   1  -6   88.25    3.62
  -3   1  -6  103.96    8.41
   3   1   6   88.66    3.69
  -3   1  -6   89.74    3.67
  -3  -1  -6   91.30    3.64
  -3  -1  -6   92.53    3.62
   3  -1   6   86.21    3.70
   3  -1   6   91.29    3.62
  -3  -1  -6   89.71    3.67
  -3  -1  -6   91.44    3.60
  -3  -1  -6   83.99    7.30
   3  -1   6  103.34   10.82
   3   1   7    0.90    0.13
  -3   1  -7    1.15    2.68
   3   1   7    1.05    1.36
  -3   1  -7    1.07    0.11
  -3   1  -7    1.17    0.16
  -3  -1  -7   -1.01    2.06
  -3  -1  -7    1.04    0.13
   3  -1   7    4.66    5.29
  -3  -1  -7    1.08    0.14
   3  -1   7    0.90    0.16
  -3  -1  -7    0.96    0.15
   3  -1   7    1.06    0.11
  -3  -1  -7    1.01    0.07
  -3   1  -8   24.14    1.02
  -3   1  -8   23.87    1.07
  -3   1  -8   17.09    4.59
   3   1   8   26.50    3.07
   3  -1   8   30.52    8.25
  -3  -1  -8   24.75    1.03
  -3  -1  -8   24.12    1.04
  -3  -1  -8   23.38    4.40
  -3  -1  -8   24.02    1.06
  -3  -1  -8   24.94    0.99
   3  -1   8   23.93    1.11
   3   1   9   -1.62    1.76
  -3   1  -9    1.04    0.12
  -3   1  -9    1.36    0.16
  -3   1  -9    7.34    3.60
  -3  -1  -9    1.10    0.09
  -3  -1  -9    1.03    0.15
  -3  -1  -9    2.64    3.12
  -3  -1  -9    0.96    0.13
  -3  -1  -9    1.54    0.16
   3  -1   9    3.67    5.13
   3   1  10   -2.92    3.04
  -3   1 -10    0.40    0.14
  -3   1 -10    0.86    4.33
  -3  -1 -10    0.77    0.12
   3  -1  10   -0.70    7.37
  -3  -1 -10   -2.96    4.06
  -3   1 -11    9.71    4.67
   3   1  11    7.25    4.45
  -3   1 -11    4.34    0.31
  -3   1 -11    5.07    0.26
   3  -1  11    6.70    8.65
  -3  -1 -11   10.38    5.39
  -3  -1 -11    4.35    0.30
  -3  -1 -11    4.25    0.23
  -3   1 -12    0.79    0.13
  -3   1 -12    0.61    0.17
  -3  -1 -12    0.79    0.17
  -3  -1 -12    0.71    0.10
  -3  -1 -12    0.87    0.14
  -3   1 -13    0.03    0.09
  -3   1 -13   -0.18    0.11
  -3  -1 -13   -0.08    0.11
  -3  -1 -13    0.04    0.10
  -3  -1 -13    0.03    0.07
  -3   1 -14    0.06    0.10
  -3   1 -14    0.17    0.15
  -3  -1 -14    0.12    0.16
  -3  -1 -14    0.25    0.09
  -3  -1 -14    0.27    0.11
  -3   1 -15    0.11    0.11
  -3   1 -15    0.08    0.20
  -3   1 -15    0.07    0.15
  -3  -1 -15    0.13    0.11
  -3  -1 -15    0.04    0.12
  -3  -1 -15    0.20    0.10
  -3   1 -16    1.95    0.25
  -3   1 -16    1.33    0.34
  -3  -1 -16    1.06    0.22
  -3  -1 -16    1.85    0.17
  -3  -1 -16    1.74    0.16
  -3   1 -17    0.14    0.26
  -3   1 -17    0.17    0.13
  -3  -1 -17    0.23    0.10
  -3  -1 -17    0.44    0.19
  -3   1 -18    2.88    0.43
  -3   1 -18    2.63    0.23
  -3  -1 -18    2.46    0.28
  -3   1 -19    0.16    0.29
  -3  -1 -19    0.35    0.21
  -3  -1 -19    0.16    0.17
  -3  -1 -19   -0.06    0.22
  -3   1 -20   -0.07    0.30
  -3  -1 -20   -0.08    0.21
  -3  -1 -20   -0.07    0.18
  -3  -1 -20    0.18    0.29
   3   2 -20    0.21    0.33
   3   2 -20   -0.15    0.24
   3  -2 -20   -0.13    0.22
   3  -2 -20    0.39    0.23
   3  -2 -20    0.11    0.21
   3   2 -19    0.93    0.36
   3  -2 -19    0.69    0.28
   3  -2 -19    0.33    0.22
   3  -2 -19    0.17    0.19
   3  -2 -19    0.32    0.18
   3   2 -18   -0.19    0.23
   3  -2 -18    0.45    0.21
   3  -2 -18    0.33    0.23
   3  -2 -18    0.01    0.21
   3  -2 -18    0.13    0.15
   3   2 -17    0.80    0.31
   3  -2 -17    1.17    0.26
   3  -2 -17    1.18    0.20
   3  -2 -17    1.05    0.25
   3  -2 -17    1.16    0.26
   3   2 -16    0.34    0.21
   3  -2 -16    0.24    0.15
   3  -2 -16    0.28    0.18
   3  -2 -16    0.37    0.22
   3  -2 -16    0.22    0.19
   3   2 -15    1.68    0.33
   3  -2 -15    1.60    0.25
   3  -2 -15    1.55    0.21
   3  -2 -15    1.65    0.28
   3  -2 -15    1.26    0.24
   3   2 -14    5.46    0.49
   3  -2 -14    4.55    0.40
   3  -2 -14    5.45    0.39
   3  -2 -14    5.59    0.33
   3  -2 -14    4.77    0.43
  -3  -2  14    4.83    0.36
   3   2 -13    0.09    0.20
  -3  -2  13    0.39    0.16
   3  -2 -13   -0.23    0.16
   3  -2 -13    0.23    0.15
   3  -2 -13    0.00    0.11
   3  -2 -13    0.32    0.15
   3   2 -12    4.45    0.40
   3  -2 -12    4.76    0.33
   3  -2 -12    4.71    0.29
   3  -2 -12    4.55    0.37
  -3  -2  12    4.25    0.33
   3  -2 -12    5.04    0.36
   3   2 -11    1.63    0.29
   3  -2 -11    1.13    0.23
   3  -2 -11    1.29    0.19
   3  -2 -11    1.00    0.14
   3  -2 -11    1.48    0.19
  -3  -2  11    1.15    0.09
  -3  -2  11    1.26    0.21
   3   2 -10    7.17    0.52
  -3   2  10    4.88    2.94
   3   2 -10   22.81   10.68
  -3   2  10   22.83    4.37
   3   2 -10   19.51   10.50
  -3  -2  10    8.43    0.37
   3  -2 -10    8.44    0.51
   3  -2 -10    8.18    0.41
   3  -2 -10    8.54    0.35
   3  -2 -10    7.66    0.35
   3  -2 -10    8.49    0.42
   3  -2 -10    8.44    0.43
   3  -2 -10    8.17    0.47
   3   2  -9   -4.86    6.11
  -3   2   9   -0.82    2.73
  -3   2   9    4.93    2.91
   3   2  -9    1.38    6.31
   3   2  -9    0.18    0.17
   3  -2  -9    0.15    0.09
   3  -2  -9    0.17    0.08
   3  -2  -9    0.15    0.13
  -3  -2   9    0.03    0.05
   3  -2  -9    0.09    0.08
   3  -2  -9    0.07    0.06
   3  -2  -9   -0.03    0.13
   3  -2  -9    0.13    0.05
   3   2  -8   30.20    1.41
  -3   2   8   30.20    1.28
  -3   2   8   32.67    6.14
   3   2  -8   30.71    8.93
  -3   2   8   46.86    5.86
   3   2  -8   28.50    8.76
   3  -2  -8   29.45    1.27
  -3  -2   8   30.54    1.25
   3  -2  -8   30.52    1.28
  -3  -2   8   31.69    1.35
   3  -2  -8   31.14    1.26
   3  -2  -8   30.46    1.38
   3  -2  -8   31.43    1.27
   3  -2  -8   30.94    1.26
   3  -2  -8   29.29    1.34
  -3   2   7   56.30    7.04
  -3   2   7   45.57    1.88
   3   2  -7   41.15    8.77
  -3   2   7   40.83    6.68
   3   2  -7   44.46    2.00
   3   2  -7   67.78   12.62
   3  -2  -7   46.01    1.88
  -3  -2   7   45.75    1.83
   3  -2  -7   46.21    1.89
  -3  -2   7   47.25    1.95
   3  -2  -7   46.09    1.94
  -3  -2   7   46.12    1.87
   3  -2  -7   46.17    1.86
   3  -2  -7   44.99    1.88
   3  -2  -7   46.92    1.85
  -3   2   6   -0.14    3.35
   3   2  -6    2.44    0.25
   3   2  -6    1.81    0.21
   3   2  -6    9.08    5.18
  -3   2   6    1.80    0.14
  -3  -2   6    2.14    0.21
   3  -2  -6    2.41    0.18
   3  -2  -6    2.07    0.16
   3  -2  -6    2.10    0.10
   3  -2  -6    2.60    0.20
  -3  -2   6    2.06    0.11
  -3  -2   6    2.17    0.15
   3  -2  -6    1.72    0.15
   3   2  -5   10.41    0.57
  -3   2   5   11.02    0.49
   3   2  -5   10.07    0.55
  -3   2   5    7.77    3.97
   3   2  -5   21.34    6.45
   3   2  -5    8.09    6.62
   3  -2  -5   10.85    0.49
   3  -2  -5   10.20    0.51
   3  -2  -5   10.84    0.51
  -3  -2   5   11.25    0.55
  -3  -2   5   11.03    0.49
  -3  -2   5   11.03    0.46
   3  -2  -5   10.21    0.54
  -3   2   4   10.52    3.91
  -3   2   4    3.31    0.20
   3   2  -4   12.00    5.66
   3   2  -4    3.20    0.26
   3  -2  -4    3.62    0.21
   3  -2  -4    3.23    0.21
  -3  -2   4    3.68    0.21
  -3  -2   4    3.06    0.19
   3  -2  -4    3.09    0.24
   3  -2  -4    0.20    4.15
  -3  -2   4    3.31    0.25
   3   2  -3    2.12    0.21
  -3   2   3    6.67    3.95
   3   2  -3    2.32    0.22
   3   2  -3    2.06    0.16
  -3   2   3    2.01    0.18
  -3   2   3    2.00    0.15
  -3  -2   3    1.68    0.14
   3  -2  -3    1.82    0.16
   3  -2  -3    1.84    0.18
   3  -2  -3    1.96    0.17
  -3  -2   3    3.38    4.98
  -3  -2   3    1.77    0.19
  -3  -2   3    1.72    0.15
   3  -2  -3    4.94    3.99
  -3   2   2   32.58    1.25
  -3   2   2   31.33    1.25
   3   2  -2   29.88    1.34
  -3   2   2   31.11    1.33
   3   2  -2   29.83    1.31
   3   2  -2   41.78   37.56
   3   2  -2   38.70    7.32
  -3   2   2   30.66    1.30
  -3   2   2  -12.98   30.34
  -3   2   2   26.67    6.66
  -3  -2   2   30.72    1.33
  -3  -2   2   44.50    7.84
   3  -2  -2   21.66    5.81
   3  -2  -2   31.94    1.33
   3  -2  -2   18.47   25.93
   3  -2  -2   30.61    1.30
   3  -2  -2   30.21    1.31
  -3  -2   2   32.91    1.30
  -3  -2   2   -2.42   33.52
  -3  -2   2   30.16    1.30
   3   2  -1   15.36    0.74
   3   2  -1   15.88    0.76
  -3   2   1   16.35    0.68
  -3   2   1   16.90    0.75
   3   2  -1    8.94   31.59
  -3   2   1   31.72    6.19
  -3   2   1   15.39    0.71
  -3   2   1  -13.58   28.12
   3   2  -1   16.46    0.76
   3   2  -1   15.96    5.33
   3  -2  -1   15.80    0.72
  -3  -2   1   22.28   27.77
   3  -2  -1    5.99    3.97
   3  -2  -1   15.71    0.72
  -3  -2   1   15.77    0.71
   3  -2  -1   -9.88   24.14
  -3  -2   1   15.73    0.74
   3  -2  -1   15.83    0.73
  -3  -2   1   16.53    0.72
  -3  -2   1   14.90    5.51
   3   2   0    4.32   28.16
  -3   2   0    0.61    0.09
   3   2   0    0.71    0.13
  -3   2   0    0.75    0.16
  -3   2   0    0.39    3.31
   3   2   0    2.85    3.82
  -3   2   0  -61.76   25.63
   3  -2   0    0.78    0.15
  -3  -2   0    0.64    4.15
   3  -2   0    0.84    0.14
  -3  -2   0  -11.42   25.83
   3  -2   0    2.17    4.09
  -3  -2   0    0.84    0.13
  -3  -2   0    0.89    0.14
  -3  -2   0    0.64    0.14
   3  -2   0   25.81   27.56
  -3  -2   0    0.61    0.16
   3   2   1    4.56   33.76
  -3   2  -1    1.77    0.19
   3   2   1    2.21    0.13
   3   2   1    1.65    0.16
  -3   2  -1   -2.04    3.58
   3   2   1   10.82    4.76
  -3   2  -1   -4.97   26.88
  -3  -2  -1    1.52    0.18
   3  -2   1    2.14    0.20
   3  -2   1    1.11   31.86
   3  -2   1    6.48    4.57
  -3  -2  -1    1.27    0.17
  -3  -2  -1    2.01    0.18
  -3  -2  -1   -1.92    3.83
  -3  -2  -1   -2.01   26.39
   3  -2   1    2.30    0.19
   3  -2   1    1.74    0.16
  -3  -2  -1    1.88    0.18
  -3   2  -2    2.02    0.20
   3   2   2    1.54    0.11
   3   2   2    3.14    4.17
  -3   2  -2    6.22    4.13
   3   2   2    1.59    0.15
   3  -2   2    1.62    0.17
  -3  -2  -2    1.53    0.18
   3  -2   2    1.59    0.19
   3  -2   2    1.84    0.18
  -3  -2  -2    1.95    0.18
   3  -2   2    0.54    4.15
  -3  -2  -2    1.84    0.16
  -3  -2  -2    1.88    0.17
  -3  -2  -2    3.24    3.78
   3   2   3   35.93    6.27
  -3   2  -3   29.91    1.26
   3   2   3   31.28    1.21
  -3   2  -3   27.27    7.25
   3   2   3   29.72    1.28
  -3  -2  -3   31.75    1.28
  -3  -2  -3   24.57    6.63
   3  -2   3   29.20    1.27
  -3  -2  -3   30.50    1.30
   3  -2   3   29.20    1.32
  -3  -2  -3   29.65    1.29
   3  -2   3   30.48    7.53
  -3  -2  -3   30.53    1.31
   3   2   4   96.60    3.88
   3   2   4   99.82    8.96
  -3   2  -4  103.66   12.01
  -3   2  -4   98.29    3.85
  -3   2  -4   96.37    3.88
  -3   2  -4   97.64    3.93
   3  -2   4   96.07    3.86
   3  -2   4  101.61   12.68
   3  -2   4   94.11    3.93
  -3  -2  -4   94.66    3.91
  -3  -2  -4   94.83    3.89
  -3  -2  -4   90.69   10.70
  -3  -2  -4   93.89    3.86
  -3   2  -5   21.58    0.99
   3   2   5   21.44    0.94
  -3   2  -5   21.81    0.93
  -3   2  -5   21.19    0.89
  -3   2  -5   29.12    7.55
   3   2   5   21.50    4.26
  -3  -2  -5   35.50    7.14
  -3  -2  -5   20.62    0.91
  -3  -2  -5   20.25    0.97
   3  -2   5   19.31    7.47
   3  -2   5   21.19    0.90
  -3  -2  -5   21.66    0.95
   3  -2   5   20.87    0.99
   3   2   6   12.95    3.85
  -3   2  -6   14.59    0.65
  -3   2  -6   14.25    0.61
   3   2   6   13.98    0.67
  -3   2  -6    9.60    5.28
  -3   2  -6   14.85    0.72
  -3  -2  -6   14.08    0.67
   3  -2   6   14.68    0.62
   3  -2   6   20.25    7.52
  -3  -2  -6   14.63    0.62
  -3  -2  -6   14.49    0.71
  -3  -2  -6    8.88    5.12
   3  -2   6   12.35    0.70
  -3   2  -7    1.81    0.23
  -3   2  -7    2.11    0.17
   3   2   7    2.21    0.20
   3   2   7    2.09    2.69
  -3   2  -7   -4.62    4.31
  -3  -2  -7    2.39    0.20
  -3  -2  -7    2.13    0.22
   3  -2   7    1.94    0.13
   3  -2   7   11.33    7.42
  -3  -2  -7    1.98    0.14
   3  -2   7    1.63    0.23
  -3  -2  -7   -2.71    4.30
   3   2   8    0.73    2.05
  -3   2  -8   -2.30    4.96
  -3   2  -8    1.18    0.14
  -3   2  -8    1.81    0.21
  -3  -2  -8    1.16    0.10
  -3  -2  -8    4.72    5.08
  -3  -2  -8    1.51    0.17
  -3  -2  -8    0.94    0.19
   3  -2   8    1.44    0.24
   3  -2   8    1.27    0.09
   3  -2   8   18.93    8.94
  -3   2  -9    0.17    0.10
  -3   2  -9   -2.60    8.09
  -3   2  -9    0.04    0.13
   3   2   9   -2.83    2.81
  -3  -2  -9   -0.03    0.04
  -3  -2  -9    0.03    0.04
   3  -2   9    0.05    0.02
  -3  -2  -9    0.78    6.63
  -3  -2  -9   -0.05    0.10
  -3  -2  -9   -0.08    0.12
  -3  -2  -9    0.02    0.05
   3  -2   9   -6.11    9.19
  -3   2 -10    0.05    0.15
  -3   2 -10   -0.02    0.16
  -3   2 -10    0.15    0.10
  -3  -2 -10    0.09    0.05
  -3  -2 -10    0.27    0.07
  -3  -2 -10    0.25    0.16
  -3  -2 -10    0.33    0.14
  -3  -2 -10    0.18    0.06
  -3   2 -11   -0.05    0.14
  -3   2 -11   -0.08    0.14
  -3  -2 -11    0.20    0.16
  -3  -2 -11    0.12    0.13
  -3  -2 -11    0.08    0.13
  -3  -2 -11    0.07    0.07
  -3  -2 -11    0.01    0.04
  -3   2 -12    0.02    0.14
  -3   2 -12    0.20    0.21
  -3  -2 -12    0.13    0.08
  -3  -2 -12    0.04    0.05
  -3  -2 -12    0.04    0.08
  -3  -2 -12    0.34    0.16
  -3  -2 -12    0.23    0.16
  -3   2 -13    0.51    0.26
  -3   2 -13    1.26    0.25
  -3  -2 -13    1.11    0.20
  -3  -2 -13    1.09    0.14
  -3  -2 -13    1.13    0.10
  -3  -2 -13    1.29    0.15
  -3  -2 -13    1.25    0.23
  -3   2 -14    0.36    0.20
  -3   2 -14    0.20    0.23
  -3   2 -14    0.46    0.14
  -3  -2 -14    0.29    0.17
  -3  -2 -14    0.70    0.18
  -3  -2 -14    0.43    0.08
  -3  -2 -14    0.54    0.12
  -3   2 -15   -0.05    0.25
  -3   2 -15    0.20    0.18
  -3  -2 -15    0.24    0.08
  -3  -2 -15    0.11    0.15
  -3  -2 -15    0.22    0.12
  -3  -2 -15   -0.01    0.15
  -3   2 -16    0.49    0.30
  -3  -2 -16    0.45    0.09
  -3  -2 -16    0.46    0.14
  -3  -2 -16    0.37    0.18
  -3  -2 -16    0.82    0.23
  -3   2 -17    0.63    0.31
  -3  -2 -17    0.60    0.21
  -3  -2 -17    0.00    0.16
  -3  -2 -17    0.66    0.09
  -3   2 -18    0.30    0.31
  -3  -2 -18   -0.04    0.15
  -3   2 -19    0.39    0.34
  -3  -2 -19    0.77    0.23
  -3  -2 -19    1.07    0.31
   3   3 -19    0.00    0.30
   3  -3 -19    0.22    0.25
   3  -3 -19    0.33    0.29
   3   3 -18    0.05    0.28
   3  -3 -18    0.37    0.25
   3  -3 -18    0.23    0.26
   3   3 -17    0.31    0.30
   3  -3 -17    0.34    0.27
   3  -3 -17    0.00    0.21
   3   3 -16    1.37    0.36
   3  -3 -16    1.09    0.30
   3  -3 -16    1.01    0.22
   3  -3 -16    0.75    0.27
   3   3 -15    0.36    0.28
   3  -3 -15   -0.04    0.14
   3  -3 -15    0.16    0.12
   3  -3 -15   -0.10    0.20
   3  -3 -15    0.31    0.23
   3   3 -14    0.61    0.29
   3  -3 -14    0.93    0.26
   3  -3 -14    0.78    0.25
   3  -3 -14    0.90    0.28
  -3  -3  14    0.94    0.11
   3   3 -13    9.28    0.68
   3  -3 -13    9.45    0.61
   3  -3 -13    8.91    0.46
  -3  -3  13   10.22    0.59
  -3  -3  13    9.14    0.42
   3  -3 -13    9.38    0.40
   3  -3 -13    9.21    0.48
   3  -3 -13    9.69    0.59
   3  -3 -13    9.23    0.39
   3   3 -12    6.49    0.50
   3  -3 -12    5.17    0.27
   3  -3 -12    6.41    0.43
   3  -3 -12    5.44    0.28
   3  -3 -12    5.50    0.45
   3  -3 -12    5.36    0.30
  -3  -3  12    5.30    0.27
   3  -3 -12    5.74    0.31
  -3  -3  12    4.78    0.42
   3   3 -11   -0.13    0.19
   3  -3 -11    0.11    0.09
   3  -3 -11   -0.02    0.08
  -3  -3  11   -0.05    0.07
   3  -3 -11    0.00    0.08
  -3  -3  11    0.05    0.17
   3  -3 -11    0.11    0.18
   3  -3 -11    0.01    0.16
   3  -3 -11    0.07    0.09
   3  -3 -11   -0.05    0.07
   3   3 -10    0.06    0.19
   3  -3 -10    0.17    0.09
  -3  -3  10   -0.02    0.08
  -3  -3  10    0.20    0.18
   3  -3 -10    0.05    0.09
   3  -3 -10    0.00    0.09
   3  -3 -10   -0.16    0.14
   3  -3 -10   -0.33    0.15
   3  -3 -10   -0.04    0.05
   3  -3 -10    0.03    0.06
  -3   3   9    7.70    0.39
   3   3  -9    8.58    0.57
   3  -3  -9    8.37    0.39
   3  -3  -9    7.36    0.42
  -3  -3   9    7.71    0.33
  -3  -3   9    8.14    0.51
   3  -3  -9    8.30    0.50
  -3  -3   9    8.36    0.39
   3  -3  -9    8.14    0.55
   3  -3  -9    8.23    0.42
   3   3  -8    0.27    0.21
  -3   3   8    0.56    0.10
  -3  -3   8    0.60    0.11
   3  -3  -8    0.64    0.12
  -3  -3   8    0.57    0.08
   3  -3  -8    0.47    0.18
  -3  -3   8    0.54    0.19
   3  -3  -8    0.73    0.22
  -3  -3   8    0.49    0.08
   3  -3  -8    0.53    0.13
   3  -3  -8    0.68    0.14
   3   3  -7    6.16    0.46
  -3   3   7   16.76    9.36
  -3   3   7    6.02    0.32
  -3   3   7   15.33    8.70
   3   3  -7   12.03   13.15
   3   3  -7  -10.86   10.07
   3  -3  -7    7.04    0.43
   3  -3  -7    5.95    0.40
  -3  -3   7    6.31    0.32
   3  -3  -7    6.74    0.34
  -3  -3   7    7.45    0.45
   3  -3  -7    6.58    0.38
  -3  -3   7    6.72    0.35
   3  -3  -7    7.19    0.53
   3   3  -6    3.65   11.76
   3   3  -6    0.47    0.18
  -3   3   6   -4.08    7.13
  -3   3   6    0.31    0.09
  -3   3   6   -1.99    7.78
   3   3  -6   -3.38    9.35
   3  -3  -6    0.25    0.13
  -3  -3   6    0.24    0.16
   3  -3  -6    0.21    0.15
  -3  -3   6    0.70    0.11
  -3  -3   6    0.23    0.10
   3  -3  -6    0.18    0.17
   3  -3  -6    0.21    0.12
   3  -3  -6    0.42    0.11
  -3   3   5    0.09    0.09
   3   3  -5    0.07    0.14
  -3   3   5   -1.74    5.36
   3   3  -5   -2.13    7.56
   3   3  -5    5.60    8.47
  -3   3   5   -5.81    5.34
   3  -3  -5    0.24    0.13
  -3  -3   5    0.28    0.11
  -3  -3   5    0.13    0.16
  -3  -3   5    0.30    0.10
   3  -3  -5    0.43    0.14
   3  -3  -5    0.16    0.13
   3  -3  -5    0.45    0.11
   3   3  -4    2.05    8.08
  -3   3   4   11.20    6.98
   3   3  -4    4.59    6.67
  -3   3   3    3.19    0.14
   3   3  -3    3.03    0.27
   3   3  -3    4.14    6.40
   3   3  -3    5.53    8.27
  -3   3   3   -2.77    7.22
  -3  -3   3    3.73    0.25
   3  -3  -3    3.74    0.28
  -3  -3   3    3.30    0.29
   3  -3  -3    6.46    6.47
   3  -3  -3    2.95    0.25
   3  -3  -3    3.86    0.30
  -3  -3   3    3.04    0.23
   3   3  -2    0.66    0.17
  -3   3   2    8.40    7.36
   3   3  -2    0.01    7.56
  -3   3   2    0.46    0.08
   3   3  -2   11.75    6.08
  -3  -3   2    0.48    0.14
   3  -3  -2    1.65    6.57
   3  -3  -2    0.59    0.18
   3  -3  -2    0.87    0.18
   3  -3  -2    0.66    0.16
  -3  -3   2    0.29    0.12
  -3  -3   2    0.56    0.17
   3  -3  -2    0.68    0.15
   3   3  -1    7.13    0.42
  -3   3   1    7.55    0.37
  -3   3   1   14.84    7.66
   3   3  -1   29.69    8.68
   3   3  -1    6.73    7.21
  -3  -3   1    7.98    0.42
   3  -3  -1    7.43    0.41
   3  -3  -1    7.30    0.44
  -3  -3   1    7.46    0.42
   3  -3  -1    6.94    7.83
  -3  -3   1    7.75    0.46
   3  -3  -1    7.50    0.43
   3  -3  -1    7.00    0.45
   3   3   0   37.78    1.56
  -3   3   0   36.33    1.52
  -3   3   0   36.17    1.61
   3   3   0   19.28    7.75
  -3   3   0   43.51   10.39
  -3  -3   0   36.96    1.58
  -3  -3   0   35.98    1.56
   3  -3   0   35.39    1.56
  -3  -3   0   35.58    1.56
   3  -3   0   35.46    1.58
   3  -3   0   36.23    1.57
   3  -3   0   26.24    9.75
  -3   3  -1   -4.99    6.46
  -3   3  -1    5.67    0.39
   3   3   1    5.27    0.30
   3   3   1    5.28    0.33
  -3   3  -1    4.91    0.32
   3   3   1   -0.86    6.08
   3  -3   1    6.13    0.35
  -3  -3  -1    5.64    0.36
  -3  -3  -1    4.87    0.34
   3  -3   1    6.70    0.37
  -3  -3  -1    5.23    0.35
   3  -3   1    7.10    8.47
  -3   3  -2   16.07    0.82
   3   3   2   14.45    6.63
  -3   3  -2   31.46    9.87
   3   3   2   16.35    0.74
   3   3   2   16.42    0.69
  -3   3  -2   15.73    0.76
   3  -3   2   15.88    8.97
  -3  -3  -2   16.65    0.78
  -3  -3  -2   16.53    0.77
   3  -3   2   14.21    0.77
  -3  -3  -2   16.12    0.78
  -3  -3  -2   21.06    8.34
   3  -3   2   15.93    0.76
   3   3   3    1.13    0.09
  -3   3  -3   -1.46    6.97
   3   3   3    1.11    0.10
  -3   3  -3    1.18    0.18
  -3   3  -3    1.42    0.26
   3   3   3    9.41    6.34
   3   3   3    1.04    0.15
  -3  -3  -3    1.25    0.22
   3  -3   3    1.45    0.21
  -3  -3  -3    1.13    0.18
  -3  -3  -3   -5.52    7.30
   3  -3   3    1.27    0.16
   3  -3   3    5.17    8.31
  -3  -3  -3    1.46    0.17
  -3   3  -4   -0.13    0.11
  -3   3  -4    0.06    0.16
   3   3   4   -7.07    5.81
  -3   3  -4   -2.00    6.59
   3   3   4    0.00    0.09
  -3  -3  -4    0.04    0.10
   3  -3   4   -1.30    8.76
  -3  -3  -4    0.09    0.14
  -3  -3  -4   -1.08    7.51
   3  -3   4   -0.11    0.12
  -3  -3  -4   -0.11    0.11
   3  -3   4    0.01    0.09
  -3   3  -5    0.22    0.17
  -3   3  -5    0.33    0.15
   3   3   5    0.80    7.04
   3   3   5    0.39    0.12
  -3   3  -5    3.11    8.90
  -3  -3  -5    0.38    0.12
  -3  -3  -5    0.55    0.17
  -3  -3  -5    3.64    8.84
   3  -3   5    0.49    0.18
  -3  -3  -5    0.25    0.13
   3  -3   5    0.35    0.12
  -3   3  -6    0.10    0.15
   3   3   6    0.26    0.12
  -3   3  -6   13.38   10.31
  -3   3  -6    0.42    0.20
   3   3   6   10.01    7.01
  -3  -3  -6    0.23    0.15
   3  -3   6  -14.94   12.27
  -3  -3  -6  -12.19    9.73
   3  -3   6    0.33    0.12
   3  -3   6    0.07    0.15
  -3   3  -7    1.91    0.26
  -3   3  -7    1.86    0.27
   3   3   7    1.73    0.19
  -3  -3  -7    1.68    0.17
  -3  -3  -7    1.52    0.21
   3  -3   7    1.67    0.17
   3  -3   7    1.57    0.22
  -3  -3  -7    1.63    0.21
   3   3   8    1.13    0.18
  -3   3  -8    1.10    0.25
  -3   3  -8    0.97    0.24
  -3  -3  -8    0.95    0.14
  -3  -3  -8    1.17    0.24
  -3   3  -9   -0.20    0.14
  -3   3  -9    0.10    0.18
  -3  -3  -9   -0.10    0.13
   3  -3   9    0.10    0.08
  -3  -3  -9   -0.08    0.08
  -3  -3  -9    0.20    0.18
  -3   3 -10    1.46    0.29
  -3   3 -10    1.70    0.32
  -3  -3 -10    1.40    0.14
  -3  -3 -10    1.45    0.24
   3  -3  10    1.43    0.12
  -3  -3 -10    2.20    0.27
  -3   3 -11    2.34    0.35
  -3   3 -11    2.43    0.33
  -3  -3 -11    2.10    0.26
   3  -3  11    3.48    0.36
  -3  -3 -11    2.65    0.17
   3  -3  11    2.56    0.14
  -3  -3 -11    3.25    0.33
  -3   3 -12    2.27    0.39
   3  -3  12    2.89    0.34
  -3  -3 -12    2.69    0.16
  -3  -3 -12    3.00    0.32
  -3  -3 -12    2.79    0.31
  -3   3 -13    0.29    0.26
  -3  -3 -13    0.23    0.07
   3  -3  13    0.39    0.25
  -3  -3 -13    0.38    0.21
  -3  -3 -13    0.11    0.18
  -3   3 -14    0.18    0.27
  -3  -3 -14    0.19    0.22
  -3  -3 -14    0.06    0.17
  -3  -3 -14    0.07    0.06
  -3   3 -15    1.67    0.37
  -3  -3 -15    2.02    0.28
  -3  -3 -15    0.98    0.26
  -3  -3 -15    0.96    0.12
  -3   3 -16   -0.11    0.27
  -3  -3 -16    0.09    0.07
  -3  -3 -16    0.17    0.23
  -3  -3 -16    0.21    0.21
  -3   3 -17    0.34    0.27
  -3  -3 -17   -0.01    0.19
  -3  -3 -17    0.09    0.10
  -3  -3 -17   -0.10    0.18
  -3  -3 -17    0.02    0.07
  -3   3 -18    0.32    0.31
  -3  -3 -18    0.43    0.23
  -3  -3 -18    0.03    0.22
   3   4 -17    0.61    0.37
   3  -4 -17   -0.03    0.27
   3  -4 -17    0.20    0.24
   3   4 -16    0.37    0.32
   3  -4 -16   -0.04    0.23
   3  -4 -16    0.33    0.30
   3   4 -15   -0.04    0.27
  -3  -4  15    0.16    0.13
   3  -4 -15   -0.17    0.23
   3  -4 -15    0.04    0.05
   3  -4 -15   -0.10    0.23
   3  -4 -15   -0.01    0.06
   3   4 -14    0.43    0.30
   3  -4 -14    0.23    0.24
   3  -4 -14    0.10    0.08
   3  -4 -14   -0.03    0.08
  -3  -4  14    0.08    0.09
   3  -4 -14    0.23    0.26
   3   4 -13    0.43    0.30
  -3  -4  13    0.54    0.12
   3  -4 -13    0.27    0.25
   3  -4 -13    0.52    0.13
   3   4 -12    1.35    0.41
   3  -4 -12    2.20    0.36
  -3  -4  12    2.14    0.36
  -3  -4  12    1.10    0.14
   3  -4 -12    1.40    0.18
   3  -4 -12    1.46    0.20
   3   4 -11    2.17    0.39
  -3  -4  11    2.01    0.19
  -3  -4  11    2.87    0.38
   3  -4 -11    2.23    0.23
   3  -4 -11    2.01    0.15
   3  -4 -11    2.34    0.33
   3  -4 -11    2.38    0.23
   3  -4 -11    3.32    0.38
   3   4 -10    0.24    0.23
   3  -4 -10    0.18    0.14
  -3  -4  10    0.21    0.07
   3  -4 -10   -0.06    0.21
  -3  -4  10    0.14    0.12
  -3  -4  10    0.50    0.25
   3  -4 -10    0.25    0.15
   3  -4 -10    0.16    0.09
   3  -4 -10    0.13    0.20
  -3   4   9    0.12    0.09
   3   4  -9    0.06    0.21
  -3  -4   9    0.01    0.10
   3  -4  -9   -0.04    0.12
   3  -4  -9   -0.14    0.17
  -3  -4   9    0.03    0.09
   3  -4  -9   -0.02    0.16
   3  -4  -9    0.01    0.13
  -3  -4   9   -0.11    0.08
  -3  -4   9   -0.04    0.20
   3  -4  -9    0.01    0.09
   3   4  -8    1.18    0.28
  -3   4   8    1.16    0.14
   3  -4  -8    1.19    0.29
   3  -4  -8    1.06    0.15
   3  -4  -8    0.57    0.24
   3  -4  -8    1.10    0.21
   3  -4  -8    0.97    0.20
  -3  -4   8    1.15    0.21
  -3  -4   8    1.43    0.31
   3   4  -7    2.31    0.32
   3  -4  -7    1.94    0.30
   3  -4  -7    1.94    0.32
  -3  -4   7    1.92    0.19
   3  -4  -7    1.27    0.23
   3  -4  -7    2.06    0.26
   3  -4  -7    1.89    0.19
  -3  -4   7    2.37    0.34
   3   4  -6    2.11    0.30
   3  -4  -6    2.06    0.31
   3  -4  -6    2.02    0.25
   3  -4  -6    1.66    0.24
   3  -4  -6    1.95    0.30
  -3  -4   6    2.12    0.30
  -3  -4   6    2.15    0.21
   3  -4  -5    0.05    0.12
   3  -4  -5    0.05    0.15
  -3  -4   5   -0.08    0.13
   3  -4  -5    0.10    0.17
  -3  -4   5    0.37    0.21
   3  -4  -5    0.08    0.13
   3  -4  -5    0.23    0.20
  -3  -4   5    0.24    0.14
   3   4  -4    0.70    0.20
   3  -4  -4    1.06    0.22
   3  -4  -4    1.64    0.29
   3  -4  -4    1.67    0.27
   3  -4  -4    0.81    0.22
  -3  -4   4    1.06    0.21
  -3  -4   4    0.99    0.25
  -3  -4   4    0.97    0.20
   3  -4  -4    1.24    0.19
  -3   4   3    2.53    0.14
   3   4  -3    2.41    0.29
   3  -4  -3    2.34    0.24
  -3  -4   3    2.34    0.24
   3  -4  -3    2.52    0.27
   3  -4  -3    3.02    0.31
  -3  -4   3    2.30    0.30
   3  -4  -3    2.27    0.27
  -3  -4   3    2.81    0.25
   3   4  -2    0.52    0.19
  -3   4   2    0.46    0.10
  -3  -4   2    0.53    0.19
   3  -4  -2    0.59    0.21
  -3  -4   2    0.49    0.21
   3  -4  -2    0.35    0.19
   3  -4  -2    0.28    0.18
  -3  -4   2    0.48    0.17
   3  -4  -2    0.59    0.17
   3   4  -1    0.12    0.14
  -3   4   1    0.00    0.09
  -3  -4   1   -0.10    0.13
   3  -4  -1   -0.19    0.15
  -3  -4   1   -0.05    0.15
   3  -4  -1   -0.05    0.14
  -3  -4   1   -0.04    0.13
   3  -4  -1    0.17    0.16
   3   4   0    2.79    0.27
   3  -4   0    3.92    0.30
  -3  -4   0    4.08    0.34
   3  -4   0    3.25    0.29
  -3  -4   0    2.86    0.29
  -3  -4   0    3.40    0.30
   3  -4   0    3.74    0.39
  -3   4  -1   -0.05    0.12
   3   4   1    0.23    0.13
  -3  -4  -1    0.00    0.14
   3  -4   1    0.36    0.20
  -3  -4  -1    0.01    0.25
   3  -4   1   -0.08    0.15
  -3   4  -2    1.49    0.21
   3   4   2    1.24    0.19
  -3  -4  -2    0.85    0.22
   3  -4   2    1.28    0.22
   3  -4   2    1.01    0.22
  -3  -4  -2    1.32    0.24
   3  -4   2    1.59    0.30
  -3  -4  -2    0.92    0.22
   3   4   3    1.97    0.22
   3   4   3    2.09    0.17
   3   4   3    2.20    0.16
  -3   4  -3    2.36    0.27
   3  -4   3    2.15    0.35
  -3  -4  -3    1.45    0.26
   3  -4   3    2.71    0.34
   3  -4   3    2.16    0.24
  -3  -4  -3    2.32    0.25
  -3  -4  -3    1.88    0.26
   3   4   4    0.25    0.13
  -3   4  -4    0.61    0.20
   3   4   4    0.20    0.06
   3   4   4    0.11    0.05
   3  -4   4    0.42    0.24
  -3  -4  -4    0.31    0.16
  -3  -4  -4    0.17    0.19
  -3  -4  -4    0.52    0.20
   3  -4   4    0.56    0.17
   3  -4   4    0.34    0.19
  -3   4  -5    0.12    0.18
   3   4   5    0.04    0.12
  -3  -4  -5    0.19    0.14
   3  -4   5    0.23    0.14
   3  -4   5    0.31    0.23
   3  -4   5    0.15    0.19
  -3  -4  -5    0.09    0.18
  -3  -4  -5    0.14    0.16
   3   4   6    0.07    0.12
  -3   4  -6    0.18    0.23
   3  -4   6   -0.14    0.20
  -3  -4  -6    0.17    0.18
  -3  -4  -6    0.07    0.13
   3  -4   6    0.02    0.14
  -3  -4  -6    0.07    0.17
  -3   4  -7   -0.08    0.19
   3   4   7   -0.12    0.11
   3  -4   7    0.21    0.25
   3  -4   7    0.14    0.14
  -3  -4  -7    0.09    0.13
  -3  -4  -7   -0.14    0.16
  -3  -4  -7    0.37    0.21
  -3   4  -8    0.22    0.22
   3   4   8    0.25    0.14
  -3  -4  -8   -0.10    0.13
   3  -4   8    0.24    0.24
   3  -4   8    0.14    0.13
  -3  -4  -8    0.11    0.13
  -3  -4  -8    0.09    0.17
  -3   4  -9    5.23    0.47
   3  -4   9    4.35    0.45
  -3  -4  -9    4.58    0.42
  -3  -4  -9    4.75    0.40
   3  -4   9    4.54    0.30
  -3  -4  -9    4.66    0.32
  -3   4 -10    0.05    0.22
   3  -4  10    0.10    0.23
  -3  -4 -10   -0.12    0.17
  -3  -4 -10   -0.18    0.10
  -3  -4 -10    0.11    0.20
   3  -4  10   -0.14    0.10
  -3   4 -11    0.15    0.24
  -3  -4 -11    0.19    0.14
  -3  -4 -11   -0.01    0.20
   3  -4  11    0.10    0.09
  -3  -4 -11    0.24    0.20
   3  -4  11   -0.17    0.24
  -3   4 -12   -0.10    0.23
  -3  -4 -12   -0.02    0.08
   3  -4  12   -0.05    0.07
   3  -4  12    0.00    0.25
  -3  -4 -12    0.11    0.21
  -3  -4 -12    0.07    0.21
  -3   4 -13    0.55    0.30
  -3  -4 -13    0.49    0.23
  -3  -4 -13    0.40    0.10
  -3  -4 -13    0.14    0.22
  -3   4 -14    0.45    0.32
  -3  -4 -14    0.21    0.25
  -3  -4 -14   -0.17    0.19
  -3  -4 -14    0.06    0.08
  -3   4 -15    0.13    0.29
  -3  -4 -15    0.25    0.08
  -3  -4 -15    0.10    0.22
  -3  -4 -15    0.34    0.26
  -3   4 -16    0.01    0.30
  -3  -4 -16    0.56    0.30
  -3  -4 -16    0.05    0.23
  -3  -4 -16    0.15    0.07
   3   5 -14    0.01    0.31
   3  -5 -14    0.75    0.34
   3  -5 -14    0.31    0.28
   3  -5 -14    0.06    0.12
   3   5 -13    0.05    0.29
   3  -5 -13   -0.12    0.24
  -3  -5  13   -0.06    0.12
   3  -5 -13   -0.07    0.26
   3  -5 -13   -0.01    0.13
   3   5 -12   -0.07    0.25
   3  -5 -12    0.10    0.14
   3  -5 -12    0.06    0.24
   3  -5 -12    0.03    0.27
  -3  -5  12    0.06    0.12
   3   5 -11    0.03    0.27
  -3  -5  11    0.08    0.25
   3  -5 -11   -0.03    0.27
   3  -5 -11    0.06    0.15
  -3  -5  11    0.20    0.14
   3  -5 -11   -0.02    0.23
   3   5 -10    0.19    0.25
   3  -5 -10   -0.17    0.20
   3  -5 -10    0.14    0.17
   3  -5 -10    0.35    0.29
  -3  -5  10   -0.11    0.10
  -3  -5  10    0.03    0.24
   3   5  -9    3.62    0.46
  -3  -5   9    4.98    0.33
   3  -5  -9    3.39    0.44
   3  -5  -9    4.44    0.38
  -3  -5   9    4.47    0.48
   3  -5  -9    4.74    0.46
   3   5  -8    0.11    0.24
   3  -5  -8    0.02    0.21
   3  -5  -8   -0.21    0.22
  -3  -5   8    0.12    0.25
   3  -5  -8    0.09    0.17
  -3  -5   8    0.14    0.15
  -3  -5   8    0.04    0.14
   3   5  -7    1.75    0.35
  -3  -5   7    2.28    0.27
  -3  -5   7    2.39    0.26
  -3  -5   7    2.14    0.38
   3  -5  -7    3.23    0.35
   3  -5  -7    2.46    0.35
   3  -5  -7    2.45    0.37
   3   5  -6    0.10    0.22
  -3  -5   6    0.02    0.22
  -3  -5   6    0.40    0.18
  -3  -5   6    0.15    0.16
   3  -5  -6    0.06    0.19
   3   5  -5    2.09    0.34
   3  -5  -5    2.45    0.37
   3  -5  -5    2.20    0.35
   3  -5  -5    2.16    0.24
  -3  -5   5    2.75    0.36
   3  -5  -5    3.15    0.35
  -3  -5   5    2.45    0.27
  -3  -5   5    2.13    0.26
   3   5  -4    0.43    0.24
  -3  -5   4    0.47    0.25
   3  -5  -4    0.19    0.24
   3  -5  -4    0.52    0.23
  -3  -5   4    0.52    0.20
   3  -5  -4    0.56    0.23
   3  -5  -4    0.22    0.17
  -3  -5   4    0.18    0.17
   3   5  -3    1.48    0.28
  -3   5   3    1.20    0.10
  -3  -5   3    1.82    0.30
   3  -5  -3    1.16    0.22
  -3  -5   3    1.58    0.26
   3  -5  -3    1.19    0.28
   3  -5  -3    1.31    0.30
  -3  -5   3    1.56    0.32
   3  -5  -3    1.55    0.34
  -3   5   2   -0.01    0.09
   3  -5  -2   -0.19    0.17
   3  -5  -2   -0.09    0.16
  -3  -5   2    0.12    0.17
   3  -5  -2    0.23    0.25
   3  -5  -2    0.16    0.21
  -3  -5   2   -0.08    0.17
  -3  -5   2   -0.26    0.19
   3   5  -1    5.21    0.41
   3  -5  -1    5.46    0.48
  -3  -5   1    5.40    0.42
  -3  -5   1    5.04    0.45
   3  -5  -1    5.23    0.43
  -3  -5   1    4.54    0.40
   3  -5  -1    4.22    0.36
   3  -5  -1    5.24    0.47
   3   5   0    0.15    0.18
  -3   5   0   -0.04    0.13
   3  -5   0   -0.16    0.23
  -3  -5   0   -0.10    0.18
  -3  -5   0   -0.17    0.20
  -3  -5   0   -0.02    0.18
   3  -5   0    0.44    0.24
   3  -5   0    0.01    0.19
   3   5   1    4.09    0.34
  -3   5  -1    4.75    0.36
  -3  -5  -1    4.79    0.42
  -3  -5  -1    4.30    0.42
   3  -5   1    4.01    0.41
  -3  -5  -1    3.99    0.38
   3  -5   1    4.43    0.46
   3  -5   1    5.22    0.43
  -3   5  -2    0.04    0.15
   3   5   2    0.02    0.12
   3   5   2    0.03    0.16
   3  -5   2    0.14    0.19
  -3  -5  -2   -0.22    0.18
  -3  -5  -2    0.31    0.21
  -3  -5  -2    0.31    0.21
   3  -5   2    0.07    0.23
   3  -5   2   -0.18    0.18
  -3   5  -3    2.94    0.32
   3   5   3    2.78    0.20
   3   5   3    2.78    0.28
   3  -5   3    2.77    0.30
  -3  -5  -3    4.04    0.40
   3  -5   3    3.02    0.46
  -3  -5  -3    2.60    0.32
  -3  -5  -3    2.93    0.36
   3   5   4    0.05    0.07
   3   5   4    0.07    0.14
  -3  -5  -4    0.13    0.20
  -3  -5  -4   -0.13    0.17
   3  -5   4    0.08    0.17
  -3  -5  -4    0.33    0.24
   3  -5   4    0.33    0.26
  -3   5  -5    2.27    0.30
   3   5   5    2.07    0.25
  -3  -5  -5    2.45    0.34
   3  -5   5    3.06    0.40
   3  -5   5    2.48    0.28
  -3  -5  -5    2.01    0.27
   3   5   6   -0.11    0.13
  -3   5  -6    0.33    0.25
   3  -5   6    0.17    0.19
   3  -5   6    0.05    0.25
  -3  -5  -6    0.07    0.19
  -3  -5  -6    0.19    0.18
   3   5   7    0.65    0.16
  -3   5  -7    0.83    0.27
   3  -5   7    0.71    0.31
  -3  -5  -7    0.96    0.29
   3  -5   7    0.80    0.21
  -3  -5  -7    0.39    0.23
  -3  -5  -7    0.93    0.22
   3   5   8   -0.05    0.13
  -3   5  -8   -0.07    0.21
  -3  -5  -8    0.01    0.16
  -3  -5  -8   -0.20    0.19
   3  -5   8    0.03    0.16
  -3  -5  -8    0.15    0.24
   3  -5   8   -0.06    0.26
  -3   5  -9    0.26    0.26
  -3  -5  -9    0.61    0.18
  -3  -5  -9    0.33    0.27
   3  -5   9    0.43    0.17
   3  -5   9    0.15    0.19
  -3  -5  -9    0.70    0.28
  -3   5 -10   -0.15    0.22
  -3  -5 -10    0.12    0.24
  -3  -5 -10    0.15    0.15
   3  -5  10   -0.06    0.18
   3  -5  10    0.29    0.15
   3  -5  10    0.28    0.30
  -3  -5 -10    0.04    0.23
  -3   5 -11    0.59    0.31
   3  -5  11    1.60    0.22
  -3  -5 -11    1.68    0.22
  -3  -5 -11    1.36    0.31
  -3  -5 -11    1.57    0.37
   3  -5  11    2.14    0.42
  -3   5 -12   -0.19    0.26
  -3  -5 -12    0.53    0.28
  -3  -5 -12    0.08    0.13
  -3  -5 -12   -0.03    0.23
  -3   5 -13    0.73    0.36
  -3  -5 -13    0.67    0.15
  -3  -5 -13    0.82    0.31
  -3  -5 -13    0.87    0.33
   3   6  -9    0.00    0.27
  -3  -6   9   -0.06    0.31
  -3  -6   9    0.48    0.19
   3  -6  -9   -0.13    0.18
   3  -6  -9    0.03    0.28
   3  -6  -9   -0.04    0.26
   3   6  -8    0.11    0.30
   3  -6  -8    0.55    0.29
   3  -6  -8   -0.07    0.22
  -3  -6   8    0.24    0.32
   3  -6  -8    0.33    0.27
  -3  -6   8    0.02    0.19
   3   6  -7    0.24    0.25
  -3  -6   7    0.13    0.18
   3  -6  -7    0.10    0.25
  -3  -6   7   -0.02    0.28
   3  -6  -7    0.28    0.29
  -3  -6   7   -0.04    0.18
   3  -6  -7    0.10    0.22
   3   6  -6    0.21    0.28
   3  -6  -6   -0.04    0.24
  -3  -6   6   -0.33    0.15
   3  -6  -6   -0.49    0.20
   3  -6  -6    0.19    0.25
  -3  -6   6   -0.13    0.28
  -3  -6   6    0.11    0.20
   3   6  -5    0.02    0.24
  -3  -6   5    0.02    0.19
   3  -6  -5    0.46    0.27
  -3  -6   5    0.21    0.20
   3  -6  -5    0.33    0.26
   3  -6  -5    0.23    0.26
  -3  -6   5    0.12    0.29
   3   6  -4    0.30    0.26
   3  -6  -4    0.29    0.27
   3  -6  -4   -0.12    0.23
   3  -6  -4   -0.07    0.24
  -3  -6   4   -0.08    0.20
  -3  -6   4    0.26    0.21
  -3  -6   4    0.39    0.30
   3   6  -3    0.25    0.24
   3  -6  -3    0.94    0.32
   3  -6  -3    0.32    0.26
   3  -6  -3    0.11    0.22
  -3  -6   3    0.54    0.25
  -3  -6   3    0.28    0.29
  -3  -6   3    0.44    0.24
   3   6  -2    0.63    0.26
   3  -6  -2    1.43    0.33
   3  -6  -2    1.10    0.34
   3  -6  -2    0.81    0.32
  -3  -6   2    0.77    0.24
  -3  -6   2    1.21    0.30
   3   6  -1    0.01    0.20
   3  -6  -1   -0.26    0.22
  -3  -6   1    0.25    0.22
  -3  -6   1   -0.21    0.21
   3  -6  -1    0.04    0.25
   3  -6  -1    0.10    0.21
  -3  -6   1   -0.13    0.24
   3   6   0    0.95    0.23
  -3  -6   0    0.73    0.30
   3  -6   0    0.97    0.34
  -3  -6   0    0.83    0.28
   3  -6   0    0.52    0.27
  -3  -6   0    1.28    0.33
   3  -6   0    0.94    0.32
  -3   6  -1    0.21    0.18
   3   6   1    0.11    0.16
   3  -6   1    0.45    0.27
   3  -6   1    0.42    0.28
  -3  -6  -1    0.12    0.23
  -3  -6  -1    0.42    0.26
  -3  -6  -1    0.24    0.24
   3  -6   1   -0.02    0.24
   3   6   2    0.02    0.18
  -3   6  -2    0.01    0.18
   3  -6   2   -0.19    0.25
  -3  -6  -2   -0.12    0.20
  -3  -6  -2    0.19    0.27
   3  -6   2   -0.13    0.20
  -3  -6  -2    0.36    0.27
  -3   6  -3   -0.06    0.20
   3  -6   3    0.39    0.25
  -3  -6  -3    0.00    0.23
   3  -6   3   -0.21    0.19
   3  -6   3   -0.20    0.27
  -3  -6  -3    0.05    0.21
  -3  -6  -3    0.07    0.22
  -3   6  -4    1.11    0.28
  -3  -6  -4    0.85    0.29
   3  -6   4    1.34    0.32
   3  -6   4    0.75    0.36
  -3  -6  -4    0.62    0.27
   3  -6   4    1.43    0.30
  -3  -6  -4    0.76    0.31
  -3   6  -5    0.04    0.23
  -3  -6  -5   -0.06    0.20
   3  -6   5    0.25    0.32
  -3  -6  -5   -0.32    0.12
   3  -6   5    0.17    0.27
  -3  -6  -5    0.27    0.26
   3  -6   5    0.07    0.21
  -3   6  -6   -0.05    0.24
  -3  -6  -6    0.25    0.22
   3  -6   6    0.46    0.34
  -3  -6  -6    0.29    0.28
  -3  -6  -6    0.25    0.24
   3  -6   6   -0.26    0.21
   3  -6   6    0.33    0.28
  -3   6  -7   -0.25    0.24
  -3  -6  -7    0.15    0.20
   3  -6   7   -0.16    0.31
   3  -6   7    0.03    0.24
  -3  -6  -7    0.02    0.24
  -3  -6  -7    0.17    0.26
  -3   6  -8   -0.07    0.24
   3  -6   8   -0.02    0.25
   3  -6   8   -0.27    0.32
  -3  -6  -8   -0.03    0.20
  -3  -6  -8   -0.36    0.24
  -3  -6  -8    0.01    0.25
   3  -6   8    0.00    0.20
   4   0 -21   -0.11    0.29
   4   0 -21   -0.20    0.19
   4   0 -20   -0.19    0.24
   4   0 -19    0.10    0.18
   4   0 -19    0.14    0.25
   4   0 -19    0.06    0.14
   4   0 -18    0.10    0.10
   4   0 -18   -0.01    0.14
   4   0 -18    0.07    0.24
   4   0 -18   -0.01    0.17
   4   0 -17   -0.06    0.09
   4   0 -17   -0.26    0.18
   4   0 -17    0.00    0.13
   4   0 -17   -0.05    0.16
   4   0 -16    1.25    0.33
   4   0 -16    1.25    0.19
   4   0 -16    1.52    0.16
   4   0 -16    1.21    0.23
   4   0 -15    0.01    0.10
   4   0 -15    0.09    0.12
   4   0 -15    0.14    0.19
   4   0 -15   -0.18    0.14
   4   0 -14    8.04    0.46
   4   0 -14    7.73    0.56
   4   0 -14    9.87    0.60
   4   0 -14    8.84    0.44
   4   0 -13   -0.01    0.13
   4   0 -13    0.21    0.12
   4   0 -13   -0.01    0.09
   4   0 -13   -0.10    0.15
   4   0 -12    3.83    0.35
   4   0 -12    4.40    0.32
   4   0 -12    3.99    0.26
   4   0 -11   -0.06    0.08
   4   0 -11   -0.10    0.13
   4   0 -11    0.16    0.10
   4   0 -11   -3.00    1.69
   4   0 -11   -0.44    0.89
   4   0 -10   25.33    1.08
   4   0 -10   21.50    3.69
   4   0 -10   24.93    1.07
   4   0 -10   26.04    1.16
   4   0 -10   24.33    1.12
   4   0 -10   25.59    2.15
   4   0  -9   -0.05    0.08
   4   0  -9    1.97    2.55
   4   0  -9   -0.01    0.12
   4   0  -9   -0.02    0.07
  -4   0   9    0.02    0.02
   4   0  -9   -2.19    1.03
   4   0  -9   -0.06    0.10
  -4   0   8  109.13    4.39
   4   0  -8  111.29    4.44
   4   0  -8  110.82    4.42
   4   0  -8  105.95    5.68
   4   0  -8  112.09    4.48
   4   0  -8  113.78    4.52
   4   0  -7   -0.03    0.06
   4   0  -7    0.03    0.09
   4   0  -7   -0.15    0.11
   4   0  -7    0.01    0.08
  -4   0   7    0.00    0.03
  -4   0   7    0.73    2.05
   4   0  -7   -0.19    0.94
  -4   0   6  147.88    5.91
   4   0  -6  151.85    5.95
  -4   0   6  146.17    9.14
   4   0  -6  151.93    5.93
  -4   0   6  147.58    6.01
   4   0  -6  145.50    7.40
   4   0  -6  151.69    6.01
   4   0  -6  148.62    5.94
  -4   0   6  152.61   17.92
   4   0  -6  148.31    5.99
   4   0  -6  170.13   24.80
   4   0  -5   -0.03    0.08
  -4   0   5   -1.12    1.29
   4   0  -5   -7.26    9.67
   4   0  -5   -0.09    0.87
   4   0  -5   -0.04    0.09
   4   0  -5   -0.04    0.04
   4   0  -5    0.05    0.06
  -4   0   5    0.17    0.10
   4   0  -5   -0.06    0.05
  -4   0   5   10.77    6.78
  -4   0   5    0.02    0.03
   4   0  -4   10.47    0.50
   4   0  -4   12.49    1.72
  -4   0   4   10.29    0.51
  -4   0   4   10.82    0.50
   4   0  -4   10.51    0.47
  -4   0   4   10.74    0.48
   4   0  -4   10.97    0.47
  -4   0   4   11.41    0.45
  -4   0   4    3.50    6.32
   4   0  -4   11.48    0.52
   4   0  -4    6.86    9.47
  -4   0   4   13.99    2.30
   4   0  -4   11.57    0.46
  -4   0   3    1.61    5.13
  -4   0   3    0.06    0.08
   4   0  -3    1.44    7.78
   4   0  -3    0.51    0.77
  -4   0   3    0.50    1.00
   4   0  -2   68.50    2.84
   4   0  -2   75.19    4.40
  -4   0   2   69.58    2.84
  -4   0   2   69.69    2.82
  -4   0   2   60.43   10.88
  -4   0   2   71.55    2.81
   4   0  -2   72.06    2.81
   4   0  -2   69.21    2.83
   4   0  -2   72.18    2.82
   4   0  -2   81.26   13.79
  -4   0   2   70.92    2.84
   4   0  -2   68.82    2.80
   4   0  -1    0.02    0.04
  -4   0   1    0.42    0.80
   4   0  -1   -0.05    0.08
   4   0  -1    0.07    0.06
   4   0  -1   -0.03    0.03
  -4   0   1    0.03    0.03
   4   0  -1   -1.58    5.22
   4   0  -1   -0.38    0.82
  -4   0   1   -0.02    0.04
  -4   0   1    0.11    0.06
  -4   0   1   -0.01    0.08
  -4   0   1   -4.94    4.80
  -4   0   0  268.42   22.89
  -4   0   0  268.32   12.64
   4   0   0  262.97   10.62
   4   0   0  268.89   10.61
   4   0   0  256.02   10.61
   4   0   0  263.70   28.60
  -4   0   0  284.88   10.63
   4   0   0  262.97   12.60
   4   0   1    1.95    0.98
   4   0   1   -0.03    0.04
   4   0   1    0.00    0.08
   4   0   1    0.01    0.08
  -4   0  -1    0.05    0.09
  -4   0  -1  -11.75    6.24
   4   0   1    0.02    0.04
  -4   0  -1    0.01    0.04
  -4   0  -1    0.05    0.04
   4   0   1    5.80    5.54
  -4   0  -1    0.02    0.06
   4   0   1   -0.04    0.06
  -4   0  -1    0.07    0.75
   4   0   2   90.67    3.60
   4   0   2   90.78    5.71
   4   0   2   86.54    3.63
   4   0   2   90.20   13.27
  -4   0  -2   88.99   15.06
  -4   0  -2   89.59    3.57
   4   0   2   87.01    3.61
  -4   0  -2   90.51    3.61
   4   0   2   93.45    3.58
  -4   0  -2   89.97    3.60
  -4   0  -2   91.74    5.54
  -4   0  -2   88.56    3.58
   4   0   2   93.29    3.58
  -4   0  -2   89.49    3.63
   4   0   3    6.43    6.15
  -4   0  -3   11.56    8.00
  -4   0  -3    1.75    0.93
   4   0   3    0.44    1.11
  -4   0  -4    1.01    0.07
   4   0   4    0.97    0.08
  -4   0  -4    1.13    0.09
   4   0   4    1.06    0.11
  -4   0  -4    0.87    0.10
   4   0   4    0.05    1.21
   4   0   4    0.89    0.13
  -4   0  -4    0.82    0.12
  -4   0  -4    8.13    8.11
   4   0   4    1.07    0.13
  -4   0  -4    2.28    1.18
   4   0   5   -0.05    0.05
  -4   0  -5    0.02    0.03
  -4   0  -5   -0.05    0.06
  -4   0  -5    0.36    1.15
   4   0   5    0.10    0.09
   4   0   5   -1.00    1.85
  -4   0  -5   -0.13    0.08
  -4   0  -5    2.94   11.75
  -4   0  -5   -0.01    0.05
   4   0   5   -6.31   10.44
   4   0   6    0.29    0.11
   4   0   6   -2.12    2.06
   4   0   6    0.18    0.06
  -4   0  -6   -0.13    1.09
  -4   0  -6    0.25    0.04
  -4   0  -6    0.28    0.07
  -4   0  -6    0.26    0.10
  -4   0  -7   -2.01    1.34
   4   0   7    0.06    0.06
  -4   0  -7   -0.05    0.06
  -4   0  -7   -0.02    0.07
  -4   0  -7    0.11    0.04
   4   0   7   -0.08    0.09
   4   0   8    1.33    0.17
  -4   0  -8    1.64    0.09
  -4   0  -8   -0.54    1.54
   4   0   8    1.61    0.11
   4   0   8    1.81    3.11
  -4   0  -8    1.71    0.15
  -4   0  -8    1.55    0.13
  -4   0  -9   -2.38    1.66
   4   0   9   -3.48    3.43
  -4   0  -9   -0.02    0.03
  -4   0  -9    0.03    0.07
   4   0   9   -0.05    0.04
  -4   0  -9    0.19    0.10
   4   0   9    0.00    0.10
  -4   0 -10   18.07    0.82
  -4   0 -10   19.57    0.83
  -4   0 -10   12.01    3.39
   4   0  10   12.75    6.52
  -4   0 -10   18.73    0.75
   4   0  11   10.04    6.78
  -4   0 -11    4.48    3.29
  -4   0 -12    0.06    0.09
  -4   0 -12    0.22    0.10
  -4   0 -13   -0.05    0.08
  -4   0 -13   -0.05    0.10
  -4   0 -14    0.88    0.17
  -4   0 -14    0.71    0.14
  -4   0 -15   -0.12    0.10
  -4   0 -15   -0.08    0.11
  -4   0 -16    4.14    0.31
  -4   0 -17   -0.07    0.14
  -4   0 -18    0.16    0.15
  -4   0 -18    0.21    0.15
  -4   0 -19    0.00    0.16
  -4   0 -19   -0.17    0.25
  -4   0 -20    0.16    0.31
  -4   0 -20    0.30    0.18
   4   1 -21   -0.02    0.22
   4   1 -21   -0.07    0.32
   4  -1 -21    0.04    0.21
   4  -1 -21    0.14    0.25
   4   1 -20   -0.04    0.27
   4   1 -20    0.01    0.21
   4  -1 -20    0.09    0.18
   4  -1 -20    0.04    0.15
   4  -1 -20    0.06    0.17
   4  -1 -20    0.06    0.24
   4   1 -19   -0.12    0.26
   4   1 -19    0.26    0.23
   4  -1 -19    0.21    0.18
   4  -1 -19    0.12    0.25
   4  -1 -19   -0.18    0.17
   4  -1 -19    0.00    0.14
   4   1 -18    1.41    0.18
   4   1 -18    1.58    0.28
   4   1 -18    1.43    0.44
   4  -1 -18    1.18    0.22
   4  -1 -18    1.46    0.26
   4  -1 -18    0.76    0.28
   4   1 -17    0.32    0.21
   4   1 -17    0.15    0.24
   4   1 -17    0.12    0.12
   4  -1 -17    0.05    0.15
   4  -1 -17    0.21    0.16
   4  -1 -17    0.19    0.16
   4  -1 -17    0.00    0.18
   4   1 -16    4.34    0.43
   4   1 -16    3.64    0.24
   4   1 -16    3.10    0.36
   4  -1 -16    3.84    0.39
   4  -1 -16    3.37    0.31
   4  -1 -16    3.17    0.30
   4  -1 -16    3.26    0.29
   4   1 -15    0.67    0.26
   4   1 -15    0.45    0.21
   4  -1 -15    0.38    0.17
   4  -1 -15    0.56    0.17
   4  -1 -15    0.29    0.16
   4  -1 -15    0.74    0.22
   4   1 -14    3.84    0.35
   4   1 -14    4.54    0.42
   4  -1 -14    3.52    0.31
   4  -1 -14    3.62    0.29
   4  -1 -14    4.08    0.30
   4  -1 -14    4.14    0.35
   4   1 -13    7.54    0.54
   4   1 -13    8.08    0.51
   4  -1 -13    7.11    0.43
   4  -1 -13    8.30    0.44
   4  -1 -13    6.99    0.44
   4  -1 -13    7.85    0.48
  -4  -1  13    7.39    0.42
   4  -1 -12    0.73    0.15
  -4  -1  12    0.67    0.12
   4  -1 -12    0.63    0.14
   4  -1 -12    0.80    0.16
   4  -1 -12    0.67    0.18
   4   1 -11    1.21    0.23
   4   1 -11    1.32    6.33
   4   1 -11   -6.01    6.40
  -4  -1  11    1.06    0.14
   4  -1 -11    1.33    0.19
   4  -1 -11    1.16    0.19
   4  -1 -11    1.07    0.19
   4  -1 -11    1.08    0.16
   4   1 -10    6.73    4.85
   4   1 -10    3.42    0.32
   4   1 -10    3.42    4.29
   4  -1 -10    3.89    0.25
   4  -1 -10    3.54    0.25
   4  -1 -10    3.41    0.26
   4  -1 -10    3.35    0.28
  -4  -1  10    3.32    0.21
   4   1  -9    5.26    4.84
   4   1  -9    0.86    3.97
  -4   1   8   75.78    4.00
   4   1  -8   69.64    9.53
   4   1  -8   77.90    3.09
   4   1  -8   69.93    9.02
   4   1  -8   75.17    3.16
  -4  -1   8   76.42    3.07
   4  -1  -8   72.63    3.08
   4  -1  -8   78.40    5.23
   4  -1  -8   74.93    3.08
   4  -1  -8   74.95    3.09
   4  -1  -8   75.12    3.00
  -4  -1   8   79.08    3.03
   4   1  -7   39.28    1.66
   4   1  -7   37.59    1.69
  -4   1   7   35.50    2.56
   4   1  -7   29.89    6.35
   4   1  -7   38.93    1.63
   4   1  -7   38.78    1.55
  -4   1   7   38.47    1.57
   4  -1  -7   40.16    1.55
  -4  -1   7   44.53    7.29
   4  -1  -7   42.67    4.46
  -4  -1   7   39.00    1.57
   4  -1  -7   39.95    1.63
   4  -1  -7   39.91    1.63
  -4  -1   7   38.83    1.61
   4  -1  -7   38.74    1.62
  -4   1   6    0.53    0.74
   4   1  -6   -2.33    2.76
   4   1  -6    0.20    0.12
   4   1  -6    0.11    0.13
   4   1  -6   -0.01    0.03
  -4   1   6   -2.70   13.07
  -4   1   6    0.06    0.05
   4   1  -6    0.13    0.09
   4   1  -6    5.92   27.96
  -4   1   6    0.06    0.08
  -4   1   6   -0.02    0.10
  -4  -1   6   -0.03    0.04
   4  -1  -6    6.07    6.15
   4  -1  -6   -0.81    2.21
   4  -1  -6   -0.10    0.06
   4  -1  -6   -0.18    0.06
  -4  -1   6   -0.01    0.04
   4  -1  -6   -0.07    0.08
  -4  -1   6   13.81   21.78
   4  -1  -6    0.01    0.03
  -4  -1   6    1.10    3.45
  -4   1   5    3.08    0.20
   4   1  -5    2.82    0.21
   4   1  -5    3.13    0.15
  -4   1   5    3.04    0.19
   4   1  -5    8.49    3.40
  -4   1   5    0.97   15.76
   4   1  -5    2.74    0.21
  -4   1   5    3.15    0.17
  -4   1   5    3.01    1.39
   4   1  -5    3.26    0.25
   4   1  -5    3.12    0.18
   4   1  -5  -11.16   29.53
  -4  -1   5    3.18    0.19
  -4  -1   5    4.44    3.39
  -4  -1   5   -7.63   21.76
   4  -1  -5    3.20    0.18
   4  -1  -5   17.59    7.81
   4  -1  -5    5.20    2.23
  -4  -1   5    3.01    0.15
   4  -1  -5    3.03    0.20
   4  -1  -5    3.23    0.15
  -4  -1   5    3.28    0.16
   4   1  -4   65.35    6.56
  -4   1   4   63.49    4.86
   4   1  -4   65.86    2.70
   4   1  -4   68.51    2.66
   4   1  -4   59.60   29.06
  -4   1   4   65.54    2.68
  -4   1   4   32.23   15.98
   4   1  -4   65.60    2.71
   4   1  -4   66.21    2.74
   4   1  -4   66.47    2.68
  -4   1   4   67.99    2.69
  -4   1   4   66.53    2.67
   4  -1  -4   59.03   13.28
   4  -1  -4   65.52    5.91
   4  -1  -4   65.72    2.67
   4  -1  -4   67.56    2.66
  -4  -1   4   29.70   19.25
  -4  -1   4   67.22    2.65
   4  -1  -4   65.47    2.69
  -4  -1   4   68.60    2.66
  -4  -1   4   66.79    2.69
   4   1  -3    0.07    0.06
   4   1  -3   -1.06    2.00
   4   1  -3    0.13    0.09
  -4   1   3    0.05    0.08
   4   1  -3  -40.01   20.39
  -4   1   3   -0.20   12.54
   4   1  -3    0.00    0.05
   4   1  -3    0.03    0.08
   4   1  -3    0.00    0.09
  -4   1   3   -1.56    1.27
  -4   1   3    0.07    0.06
   4  -1  -3    0.03    0.09
   4  -1  -3    0.01    0.06
  -4  -1   3    0.01    0.05
  -4  -1   3    8.01   14.23
   4  -1  -3   -1.09    2.02
  -4  -1   3    0.03    0.05
   4  -1  -3    0.01    0.05
  -4  -1   3   -0.02    0.07
   4  -1  -3   -8.10    8.02
   4  -1  -3   -0.05    0.05
  -4  -1   3    4.01    2.55
   4   1  -2   46.72    1.87
  -4   1   2   45.70    1.91
  -4   1   2   47.99    1.89
   4   1  -2   14.62   16.38
   4   1  -2   44.96    1.91
   4   1  -2   45.65    1.89
   4   1  -2   45.49    1.87
   4   1  -2   45.98    1.89
   4   1  -2   49.98    5.53
  -4   1   2   41.58   17.77
  -4   1   2   46.61    1.87
  -4  -1   2   47.26    1.86
   4  -1  -2   45.69    1.90
   4  -1  -2   45.48    1.86
  -4  -1   2   46.53    1.88
  -4  -1   2   45.82    1.89
  -4  -1   2   46.01    1.87
   4  -1  -2   46.47    1.89
  -4  -1   2   43.27   19.46
  -4  -1   2   51.17    6.34
   4  -1  -2   42.20    4.79
   4  -1  -2   47.42    1.87
   4  -1  -2   49.47   16.86
  -4  -1   2   45.87    1.92
  -4   1   1   29.57   16.94
   4   1  -1    4.03    0.24
  -4   1   1    4.29    0.25
   4   1  -1    1.02   17.96
   4   1  -1    3.93    0.22
   4   1  -1    4.13    0.23
  -4   1   1    1.74    1.75
   4   1  -1    4.27    0.25
  -4   1   1    3.93    0.22
  -4   1   1    4.39    0.23
  -4   1   1    4.13    0.23
   4   1  -1    4.17    0.22
   4   1  -1    3.29    2.23
   4  -1  -1   18.25   11.78
  -4  -1   1    4.47    0.22
  -4  -1   1   -6.44   18.13
  -4  -1   1    4.43    0.22
   4  -1  -1    4.50    0.22
  -4  -1   1    4.04    0.27
   4  -1  -1    3.01    2.03
   4  -1  -1    4.53    0.24
  -4  -1   1    4.39    0.23
   4  -1  -1    3.84    0.24
  -4  -1   1    3.44    2.55
  -4  -1   1    4.66    0.23
   4  -1  -1    4.50    0.22
  -4   1   0    1.90    0.16
  -4   1   0    3.08    1.88
  -4   1   0    1.59    0.15
   4   1   0    1.53    0.14
   4   1   0    1.07    1.81
   4   1   0    1.54    0.12
  -4   1   0   10.46   16.18
   4   1   0    1.58    0.13
   4   1   0    1.64    0.12
  -4   1   0    1.74    0.14
   4   1   0   24.90   18.51
  -4   1   0    1.63    0.14
   4   1   0    1.74    0.15
   4  -1   0    4.93    2.43
   4  -1   0    1.84    0.14
  -4  -1   0  -18.29   11.36
   4  -1   0   13.63   12.26
  -4  -1   0    1.54    0.13
   4  -1   0    1.51    0.15
  -4  -1   0    1.90    0.17
  -4  -1   0    1.82    0.14
  -4  -1   0    0.92    2.03
  -4  -1   0    1.67    0.13
   4  -1   0    1.83    0.14
  -4  -1   0    1.69    0.12
   4  -1   0    1.69    0.13
  -4   1  -1  205.15   12.83
   4   1   1  214.33    8.66
   4   1   1  224.43   33.19
   4   1   1  215.90    8.64
  -4   1  -1  214.01    8.64
  -4   1  -1  217.55    8.64
   4   1   1  221.48    8.65
   4   1   1  221.59   12.25
  -4   1  -1  216.92    8.65
  -4   1  -1  223.25   35.22
   4   1   1  215.58    8.62
   4  -1   1  229.88   13.64
  -4  -1  -1  203.62   33.71
  -4  -1  -1  219.27    8.62
   4  -1   1  218.19    8.65
  -4  -1  -1  213.09    8.63
  -4  -1  -1  215.70    8.66
   4  -1   1  217.51    8.63
   4  -1   1  226.87   30.99
   4  -1   1  222.39    8.66
  -4  -1  -1  217.05   13.17
   4   1   2  112.82    4.45
   4   1   2  111.09    4.47
   4   1   2  105.17    7.32
  -4   1  -2  116.45    4.49
   4   1   2  114.00    4.48
   4   1   2   74.88   26.36
   4   1   2  113.09    4.50
  -4   1  -2   67.41   25.75
  -4   1  -2  123.07    8.76
  -4   1  -2  109.92    4.47
  -4   1  -2  111.62    4.49
  -4  -1  -2  108.05    4.45
   4  -1   2  111.36    4.50
   4  -1   2   85.31   26.05
  -4  -1  -2  113.52    8.41
  -4  -1  -2  113.23    4.50
   4  -1   2  111.65    4.46
  -4  -1  -2  113.00    4.47
  -4  -1  -2  122.73   23.23
  -4  -1  -2  113.28    4.45
  -4  -1  -2  109.81    4.48
   4  -1   2  113.94    9.27
   4  -1   2  108.01    4.47
  -4   1  -3   52.61    5.79
   4   1   3   57.06    4.54
  -4   1  -3   57.17    2.27
   4   1   3   32.46   27.19
   4   1   3   56.54    2.28
   4   1   3   53.08    2.22
  -4   1  -3   54.68    2.24
  -4   1  -3   73.48   25.23
   4   1   3   56.54    2.25
  -4  -1  -3   40.56   18.63
   4  -1   3   60.38    7.26
  -4  -1  -3   46.98    5.78
  -4  -1  -3   55.09    2.29
   4  -1   3   57.48    2.25
  -4  -1  -3   55.62    2.24
  -4  -1  -3   50.84    2.21
   4  -1   3   55.32    2.22
  -4  -1  -3   54.07    2.31
   4  -1   3   54.60    2.23
  -4  -1  -3   57.91    2.22
   4  -1   3   56.17    2.29
   4  -1   3   36.40   20.81
   4   1   4   -0.74    1.31
   4   1   4    0.05    0.08
  -4   1  -4    0.64    2.31
   4   1   4    0.02    0.09
  -4   1  -4    0.01    0.07
  -4   1  -4   -5.04   20.14
   4   1   4    0.04    0.06
  -4  -1  -4    0.14    0.09
  -4  -1  -4    6.71   11.51
   4  -1   4   -0.01    0.06
   4  -1   4   -6.07    2.99
   4  -1   4    0.00    0.05
  -4  -1  -4    0.07    0.05
   4  -1   4    1.55   17.66
  -4  -1  -4   -2.46    2.17
   4  -1   4    0.02    0.09
  -4  -1  -4   -0.04    0.07
  -4  -1  -4   -0.02    0.06
  -4   1  -5    1.84    2.43
   4   1   5    0.54    1.60
  -4   1  -5    0.75    0.11
  -4   1  -5    0.86    0.14
   4   1   5    0.75    0.11
   4   1   5    1.08    0.15
   4   1   5    0.97    0.14
   4  -1   5    0.85    0.17
  -4  -1  -5    0.40    2.06
  -4  -1  -5    0.92    0.07
  -4  -1  -5    0.91    0.12
  -4  -1  -5    0.74    0.13
   4  -1   5    0.80    0.05
   4  -1   5    0.70    0.07
   4  -1   5    2.30    3.50
  -4  -1  -5    0.92    0.10
  -4   1  -6   12.64    0.59
   4   1   6   12.31    0.55
  -4   1  -6    4.28    3.09
   4   1   6   12.25    0.61
   4   1   6    9.52    2.38
  -4   1  -6   12.31    0.55
   4  -1   6   12.01    5.31
  -4  -1  -6   11.83    0.58
   4  -1   6   12.06    0.51
  -4  -1  -6   12.35    3.71
  -4  -1  -6   12.84    0.52
   4  -1   6   11.36    0.61
   4  -1   6   12.94    0.50
  -4  -1  -6   12.45    0.56
  -4   1  -7    0.71    0.14
  -4   1  -7    0.82    0.13
  -4   1  -7    4.22    3.03
   4   1   7    1.08    1.71
   4   1   7    0.58    0.11
  -4  -1  -7   -1.32    2.68
   4  -1   7    0.84    0.18
   4  -1   7    6.11    4.53
  -4  -1  -7    0.62    0.11
  -4  -1  -7    0.78    0.14
  -4  -1  -7    0.51    0.06
  -4  -1  -7    0.71    0.11
  -4   1  -8    2.85    3.30
   4   1   8   -1.31    1.74
  -4   1  -8    0.10    0.08
  -4   1  -8    0.10    0.10
  -4  -1  -8    0.07    0.08
   4  -1   8    0.11    0.10
  -4  -1  -8    0.07    0.04
  -4  -1  -8    0.15    0.08
  -4  -1  -8    0.88    2.61
   4  -1   8   -6.45    4.77
  -4  -1  -8    0.22    0.11
  -4   1  -9    1.00    0.16
  -4   1  -9    0.63    0.11
  -4   1  -9    0.65    3.30
   4   1   9    1.10    2.06
  -4  -1  -9    2.21    3.09
  -4  -1  -9    0.63    0.13
  -4  -1  -9    0.91    0.13
  -4  -1  -9    0.73    0.08
   4  -1   9    1.26    6.37
   4  -1   9    0.53    0.17
  -4   1 -10   11.38    0.53
  -4   1 -10   17.05    5.21
  -4   1 -10   12.11    0.60
   4   1  10    5.99    3.31
   4  -1  10    9.15    9.12
   4  -1  10   11.82    0.63
  -4  -1 -10   11.87    5.35
  -4  -1 -10   11.01    0.57
  -4  -1 -10   11.08    0.50
  -4   1 -11    0.06    0.12
  -4   1 -11   -0.02    0.09
  -4  -1 -11    0.04    0.06
  -4  -1 -11    0.12    0.11
  -4   1 -12    1.56    0.16
  -4   1 -12    1.76    0.22
  -4  -1 -12    1.65    0.20
  -4  -1 -12    1.71    0.14
  -4  -1 -12    1.84    0.16
  -4   1 -13    1.37    0.16
  -4   1 -13    1.19    0.21
  -4  -1 -13    1.48    0.15
  -4  -1 -13    1.15    0.13
  -4  -1 -13    1.08    0.21
  -4   1 -14    0.69    0.19
  -4   1 -14    0.69    0.15
  -4  -1 -14    0.70    0.12
  -4  -1 -14    0.53    0.11
  -4  -1 -14    0.44    0.17
  -4   1 -15    0.16    0.16
  -4   1 -15    0.42    0.13
  -4  -1 -15    0.32    0.16
  -4  -1 -15    0.29    0.14
  -4  -1 -15    0.27    0.10
  -4   1 -16    0.86    0.16
  -4  -1 -16    0.64    0.14
  -4  -1 -16    0.74    0.20
  -4   1 -17    0.18    0.28
  -4   1 -17    0.27    0.14
  -4   1 -17    0.32    0.19
  -4  -1 -17    0.13    0.15
  -4  -1 -17    0.33    0.12
  -4   1 -18    0.42    0.16
  -4   1 -18    0.20    0.22
  -4   1 -18    0.30    0.19
  -4  -1 -18    0.16    0.19
  -4  -1 -18    0.25    0.11
  -4   1 -19    0.19    0.31
  -4  -1 -19    0.02    0.10
  -4  -1 -19    0.04    0.17
  -4   1 -20    0.80    0.37
  -4  -1 -20    0.77    0.31
  -4  -1 -20    0.39    0.30
   4   2 -20    0.06    0.29
   4   2 -20    0.38    0.30
   4  -2 -20    0.17    0.19
   4  -2 -20    0.24    0.20
   4  -2 -20    0.25    0.25
   4  -2 -20    0.06    0.21
   4   2 -19   -0.21    0.25
   4   2 -19   -0.27    0.21
   4  -2 -19    0.47    0.19
   4  -2 -19    0.09    0.23
   4  -2 -19   -0.02    0.21
   4  -2 -19   -0.09    0.20
   4   2 -18   -0.24    0.20
   4   2 -18    0.10    0.27
   4  -2 -18    0.33    0.17
   4  -2 -18   -0.01    0.21
   4  -2 -18    0.13    0.21
   4  -2 -18   -0.19    0.16
   4   2 -17    0.47    0.24
   4  -2 -17    1.04    0.23
   4  -2 -17    0.82    0.19
   4  -2 -17    0.89    0.24
   4  -2 -17    1.05    0.26
   4   2 -16   -0.16    0.22
   4  -2 -16   -0.04    0.13
   4  -2 -16    0.03    0.15
   4  -2 -16   -0.09    0.18
   4  -2 -16    0.14    0.18
   4   2 -15    2.73    0.40
   4  -2 -15    2.66    0.24
   4  -2 -15    2.44    0.30
   4  -2 -15    3.13    0.31
   4  -2 -15    2.81    0.34
   4   2 -14    3.00    0.38
   4  -2 -14    2.93    0.29
   4  -2 -14    2.02    0.23
  -4  -2  14    2.37    0.25
   4  -2 -14    2.70    0.30
   4  -2 -14    1.86    0.26
   4   2 -13    0.10    0.17
   4  -2 -13    0.19    0.12
   4  -2 -13    0.28    0.19
   4  -2 -13    0.20    0.15
  -4  -2  13    0.13    0.14
   4   2 -12    1.27    0.29
  -4  -2  12    1.13    0.11
   4  -2 -12    1.29    0.23
   4  -2 -12    1.50    0.26
   4  -2 -12    1.22    0.19
  -4  -2  12    1.45    0.22
   4  -2 -12    1.35    0.17
   4   2 -11    2.76    0.30
   4  -2 -11    2.82    0.28
   4  -2 -11    2.64    0.11
   4  -2 -11    2.71    0.21
  -4  -2  11    2.76    0.25
   4  -2 -11    2.87    0.23
   4  -2 -11    2.60    0.12
  -4  -2  11    2.62    0.16
   4  -2 -11    1.89    0.27
  -4   2  10   -0.08    3.63
  -4   2  10    1.35    2.41
   4   2 -10    2.37    9.39
   4   2 -10    8.90    8.85
   4  -2 -10    1.61    0.20
   4  -2 -10    1.49    0.09
   4  -2 -10    1.99    0.30
   4  -2 -10    1.28    0.11
   4  -2 -10    1.70    0.17
  -4  -2  10    1.47    0.12
   4  -2 -10    1.38    0.16
   4   2  -9   -5.06    8.18
   4   2  -9    4.53    0.36
  -4   2   9   10.43    4.78
   4   2  -9    1.86    8.04
  -4   2   9    9.11    3.28
   4  -2  -9    5.16    0.37
   4  -2  -9    4.85    0.23
  -4  -2   9    4.52    0.24
   4  -2  -9    5.09    0.32
   4  -2  -9    4.62    0.25
   4  -2  -9    5.05    0.28
   4  -2  -9    4.78    0.27
   4   2  -8    1.90    5.93
   4   2  -8    4.00    0.31
  -4   2   8    5.53    2.92
   4   2  -8    7.56    7.03
   4   2  -8    3.54    0.33
  -4   2   8    0.36    3.94
   4  -2  -8    3.32    0.19
  -4  -2   8    3.34    0.19
   4  -2  -8    3.34    0.21
  -4  -2   8    3.50    0.27
   4  -2  -8    3.53    0.23
   4  -2  -8    3.53    0.26
   4  -2  -8    4.00    0.21
  -4   2   7    2.50    3.15
   4   2  -7    2.01    0.24
   4   2  -7   -4.83    5.78
   4   2  -7    2.18    5.36
   4   2  -7    1.90    0.23
  -4  -2   7    1.80    0.13
   4  -2  -7    2.26    4.37
   4  -2  -7    1.58    0.15
  -4  -2   7    1.74    0.09
   4  -2  -7    1.74    0.16
   4  -2  -7    1.73    0.19
  -4  -2   7    2.01    0.20
   4  -2  -7    1.71    0.11
   4  -2  -7    1.66    0.13
   4   2  -6    2.38    0.26
   4   2  -6    2.34    0.25
   4   2  -6    3.14    4.95
  -4   2   6    2.18    3.33
   4  -2  -6    2.89    0.18
   4  -2  -6    2.72    0.19
  -4  -2   6    2.74    0.14
   4  -2  -6    2.24    0.21
   4  -2  -6    2.51    4.45
  -4  -2   6    2.64    0.23
  -4  -2   6    2.97    0.18
  -4   2   5   18.25    0.84
   4   2  -5   17.95    0.90
  -4   2   5   18.76    0.84
   4   2  -5   34.60    7.66
  -4   2   5   18.68    4.67
   4   2  -5   19.20    0.81
   4   2  -5   18.09    0.88
   4  -2  -5   11.99    5.76
   4  -2  -5   19.57    0.82
  -4  -2   5   20.46    0.81
  -4  -2   5   17.92    0.86
  -4  -2   5   20.17    6.96
  -4  -2   5   19.63    0.78
   4  -2  -5   17.92    0.82
   4  -2  -5   17.80    0.85
  -4   2   4    0.56    3.10
   4   2  -4    2.68    4.43
  -4  -2   4    2.69    4.70
   4  -2  -4    1.97    3.76
  -4   2   3   15.39    0.75
   4   2  -3   14.81    0.68
   4   2  -3   13.84    5.70
  -4   2   3   16.01    0.62
   4   2  -3   13.58    0.73
  -4   2   3   14.35    4.79
   4   2  -3   14.36    0.73
   4  -2  -3   15.67    0.69
  -4  -2   3   15.73    0.67
  -4  -2   3   15.27    0.68
   4  -2  -3   15.25    0.71
  -4  -2   3   26.76    7.22
   4  -2  -3   15.51    0.69
  -4  -2   3   15.11    0.72
   4  -2  -3   21.55    5.71
  -4   2   2    2.82    2.99
   4   2  -2    0.21    0.09
  -4   2   2    0.27    0.12
   4   2  -2    0.16    0.10
   4   2  -2    0.41    0.14
   4   2  -2   -1.28    4.17
   4   2  -2    0.05    0.12
  -4   2   2    0.15    0.05
   4  -2  -2   -1.52    3.94
   4  -2  -2    0.13    0.10
   4  -2  -2    0.34    0.12
  -4  -2   2    0.27    0.12
  -4  -2   2    0.15    0.09
  -4  -2   2   -3.25    4.66
   4  -2  -2    0.23    0.10
  -4  -2   2    0.19    0.08
   4   2  -1    5.49    0.34
  -4   2   1    5.52    0.33
   4   2  -1    1.73    4.27
   4   2  -1    5.21    0.30
  -4   2   1    6.68    3.90
  -4   2   1    5.81    0.28
   4  -2  -1    3.74    4.18
  -4  -2   1    5.70    0.31
  -4  -2   1    5.80    0.30
  -4  -2   1    5.73    0.33
  -4  -2   1    7.91    4.70
   4  -2  -1    5.66    0.32
   4  -2  -1    5.16    0.32
   4  -2  -1    5.31    0.35
   4   2   0    1.68    3.85
   4   2   0    4.81    0.25
  -4   2   0    4.21    0.25
  -4   2   0    4.43    0.30
  -4   2   0   11.13    4.57
  -4  -2   0    1.78    3.97
  -4  -2   0    4.75    0.27
  -4  -2   0    4.71    0.31
  -4  -2   0    4.81    0.27
   4  -2   0    4.64    0.27
   4  -2   0   -4.27    4.02
   4  -2   0    4.44    0.29
   4   2   1    0.50    0.13
  -4   2  -1    0.76    0.12
  -4   2  -1    0.87    0.18
  -4   2  -1    1.48    3.68
   4   2   1   -4.39    3.18
   4   2   1    0.75    0.09
   4  -2   1    3.64    4.61
  -4  -2  -1    0.83    0.14
   4  -2   1    0.86    0.15
   4  -2   1    0.77    0.16
  -4  -2  -1    0.72    0.14
  -4  -2  -1    0.98    0.14
  -4  -2  -1   -2.12    3.70
  -4   2  -2   25.00    6.16
   4   2   2   29.85    6.03
   4   2   2   26.98    1.12
  -4   2  -2   26.53    1.18
   4   2   2   27.57    1.19
  -4   2  -2   27.20    1.21
  -4  -2  -2   27.18    1.17
  -4  -2  -2   27.03    1.19
   4  -2   2   27.77    1.21
   4  -2   2   28.58    1.16
   4  -2   2   17.01    6.56
  -4  -2  -2   27.63    1.17
  -4  -2  -2   22.71    6.25
  -4   2  -3    0.61    0.13
  -4   2  -3    0.44    0.15
  -4   2  -3    6.37    4.10
   4   2   3    1.85    3.14
   4   2   3    0.37    0.06
  -4  -2  -3    0.44    0.11
  -4  -2  -3    0.35    0.12
   4  -2   3    0.24    0.09
  -4  -2  -3    0.32    0.12
  -4  -2  -3   -1.99    3.59
   4  -2   3    0.72    5.59
   4  -2   3    0.35    0.12
   4   2   4    3.89    0.18
  -4   2  -4    4.24    0.27
   4   2   4    7.76    3.56
  -4   2  -4    3.80    0.29
   4   2   4    3.68    0.27
  -4   2  -4    7.33    4.67
  -4  -2  -4    3.88    0.28
   4  -2   4    3.78    0.30
  -4  -2  -4    3.52    0.23
  -4  -2  -4    4.19    0.26
   4  -2   4    4.09    0.24
   4  -2   4   16.97    6.85
  -4  -2  -4    6.02    4.81
  -4   2  -5   48.48    2.02
   4   2   5   46.27    1.98
  -4   2  -5   47.98    1.96
  -4   2  -5   43.78    8.50
   4   2   5   50.00    6.38
   4  -2   5   45.95    2.02
   4  -2   5   37.86    9.66
  -4  -2  -5   46.00    1.99
   4  -2   5   48.68    1.94
  -4  -2  -5   50.07    8.99
  -4  -2  -5   48.21    1.98
  -4  -2  -5   46.70    1.93
   4   2   6    2.92    0.24
   4   2   6    7.65    3.18
  -4   2  -6    2.88    0.22
  -4   2  -6   -6.18    4.29
  -4   2  -6    2.26    0.24
   4  -2   6    2.77    0.17
   4  -2   6    3.02    0.27
  -4  -2  -6    0.50    4.22
  -4  -2  -6    3.24    0.23
  -4  -2  -6    2.50    0.17
  -4  -2  -6    2.68    0.22
  -4   2  -7   14.23    0.68
  -4   2  -7   14.45    0.75
  -4   2  -7   13.51    6.11
   4   2   7   15.03    0.72
   4   2   7    9.15    2.73
  -4  -2  -7   15.84    0.60
  -4  -2  -7   15.31    0.71
   4  -2   7   15.29    0.64
   4  -2   7   14.00    0.76
  -4  -2  -7   14.80    0.73
  -4  -2  -7   12.18    6.26
   4  -2   7   10.10    6.63
  -4  -2  -7   15.40    0.65
  -4   2  -8    6.22    0.42
   4   2   8    5.93    0.38
   4   2   8    4.96    3.33
  -4   2  -8   20.64    8.27
  -4   2  -8    5.71    0.33
  -4  -2  -8    7.57    7.78
   4  -2   8   12.72    9.94
   4  -2   8    5.56    0.41
  -4  -2  -8    6.13    0.38
  -4  -2  -8    6.13    0.36
  -4  -2  -8    5.93    0.28
   4  -2   8    6.15    0.27
  -4  -2  -8    6.01    0.26
  -4   2  -9    1.52    7.21
  -4   2  -9    5.74    0.32
   4   2   9    3.32    3.60
   4  -2   9    4.18    0.40
  -4  -2  -9    5.38    0.24
   4  -2   9   -9.78   10.78
  -4  -2  -9    4.86    0.29
  -4  -2  -9    5.03    0.33
  -4  -2  -9    5.38    0.36
  -4  -2  -9    9.98    8.30
  -4   2 -10    1.49    0.25
  -4   2 -10    1.71    0.18
  -4  -2 -10    1.60    0.11
  -4  -2 -10    1.67    0.22
  -4  -2 -10    1.55    0.12
  -4  -2 -10    1.42    0.19
  -4   2 -11    2.49    0.28
  -4   2 -11    2.77    0.21
  -4  -2 -11    2.88    0.26
  -4  -2 -11    2.27    0.14
  -4  -2 -11    2.61    0.24
  -4   2 -12    3.03    0.35
  -4   2 -12    3.44    0.24
  -4   2 -12    3.13    0.33
  -4  -2 -12    3.91    0.28
  -4  -2 -12    2.79    0.18
  -4  -2 -12    3.27    0.30
  -4  -2 -12    3.29    0.21
  -4   2 -13   -0.05    0.17
  -4   2 -13    0.26    0.16
  -4   2 -13   -0.04    0.11
  -4  -2 -13   -0.02    0.06
  -4  -2 -13    0.03    0.13
  -4  -2 -13    0.18    0.10
  -4  -2 -13   -0.11    0.10
  -4  -2 -13   -0.02    0.15
  -4   2 -14    0.62    0.14
  -4   2 -14    0.20    0.23
  -4   2 -14    0.80    0.23
  -4  -2 -14    0.66    0.14
  -4  -2 -14    0.85    0.19
  -4  -2 -14    0.40    0.09
  -4  -2 -14    1.02    0.22
  -4   2 -15    1.35    0.28
  -4   2 -15    1.63    0.19
  -4   2 -15    2.59    0.39
  -4  -2 -15    1.60    0.21
  -4  -2 -15    1.40    0.25
  -4  -2 -15    1.42    0.14
  -4  -2 -15    1.32    0.19
  -4   2 -16    0.21    0.28
  -4   2 -16    0.17    0.14
  -4   2 -16    0.05    0.19
  -4  -2 -16    0.18    0.15
  -4  -2 -16    0.02    0.11
  -4  -2 -16    0.05    0.18
  -4  -2 -16   -0.03    0.08
  -4   2 -17   -0.49    0.21
  -4  -2 -17    0.14    0.18
  -4  -2 -17    0.14    0.09
  -4  -2 -17    0.20    0.15
  -4   2 -18    0.09    0.29
  -4  -2 -18    0.05    0.20
  -4  -2 -18   -0.01    0.08
  -4   2 -19    0.53    0.30
  -4  -2 -19    0.65    0.24
   4   3 -19   -0.06    0.18
   4   3 -19   -0.11    0.28
   4  -3 -19   -0.03    0.24
   4  -3 -19   -0.26    0.25
   4   3 -18    0.22    0.28
   4  -3 -18    0.77    0.30
   4   3 -17    0.14    0.23
   4  -3 -17    0.47    0.24
   4  -3 -17    0.26    0.25
   4   3 -16    0.19    0.28
   4  -3 -16    0.27    0.17
   4  -3 -16    0.06    0.12
   4  -3 -16   -0.10    0.21
   4  -3 -16    0.69    0.28
   4   3 -15    1.08    0.28
   4  -3 -15    0.64    0.15
   4  -3 -15    0.76    0.27
   4  -3 -15    0.51    0.24
   4  -3 -15    0.61    0.17
   4   3 -14    1.55    0.35
  -4  -3  14    1.02    0.12
   4  -3 -14    1.21    0.28
   4  -3 -14    1.05    0.30
   4  -3 -14    1.24    0.19
   4  -3 -14    1.31    0.18
   4   3 -13    0.57    0.27
   4  -3 -13    0.50    0.24
   4  -3 -13    0.69    0.07
   4  -3 -13    0.97    0.15
   4  -3 -13    0.84    0.14
  -4  -3  13    0.78    0.10
  -4  -3  13    0.51    0.22
   4  -3 -13    0.82    0.08
   4  -3 -13    0.68    0.24
   4   3 -12    3.00    0.35
   4  -3 -12    2.71    0.31
   4  -3 -12    2.51    0.17
   4  -3 -12    2.61    0.21
  -4  -3  12    3.20    0.32
  -4  -3  12    2.34    0.17
   4  -3 -12    2.54    0.18
   4  -3 -12    2.46    0.33
   4  -3 -12    2.47    0.16
   4   3 -11    4.78    0.46
   4  -3 -11    3.99    0.20
   4  -3 -11    4.21    0.24
   4  -3 -11    3.73    0.36
  -4  -3  11    4.46    0.24
  -4  -3  11    4.19    0.35
   4  -3 -11    3.71    0.25
   4  -3 -11    3.97    0.20
   4  -3 -11    4.29    0.27
   4  -3 -11    4.17    0.40
   4   3 -10   13.52    0.83
  -4  -3  10   14.27    0.76
   4  -3 -10   14.55    0.66
  -4  -3  10   14.30    0.63
   4  -3 -10   14.11    0.75
   4  -3 -10   14.29    0.80
   4  -3 -10   13.62    0.64
   4   3  -9   -0.21    0.16
   4  -3  -9    0.27    0.11
  -4  -3   9    0.48    0.10
   4  -3  -9    0.71    0.14
   4  -3  -9    0.47    0.19
  -4  -3   9    0.56    0.19
   4  -3  -9   -0.22    0.17
   4   3  -8    0.18    0.18
   4  -3  -8    0.96    0.16
  -4  -3   8    0.68    0.09
   4  -3  -8    0.63    0.15
  -4  -3   8    0.49    0.07
   4  -3  -8    0.68    0.14
   4  -3  -8    0.41    0.18
  -4  -3   8    0.62    0.19
   4  -3  -8    0.50    0.21
  -4  -3   8    0.62    0.11
   4   3  -7   -6.76   12.12
   4   3  -7    3.91   10.62
  -4   3   7   -0.75    8.07
  -4   3   7   -3.79    6.72
   4   3  -7    0.07    0.16
   4  -3  -7   -0.07    0.09
  -4  -3   7   -0.05    0.06
  -4  -3   7   -0.09    0.13
   4  -3  -7    0.02    0.11
  -4  -3   7   -0.03    0.09
   4   3  -6    0.12   11.77
   4   3  -6    0.09    0.15
  -4   3   6   -3.62    8.15
   4   3  -6   14.68   10.00
  -4  -3   6    0.14    0.09
   4  -3  -6    0.20    0.15
   4  -3  -6    0.06    0.11
  -4  -3   6   -0.24    0.12
   4  -3  -6    0.12    0.10
  -4  -3   6    0.04    0.07
   4   3  -5   13.12   10.17
  -4   3   5   -1.73    6.94
   4   3  -5    6.52    0.44
   4   3  -5    6.95   10.70
  -4  -3   5    6.92    0.36
   4  -3  -5    6.59    0.38
  -4  -3   5    7.25    0.50
   4  -3  -5    6.81    0.42
   4  -3  -5    5.98    0.41
  -4  -3   5    6.75    0.35
   4  -3  -5   -4.18    9.44
   4  -3  -5    6.70    0.37
   4   3  -4   10.49    0.63
   4   3  -4   21.47   10.42
  -4   3   4    6.94    6.35
   4   3  -4   10.54    7.65
  -4  -3   4   12.02    0.63
   4  -3  -4   11.48    0.62
   4  -3  -4   13.28    0.61
   4  -3  -4   12.33    0.58
   4  -3  -4   10.95    8.26
  -4  -3   4   11.51    0.57
   4  -3  -4   11.86    0.61
  -4  -3   4   11.78    0.56
   4   3  -3   -3.94    5.92
   4   3  -3    3.62    0.29
  -4   3   3    6.07    6.15
   4  -3  -3    2.78    0.26
  -4  -3   3    3.30    0.23
   4  -3  -3    3.52    0.27
   4  -3  -3    4.43    6.82
  -4  -3   3    3.17    0.24
   4  -3  -3    3.50    0.26
  -4  -3   3    3.43    0.29
   4   3  -2  -13.12    5.52
  -4   3   2   -6.67    5.00
   4   3  -2    0.97    0.18
  -4   3   2    1.25    0.22
   4  -3  -2   -8.55    6.80
  -4  -3   2    1.05    0.19
   4   3  -1   11.15    0.60
  -4   3   1   12.52    6.85
   4   3  -1    1.47    6.87
  -4   3   1   11.26    0.63
  -4   3   1   11.92    0.53
   4  -3  -1   17.04    9.30
   4  -3  -1   12.30    0.61
   4  -3  -1   11.34    0.58
  -4  -3   1   11.19    0.58
  -4  -3   1   12.90    7.97
   4  -3  -1   11.10    0.59
  -4  -3   1   11.87    0.58
  -4  -3   1   11.81    0.61
  -4   3   0  -11.60    6.16
  -4   3   0    0.26    0.17
   4   3   0    0.48    0.14
  -4   3   0    0.52    0.12
   4   3   0    0.48    0.11
   4   3   0   -7.88    5.97
   4  -3   0    0.40    0.14
   4  -3   0    0.66    0.17
  -4  -3   0    0.23    0.14
  -4  -3   0   -3.96    7.24
   4  -3   0   -0.48    7.26
  -4  -3   0    0.51    0.15
   4  -3   0    0.80    0.17
  -4  -3   0    0.58    0.15
   4   3   1   14.92    0.73
   4   3   1   15.57    0.67
   4   3   1   14.96    0.68
  -4   3  -1   18.14    7.22
  -4   3  -1   14.98    0.71
   4  -3   1   14.88    0.72
   4  -3   1   14.49    0.74
  -4  -3  -1   14.83    0.73
  -4  -3  -1   15.71    0.74
  -4  -3  -1   14.72    0.73
  -4  -3  -1   11.53    7.02
   4  -3   1   18.93    9.36
   4   3   2   16.15    7.79
  -4   3  -2   20.65    8.23
  -4   3  -2   19.52    0.95
   4   3   2   18.87    0.88
   4   3   2   19.05    0.82
  -4   3  -2   19.18    0.89
   4   3   2   19.26    0.81
  -4  -3  -2   19.02    0.89
   4  -3   2   18.70    0.88
   4  -3   2   20.61    0.93
  -4  -3  -2   29.41    9.64
   4  -3   2   12.48    8.79
  -4  -3  -2   18.20    0.90
  -4  -3  -2   18.96    0.89
  -4   3  -3    2.29    0.27
   4   3   3    2.33    0.14
  -4   3  -3    2.39    0.23
   4   3   3    2.52    0.21
  -4   3  -3   -6.65    6.61
   4   3   3    2.31    0.15
   4   3   3    2.49    5.26
  -4  -3  -3   11.06    8.01
  -4  -3  -3    2.73    0.23
  -4  -3  -3    2.32    0.22
  -4  -3  -3    2.28    0.23
   4  -3   3    0.21    7.64
   4  -3   3    2.02    0.21
   4  -3   3    2.21    0.26
  -4   3  -4   -3.46    9.16
   4   3   4    1.01    6.00
  -4   3  -4    1.67    0.22
   4   3   4    1.95    0.10
  -4   3  -4    2.31    0.27
   4   3   4    1.76    0.19
   4  -3   4    8.22   10.35
  -4  -3  -4    1.83    0.21
  -4  -3  -4   -3.55    9.76
   4  -3   4    1.75    0.26
  -4  -3  -4    1.57    0.18
   4  -3   4    2.26    0.20
  -4  -3  -4    1.80    0.23
  -4   3  -5    9.97   10.54
   4   3   5    0.30    7.12
   4   3   5    0.72    0.16
  -4   3  -5    1.34    0.25
  -4   3  -5    1.26    0.22
  -4  -3  -5    0.84    0.15
   4  -3   5   -4.92   10.76
  -4  -3  -5    1.36    0.20
  -4  -3  -5    5.71    9.53
   4  -3   5    0.74    0.14
  -4  -3  -5    0.90    0.19
   4  -3   5    0.99    0.20
   4   3   6   -0.69    6.63
  -4   3  -6   -7.95    9.07
   4  -3   6   -8.55   12.18
  -4  -3  -6   -3.85   10.36
   4   3   7   -0.05    0.11
  -4   3  -7    0.00    0.15
  -4   3  -7   -0.02    0.17
   4  -3   7   -0.02    0.09
  -4  -3  -7    0.09    0.10
  -4  -3  -7   -0.07    0.13
  -4  -3  -7    0.36    0.16
   4  -3   7   -0.09    0.15
  -4   3  -8    0.15    0.19
  -4   3  -8    0.00    0.16
   4   3   8    0.25    0.14
  -4  -3  -8   -0.10    0.15
  -4  -3  -8    0.18    0.09
  -4  -3  -8    0.07    0.16
   4  -3   8    0.16    0.18
  -4   3  -9    2.13    0.30
  -4   3  -9    2.18    0.32
   4  -3   9    2.45    0.17
   4  -3   9    1.83    0.27
  -4  -3  -9    1.99    0.27
  -4  -3  -9    1.85    0.17
  -4  -3  -9    2.42    0.26
  -4   3 -10    0.61    0.25
  -4   3 -10    0.98    0.27
  -4  -3 -10    0.52    0.10
  -4  -3 -10    0.47    0.21
   4  -3  10    0.58    0.09
  -4  -3 -10    0.53    0.20
  -4   3 -11    3.62    0.41
  -4   3 -11    3.74    0.41
   4  -3  11    3.72    0.17
  -4  -3 -11    3.85    0.36
  -4  -3 -11    3.50    0.21
  -4  -3 -11    3.64    0.32
  -4   3 -12    0.77    0.29
  -4   3 -12    1.09    0.29
  -4  -3 -12    0.83    0.10
  -4  -3 -12    0.61    0.21
  -4  -3 -12    0.31    0.20
  -4   3 -13   -0.09    0.22
  -4   3 -13    0.01    0.23
  -4  -3 -13    0.05    0.06
  -4  -3 -13   -0.22    0.16
  -4  -3 -13    0.55    0.19
  -4   3 -14    0.62    0.30
  -4  -3 -14    0.58    0.20
  -4   3 -15    0.78    0.32
  -4  -3 -15    0.28    0.20
  -4  -3 -15    0.45    0.08
  -4  -3 -15    0.56    0.23
  -4   3 -16   -0.08    0.27
  -4  -3 -16   -0.01    0.07
  -4  -3 -16   -0.03    0.20
  -4  -3 -16   -0.20    0.18
  -4   3 -17   -0.21    0.25
  -4  -3 -17   -0.12    0.19
  -4  -3 -17   -0.01    0.18
  -4  -3 -17   -0.09    0.07
   4   4 -17   -0.08    0.31
   4  -4 -17   -0.33    0.22
   4  -4 -17   -0.42    0.23
   4   4 -16    1.76    0.41
   4  -4 -16    1.90    0.40
   4  -4 -16    1.85    0.39
   4   4 -15    1.93    0.41
  -4  -4  15    1.13    0.15
   4  -4 -15    2.16    0.39
   4  -4 -15    0.88    0.33
   4  -4 -15    0.93    0.11
   4  -4 -15    1.11    0.09
   4   4 -14    0.31    0.27
   4  -4 -14    0.22    0.24
  -4  -4  14    0.05    0.09
   4  -4 -14    0.13    0.09
   4  -4 -14    0.22    0.09
   4  -4 -14    0.38    0.27
   4   4 -13   -0.04    0.24
   4  -4 -13    0.54    0.28
   4  -4 -13   -0.18    0.22
   4  -4 -13    0.08    0.10
   4  -4 -12    0.09    0.11
  -4  -4  12    0.04    0.25
   4  -4 -12    0.41    0.25
   4  -4 -12    0.30    0.12
   4  -4 -12    0.19    0.12
   4   4 -11    0.04    0.19
   4  -4 -11    0.03    0.12
   4  -4 -11    0.26    0.14
  -4  -4  11    0.13    0.23
   4  -4 -11    0.26    0.24
  -4  -4  11    0.01    0.10
   4  -4 -11    0.04    0.10
   4  -4 -11    0.27    0.22
   4   4 -10    0.02    0.15
   4  -4 -10    0.26    0.20
  -4  -4  10   -0.04    0.20
  -4  -4  10   -0.04    0.11
   4  -4 -10   -0.04    0.12
   4  -4 -10    0.01    0.11
  -4  -4  10    0.08    0.05
  -4  -4  10    0.05    0.05
   4  -4 -10   -0.08    0.21
   4  -4 -10    0.15    0.14
   4   4  -9    0.22    0.24
   4  -4  -9    0.09    0.14
  -4  -4   9    0.20    0.08
   4  -4  -9   -0.12    0.20
   4  -4  -9    0.07    0.13
  -4  -4   9    0.06    0.10
   4  -4  -9   -0.01    0.19
  -4  -4   9    0.14    0.12
  -4  -4   9    0.35    0.22
   4   4  -8    1.68    0.32
   4  -4  -8    1.26    0.32
   4  -4  -8    1.76    0.22
   4  -4  -8    1.03    0.17
   4  -4  -8    1.22    0.23
  -4  -4   8    1.65    0.31
   4  -4  -8    1.34    0.26
  -4  -4   8    1.43    0.18
   4   4  -7    0.18    0.20
   4  -4  -7    0.37    0.14
   4  -4  -7    0.50    0.24
   4  -4  -7    0.51    0.18
   4  -4  -7    0.52    0.21
  -4  -4   7    0.32    0.22
  -4  -4   7    0.23    0.13
  -4  -4   7    0.36    0.12
   4  -4  -7    0.39    0.17
   4   4  -6    1.39    0.28
   4  -4  -6    0.76    0.19
  -4  -4   6    1.05    0.27
  -4  -4   6    1.37    0.19
   4  -4  -6    1.13    0.22
  -4  -4   6    0.95    0.18
   4  -4  -6    1.38    0.24
   4  -4  -6    0.98    0.26
   4  -4  -6    1.21    0.19
   4   4  -5    0.78    0.22
  -4  -4   5    0.87    0.17
   4  -4  -5    0.56    0.16
  -4  -4   5    0.85    0.17
   4  -4  -5    0.91    0.21
   4  -4  -5    1.09    0.24
   4  -4  -5    0.56    0.20
  -4  -4   5    0.38    0.21
   4   4  -4    1.51    0.27
  -4  -4   4    1.55    0.29
   4  -4  -4    1.49    0.22
  -4  -4   4    1.36    0.19
   4  -4  -4    0.91    0.22
   4  -4  -4    1.17    0.25
   4  -4  -4    1.71    0.27
  -4  -4   4    1.62    0.19
   4   4  -3   -0.04    0.14
   4  -4  -3   -0.14    0.12
   4  -4  -3   -0.02    0.15
   4  -4  -3   -0.03    0.16
  -4  -4   3    0.06    0.13
   4  -4  -3   -0.32    0.13
  -4  -4   3    0.07    0.18
  -4  -4   3   -0.10    0.11
   4   4  -2    0.10    0.14
  -4   4   2   -0.04    0.07
  -4   4   2    0.00    0.08
   4  -4  -2    0.23    0.18
   4  -4  -2    0.22    0.17
   4  -4  -2    0.14    0.16
   4  -4  -2    0.31    0.14
  -4  -4   2    0.01    0.13
  -4  -4   2    0.12    0.11
  -4  -4   2   -0.06    0.17
   4   4  -1    7.38    0.48
  -4   4   1    7.96    0.41
   4  -4  -1    7.65    0.55
  -4  -4   1    7.61    0.47
   4  -4  -1    8.21    0.50
   4  -4  -1    8.15    0.49
  -4  -4   1    7.84    0.50
  -4  -4   1    8.11    0.48
   4   4   0    8.81    0.50
   4   4   0    8.34    0.45
   4  -4   0    9.15    0.53
  -4  -4   0    8.11    0.51
   4  -4   0    7.77    0.61
  -4  -4   0    8.72    0.51
  -4  -4   0    9.58    0.56
   4  -4   0    8.06    0.51
   4   4   1    1.40    0.16
   4   4   1    1.34    0.22
  -4   4  -1    1.54    0.20
   4  -4   1    1.16    0.27
  -4  -4  -1    1.30    0.24
  -4  -4  -1    0.90    0.22
   4  -4   1    1.15    0.23
  -4  -4  -1    1.47    0.24
   4  -4   1    1.58    0.29
  -4   4  -2    1.53    0.22
   4   4   2    1.26    0.21
   4   4   2    1.16    0.14
  -4  -4  -2    1.55    0.25
  -4  -4  -2    1.45    0.25
   4  -4   2    1.29    0.24
   4  -4   2    1.49    0.30
   4  -4   2    1.63    0.24
  -4  -4  -2    1.50    0.25
  -4   4  -3    1.29    0.22
   4   4   3    1.16    0.12
   4   4   3    1.25    0.14
   4   4   3    0.64    0.18
  -4  -4  -3    1.41    0.24
   4  -4   3    1.23    0.28
  -4  -4  -3    1.65    0.26
  -4  -4  -3    1.00    0.23
   4  -4   3    1.23    0.25
   4  -4   3    1.22    0.21
   4   4   4    5.21    0.24
   4   4   4    5.02    0.23
   4   4   4    6.01    0.36
  -4   4  -4    5.39    0.41
  -4  -4  -4    4.82    0.39
   4  -4   4    4.61    0.35
   4  -4   4    5.41    0.45
   4  -4   4    4.36    0.40
  -4  -4  -4    4.75    0.36
  -4  -4  -4    6.08    0.43
  -4   4  -5    1.34    0.26
   4   4   5    1.66    0.22
   4  -4   5    2.54    0.36
   4  -4   5    1.85    0.23
  -4  -4  -5    2.19    0.28
   4  -4   5    1.86    0.31
  -4  -4  -5    2.31    0.27
  -4  -4  -5    1.84    0.23
   4   4   6    1.05    0.20
  -4   4  -6    1.10    0.24
   4  -4   6    1.13    0.19
   4  -4   6    0.76    0.25
  -4  -4  -6    0.71    0.18
  -4  -4  -6    1.48    0.29
   4  -4   6    1.11    0.29
  -4  -4  -6    1.54    0.26
  -4   4  -7    0.16    0.21
   4   4   7    0.09    0.15
   4  -4   7    0.65    0.21
  -4  -4  -7    0.22    0.20
   4  -4   7    0.32    0.15
   4  -4   7    0.05    0.22
  -4  -4  -7    0.25    0.19
  -4  -4  -7    0.33    0.16
   4   4   8    0.21    0.15
  -4   4  -8    0.01    0.19
  -4  -4  -8    0.36    0.21
   4  -4   8    0.30    0.14
  -4  -4  -8    0.31    0.14
   4  -4   8    0.52    0.27
  -4  -4  -8   -0.07    0.17
   4   4   9   -0.10    0.14
  -4   4  -9   -0.15    0.20
  -4  -4  -9   -0.12    0.16
   4  -4   9   -0.04    0.11
   4  -4   9   -0.26    0.22
  -4  -4  -9    0.21    0.13
  -4  -4  -9   -0.16    0.16
  -4   4 -10    0.13    0.24
   4  -4  10    0.00    0.25
  -4  -4 -10    0.03    0.12
   4  -4  10    0.13    0.11
  -4  -4 -10    0.10    0.17
  -4   4 -11    0.07    0.25
  -4  -4 -11    0.14    0.11
   4  -4  11    0.45    0.11
  -4  -4 -11    0.25    0.21
   4  -4  11    0.41    0.29
  -4  -4 -11    0.08    0.21
  -4   4 -12   -0.16    0.22
  -4  -4 -12    0.21    0.20
  -4  -4 -12    0.27    0.22
   4  -4  12    0.64    0.32
  -4  -4 -12    0.03    0.09
  -4   4 -13    0.60    0.31
  -4  -4 -13    1.23    0.33
  -4  -4 -13    0.52    0.11
  -4  -4 -13    0.47    0.25
  -4   4 -14    0.07    0.28
  -4  -4 -14    0.04    0.21
  -4  -4 -14   -0.14    0.21
  -4  -4 -14    0.08    0.08
  -4   4 -15    0.14    0.30
  -4  -4 -15    0.10    0.22
  -4  -4 -15    0.26    0.22
  -4  -4 -15    0.07    0.07
   4   5 -14    0.59    0.36
   4  -5 -14    0.20    0.28
  -4  -5  14    0.64    0.14
   4  -5 -14    0.56    0.34
   4  -5 -14    0.45    0.15
   4   5 -13    1.68    0.43
  -4  -5  13    0.84    0.16
   4  -5 -13    0.82    0.35
   4  -5 -13    1.22    0.37
   4  -5 -13    0.96    0.19
   4   5 -12    0.18    0.28
   4  -5 -12   -0.13    0.25
   4  -5 -12   -0.36    0.21
   4  -5 -12    0.26    0.16
  -4  -5  12    0.05    0.13
   4   5 -11    0.36    0.30
  -4  -5  11    0.41    0.28
   4  -5 -11    0.19    0.25
   4  -5 -11    0.18    0.28
  -4  -5  11    0.31    0.13
   4  -5 -11    0.20    0.17
   4   5 -10    1.07    0.32
  -4  -5  10    0.87    0.18
  -4  -5  10    1.44    0.34
   4  -5 -10    0.90    0.30
   4  -5 -10    0.75    0.31
   4  -5 -10    0.83    0.21
  -4  -5   9    0.26    0.15
  -4  -5   9    0.13    0.26
   4  -5  -9   -0.01    0.24
  -4  -5   9    0.09    0.11
   4  -5  -9    0.13    0.18
   4  -5  -9    0.13    0.22
   4   5  -8    0.09    0.22
  -4  -5   8    0.23    0.15
   4  -5  -8    0.43    0.28
  -4  -5   8    0.22    0.14
   4  -5  -8    0.17    0.13
  -4  -5   8    0.13    0.25
   4  -5  -8   -0.05    0.17
   4  -5  -8    0.02    0.19
   4   5  -7   -0.21    0.20
  -4  -5   7    0.35    0.29
  -4  -5   7    0.15    0.15
  -4  -5   7    0.09    0.14
   4  -5  -7   -0.13    0.13
   4  -5  -7    0.11    0.17
   4  -5  -7    0.29    0.20
   4  -5  -7   -0.05    0.23
   4   5  -6    0.43    0.23
  -4  -5   6    0.29    0.17
  -4  -5   6    0.45    0.17
   4  -5  -6    0.29    0.25
   4  -5  -6    0.08    0.15
  -4  -5   6    0.69    0.28
   4   5  -5    1.43    0.31
  -4  -5   5    2.35    0.38
   4  -5  -5    2.76    0.39
   4  -5  -5    1.74    0.24
  -4  -5   5    1.61    0.24
   4  -5  -5    2.29    0.36
  -4  -5   5    2.15    0.25
   4  -5  -5    1.86    0.32
   4   5  -4    0.64    0.23
  -4  -5   4    0.88    0.21
   4  -5  -4    0.60    0.24
  -4  -5   4    0.44    0.20
   4  -5  -4    0.80    0.26
   4  -5  -4    0.78    0.20
   4  -5  -4    0.48    0.25
  -4  -5   4    0.61    0.26
   4   5  -3    8.31    0.58
  -4  -5   3    7.73    0.51
  -4  -5   3    7.62    0.52
  -4  -5   3    8.38    0.59
   4  -5  -3    9.34    0.59
   4  -5  -3    8.11    0.58
   4  -5  -3    8.62    0.63
   4   5  -2    1.09    0.24
  -4   5   2    0.81    0.13
   4  -5  -2    1.19    0.31
   4  -5  -2    0.81    0.24
  -4  -5   2    1.38    0.25
   4  -5  -2    0.79    0.27
   4  -5  -2    1.56    0.30
  -4  -5   2    1.00    0.28
  -4  -5   2    0.82    0.23
   4   5  -1    5.15    0.49
  -4   5   1    5.94    0.36
  -4  -5   1    5.49    0.42
  -4  -5   1    5.62    0.45
  -4  -5   1    4.94    0.46
   4  -5  -1    5.60    0.45
   4  -5  -1    6.08    0.44
   4  -5  -1    5.85    0.50
   4   5   0    2.57    0.30
  -4   5   0    2.45    0.25
   4   5   0    2.00    0.23
  -4  -5   0    2.03    0.28
   4  -5   0    2.31    0.30
   4  -5   0    2.75    0.37
  -4  -5   0    2.29    0.35
  -4  -5   0    2.18    0.32
   4  -5   0    2.86    0.33
   4   5   1   -0.01    0.12
   4   5   1    0.15    0.18
  -4   5  -1    0.07    0.16
   4  -5   1    0.12    0.24
   4  -5   1    0.24    0.20
   4  -5   1   -0.28    0.17
  -4  -5  -1   -0.05    0.21
  -4  -5  -1    0.05    0.18
  -4  -5  -1    0.00    0.21
   4   5   2    2.68    0.28
   4   5   2    2.65    0.22
  -4   5  -2    2.62    0.30
  -4  -5  -2    2.14    0.31
   4  -5   2    2.70    0.34
  -4  -5  -2    3.49    0.35
  -4  -5  -2    2.95    0.33
   4  -5   2    2.16    0.31
   4  -5   2    2.69    0.40
   4   5   3    0.42    0.11
   4   5   3    0.30    0.17
  -4   5  -3    0.37    0.20
  -4  -5  -3    0.04    0.18
   4  -5   3   -0.02    0.24
   4  -5   3    0.55    0.24
  -4  -5  -3    0.52    0.23
   4  -5   3    0.59    0.22
  -4  -5  -3    0.29    0.21
   4   5   4    0.26    0.06
   4   5   4    0.77    0.18
  -4  -5  -4    0.40    0.24
   4  -5   4    0.06    0.19
   4  -5   4    0.56    0.29
  -4  -5  -4    0.37    0.20
   4   5   5    0.67    0.18
  -4   5  -5    0.55    0.22
  -4  -5  -5    0.80    0.29
  -4  -5  -5    0.97    0.29
   4  -5   5    0.86    0.32
   4  -5   5    0.45    0.21
  -4  -5  -5    0.71    0.27
  -4   5  -6   -0.14    0.21
   4   5   6    0.06    0.15
  -4  -5  -6    0.27    0.20
   4  -5   6   -0.09    0.17
  -4  -5  -6    0.10    0.22
  -4  -5  -6    0.03    0.17
   4  -5   6   -0.10    0.26
  -4   5  -7    0.75    0.30
   4   5   7    0.75    0.19
  -4  -5  -7    1.03    0.28
  -4  -5  -7    1.12    0.23
  -4  -5  -7    1.19    0.31
   4  -5   7    0.21    0.29
   4  -5   7    0.86    0.22
   4   5   8    0.63    0.18
  -4   5  -8    0.14    0.25
  -4  -5  -8    0.01    0.23
  -4  -5  -8    0.16    0.21
  -4  -5  -8    0.03    0.15
   4  -5   8    0.47    0.19
   4  -5   8    0.24    0.31
  -4   5  -9    0.42    0.26
  -4  -5  -9    0.15    0.24
   4  -5   9    0.49    0.34
   4  -5   9    0.51    0.19
  -4  -5  -9    0.49    0.25
  -4  -5  -9    0.23    0.15
  -4   5 -10    0.37    0.34
  -4  -5 -10    0.56    0.24
  -4  -5 -10    1.26    0.30
   4  -5  10    0.78    0.27
  -4  -5 -10    1.07    0.20
  -4   5 -11    0.13    0.28
  -4  -5 -11    0.42    0.26
   4  -5  11   -0.01    0.31
  -4  -5 -11    0.15    0.15
  -4  -5 -11    0.01    0.23
  -4   5 -12   -0.07    0.26
  -4  -5 -12    0.40    0.27
  -4  -5 -12   -0.14    0.24
  -4  -5 -12    0.00    0.12
   4   6  -9    0.56    0.31
  -4  -6   9    0.15    0.19
   4  -6  -9    0.23    0.30
  -4  -6   9    0.17    0.32
   4  -6  -9    0.64    0.38
   4  -6  -9   -0.04    0.22
   4   6  -8   -0.09    0.27
   4  -6  -8    0.33    0.24
   4  -6  -8    0.26    0.28
  -4  -6   8    0.16    0.30
  -4  -6   8   -0.04    0.16
   4  -6  -8    0.44    0.31
   4   6  -7    0.35    0.32
  -4  -6   7    0.14    0.18
   4  -6  -7   -0.15    0.21
   4  -6  -7    0.33    0.30
  -4  -6   7   -0.05    0.27
   4  -6  -7    0.07    0.25
  -4  -6   7   -0.01    0.17
   4   6  -6    0.24    0.32
   4  -6  -6   -0.31    0.22
  -4  -6   6   -0.10    0.16
  -4  -6   6   -0.19    0.27
   4  -6  -6    0.00    0.22
   4  -6  -6    0.50    0.33
  -4  -6   6   -0.23    0.17
   4   6  -5    0.17    0.23
   4  -6  -5    0.24    0.29
   4  -6  -5    0.13    0.24
  -4  -6   5    0.18    0.20
  -4  -6   5   -0.01    0.25
   4  -6  -5   -0.20    0.21
  -4  -6   5   -0.18    0.18
   4   6  -4   -0.02    0.23
  -4  -6   4   -0.11    0.19
  -4  -6   4   -0.17    0.20
   4  -6  -4    0.27    0.29
  -4  -6   4    0.36    0.29
   4  -6  -4    0.18    0.26
   4  -6  -4    0.24    0.26
   4   6  -3   -0.22    0.21
  -4  -6   3   -0.02    0.21
  -4  -6   3   -0.17    0.18
   4  -6  -3    0.12    0.24
   4  -6  -3    0.25    0.29
  -4  -6   3    0.35    0.27
   4  -6  -3   -0.29    0.19
   4   6  -2    1.56    0.31
   4   6  -2    1.07    0.24
  -4  -6   2    1.24    0.28
   4  -6  -2    1.21    0.33
   4  -6  -2    0.62    0.28
   4  -6  -2    0.83    0.34
  -4  -6   2    0.89    0.27
   4   6  -1    0.08    0.21
   4   6  -1    0.07    0.18
   4  -6  -1    0.11    0.28
  -4  -6   1   -0.24    0.23
   4  -6  -1   -0.29    0.22
  -4  -6   1   -0.11    0.18
   4  -6  -1   -0.24    0.20
  -4  -6   1    0.03    0.26
   4   6   0   -0.03    0.16
   4   6   0    0.02    0.21
  -4  -6   0    0.65    0.29
  -4  -6   0    0.18    0.21
   4  -6   0    0.18    0.30
  -4  -6   0    0.42    0.27
   4  -6   0   -0.05    0.26
   4  -6   0    0.20    0.24
   4   6   1   -0.04    0.18
   4  -6   1    0.41    0.27
  -4  -6  -1    0.40    0.25
   4  -6   1   -0.14    0.23
  -4  -6  -1   -0.10    0.22
   4  -6   1   -0.09    0.25
  -4  -6  -1    0.44    0.24
  -4   6  -2    0.33    0.21
   4   6   2    0.66    0.23
  -4  -6  -2    0.74    0.28
   4  -6   2    0.65    0.33
  -4  -6  -2    0.42    0.21
   4  -6   2    0.52    0.28
  -4  -6  -2    0.19    0.25
   4  -6   2    0.39    0.24
  -4   6  -3    0.08    0.22
   4   6   3    0.38    0.19
   4  -6   3   -0.06    0.28
  -4  -6  -3   -0.07    0.20
  -4  -6  -3   -0.05    0.20
   4  -6   3    0.06    0.25
  -4  -6  -3    0.48    0.30
  -4   6  -4    1.14    0.28
   4  -6   4    1.74    0.32
  -4  -6  -4    1.49    0.32
  -4  -6  -4    0.95    0.29
  -4  -6  -4    0.82    0.31
   4  -6   4    1.91    0.40
  -4   6  -5    0.06    0.23
  -4  -6  -5    0.14    0.27
   4  -6   5   -0.02    0.20
  -4  -6  -5    0.04    0.20
   4  -6   5    0.78    0.37
  -4  -6  -5    0.52    0.27
   4  -6   5    0.09    0.29
  -4   6  -6    0.21    0.26
  -4  -6  -6    0.08    0.25
  -4  -6  -6    0.37    0.22
   4  -6   6    0.55    0.30
   4  -6   6   -0.27    0.29
   4  -6   6    0.36    0.27
  -4  -6  -6    0.07    0.24
  -4   6  -7   -0.27    0.25
   4  -6   7    0.42    0.27
  -4  -6  -7   -0.08    0.18
   4  -6   7   -0.05    0.30
  -4  -6  -7   -0.01    0.25
   4  -6   7    0.23    0.28
  -4  -6  -7    0.20    0.26
   5   0 -21    0.19    0.34
   5   0 -21   -0.15    0.20
   5   0 -20   -0.30    0.17
   5   0 -20   -0.37    0.22
   5   0 -19    0.22    0.20
   5   0 -19    0.10    0.24
   5   0 -19    0.07    0.15
   5   0 -18    0.40    0.17
   5   0 -18    0.38    0.21
   5   0 -18    0.59    0.29
   5   0 -18    0.55    0.13
   5   0 -17   -0.12    0.19
   5   0 -17   -0.07    0.16
   5   0 -17   -0.03    0.11
   5   0 -17    0.08    0.15
   5   0 -16    0.19    0.17
   5   0 -16    0.21    0.14
   5   0 -16    0.15    0.12
   5   0 -16    0.08    0.21
   5   0 -15   -0.04    0.14
   5   0 -15    0.13    0.12
   5   0 -15   -0.30    0.17
   5   0 -15    0.01    0.11
   5   0 -14    1.18    0.27
   5   0 -14    1.83    0.24
   5   0 -14    2.15    0.19
   5   0 -14    1.55    0.18
   5   0 -13   -0.36    0.15
   5   0 -13   -0.24    0.10
   5   0 -12    3.37    0.31
   5   0 -12    3.10    0.26
   5   0 -12    2.73    0.22
   5   0 -12    0.88    1.24
   5   0 -12    9.22    3.55
   5   0 -11   -0.05    0.08
   5   0 -11   -0.06    0.09
   5   0 -11   -1.37    3.91
   5   0 -11    0.06    0.13
   5   0 -10   17.09    4.18
   5   0 -10   11.95    0.51
   5   0 -10   14.35    2.11
   5   0 -10   11.32    0.62
   5   0 -10   10.97    0.53
   5   0 -10   11.63    0.59
   5   0  -9   -0.72    1.24
   5   0  -9    0.04    0.06
  -5   0   9    2.35    2.83
  -5   0   9    0.02    0.03
   5   0  -9    0.07    0.12
   5   0  -9   -0.01    0.07
   5   0  -9    0.01    0.11
  -5   0   8   94.28    3.73
   5   0  -8   91.37    3.84
   5   0  -8   92.65    3.76
   5   0  -8   95.04    3.83
   5   0  -8   96.88    5.51
  -5   0   8   97.21    7.59
   5   0  -8   94.38    3.77
   5   0  -7    0.21    0.07
  -5   0   7    0.12    0.04
   5   0  -7    0.05    0.07
   5   0  -7    0.04    0.11
   5   0  -7   -0.03    0.07
   5   0  -7    1.31    1.17
  -5   0   7   -0.30    2.35
   5   0  -6  428.75   16.78
   5   0  -6  413.59   16.72
   5   0  -6  427.43   16.80
   5   0  -6  410.23   18.79
   5   0  -6  432.67   39.31
  -5   0   6  425.18   30.48
   5   0  -6  427.36   16.74
   5   0  -5    1.23   12.51
   5   0  -5    0.12    0.11
   5   0  -5    0.08    0.06
   5   0  -5    0.18    0.07
  -5   0   5    0.25    0.09
  -5   0   5    0.77    1.41
  -5   0   5    0.07    0.10
  -5   0   5    0.77    6.82
   5   0  -5   -0.06    0.11
   5   0  -5    1.08    1.14
   5   0  -4    1.27    0.95
   5   0  -4    1.75    0.14
   5   0  -4    1.71    0.11
  -5   0   4    1.47    0.16
  -5   0   4    5.96    7.21
   5   0  -4    7.38   11.20
   5   0  -4    1.75    0.17
  -5   0   4    1.55    0.13
  -5   0   4    0.35    1.45
   5   0  -4    1.56    0.13
   5   0  -3   -0.01    0.05
   5   0  -3    0.00    0.06
  -5   0   3   -0.07    0.08
   5   0  -3   -0.29    0.82
  -5   0   3    0.03    0.03
   5   0  -3   -0.05    0.05
  -5   0   3   -0.10    0.08
   5   0  -3    2.28   13.08
   5   0  -3    0.01    0.05
  -5   0   3  -14.13    6.21
  -5   0   3   -0.04    0.06
   5   0  -3   -0.08    0.08
   5   0  -2   66.88    2.80
  -5   0   2   69.40    2.75
  -5   0   2   69.68    2.76
   5   0  -2   43.35   13.15
   5   0  -2   68.08    2.81
  -5   0   2   68.22    2.78
  -5   0   2   69.77    2.81
  -5   0   2   72.81    4.97
   5   0  -2   72.04    2.78
   5   0  -2   71.31    2.76
  -5   0   2   68.64    2.80
   5   0  -2   67.23    2.76
   5   0  -2   71.24    4.60
  -5   0   2   72.21   12.63
  -5   0   1    0.02    0.05
  -5   0   1    0.95    1.10
   5   0  -1    0.01    0.06
   5   0  -1    0.00    0.04
   5   0  -1   -0.22    0.87
  -5   0   1    0.14    0.09
   5   0  -1   -0.02    0.09
  -5   0   1   -0.12    0.07
   5   0  -1    0.05    0.09
  -5   0   1   -0.05    0.03
   5   0  -1    0.03    0.05
   5   0  -1   -3.76    6.97
  -5   0   1   -5.15    6.55
  -5   0   1    0.06    0.06
   5   0   0   28.41    1.14
  -5   0   0   29.24    1.14
   5   0   0   28.31    2.75
   5   0   0   27.48    1.19
  -5   0   0   28.30    1.20
  -5   0   0   28.02    1.17
  -5   0   0   32.31   12.57
   5   0   0   28.16    1.14
  -5   0   0   28.94    3.05
   5   0   0   28.80   10.41
   5   0   0   29.41    1.16
   5   0   0   27.65    1.18
  -5   0   0   28.68    1.14
  -5   0   0   26.72    1.17
  -5   0  -1    0.02    0.04
   5   0   1    0.13    0.10
  -5   0  -1   -0.03    0.04
   5   0   1    0.01    0.07
  -5   0  -1  -19.11    8.53
  -5   0  -1    0.00    0.06
   5   0   1   -0.10    0.04
  -5   0  -1   -0.01    0.09
  -5   0  -1   -0.18    1.05
  -5   0  -1    0.02    0.07
   5   0   1   -0.14    0.08
   5   0   1    0.29    0.94
   5   0   1    0.10    0.05
   5   0   2    0.28    0.09
   5   0   2    0.15    0.10
  -5   0  -2    1.36    1.07
   5   0   2   -2.92    6.95
  -5   0  -2    0.07    0.07
  -5   0  -2    0.22    0.08
   5   0   2    0.28    0.09
   5   0   2    0.28    0.06
  -5   0  -2    0.32    0.05
  -5   0  -2    5.28    7.91
   5   0   2   -0.40    1.09
  -5   0  -2    0.31    0.06
   5   0   2    0.29    0.05
  -5   0  -3    0.00    0.03
  -5   0  -3   -0.07    0.08
   5   0   3   -1.96    6.81
   5   0   3   -0.06    0.09
  -5   0  -3   -0.04    0.04
  -5   0  -3   -1.37    7.40
   5   0   3   -0.13    1.33
  -5   0  -3   -0.50    1.05
   5   0   3   -0.01    0.09
  -5   0  -3    0.01    0.07
  -5   0  -4   57.69    4.76
  -5   0  -4   43.03   14.90
   5   0   4   59.26    2.47
   5   0   4   60.58    2.50
   5   0   4   40.49   13.49
  -5   0  -4   60.61    2.41
  -5   0  -4   59.59    2.42
   5   0   4   65.58    2.44
  -5   0  -4   57.00    2.50
   5   0   4   63.30    5.57
  -5   0  -5    0.11    0.08
  -5   0  -5    0.20    0.04
   5   0   5    0.22    0.14
  -5   0  -5    0.12    0.06
  -5   0  -5    1.63    1.34
   5   0   5   -1.04    1.63
   5   0   5    0.14    0.06
   5   0   5    0.13    0.10
  -5   0  -6   31.34    1.28
   5   0   6   30.68    1.31
  -5   0  -6   29.44    1.26
   5   0   6   30.68    1.25
   5   0   6   21.90    4.69
  -5   0  -6   30.38    1.22
  -5   0  -6   34.03    4.71
   5   0   7    2.98    2.77
  -5   0  -7    0.75    1.64
  -5   0  -8    4.62    0.20
   5   0   8    4.43    0.23
  -5   0  -8    4.45    0.25
  -5   0  -8    5.69    2.58
   5   0   8    6.03    3.58
   5   0   8    4.96    0.31
  -5   0  -8    4.80    0.27
  -5   0  -9    1.27    1.99
   5   0   9    1.08    3.92
  -5   0 -10    3.38    0.23
   5   0  10   15.51    7.75
  -5   0 -10    3.40    0.15
  -5   0 -10    6.92    3.42
   5   0  10    3.35    0.29
   5   0  10    3.40    0.17
  -5   0 -10    3.50    0.23
  -5   0 -11   -0.05    0.09
  -5   0 -11    0.01    0.03
  -5   0 -11   -0.05    0.08
  -5   0 -12    0.46    0.13
  -5   0 -12    0.37    0.12
  -5   0 -13    0.01    0.11
  -5   0 -13   -0.03    0.10
  -5   0 -14    1.38    0.21
  -5   0 -14    1.58    0.20
  -5   0 -15    0.01    0.13
  -5   0 -15   -0.04    0.12
  -5   0 -16   -0.12    0.12
  -5   0 -16   -0.01    0.14
  -5   0 -17    0.23    0.16
  -5   0 -17   -0.06    0.14
  -5   0 -18    4.07    0.33
  -5   0 -19   -0.04    0.15
  -5   0 -19   -0.03    0.16
   5   1 -21    0.10    0.31
   5   1 -21   -0.22    0.20
   5  -1 -21   -0.10    0.19
   5  -1 -21    0.46    0.29
   5   1 -20   -0.03    0.22
   5   1 -20    0.12    0.28
   5  -1 -20    0.15    0.20
   5  -1 -20    0.37    0.29
   5  -1 -20    0.32    0.19
   5  -1 -20   -0.02    0.15
   5   1 -19    0.35    0.24
   5   1 -19   -0.06    0.25
   5  -1 -19    0.15    0.22
   5  -1 -19    0.35    0.19
   5  -1 -19    0.09    0.17
   5  -1 -19    0.18    0.20
   5   1 -18    0.65    0.36
   5   1 -18    0.76    0.16
   5  -1 -18    0.64    0.19
   5  -1 -18    0.96    0.21
   5  -1 -18    0.98    0.27
   5   1 -17    0.97    0.25
   5   1 -17    0.82    0.16
   5   1 -17    1.66    0.35
   5  -1 -17    1.61    0.23
   5  -1 -17    1.14    0.25
   5  -1 -17    1.25    0.26
   5  -1 -17    0.99    0.21
   5   1 -16    0.40    0.18
   5   1 -16    0.24    0.24
   5  -1 -16    0.25    0.18
   5  -1 -16    0.48    0.19
   5  -1 -16    0.15    0.16
   5  -1 -16    0.02    0.14
   5   1 -15    3.05    0.35
   5   1 -15    3.59    0.41
   5  -1 -15    4.52    0.32
   5  -1 -15    4.50    0.38
   5  -1 -15    3.74    0.32
   5   1 -14    0.25    0.16
   5   1 -14    0.39    0.22
   5  -1 -14    0.61    0.16
   5  -1 -14    0.47    0.18
   5  -1 -14    0.47    0.18
   5  -1 -14    0.42    0.14
   5   1 -13    0.63    0.20
   5   1 -13    0.64    0.21
   5  -1 -13    0.89    0.18
   5  -1 -13    0.47    0.16
   5  -1 -13    0.67    0.19
   5  -1 -13    0.65    0.16
  -5  -1  13    0.95    0.16
   5   1 -12    0.83    0.26
   5   1 -12    1.18    0.23
   5  -1 -12    1.05    0.19
   5  -1 -12    1.12    0.16
  -5  -1  12    0.99    0.12
   5  -1 -12    1.17    0.19
   5  -1 -12    1.28    0.21
   5   1 -11   19.82    6.34
   5   1 -11    8.36    7.95
   5   1 -11   13.59    0.72
   5   1 -11   11.95    0.66
   5  -1 -11   12.13    0.64
   5  -1 -11   12.50    0.61
  -5  -1  11   11.84    0.55
   5  -1 -11   12.37    0.64
   5  -1 -11   12.54    0.61
   5   1 -10    1.89    0.19
   5   1 -10    2.24    0.10
   5   1 -10    2.67    0.26
   5   1 -10    1.61    0.25
   5   1 -10    9.68    5.71
   5   1 -10   -5.48    3.42
   5   1 -10    2.18    0.12
   5  -1 -10    1.73    0.18
  -5  -1  10    2.16    0.16
   5  -1 -10    2.03    0.19
   5  -1 -10    2.71    0.23
   5   1  -9   19.74    0.80
   5   1  -9   20.70    0.90
   5   1  -9   20.60    4.97
  -5   1   9   21.72    2.83
   5   1  -9   18.96    0.92
   5   1  -9   19.74    0.98
   5  -1  -9   20.15    0.89
   5  -1  -9   19.81    0.89
   5  -1  -9   21.78    3.76
   5  -1  -9   19.07    0.81
   5  -1  -9   20.38    0.91
  -5  -1   9   20.68    0.86
  -5   1   8    1.80    1.12
   5   1  -8    0.85    0.17
   5   1  -8    1.04    0.15
  -5   1   8    1.06    0.14
   5   1  -8   -0.35    3.14
   5   1  -8    1.08    0.20
  -5   1   8    1.12    0.09
   5   1  -8    0.99    0.07
   5  -1  -8    1.57    2.58
  -5  -1   8    1.13    0.09
   5  -1  -8    0.95    0.06
  -5  -1   8    3.62    4.35
   5  -1  -8    1.07    0.14
   5  -1  -8    1.07    0.14
   5  -1  -8    1.17    0.15
  -5  -1   8    1.08    0.12
  -5   1   7   10.23    0.51
   5   1  -7   10.22    0.56
   5   1  -7   10.86    0.54
  -5   1   7   10.66    1.89
   5   1  -7   11.49    0.61
   5   1  -7    6.78    3.40
  -5   1   7   11.15    0.53
   5   1  -7   11.92    0.47
   5  -1  -7   10.84    0.53
  -5  -1   7   11.51    0.54
  -5  -1   7   14.53    5.27
   5  -1  -7   11.68    0.46
  -5  -1   7   11.03    0.48
   5  -1  -7   11.20    0.53
   5  -1  -7    9.66    3.13
  -5  -1   7   11.53    0.48
   5   1  -6   39.05    5.32
   5   1  -6   37.01    1.62
  -5   1   6   38.15    1.55
   5   1  -6   37.50    1.50
  -5   1   6   36.09    1.52
   5   1  -6   36.90    1.58
   5   1  -6   36.59    1.56
  -5   1   6   39.36    3.14
   5  -1  -6   38.65    1.49
   5  -1  -6   39.16    4.74
  -5  -1   6   38.76    7.06
  -5  -1   6   36.93    1.51
   5  -1  -6   37.28    1.54
  -5  -1   6   36.60    1.51
   5   1  -5    1.36    0.16
  -5   1   5    1.27    1.24
   5   1  -5    1.50    0.10
   5   1  -5    1.42    0.14
  -5   1   5    1.30    0.11
  -5   1   5    1.18    0.12
   5   1  -5    0.06    2.55
   5   1  -5   18.20   28.98
  -5   1   5   -2.84   14.25
   5   1  -5    1.35    0.16
   5  -1  -5    1.25    8.48
   5  -1  -5    2.46    2.16
   5  -1  -5    1.19    0.12
  -5  -1   5    5.80   21.67
  -5  -1   5    1.23    0.14
  -5  -1   5    1.25    0.10
   5  -1  -5    1.61    0.15
   5  -1  -5    1.36    0.08
   5   1  -4    3.12    0.22
  -5   1   4   -2.61   12.62
   5   1  -4    1.64    2.40
   5   1  -4    2.84    0.24
   5   1  -4    3.18    0.21
   5   1  -4    3.10    0.17
  -5   1   4    2.85    0.18
  -5   1   4    3.15    0.19
   5   1  -4   -9.93   22.82
  -5   1   4    8.45    1.97
   5  -1  -4    3.43    0.16
  -5  -1   4    0.16    3.30
   5  -1  -4    2.88    2.35
   5  -1  -4    3.23    0.21
  -5  -1   4    3.19    0.17
  -5  -1   4    3.21    0.16
  -5  -1   4    2.91    0.19
   5  -1  -4    3.09    0.19
   5  -1  -4   -1.95    7.00
  -5  -1   4   44.81   28.11
   5   1  -3    0.14    0.09
   5   1  -3    0.09    0.09
  -5   1   3   -1.10    1.14
   5   1  -3   -0.03    1.85
   5   1  -3   34.50   25.37
  -5   1   3    0.00    0.09
   5   1  -3    0.02    0.09
   5   1  -3    0.04    0.06
  -5   1   3    0.03    0.07
  -5   1   3    2.78   14.21
  -5  -1   3   -0.04    0.05
  -5  -1   3   -3.52    3.10
  -5  -1   3   -0.04    0.07
   5  -1  -3    0.22    0.08
   5  -1  -3   -0.02    0.04
  -5  -1   3    4.10   19.41
   5  -1  -3    0.08    0.07
   5  -1  -3   -6.18    7.91
  -5  -1   3    0.02    0.04
   5  -1  -3   -2.05    2.16
   5   1  -2   -0.06    0.09
   5   1  -2   -0.57    1.99
   5   1  -2   -0.06    0.05
   5   1  -2    0.01    0.08
   5   1  -2   -0.03    0.08
   5   1  -2   21.64   19.73
  -5   1   2   -0.02    0.09
  -5   1   2   -0.02    0.06
  -5   1   2   -0.07    0.06
  -5   1   2    0.04    0.09
   5  -1  -2    1.49    1.97
   5  -1  -2   -0.01    0.09
  -5  -1   2    0.02    0.06
   5  -1  -2   -1.73    8.05
  -5  -1   2  -12.24   14.91
   5  -1  -2   -0.06    0.06
  -5  -1   2   -0.02    0.08
  -5  -1   2   -0.03    0.05
  -5  -1   2   -0.57    2.56
  -5  -1   2    0.05    0.07
   5  -1  -2    0.02    0.05
  -5   1   1    0.58    0.10
   5   1  -1    0.58    0.08
   5   1  -1    0.79    0.14
   5   1  -1    0.64    0.10
   5   1  -1    4.97    2.47
  -5   1   1    0.60    1.52
  -5   1   1    0.84    0.13
   5   1  -1    0.32   17.56
  -5   1   1    0.73    0.12
  -5   1   1  -11.46   16.00
  -5  -1   1    0.58    0.09
   5  -1  -1    2.23    2.23
  -5  -1   1    0.74    0.11
  -5  -1   1    3.78    2.54
   5  -1  -1    5.77   12.55
   5  -1  -1    0.64    0.08
   5  -1  -1    0.82    0.13
  -5  -1   1    0.65    0.07
   5  -1  -1    0.64    0.10
  -5  -1   1    0.83    0.10
  -5  -1   1   -9.12   16.65
   5   1   0    0.41    0.10
  -5   1   0    0.60    0.10
  -5   1   0    0.73    1.66
  -5   1   0   -2.78   18.65
  -5   1   0    0.40    0.09
   5   1   0  -10.83   16.67
  -5   1   0    0.25    0.10
   5   1   0    0.22    0.09
   5   1   0   -0.01    1.88
   5   1   0    0.16    0.07
   5   1   0    0.61    0.13
  -5  -1   0    0.50    0.09
   5  -1   0    1.57   10.72
   5  -1   0    0.69    0.11
  -5  -1   0    6.57   13.45
  -5  -1   0    0.52    0.09
   5  -1   0    0.37    0.08
  -5  -1   0    0.48    0.07
   5  -1   0    2.55    2.75
  -5  -1   0   -0.12    2.33
   5  -1   0    0.45    0.10
  -5  -1   0    0.42    0.09
   5   1   1    0.31    1.76
   5   1   1    0.65   19.73
  -5   1  -1   -1.90   15.17
  -5   1  -1   -0.05    0.08
   5   1   1   -0.03    0.06
  -5   1  -1    0.07    1.72
  -5   1  -1    0.05    0.08
   5   1   1   -0.09    0.06
   5   1   1   -0.09    0.07
  -5   1  -1    0.07    0.09
  -5  -1  -1   -2.92    2.01
   5  -1   1   -0.05    0.07
   5  -1   1    1.54    2.72
   5  -1   1  -28.14   10.40
  -5  -1  -1    0.01    0.06
   5  -1   1    0.01    0.06
  -5  -1  -1    0.13    0.07
  -5  -1  -1    0.06    0.06
   5  -1   1    0.16    0.09
  -5  -1  -1    3.79   14.98
  -5  -1  -1    0.00    0.06
  -5   1  -2   30.76    1.24
   5   1   2   25.92    3.41
  -5   1  -2    8.37   18.64
  -5   1  -2   34.45    4.98
   5   1   2   17.83   21.42
  -5   1  -2   28.92    1.23
   5   1   2   27.17    1.25
   5   1   2   29.95    1.21
   5  -1   2   25.31   15.83
  -5  -1  -2   29.87    1.20
   5  -1   2   28.12    1.26
  -5  -1  -2   35.60   22.23
   5  -1   2   29.88    1.21
   5  -1   2   29.26    1.25
  -5  -1  -2   29.18    1.25
   5  -1   2   34.02    5.66
  -5  -1  -2   29.06    4.56
  -5  -1  -2   29.19    1.21
   5   1   3    1.17    1.43
  -5   1  -3  -22.33   19.04
  -5   1  -3   -0.41    2.01
   5   1   3  -12.96   15.97
   5  -1   3   -3.10   16.19
  -5  -1  -3  -27.47   11.22
  -5  -1  -3   -0.96    2.31
   5  -1   3    4.23    3.10
   5   1   4   18.04    0.77
   5   1   4   17.80    0.82
  -5   1  -4   17.70    0.80
   5   1   4   22.56    3.54
  -5   1  -4   14.85    3.91
  -5  -1  -4   18.01    0.75
   5  -1   4   18.19    0.83
   5  -1   4   12.59    4.47
   5  -1   4   18.76    0.73
  -5  -1  -4   17.51    0.77
  -5  -1  -4   27.06    4.52
  -5  -1  -4   17.55    0.80
  -5  -1  -4   18.44    0.79
  -5   1  -5   18.24    0.83
   5   1   5   19.12    0.82
   5   1   5   17.32    2.95
  -5   1  -5   19.00    0.85
  -5   1  -5   22.41    4.61
   5   1   5   19.89    0.88
  -5  -1  -5   19.33    0.82
   5  -1   5   18.62    0.89
  -5  -1  -5   20.23    0.79
  -5  -1  -5   18.79    0.81
  -5  -1  -5   18.08    0.84
  -5  -1  -5   22.23    4.63
   5  -1   5    6.73    4.65
   5  -1   5   19.94    0.77
   5   1   6   21.00    0.93
   5   1   6   27.70    3.82
  -5   1  -6   20.83    0.93
  -5   1  -6   21.57    0.96
   5   1   6   21.94    0.99
   5  -1   6   21.52    0.88
  -5  -1  -6   21.91    0.92
  -5  -1  -6   21.53    0.92
   5  -1   6   22.21    0.87
   5  -1   6   19.17    5.87
  -5  -1  -6   18.16    4.44
  -5  -1  -6   21.74    0.89
   5  -1   6   22.24    1.00
  -5  -1  -6   21.60    0.95
  -5   1  -7   49.63    2.10
   5   1   7   49.35    2.07
   5   1   7   49.61    2.13
  -5   1  -7   50.70    2.06
  -5   1  -7   49.68    6.04
   5   1   7   46.31    4.58
   5  -1   7   48.10    2.13
  -5  -1  -7   54.77    6.70
  -5  -1  -7   50.06    2.09
  -5  -1  -7   51.58    2.06
   5  -1   7   61.65    9.37
  -5  -1  -7   49.97    2.02
   5  -1   7   51.30    2.00
   5  -1   7   51.41    2.00
  -5  -1  -7   49.73    2.05
   5   1   8    4.32    0.25
  -5   1  -8    4.02    0.24
  -5   1  -8    3.70    0.27
  -5   1  -8    1.89    2.60
   5   1   8    2.47    1.81
  -5  -1  -8   -0.77    3.31
  -5  -1  -8    3.58    0.20
  -5  -1  -8    3.94    0.26
   5  -1   8    4.53    0.33
   5  -1   8   -1.33    5.55
   5   1   9    4.08    3.58
  -5   1  -9    1.48    0.14
  -5   1  -9    1.30    0.18
  -5   1  -9    5.31    4.48
   5   1   9    1.39    0.18
  -5  -1  -9   -4.11    4.79
  -5  -1  -9    1.29    0.11
  -5  -1  -9    1.35    0.17
   5  -1   9    7.52    8.81
   5  -1   9    1.63    0.24
  -5   1 -10    0.24    0.14
   5   1  10   -3.40    3.52
  -5   1 -10    3.26    4.58
  -5   1 -10    0.31    0.11
  -5  -1 -10    0.54    5.06
  -5  -1 -10    0.38    0.10
   5  -1  10   10.06    9.14
  -5  -1 -10    0.32    0.08
   5  -1  10    0.62    0.19
  -5  -1 -10    0.29    0.13
  -5   1 -11    0.25    0.14
  -5   1 -11    0.36    0.11
  -5  -1 -11    0.25    0.10
  -5  -1 -11    0.22    0.12
  -5  -1 -11    0.34    0.08
  -5   1 -12    2.08    0.23
  -5   1 -12    2.16    0.19
  -5  -1 -12    1.54    0.22
  -5  -1 -12    2.00    0.17
  -5  -1 -12    1.81    0.16
  -5   1 -13    0.02    0.11
  -5   1 -13    0.07    0.14
  -5  -1 -13    0.08    0.13
  -5  -1 -13    0.01    0.08
  -5  -1 -13    0.07    0.09
  -5   1 -14    5.72    0.34
  -5   1 -14    5.35    0.40
  -5  -1 -14    6.57    0.40
  -5  -1 -14    5.63    0.31
  -5  -1 -14    5.17    0.32
  -5   1 -15    0.10    0.13
  -5   1 -15    0.24    0.17
  -5  -1 -15    0.00    0.09
  -5  -1 -15    0.19    0.16
  -5   1 -16    5.70    0.41
  -5   1 -16    5.13    0.34
  -5  -1 -16    5.19    0.37
  -5  -1 -16    5.41    0.33
  -5   1 -17    0.47    0.17
  -5   1 -17    0.79    0.23
  -5  -1 -17    0.98    0.22
  -5  -1 -17    0.73    0.15
  -5   1 -18    0.28    0.28
  -5   1 -18    0.09    0.18
  -5  -1 -18   -0.14    0.14
  -5  -1 -18    0.10    0.13
  -5   1 -19    0.13    0.29
  -5   1 -19    0.20    0.20
  -5  -1 -19   -0.16    0.17
  -5  -1 -19    0.17    0.13
   5   2 -20    0.47    0.34
   5   2 -20   -0.11    0.24
   5  -2 -20   -0.01    0.18
   5  -2 -20    0.60    0.26
   5  -2 -20   -0.15    0.20
   5  -2 -20    0.00    0.23
   5   2 -19   -0.11    0.26
   5   2 -19    0.33    0.27
   5  -2 -19    0.48    0.25
   5  -2 -19    0.12    0.17
   5  -2 -19   -0.01    0.22
   5  -2 -19    0.14    0.22
   5   2 -18    0.43    0.30
   5   2 -18    0.58    0.23
   5  -2 -18    0.17    0.22
   5  -2 -18    0.16    0.24
   5  -2 -18    0.26    0.16
   5  -2 -18    0.46    0.24
   5   2 -17    0.54    0.30
   5   2 -17    0.55    0.26
   5  -2 -17    0.27    0.21
   5  -2 -17    0.69    0.24
   5  -2 -17    0.73    0.21
   5  -2 -17    0.59    0.23
   5   2 -16    0.49    0.25
   5   2 -16    0.75    0.34
   5  -2 -16    0.40    0.20
   5  -2 -16    0.35    0.19
   5  -2 -16    0.24    0.16
   5  -2 -16    0.25    0.20
   5   2 -15    0.06    0.22
   5   2 -15    0.13    0.21
   5  -2 -15   -0.19    0.14
   5  -2 -15    0.05    0.17
   5  -2 -15   -0.05    0.15
   5  -2 -15   -0.05    0.13
   5   2 -14   -0.15    0.19
   5   2 -14   -0.20    0.16
   5  -2 -14   -0.06    0.17
   5  -2 -14   -0.01    0.15
   5  -2 -14   -0.17    0.11
   5  -2 -14   -0.12    0.16
  -5  -2  14    0.16    0.14
   5   2 -13   10.12    0.72
   5  -2 -13   13.24    0.63
  -5  -2  13   11.48    0.60
   5  -2 -13   11.65    0.60
   5  -2 -13   11.98    0.65
   5  -2 -13   11.82    0.70
   5   2 -12   24.74    1.31
   5  -2 -12   26.98    1.16
  -5  -2  12   24.61    1.17
   5  -2 -12   26.55    1.32
   5  -2 -12   27.97    1.17
   5   2 -11    4.09    0.40
   5  -2 -11    4.52    0.29
   5  -2 -11    4.45    0.34
   5  -2 -11    5.10    0.30
  -5  -2  11    4.77    0.31
   5  -2 -11    4.39    0.21
   5  -2 -11    4.24    0.18
  -5  -2  11    4.32    0.23
   5  -2 -11    4.19    0.38
   5   2 -10    9.59    0.62
   5   2 -10   10.15    9.16
   5   2 -10    2.15   11.75
  -5   2  10   10.82    5.44
   5  -2 -10    9.62    0.49
   5  -2 -10    9.93    0.41
   5  -2 -10    9.90    0.48
   5  -2 -10    9.71    0.53
   5  -2 -10    9.43    0.44
  -5  -2  10    9.78    0.44
   5   2  -9  -10.39    9.43
   5   2  -9    2.89    7.71
  -5   2   9   -0.06    2.57
   5   2  -8   20.01    8.24
   5   2  -8    9.39    0.51
   5   2  -8    7.26    5.63
  -5   2   8   11.03    3.23
   5   2  -8    8.70    0.56
   5  -2  -8    9.22    0.41
   5  -2  -8    9.33    0.40
   5  -2  -8   10.27    5.38
  -5  -2   8    9.06    0.48
   5  -2  -8    8.96    0.50
  -5  -2   8    9.02    0.41
   5  -2  -8    8.73    0.45
   5   2  -7   17.70    0.83
   5   2  -7   17.46    0.88
   5   2  -7   16.52    6.56
  -5   2   7   18.52    4.15
  -5   2   7   16.66    0.76
  -5  -2   7   17.18    0.70
  -5  -2   7   16.38    0.73
   5  -2  -7   17.07    0.77
   5  -2  -7   16.63    0.73
   5  -2  -7   13.69    5.69
  -5  -2   7   17.39    0.80
   5  -2  -7   16.97    0.81
   5  -2  -7   17.90    0.71
  -5   2   6   20.90    0.91
   5   2  -6   16.48    6.56
   5   2  -6   20.15    0.96
   5   2  -6   20.70    0.87
   5   2  -6   19.93    0.95
  -5   2   6   30.13    5.25
   5   2  -6   19.64    0.99
   5  -2  -6   21.11    0.83
  -5  -2   6   21.33    0.85
   5  -2  -6   19.98    0.93
  -5  -2   6   25.57    8.41
   5  -2  -6   26.86    6.73
   5  -2  -6   20.41    0.90
  -5  -2   6   20.28    0.87
  -5  -2   6   20.97    0.94
   5  -2  -6   20.46    0.88
  -5   2   5    0.01    0.09
   5   2  -5   -0.02    0.07
   5   2  -5   -0.06    0.12
   5   2  -5    0.05    0.14
   5   2  -5    0.35    4.80
   5   2  -5   -0.06    0.10
  -5   2   5   -2.06    2.72
   5  -2  -5   -0.03    0.06
  -5  -2   5    0.01    0.05
   5  -2  -5   -0.01    0.11
  -5  -2   5    0.13    0.12
   5  -2  -5    0.12    0.09
   5  -2  -5   -2.10    4.28
  -5  -2   5    0.03    0.07
  -5  -2   5   -0.14    5.09
   5   2  -4   -2.12    4.34
   5   2  -4    0.26    0.14
   5   2  -4    0.58    0.11
   5   2  -4    0.53    0.14
  -5   2   4   -3.34    3.12
  -5   2   4    0.32    0.05
   5   2  -4    0.36    0.14
   5  -2  -4    0.57    0.14
   5  -2  -4    0.41    0.10
  -5  -2   4    0.51    0.08
   5  -2  -4    3.56    4.19
  -5  -2   4    0.49    0.10
  -5  -2   4    0.28    0.13
   5  -2  -4    0.12    0.10
   5   2  -3   57.94    2.40
  -5   2   3   57.00    2.35
   5   2  -3   56.06    2.33
   5   2  -3   57.91    2.38
  -5   2   3   58.19    2.28
   5   2  -3   56.83    2.34
   5   2  -3   38.96    8.49
   5  -2  -3   49.36    8.04
  -5  -2   3   56.77    2.35
   5  -2  -3   55.07    2.35
  -5  -2   3   58.05    2.31
   5  -2  -3   57.36    2.33
   5  -2  -3   56.02    2.34
  -5  -2   3   54.85    9.22
  -5  -2   3   56.36    2.32
   5   2  -2   25.31    1.11
  -5   2   2   24.84    1.09
   5   2  -2   22.55    6.05
  -5   2   2   28.17    5.98
   5   2  -2   22.59    1.09
  -5   2   2   24.60    1.01
  -5  -2   2   23.78    6.97
   5  -2  -2   24.21    1.07
   5  -2  -2   23.32    1.07
  -5  -2   2   25.25    1.04
   5  -2  -2   25.11    1.06
  -5  -2   2   24.60    1.08
   5  -2  -2   31.29    7.22
  -5  -2   2   24.62    1.05
   5   2  -1    0.88    3.64
   5   2  -1    0.82    0.16
  -5   2   1    4.10    3.25
  -5   2   1    0.84    0.16
  -5   2   1    1.12    0.12
   5   2  -1    0.89    0.12
   5  -2  -1   -0.80    4.03
   5  -2  -1    1.09    0.14
   5  -2  -1    1.13    0.14
  -5  -2   1    1.08    0.13
  -5  -2   1    1.00    0.13
  -5  -2   1   -0.03    4.32
  -5  -2   1    1.11    0.16
   5  -2  -1    1.05    0.17
  -5   2   0   30.40    1.32
  -5   2   0   30.01    1.27
   5   2   0   31.30    1.26
   5   2   0   29.58    1.31
  -5   2   0   18.37    5.32
   5   2   0   28.23    6.09
  -5  -2   0   39.11    8.34
  -5  -2   0   30.59    1.28
   5  -2   0   26.30    7.19
   5  -2   0   30.25    1.31
   5  -2   0   31.61    1.29
  -5  -2   0   29.89    1.29
   5  -2   0   30.34    1.29
  -5  -2   0   29.56    1.28
   5   2   1   -3.43    3.04
   5   2   1    3.79    0.27
  -5   2  -1    2.98    0.26
   5   2   1    3.58    0.20
  -5   2  -1    3.70    0.26
  -5   2  -1    2.63    3.63
  -5   2  -1    3.62    0.24
   5  -2   1    3.48    0.23
  -5  -2  -1    3.59    0.24
  -5  -2  -1   10.31    4.93
   5  -2   1    5.11    5.64
   5  -2   1    3.22    0.26
   5  -2   1    3.44    0.24
  -5  -2  -1    3.42    0.23
  -5  -2  -1    3.69    0.24
   5   2   2    9.57    4.48
   5   2   2   16.83    0.69
   5   2   2   15.81    0.75
  -5   2  -2   15.90    0.75
  -5   2  -2   18.69    5.82
  -5   2  -2   15.98    0.77
  -5  -2  -2   16.70    0.73
  -5  -2  -2   16.46    0.74
  -5  -2  -2   18.91    6.53
  -5  -2  -2   16.06    0.75
   5  -2   2    8.78    5.60
   5  -2   2   15.63    0.77
   5   2   3   35.48    1.44
  -5   2  -3   45.38    8.36
   5   2   3   35.60    6.11
   5   2   3   34.96    1.52
  -5   2  -3   35.49    1.54
  -5   2  -3   36.46    1.51
  -5  -2  -3   35.44    1.48
   5  -2   3   43.32    9.65
  -5  -2  -3   34.57    1.50
   5  -2   3   35.09    1.55
   5  -2   3   35.60    1.48
  -5  -2  -3   29.78    7.44
  -5  -2  -3   36.18    1.52
  -5   2  -4   40.69    8.41
  -5   2  -4   31.59    1.31
   5   2   4   30.61    1.24
   5   2   4   37.44    6.47
   5   2   4   29.98    1.32
  -5   2  -4   30.31    1.35
  -5  -2  -4   31.93    1.24
   5  -2   4   31.76    1.28
  -5  -2  -4   30.09    1.27
  -5  -2  -4   11.99    5.82
   5  -2   4   29.73    1.35
  -5  -2  -4   27.75    1.30
  -5  -2  -4   30.41    1.32
   5  -2   4   33.57    9.44
  -5   2  -5    7.91    5.35
  -5   2  -5    3.45    0.27
   5   2   5    3.35    0.26
   5   2   5    3.05    0.16
   5   2   5    3.56    3.11
  -5   2  -5    2.91    0.22
  -5  -2  -5    2.79    5.55
   5  -2   5   -8.95    5.84
  -5  -2  -5    3.27    0.16
   5  -2   5    2.90    0.20
  -5  -2  -5    2.65    0.24
   5  -2   5    3.66    0.29
  -5  -2  -5    2.98    0.19
  -5  -2  -5    3.40    0.24
   5   2   6   22.84    1.07
   5   2   6   23.55    4.76
  -5   2  -6   25.31    1.11
   5   2   6   24.53    0.97
  -5   2  -6   20.92    7.06
  -5   2  -6   23.87    1.04
  -5  -2  -6   23.39    1.07
  -5  -2  -6   22.48    0.99
   5  -2   6   23.10    1.00
   5  -2   6   23.40    1.12
   5  -2   6   20.90    8.34
  -5  -2  -6   24.93    0.97
  -5  -2  -6   23.36    1.05
  -5  -2  -6   37.22    8.54
  -5   2  -7    2.42    0.21
  -5   2  -7    2.04    0.25
  -5   2  -7    4.78    6.29
   5   2   7    2.40    0.23
   5   2   7   -4.59    3.32
   5  -2   7    2.83    0.26
  -5  -2  -7    2.43    0.23
  -5  -2  -7    0.93    7.55
  -5  -2  -7    2.37    0.15
   5  -2   7    4.75    9.84
   5  -2   7    2.44    0.16
  -5  -2  -7    2.45    0.13
  -5  -2  -7    2.64    0.21
  -5   2  -8    1.36    0.17
   5   2   8    1.08    0.19
  -5   2  -8    1.47    0.24
   5   2   8    4.61    3.78
  -5   2  -8    0.22    6.10
  -5  -2  -8    1.12    0.09
  -5  -2  -8    1.12    0.13
   5  -2   8    2.94    9.47
  -5  -2  -8    1.10    0.20
  -5  -2  -8    1.37    0.19
   5  -2   8    1.06    0.09
  -5  -2  -8   -6.60    7.53
   5  -2   8    1.39    0.24
  -5   2  -9    0.06    0.10
  -5   2  -9   -0.06    0.14
   5  -2   9    0.30    0.18
  -5  -2  -9    0.08    0.13
  -5  -2  -9    0.08    0.06
  -5  -2  -9    0.03    0.12
  -5  -2  -9    0.11    0.06
  -5   2 -10    1.27    0.24
  -5   2 -10    1.07    0.17
   5  -2  10    0.89    0.24
  -5  -2 -10    0.86    0.14
  -5  -2 -10    0.85    0.09
  -5  -2 -10    0.78    0.18
  -5  -2 -10    0.88    0.17
  -5   2 -11    0.09    0.16
  -5   2 -11    0.06    0.11
  -5  -2 -11    0.14    0.14
   5  -2  11   -0.12    0.13
  -5  -2 -11    0.07    0.08
  -5  -2 -11   -0.07    0.12
  -5  -2 -11   -0.02    0.05
  -5   2 -12    0.08    0.18
  -5   2 -12    0.24    0.13
  -5  -2 -12    0.13    0.15
  -5  -2 -12    0.21    0.10
  -5  -2 -12    0.11    0.13
  -5  -2 -12    0.09    0.06
  -5   2 -13    0.68    0.16
  -5   2 -13    1.06    0.25
  -5  -2 -13    0.75    0.17
  -5  -2 -13    0.61    0.19
  -5  -2 -13    0.48    0.10
  -5   2 -14    0.22    0.14
  -5   2 -14    0.35    0.25
  -5   2 -14    0.19    0.18
  -5  -2 -14    0.14    0.08
  -5  -2 -14    0.34    0.15
  -5  -2 -14    0.10    0.17
  -5   2 -15    3.59    0.37
  -5   2 -15    2.56    0.42
  -5   2 -15    2.93    0.26
  -5  -2 -15    3.49    0.27
  -5  -2 -15    3.28    0.22
  -5  -2 -15    3.51    0.25
  -5  -2 -15    3.93    0.34
  -5   2 -16    0.14    0.21
  -5   2 -16    0.32    0.15
  -5   2 -16    0.71    0.31
  -5  -2 -16    0.24    0.10
  -5  -2 -16    0.41    0.20
  -5  -2 -16    0.81    0.17
  -5   2 -17    1.44    0.39
  -5   2 -17    0.93    0.27
  -5  -2 -17    0.72    0.17
  -5  -2 -17    0.75    0.14
  -5  -2 -17    1.01    0.26
  -5   2 -18   -0.14    0.27
  -5  -2 -18    0.12    0.11
  -5  -2 -18    0.24    0.20
   5   3 -19    0.10    0.29
   5   3 -19   -0.20    0.16
   5  -3 -19   -0.38    0.23
   5  -3 -19    0.22    0.26
   5   3 -18   -0.04    0.29
   5   3 -18    0.17    0.25
   5  -3 -18   -0.20    0.24
   5  -3 -18    0.37    0.26
   5   3 -17    0.59    0.29
   5   3 -17    0.28    0.31
   5  -3 -17    0.35    0.28
   5  -3 -17    0.40    0.19
   5  -3 -17    0.12    0.22
   5   3 -16    0.71    0.33
   5  -3 -16   -0.05    0.13
   5  -3 -16    0.19    0.23
   5  -3 -16    0.57    0.26
   5   3 -15    0.05    0.25
   5  -3 -15    0.20    0.14
   5  -3 -15   -0.18    0.21
   5  -3 -15    0.22    0.23
   5   3 -14   -0.09    0.24
   5  -3 -14    0.02    0.12
   5  -3 -14    0.01    0.10
   5  -3 -14   -0.11    0.18
   5  -3 -14    0.07    0.21
  -5  -3  14    0.01    0.08
   5   3 -13   -0.09    0.21
   5  -3 -13    0.13    0.13
   5  -3 -13    0.04    0.04
   5  -3 -13    0.17    0.22
   5  -3 -13    0.03    0.17
  -5  -3  13   -0.01    0.17
  -5  -3  13    0.16    0.08
   5  -3 -13    0.11    0.06
   5  -3 -13    0.07    0.09
   5   3 -12    1.13    0.26
  -5  -3  12    0.66    0.11
   5  -3 -12    0.58    0.23
   5  -3 -12    0.74    0.16
   5  -3 -12    0.66    0.11
  -5  -3  12    0.95    0.23
   5  -3 -12    0.84    0.09
   5  -3 -12    0.25    0.23
   5  -3 -12    0.86    0.09
   5  -3 -12    0.71    0.08
   5   3 -11   13.27    0.81
  -5  -3  11   13.49    0.70
  -5  -3  11   13.70    0.59
   5  -3 -11   12.72    0.77
   5  -3 -11   13.28    0.58
   5  -3 -11   11.99    0.61
   5  -3 -11   13.30    0.73
   5  -3 -11   13.66    0.64
   5   3 -10    3.15    0.35
   5  -3 -10    3.37    0.32
   5  -3 -10    2.82    0.24
   5  -3 -10    4.07    0.27
  -5  -3  10    3.06    0.22
   5  -3 -10    3.77    0.22
   5  -3 -10    3.82    0.38
  -5  -3  10    3.01    0.31
   5   3  -9    3.44    0.37
  -5  -3   9    3.64    0.22
  -5  -3   9    3.39    0.16
   5  -3  -9    3.79    0.26
  -5  -3   9    3.24    0.32
   5  -3  -9    3.73    0.37
   5  -3  -9    3.17    0.22
   5  -3  -9    3.33    0.31
   5  -3  -9    3.70    0.26
  -5  -3   9    3.21    0.15
   5   3  -8    1.91    0.31
   5   3  -8    2.19    0.30
   5  -3  -8    2.06    0.18
   5  -3  -8    2.09    0.21
  -5  -3   8    1.70    0.11
  -5  -3   8    1.58    0.24
   5  -3  -8    2.10    0.25
  -5  -3   8    1.58    0.16
   5  -3  -8    2.01    0.20
   5   3  -7    0.32    0.21
   5  -3  -7    0.45    0.17
  -5  -3   7    0.40    0.17
   5  -3  -7    0.27    0.14
   5  -3  -7    0.17    0.10
  -5  -3   7    0.28    0.10
  -5  -3   7    0.32    0.08
   5  -3  -7    0.19    0.11
  -5   3   6    6.55    7.32
   5   3  -6    1.01    9.64
   5   3  -6    5.91   11.60
   5   3  -6    0.46    0.19
  -5  -3   6    0.39    0.16
   5  -3  -6    0.14    0.11
  -5  -3   6    0.33    0.11
   5  -3  -6   -5.97    9.35
  -5  -3   6    0.17    0.08
   5  -3  -6    0.20    0.12
  -5   3   5   -0.87    7.34
   5   3  -5    0.12    0.15
   5   3  -5   11.00    9.39
  -5  -3   5    0.24    0.11
   5  -3  -5   11.18   10.28
   5  -3  -5   -0.12    0.10
   5  -3  -5    0.17    0.12
   5  -3  -5    0.47    0.17
  -5  -3   5    0.25    0.18
  -5   3   4   10.03    7.41
   5   3  -4   -3.32    8.55
   5   3  -4    1.39    0.21
  -5   3   4    1.47    0.19
  -5  -3   4    1.10    0.14
   5  -3  -4    1.15    0.16
   5  -3  -4    1.02    0.16
  -5  -3   4    0.91    0.15
   5  -3  -4    2.33    9.09
   5  -3  -4    1.13    0.20
  -5  -3   4    1.36    0.22
  -5   3   3    1.38    0.22
  -5   3   3    1.14    0.07
  -5   3   3    0.50    4.94
   5   3  -3    1.41    0.18
  -5   3   3    1.18    0.08
   5   3  -3    1.18    0.22
   5   3  -3  -13.27    5.82
  -5  -3   3    0.89    0.13
  -5  -3   3    1.29    0.16
   5  -3  -3    1.05    0.18
   5  -3  -3    1.40    0.22
   5  -3  -3    3.01    7.22
   5  -3  -3    1.11    0.19
  -5  -3   3    2.24    7.78
  -5  -3   3    1.13    0.20
   5   3  -2    4.20    7.47
  -5   3   2    4.03    5.23
   5  -3  -2    4.46    6.41
  -5  -3   2   -0.38    7.40
   5   3  -1   -1.62    6.46
  -5   3   1    1.14    0.13
  -5   3   1    1.57    0.25
   5   3  -1    1.17    0.15
  -5   3   1    1.37    0.14
   5   3  -1    1.07    0.19
  -5  -3   1    4.94    7.60
  -5  -3   1    1.10    0.16
   5  -3  -1    0.95    0.18
  -5  -3   1    0.88    0.18
  -5  -3   1    1.06    0.14
   5  -3  -1    1.14    0.18
   5  -3  -1    1.02    0.19
   5  -3  -1   -6.68    6.00
  -5   3   0    7.26    6.01
  -5   3   0    2.82    0.19
   5   3   0    2.53    0.21
   5   3   0    2.82    0.26
  -5   3   0    2.29    0.19
   5   3   0    8.23    6.92
  -5   3   0    2.68    0.28
  -5  -3   0    2.99    0.23
  -5  -3   0    4.85    8.99
   5  -3   0   -0.90    8.02
  -5  -3   0    2.61    0.23
  -5  -3   0    2.51    0.23
   5  -3   0    2.66    0.24
   5  -3   0    2.49    0.24
  -5   3  -1    0.18    0.16
   5   3   1   -5.06    5.72
   5   3   1   -0.01    0.06
   5   3   1    0.17    0.12
  -5   3  -1   -0.67    6.19
  -5  -3  -1   -6.97    7.69
   5  -3   1    0.02    0.13
  -5  -3  -1    0.20    0.12
  -5  -3  -1    0.02    0.11
   5  -3   1    7.54    7.50
   5  -3   1   -0.15    0.11
  -5  -3  -1   -0.05    0.11
  -5   3  -2    8.58    6.98
   5   3   2    2.16    0.21
   5   3   2    1.77    0.14
   5   3   2    3.18    5.64
  -5   3  -2    1.59    0.18
  -5   3  -2    1.90    0.25
  -5  -3  -2   -1.26    8.05
  -5  -3  -2    1.69    0.20
  -5  -3  -2    2.08    0.21
   5  -3   2    1.34    8.27
   5  -3   2    1.77    0.21
   5  -3   2    2.02    0.22
  -5  -3  -2    2.16    0.22
   5   3   3    0.75    0.10
  -5   3  -3    0.76    0.16
   5   3   3    1.05    0.17
   5   3   3    0.68    0.09
  -5   3  -3   -5.53    8.26
   5   3   3   -5.03    6.80
  -5   3  -3    0.82    0.22
  -5  -3  -3   17.59   11.37
   5  -3   3    2.38   10.93
  -5  -3  -3    0.60    0.15
   5  -3   3    0.57    0.18
  -5  -3  -3    0.75    0.18
   5  -3   3    0.80    0.16
  -5  -3  -3    0.57    0.16
  -5   3  -4   11.03   10.45
   5   3   4    2.71    7.11
  -5  -3  -4    5.10   10.53
   5  -3   4   13.96   12.74
   5   3   5    4.44    6.73
  -5   3  -5   16.22   10.06
  -5  -3  -5   13.62   10.36
   5  -3   5   11.38   12.03
   5   3   6    0.41    0.16
  -5   3  -6    0.21    0.15
  -5   3  -6    0.10    0.18
  -5  -3  -6    0.24    0.11
  -5  -3  -6    0.12    0.15
  -5  -3  -6    0.03    0.13
   5  -3   6   -0.19    0.15
   5  -3   6    0.35    0.12
   5   3   7    0.03    0.12
  -5  -3  -7    0.05    0.15
  -5  -3  -7   -0.07    0.13
  -5  -3  -7    0.22    0.09
   5  -3   7   -0.13    0.16
   5  -3   7    0.04    0.10
   5   3   8   -0.05    0.12
  -5   3  -8    0.24    0.18
  -5   3  -8   -0.03    0.17
  -5  -3  -8   -0.10    0.08
  -5  -3  -8    0.00    0.13
   5  -3   8   -0.20    0.16
  -5  -3  -8   -0.04    0.13
  -5   3  -9    1.35    0.29
  -5   3  -9    0.86    0.22
   5   3   9    1.03    0.21
   5  -3   9    1.86    0.32
  -5  -3  -9    1.39    0.23
   5  -3   9    1.01    0.12
  -5  -3  -9    0.72    0.19
  -5  -3  -9    1.11    0.12
  -5   3 -10    0.60    0.25
  -5   3 -10    0.94    0.27
  -5  -3 -10    1.06    0.21
   5  -3  10    1.03    0.26
  -5  -3 -10    0.81    0.12
  -5  -3 -10    1.84    0.24
   5  -3  10    0.91    0.10
  -5   3 -11    3.06    0.40
  -5   3 -11    3.43    0.37
  -5  -3 -11    3.28    0.30
  -5  -3 -11    3.21    0.30
   5  -3  11    3.16    0.15
  -5   3 -12    0.03    0.23
  -5   3 -12   -0.09    0.19
  -5  -3 -12    0.11    0.18
  -5  -3 -12    0.19    0.18
  -5  -3 -12    0.17    0.07
  -5   3 -13    0.39    0.24
  -5  -3 -13    0.12    0.16
  -5  -3 -13    0.10    0.17
  -5   3 -14    0.01    0.23
  -5   3 -14    0.11    0.23
  -5  -3 -14    0.10    0.17
  -5  -3 -14    0.21    0.19
  -5  -3 -14    0.00    0.06
  -5   3 -15    0.51    0.31
  -5   3 -15    0.46    0.27
  -5  -3 -15    0.30    0.19
  -5  -3 -15    0.52    0.10
  -5  -3 -15    0.28    0.21
  -5   3 -16    0.65    0.33
  -5  -3 -16    1.02    0.23
  -5  -3 -16    0.96    0.13
  -5  -3 -16    0.88    0.25
  -5   3 -17    0.25    0.33
  -5  -3 -17   -0.25    0.16
  -5  -3 -17   -0.17    0.19
  -5  -3 -17    0.02    0.09
   5   4 -17    0.23    0.31
   5  -4 -17    0.12    0.33
   5  -4 -17    0.12    0.30
   5   4 -16   -0.07    0.28
   5  -4 -16    0.31    0.26
   5  -4 -16   -0.01    0.30
   5   4 -15    0.22    0.30
  -5  -4  15    0.08    0.10
   5  -4 -15    0.50    0.33
   5  -4 -15    0.37    0.27
   5  -4 -15    0.11    0.09
   5  -4 -15    0.05    0.04
   5   4 -14    0.19    0.28
   5  -4 -14    0.15    0.29
   5  -4 -14   -0.10    0.07
   5  -4 -14    0.27    0.26
  -5  -4  14    0.05    0.10
   5  -4 -14   -0.02    0.08
   5   4 -13    0.26    0.28
   5  -4 -13    0.61    0.28
   5  -4 -13   -0.02    0.21
  -5  -4  13    0.49    0.12
   5  -4 -13    0.52    0.11
   5  -4 -13    0.46    0.15
   5   4 -12    1.94    0.40
   5  -4 -12    1.47    0.17
   5  -4 -12    1.57    0.19
   5  -4 -12    1.71    0.37
   5  -4 -12    1.55    0.20
  -5  -4  12    1.51    0.17
  -5  -4  12    1.46    0.29
   5   4 -11    0.27    0.25
  -5  -4  11    0.31    0.25
   5  -4 -11    0.44    0.27
   5  -4 -11    0.22    0.13
   5  -4 -11    0.19    0.12
  -5  -4  11    0.11    0.10
   5  -4 -11    0.15    0.21
   5  -4 -11    0.08    0.13
   5   4 -10    1.89    0.36
   5  -4 -10    2.33    0.31
  -5  -4  10    2.06    0.30
   5  -4 -10    1.60    0.19
  -5  -4  10    1.63    0.11
   5  -4 -10    1.97    0.38
   5  -4 -10    1.53    0.23
  -5  -4  10    1.67    0.19
   5  -4 -10    1.70    0.21
   5   4  -9    0.21    0.22
   5  -4  -9    0.24    0.21
   5  -4  -9    0.56    0.16
  -5  -4   9    0.60    0.12
   5  -4  -9    0.17    0.15
   5  -4  -9   -0.03    0.21
  -5  -4   9    0.20    0.21
  -5  -4   9    0.16    0.13
  -5  -4   9    0.27    0.08
   5  -4  -9    0.38    0.15
   5   4  -8    0.37    0.23
   5  -4  -8    0.57    0.18
  -5  -4   8    0.15    0.12
  -5  -4   8    0.09    0.21
   5  -4  -8    0.17    0.23
   5  -4  -8    0.66    0.24
   5  -4  -8    0.45    0.18
   5  -4  -8    0.67    0.17
   5   4  -7    0.56    0.24
   5  -4  -7    0.95    0.20
   5  -4  -7    0.71    0.18
   5  -4  -7    0.60    0.22
  -5  -4   7    1.04    0.26
   5  -4  -7    0.60    0.23
   5  -4  -7    1.14    0.22
  -5  -4   7    0.84    0.17
  -5  -4   7    0.87    0.14
   5   4  -6   -0.10    0.17
   5  -4  -6   -0.02    0.14
   5  -4  -6   -0.02    0.14
   5  -4  -6    0.27    0.17
   5  -4  -6   -0.20    0.16
  -5  -4   6    0.09    0.12
  -5  -4   6    0.02    0.18
  -5  -4   6    0.04    0.11
   5   4  -5   -0.18    0.14
  -5  -4   5    0.28    0.13
   5  -4  -5    0.06    0.14
   5  -4  -5   -0.12    0.13
   5  -4  -5    0.03    0.15
   5  -4  -5    0.17    0.19
  -5  -4   5   -0.18    0.12
  -5  -4   5    0.12    0.19
   5   4  -4    0.76    0.23
  -5  -4   4    0.38    0.15
   5  -4  -4    0.23    0.16
   5  -4  -4    0.95    0.21
   5  -4  -4    0.89    0.23
   5  -4  -4    0.65    0.21
  -5  -4   4    0.49    0.22
  -5  -4   4    0.65    0.16
   5   4  -3    2.79    0.30
   5  -4  -3    2.05    0.30
   5  -4  -3    2.51    0.27
   5  -4  -3    2.32    0.28
  -5  -4   3    2.05    0.27
  -5  -4   3    2.22    0.22
  -5  -4   3    1.87    0.22
   5  -4  -3    2.25    0.28
   5   4  -2    0.18    0.17
  -5   4   2    0.11    0.08
  -5   4   2    0.17    0.12
   5   4  -2    0.01    0.13
   5  -4  -2    0.22    0.17
  -5  -4   2    0.05    0.10
   5  -4  -2    0.37    0.19
   5  -4  -2    0.52    0.19
  -5  -4   2    0.21    0.14
  -5  -4   2    0.11    0.16
   5  -4  -2    0.16    0.19
  -5   4   1    4.25    0.26
   5   4  -1    3.75    0.29
   5   4  -1    4.17    0.34
  -5   4   1    4.07    0.27
   5  -4  -1    4.83    0.35
   5  -4  -1    3.83    0.38
  -5  -4   1    3.96    0.31
   5  -4  -1    3.57    0.34
  -5  -4   1    3.69    0.35
  -5  -4   1    4.27    0.33
   5   4   0    5.32    0.33
   5   4   0    5.09    0.39
   5  -4   0    5.65    0.41
   5  -4   0    5.45    0.40
  -5  -4   0    5.40    0.36
  -5   4  -1    6.86    0.53
   5   4   1    6.40    0.44
  -5   4  -1    7.19    0.42
   5   4   1    6.95    0.37
  -5  -4  -1    6.44    0.45
  -5  -4  -1    6.47    0.44
   5  -4   1    7.33    0.45
   5  -4   1    7.23    0.48
  -5  -4  -1    6.19    0.44
  -5   4  -2    5.06    0.45
   5   4   2    4.94    0.28
  -5   4  -2    5.15    0.37
   5   4   2    4.69    0.36
  -5  -4  -2    5.53    0.39
  -5  -4  -2    4.82    0.38
  -5  -4  -2    4.85    0.37
   5  -4   2    4.66    0.40
   5   4   3    2.01    0.24
  -5   4  -3    1.65    0.26
   5   4   3    1.60    0.16
  -5   4  -3    1.73    0.34
   5   4   3    2.07    0.15
   5  -4   3    1.89    0.30
  -5  -4  -3    1.71    0.26
  -5  -4  -3    1.94    0.26
  -5  -4  -3    2.22    0.24
   5  -4   3    1.78    0.26
   5   4   4    0.94    0.19
  -5   4  -4    1.39    0.30
   5   4   4    0.98    0.09
  -5   4  -4    1.04    0.22
   5   4   4    1.05    0.08
   5  -4   4    0.67    0.18
  -5  -4  -4    1.55    0.26
  -5  -4  -4    1.03    0.23
   5  -4   4    0.97    0.25
  -5  -4  -4    0.78    0.20
  -5   4  -5   -0.09    0.14
   5   4   5    0.14    0.15
  -5  -4  -5   -0.07    0.16
   5  -4   5   -0.16    0.13
   5  -4   5    0.04    0.18
  -5  -4  -5    0.05    0.14
  -5  -4  -5    0.21    0.18
  -5   4  -6    0.11    0.24
  -5   4  -6    0.41    0.20
   5   4   6    0.61    0.18
   5  -4   6    0.25    0.16
  -5  -4  -6    0.02    0.18
   5  -4   6    0.10    0.15
  -5  -4  -6    0.42    0.18
  -5  -4  -6    0.42    0.15
  -5   4  -7    0.71    0.29
  -5   4  -7    0.08    0.18
   5   4   7    0.55    0.18
   5  -4   7    0.75    0.17
   5  -4   7    0.19    0.22
  -5  -4  -7    0.56    0.16
  -5  -4  -7    0.34    0.18
  -5  -4  -7    0.47    0.23
  -5   4  -8    0.02    0.23
   5   4   8    0.24    0.16
  -5   4  -8    0.01    0.21
  -5  -4  -8    0.07    0.18
  -5  -4  -8    0.22    0.13
  -5  -4  -8    0.01    0.17
   5  -4   8    0.25    0.15
   5  -4   8   -0.29    0.18
  -5   4  -9    1.63    0.36
   5   4   9    1.55    0.25
  -5   4  -9    1.79    0.37
   5  -4   9    1.40    0.18
  -5  -4  -9    0.96    0.25
  -5  -4  -9    1.20    0.18
  -5  -4  -9    1.19    0.25
  -5   4 -10   -0.07    0.21
   5  -4  10   -0.01    0.27
  -5  -4 -10   -0.19    0.18
   5  -4  10    0.10    0.11
  -5  -4 -10    0.10    0.10
  -5  -4 -10    0.26    0.17
  -5   4 -11   -0.01    0.25
  -5  -4 -11    0.22    0.18
   5  -4  11    0.02    0.09
  -5  -4 -11    0.01    0.09
  -5  -4 -11   -0.21    0.17
   5  -4  11   -0.05    0.28
  -5   4 -12    0.71    0.31
  -5  -4 -12    0.55    0.11
  -5  -4 -12    0.40    0.20
   5  -4  12    0.41    0.30
  -5  -4 -12    0.36    0.22
  -5   4 -13   -0.08    0.25
  -5  -4 -13    0.14    0.09
  -5  -4 -13    0.06    0.22
  -5   4 -14    0.50    0.32
  -5  -4 -14    0.29    0.09
  -5  -4 -14    0.47    0.24
  -5  -4 -14    0.09    0.23
  -5   4 -15    0.02    0.30
  -5  -4 -15    0.22    0.24
  -5  -4 -15    0.11    0.24
  -5  -4 -15    0.35    0.09
   5   5 -13    0.71    0.36
   5  -5 -13    0.84    0.19
  -5  -5  13    0.38    0.15
   5  -5 -13    0.28    0.31
   5  -5 -13    0.78    0.32
   5   5 -12   -0.34    0.22
   5  -5 -12   -0.01    0.15
   5  -5 -12    0.14    0.27
  -5  -5  12    0.15    0.14
   5  -5 -12   -0.11    0.23
   5   5 -11    0.59    0.31
   5  -5 -11    0.50    0.29
   5  -5 -11    0.47    0.20
   5  -5 -11    0.96    0.35
  -5  -5  11    1.13    0.19
   5   5 -10    0.17    0.27
   5  -5 -10   -0.13    0.23
  -5  -5  10    0.38    0.27
   5  -5 -10    0.02    0.18
  -5  -5  10    0.08    0.15
   5  -5 -10    0.22    0.28
   5   5  -9    3.21    0.42
  -5  -5   9    2.84    0.26
   5  -5  -9    2.65    0.45
   5  -5  -9    2.95    0.27
  -5  -5   9    3.04    0.22
   5  -5  -9    3.48    0.38
   5  -5  -9    2.52    0.32
  -5  -5   9    3.14    0.40
   5   5  -8   -0.06    0.22
  -5  -5   8   -0.05    0.12
   5  -5  -8    0.10    0.19
   5  -5  -8    0.20    0.26
  -5  -5   8    0.13    0.15
   5  -5  -8    0.34    0.24
   5  -5  -8    0.21    0.16
  -5  -5   8    0.14    0.24
   5   5  -7    0.15    0.23
   5  -5  -7    1.15    0.30
   5  -5  -7    0.41    0.22
   5  -5  -7    0.94    0.34
   5  -5  -7    1.02    0.21
  -5  -5   7    0.12    0.14
  -5  -5   7    0.18    0.15
   5   5  -6   -0.04    0.20
  -5  -5   6    0.25    0.16
   5  -5  -6    0.02    0.17
   5  -5  -6    0.22    0.22
  -5  -5   6    0.55    0.26
   5  -5  -6    0.38    0.21
  -5  -5   6   -0.16    0.13
   5  -5  -6    0.16    0.20
   5   5  -5    2.71    0.34
  -5  -5   5    2.28    0.27
  -5  -5   5    1.84    0.35
   5  -5  -5    1.91    0.43
   5  -5  -5    2.24    0.28
   5  -5  -5    2.29    0.47
   5   5  -4    0.25    0.21
  -5  -5   4    0.34    0.18
   5  -5  -4    0.04    0.20
  -5  -5   4    0.11    0.17
   5  -5  -4    0.39    0.22
   5  -5  -4    0.19    0.19
   5  -5  -4    0.76    0.29
  -5  -5   4    0.25    0.22
   5   5  -3    0.92    0.25
   5   5  -3    0.44    0.20
   5  -5  -3    0.77    0.20
  -5  -5   3    0.54    0.20
  -5  -5   3    0.91    0.27
   5  -5  -3    0.49    0.25
   5  -5  -3    0.54    0.26
  -5  -5   3    0.38    0.20
   5   5  -2    0.53    0.23
   5   5  -2    1.13    0.22
  -5   5   2    0.42    0.09
  -5  -5   2    0.77    0.21
   5  -5  -2    0.30    0.23
   5  -5  -2    0.63    0.22
  -5  -5   2    0.64    0.20
  -5  -5   2    0.50    0.25
   5  -5  -2    0.37    0.19
   5   5  -1    1.54    0.27
  -5   5   1    1.33    0.17
   5   5  -1    1.20    0.21
  -5  -5   1    1.05    0.23
   5  -5  -1    1.38    0.29
  -5  -5   1    0.93    0.23
   5  -5  -1    1.54    0.28
  -5  -5   1    1.21    0.29
   5  -5  -1    0.78    0.30
   5   5   0    0.77    0.23
  -5   5   0    1.02    0.19
   5   5   0    1.01    0.18
   5  -5   0    1.12    0.29
   5  -5   0    1.34    0.34
  -5  -5   0    1.02    0.25
   5  -5   0    1.04    0.25
  -5  -5   0    1.23    0.27
  -5  -5   0    1.41    0.27
   5   5   1    6.64    0.39
  -5  -5  -1    7.23    0.50
  -5  -5  -1    5.54    0.46
   5  -5   1    7.85    0.52
   5  -5   1    6.21    0.57
   5  -5   1    6.86    0.49
  -5  -5  -1    7.27    0.53
  -5   5  -2    1.91    0.27
   5   5   2    2.23    0.28
   5   5   2    1.82    0.19
  -5  -5  -2    2.19    0.30
  -5  -5  -2    2.46    0.30
   5  -5   2    1.65    0.31
  -5  -5  -2    1.61    0.31
   5  -5   2    2.16    0.40
   5  -5   2    1.70    0.30
   5   5   3    0.28    0.10
  -5   5  -3    0.50    0.20
   5   5   3    0.26    0.18
  -5  -5  -3    0.27    0.22
  -5  -5  -3    0.46    0.22
   5  -5   3    0.67    0.26
   5  -5   3    0.60    0.28
   5  -5   3    0.21    0.19
  -5   5  -4    0.29    0.21
   5   5   4   -0.13    0.15
   5  -5   4   -0.16    0.26
  -5  -5  -4    0.32    0.19
  -5  -5  -4   -0.06    0.19
  -5  -5  -4    0.01    0.16
   5  -5   4    0.14    0.23
   5  -5   4    0.05    0.18
  -5   5  -5    0.43    0.23
   5   5   5    0.41    0.18
  -5  -5  -5    0.84    0.25
   5  -5   5    0.20    0.26
  -5  -5  -5    0.53    0.24
   5  -5   5    0.59    0.26
   5  -5   5    0.93    0.24
  -5   5  -6    0.05    0.19
   5   5   6   -0.07    0.16
  -5  -5  -6   -0.12    0.15
  -5  -5  -6    0.34    0.23
  -5  -5  -6   -0.12    0.19
   5  -5   6    0.04    0.17
   5  -5   6   -0.30    0.24
  -5   5  -7   -0.13    0.19
   5   5   7   -0.21    0.15
   5  -5   7    0.10    0.29
  -5  -5  -7    0.15    0.21
   5  -5   7    0.31    0.19
  -5  -5  -7    0.12    0.20
  -5  -5  -7    0.15    0.16
   5   5   8   -0.07    0.16
  -5   5  -8    0.04    0.22
  -5  -5  -8   -0.26    0.17
  -5  -5  -8    0.03    0.17
   5  -5   8    0.05    0.16
  -5  -5  -8   -0.14    0.14
   5  -5   8   -0.48    0.24
   5   5   9    0.53    0.21
  -5   5  -9    0.54    0.28
   5  -5   9    0.65    0.20
  -5  -5  -9    1.63    0.33
  -5  -5  -9    0.73    0.18
  -5  -5  -9    0.29    0.25
   5  -5   9    0.81    0.36
  -5   5 -10    0.10    0.30
   5  -5  10   -0.39    0.26
  -5  -5 -10    0.02    0.23
  -5  -5 -10   -0.05    0.13
  -5  -5 -10   -0.20    0.19
  -5   5 -11    0.52    0.31
  -5  -5 -11    0.68    0.28
  -5  -5 -11    0.27    0.15
  -5  -5 -11    0.66    0.30
  -5   5 -12    0.00    0.29
  -5  -5 -12   -0.18    0.22
  -5  -5 -12   -0.03    0.11
  -5  -5 -12    0.17    0.25
   5   6  -8   -0.18    0.24
   5  -6  -8    0.34    0.25
  -5  -6   8    0.03    0.29
   5  -6  -8    0.15    0.30
  -5  -6   8   -0.02    0.17
   5  -6  -8    0.36    0.27
   5   6  -7    0.37    0.24
   5   6  -7    0.28    0.29
  -5  -6   7    0.11    0.29
   5  -6  -7    0.24    0.32
   5  -6  -7    0.16    0.24
  -5  -6   7   -0.05    0.16
  -5  -6   7    0.30    0.18
   5  -6  -7   -0.16    0.22
   5   6  -6    0.95    0.31
   5   6  -6    0.60    0.28
   5  -6  -6    0.74    0.35
  -5  -6   6    1.43    0.35
   5  -6  -6    0.44    0.27
  -5  -6   6    0.74    0.22
  -5  -6   6    0.70    0.23
   5  -6  -6    0.21    0.26
   5   6  -5    0.54    0.32
   5   6  -5    0.39    0.22
  -5  -6   5    1.18    0.26
  -5  -6   5    0.85    0.23
   5  -6  -5    0.60    0.34
   5  -6  -5    1.14    0.33
  -5  -6   5    0.57    0.31
   5  -6  -5    0.54    0.28
   5   6  -4    0.42    0.28
   5   6  -4    0.25    0.21
   5  -6  -4    0.88    0.32
   5  -6  -4    0.34    0.30
  -5  -6   4    0.64    0.25
  -5  -6   4    0.40    0.22
   5  -6  -4    0.13    0.25
  -5  -6   4    0.18    0.27
   5   6  -3    0.10    0.25
   5   6  -3    0.30    0.22
   5  -6  -3    0.33    0.26
  -5  -6   3    0.23    0.22
  -5  -6   3    0.50    0.23
   5  -6  -3    0.46    0.30
   5  -6  -3    0.11    0.30
   5   6  -2    0.54    0.21
   5   6  -2    0.19    0.20
   5  -6  -2    0.04    0.25
  -5  -6   2    0.71    0.27
   5  -6  -2    0.43    0.30
   5  -6  -2   -0.15    0.30
  -5  -6   2    0.51    0.24
  -5  -6   2    0.48    0.28
   5   6  -1    0.02    0.22
   5   6  -1    0.71    0.20
   5  -6  -1    0.26    0.30
  -5  -6   1    0.22    0.21
  -5  -6   1    0.57    0.28
   5  -6  -1    0.32    0.28
   5  -6  -1    0.60    0.28
   5   6   0    0.79    0.26
   5   6   0    0.40    0.17
   5  -6   0    0.34    0.31
  -5  -6   0    0.34    0.28
  -5  -6   0    0.39    0.26
  -5  -6   0    0.18    0.17
   5  -6   0    0.53    0.31
   5  -6   0    0.42    0.25
   5   6   1    0.06    0.20
   5  -6   1    0.20    0.26
   5  -6   1    0.04    0.28
  -5  -6  -1    0.27    0.23
   5  -6   1   -0.15    0.22
  -5  -6  -1   -0.10    0.22
  -5  -6  -1   -0.01    0.19
   5   6   2   -0.04    0.18
   5  -6   2    0.27    0.27
   5  -6   2    0.16    0.29
  -5  -6  -2   -0.05    0.21
  -5  -6  -2   -0.22    0.21
   5  -6   2    0.12    0.22
  -5  -6  -2    0.23    0.22
   5   6   3    0.59    0.23
  -5   6  -3   -0.04    0.21
   5  -6   3    0.50    0.28
  -5  -6  -3    0.35    0.25
   5  -6   3    0.50    0.33
   5  -6   3    0.49    0.27
  -5  -6  -3    0.35    0.24
  -5  -6  -3    0.27    0.25
  -5   6  -4    0.12    0.23
   5   6   4    0.41    0.21
   5  -6   4    0.07    0.29
  -5  -6  -4    0.31    0.29
   5  -6   4    0.16    0.23
  -5  -6  -4    0.49    0.25
  -5  -6  -4    0.26    0.23
   5  -6   4    0.45    0.32
  -5   6  -5    0.42    0.27
  -5  -6  -5   -0.28    0.20
   5  -6   5    0.31    0.38
  -5  -6  -5    0.12    0.25
   5  -6   5   -0.28    0.21
  -5  -6  -5    0.46    0.26
  -5   6  -6    0.13    0.28
  -5  -6  -6    0.17    0.22
  -5  -6  -6    0.32    0.25
   5  -6   6    0.01    0.26
  -5  -6  -6    0.60    0.29
   5  -6   6    0.02    0.25
  -5   6  -7    1.16    0.39
  -5  -6  -7    0.44    0.23
   5  -6   7    0.38    0.29
  -5  -6  -7    0.76    0.31
   5  -6   7    0.56    0.39
   5  -6   7    0.80    0.41
  -5  -6  -7    0.47    0.27
   6   0 -21    0.21    0.29
   6   0 -21   -0.12    0.21
   6   0 -20   -0.36    0.22
   6   0 -20    0.18    0.22
   6   0 -19    0.23    0.19
   6   0 -19   -0.01    0.18
   6   0 -19   -0.03    0.27
   6   0 -18    0.34    0.21
   6   0 -18    0.44    0.26
   6   0 -18    0.75    0.19
   6   0 -18    0.61    0.14
   6   0 -17   -0.08    0.17
   6   0 -17    0.02    0.12
   6   0 -17   -0.14    0.19
   6   0 -17   -0.09    0.13
   6   0 -16    7.21    0.42
   6   0 -16    6.72    0.39
   6   0 -16    7.76    0.55
   6   0 -16    6.19    0.47
   6   0 -15   -0.15    0.14
   6   0 -15   -0.18    0.11
   6   0 -15    0.02    0.19
   6   0 -15    0.08    0.12
   6   0 -14    9.59    0.60
   6   0 -14    9.21    0.47
   6   0 -14    8.54    0.54
   6   0 -13    0.02    0.16
   6   0 -13   -0.01    0.12
   6   0 -13   -0.14    0.14
   6   0 -12   12.13    0.63
   6   0 -12   12.49    0.69
   6   0 -12   12.65    0.66
   6   0 -11    1.22    1.91
   6   0 -10    7.60    0.45
   6   0 -10   12.83    2.37
   6   0 -10    8.08    0.39
   6   0 -10    8.25    0.49
  -6   0  10    4.80    4.11
  -6   0  10    8.25    0.34
   6   0  -9   -0.61    1.22
  -6   0   9   -0.01    0.03
   6   0  -9   -0.13    0.10
   6   0  -9   -0.01    0.07
   6   0  -9   -0.07    0.10
   6   0  -9    0.02    0.07
  -6   0   9   -4.01    2.96
   6   0  -8   57.05    2.29
   6   0  -8   57.69    2.29
   6   0  -8   55.65    2.35
   6   0  -8   52.20    4.18
   6   0  -8   55.76    2.37
  -6   0   8   59.31    7.01
  -6   0   7    0.03    0.04
  -6   0   7    0.28    2.39
   6   0  -7    0.14    0.08
   6   0  -7    0.33    1.09
   6   0  -7   -0.03    0.07
   6   0  -7   -0.04    0.10
   6   0  -7    0.05    0.11
  -6   0   6    5.65    0.25
  -6   0   6    5.59    0.30
  -6   0   6    3.26    2.42
   6   0  -6    5.26    0.34
   6   0  -6    5.98    0.28
   6   0  -6    5.46    0.28
   6   0  -6    5.76    0.33
   6   0  -5    0.03    0.08
   6   0  -5  -10.41   15.59
  -6   0   5   -0.03    0.08
  -6   0   5    5.81    8.54
   6   0  -5   -0.02    0.06
   6   0  -5    0.07    0.10
   6   0  -5    1.02    1.14
  -6   0   5    0.02    0.04
  -6   0   5   -2.89    1.80
   6   0  -5    0.01    0.10
   6   0  -4   34.60    1.48
   6   0  -4   36.20    1.43
   6   0  -4    2.93   14.18
   6   0  -4   31.81    3.36
   6   0  -4   34.69    1.47
  -6   0   4   34.46    1.44
  -6   0   4   32.29    3.86
   6   0  -4   35.49    1.42
  -6   0   4   38.70   10.93
   6   0  -3    3.33   14.13
  -6   0   3    5.64    7.27
  -6   0   2  112.21    4.53
  -6   0   2  123.62    7.29
  -6   0   2  109.32   18.33
  -6   0   2  114.76    4.50
   6   0  -2  110.61    4.50
  -6   0   2  112.92    4.50
   6   0  -2  108.13   21.21
  -6   0   2  111.98    4.56
   6   0  -2  113.55    4.55
   6   0  -2  111.23    4.56
   6   0  -2  115.50    4.52
   6   0  -1    0.97    8.47
   6   0  -1   -0.24    1.13
  -6   0   1   -0.32    1.12
  -6   0   1    0.00    0.07
   6   0  -1    0.01    0.04
   6   0  -1   -0.03    0.09
  -6   0   1    4.60    8.39
   6   0  -1    0.03    0.07
  -6   0   1    0.04    0.05
  -6   0   1    0.18    0.10
  -6   0   1    0.03    0.04
   6   0   0   11.81    0.56
  -6   0   0   15.80    2.86
   6   0   0   12.73    0.52
   6   0   0   12.13    0.57
  -6   0   0   12.72    0.51
  -6   0   0   12.97    0.51
   6   0   0   10.01    0.56
  -6   0   0   12.01    0.54
  -6   0   0   -4.53    9.32
   6   0   0   26.55   11.03
   6   0   0   10.49    2.41
  -6   0  -1    0.04    0.06
  -6   0  -1    9.31    9.54
   6   0   1    0.95    1.24
  -6   0  -1   -1.76    1.21
   6   0   1    0.06    0.05
   6   0   1    0.03    0.04
  -6   0  -1    0.04    0.05
   6   0   1    0.19    0.10
  -6   0  -1    0.09    0.05
   6   0   1   -5.06    9.59
   6   0   1   -0.06    0.08
   6   0   2    0.10    0.06
   6   0   2    0.18    0.10
   6   0   2   -0.73    1.54
   6   0   2   12.85   12.90
   6   0   2    0.09    0.11
  -6   0  -2    0.73    1.24
  -6   0  -2    0.10    0.06
  -6   0  -2    0.15    0.05
  -6   0  -2   12.03   10.22
   6   0   3   -0.91    1.33
   6   0   3    4.27   10.13
  -6   0  -3   -0.98    9.31
  -6   0  -3    0.88    1.43
   6   0   4    6.82    2.57
  -6   0  -4    8.49    0.39
  -6   0  -4    8.79    0.42
  -6   0  -4    8.99    0.37
  -6   0  -4    7.52    2.27
   6   0   4    8.74    0.39
   6   0   4    8.27    0.46
  -6   0  -5   -0.46    1.55
   6   0   5    0.07    0.06
  -6   0  -5   -0.04    0.04
  -6   0  -5    0.12    0.07
  -6   0  -5   -0.06    0.08
   6   0   5    0.87    1.87
   6   0   5   -0.09    0.10
   6   0   5    0.17    0.13
   6   0   6   19.80    0.84
   6   0   6   20.16    0.91
  -6   0  -6   21.04    0.82
  -6   0  -6   18.45    3.53
  -6   0  -6   19.59    0.87
  -6   0  -6   19.71    0.86
   6   0   6   20.21    0.95
  -6   0  -7    0.00    0.07
   6   0   7   -0.03    0.06
   6   0   7    0.08    0.12
  -6   0  -7   -0.05    0.04
  -6   0  -7    0.03    1.75
  -6   0  -7    0.10    0.09
   6   0   7    6.46    3.58
   6   0   8    1.12    0.18
  -6   0  -8    1.22    0.15
   6   0   8    1.35    3.44
  -6   0  -8    3.21    2.45
  -6   0  -8    1.01    0.12
  -6   0  -8    0.98    0.07
  -6   0  -9    0.10    0.09
  -6   0  -9   -0.02    0.08
   6   0   9    0.06    0.07
  -6   0  -9   -7.84    2.94
  -6   0  -9    0.04    0.04
   6   0   9    2.47    5.19
   6   0   9    0.01    0.12
   6   0  10   16.97    0.74
  -6   0 -10   18.15    0.81
  -6   0 -10   17.52    0.80
   6   0  10   17.58    0.86
  -6   0 -10   18.26    0.72
   6   0  11    0.04    0.06
  -6   0 -11   -0.07    0.10
  -6   0 -11    0.02    0.03
  -6   0 -11    0.02    0.10
   6   0  11    0.15    0.15
  -6   0 -12    3.21    0.26
  -6   0 -12    3.33    0.25
  -6   0 -13    0.10    0.12
  -6   0 -13    0.07    0.12
  -6   0 -14    0.02    0.12
  -6   0 -14    0.01    0.13
  -6   0 -15   -0.05    0.13
  -6   0 -15    0.17    0.15
  -6   0 -16    0.82    0.19
  -6   0 -16    0.77    0.19
  -6   0 -17    0.00    0.16
  -6   0 -17   -0.02    0.15
  -6   0 -18    0.12    0.17
  -6   0 -18    0.43    0.17
  -6   0 -19   -0.18    0.16
  -6   0 -19   -0.06    0.16
   6   1 -21    0.14    0.26
   6   1 -21   -0.09    0.34
   6  -1 -21    0.10    0.28
   6  -1 -21    0.33    0.26
   6  -1 -21    0.10    0.23
   6   1 -20    0.97    0.31
   6   1 -20    1.66    0.42
   6  -1 -20    0.62    0.23
   6  -1 -20    0.60    0.28
   6  -1 -20    0.81    0.22
   6  -1 -20    0.53    0.21
   6   1 -19    0.15    0.23
   6   1 -19    0.20    0.15
   6   1 -19   -0.19    0.24
   6  -1 -19    0.17    0.25
   6  -1 -19    0.25    0.20
   6  -1 -19    0.24    0.19
   6  -1 -19    0.11    0.19
   6   1 -18    0.11    0.13
   6   1 -18    0.20    0.26
   6   1 -18    0.11    0.15
   6  -1 -18    0.24    0.23
   6  -1 -18    0.07    0.18
   6  -1 -18    0.01    0.16
   6   1 -17    1.20    0.32
   6   1 -17    1.54    0.29
   6  -1 -17    1.70    0.23
   6  -1 -17    1.36    0.24
   6  -1 -17    1.57    0.30
   6  -1 -17    1.44    0.25
   6   1 -16    0.35    0.23
   6   1 -16    0.17    0.20
   6  -1 -16    0.25    0.19
   6  -1 -16    0.34    0.18
   6  -1 -16    0.17    0.15
   6  -1 -16    0.42    0.18
   6   1 -15    2.23    0.36
   6   1 -15    2.86    0.33
   6  -1 -15    2.67    0.33
   6  -1 -15    3.25    0.29
   6  -1 -15    3.08    0.29
   6   1 -14   -0.14    0.15
   6   1 -14    0.23    0.22
   6  -1 -14    0.19    0.16
   6  -1 -14    0.06    0.13
   6  -1 -14    0.39    0.16
   6  -1 -14   -0.05    0.14
   6   1 -13    1.92    0.24
   6   1 -13    2.35    0.32
   6  -1 -13    2.41    0.26
   6  -1 -13    2.58    0.27
   6  -1 -13    2.52    0.25
   6  -1 -13    2.12    0.24
  -6  -1  13    2.11    0.16
   6   1 -12    3.37    0.17
   6   1 -12    3.58    0.16
   6   1 -12    3.23    0.30
   6   1 -12    4.02    0.38
  -6  -1  12    3.76    0.22
   6  -1 -12    3.61    0.28
   6  -1 -12    3.64    0.29
   6  -1 -12    4.02    0.29
   6  -1 -12    4.05    0.31
   6   1 -11   -0.02    0.10
   6   1 -11    0.03    0.04
   6   1 -11   -1.35    5.03
   6   1 -11    0.04    0.11
   6   1 -11    0.04    0.05
   6   1 -11   -0.11    0.15
   6   1 -11    0.39    8.04
   6  -1 -11   -0.19    0.11
   6  -1 -11   -0.09    0.12
  -6  -1  11    0.00    0.08
   6  -1 -11    0.01    0.12
   6   1 -10    1.35    0.18
   6   1 -10    1.58    0.09
   6   1 -10   -1.78    4.29
   6   1 -10    1.88    0.25
   6   1 -10    1.69    0.22
   6  -1 -10    1.39    0.17
  -6  -1  10    1.33    0.13
   6  -1 -10    1.67    0.19
   6  -1 -10    6.07    3.79
   6  -1 -10    1.93    0.19
   6  -1 -10    1.49    0.10
   6   1  -9    0.19    0.15
   6   1  -9    0.95    3.26
   6   1  -9    0.00    0.04
   6   1  -9   -0.06    0.08
  -6   1   9    0.70    1.89
   6   1  -9    0.15    0.11
  -6  -1   9   -0.05    0.07
   6  -1  -9    0.06    0.04
   6  -1  -9    0.09    2.51
  -6  -1   9    2.97    4.91
   6  -1  -9    0.13    0.11
   6  -1  -9    0.19    0.11
  -6   1   8   22.86    0.97
   6   1  -8   24.13    1.06
  -6   1   8   27.65    2.77
   6   1  -8   23.53    0.95
   6   1  -8   23.96    1.11
   6   1  -8   22.15    1.05
   6  -1  -8   22.16    1.02
  -6  -1   8   23.91    0.99
   6  -1  -8   23.18    1.02
  -6  -1   8   23.49    6.90
   6  -1  -8   34.03    5.00
   6  -1  -8   23.15    0.94
  -6  -1   8   22.95    0.96
  -6   1   7    0.06    0.06
   6   1  -7   -0.01    0.05
   6   1  -7    2.28    2.99
   6   1  -7   -0.05    0.10
   6   1  -7   -0.10    0.09
   6   1  -7   -0.07    0.12
  -6   1   7    0.04    0.09
  -6   1   7    1.87    1.34
   6  -1  -7   -0.01    0.03
  -6  -1   7   -3.74    3.83
  -6  -1   7   -0.02    0.06
   6  -1  -7   -2.39    2.37
   6  -1  -7    0.11    0.08
   6  -1  -7    0.05    0.08
  -6  -1   7    0.08    0.06
   6   1  -6   73.32    3.05
   6   1  -6   74.59    3.08
  -6   1   6   74.27    3.05
  -6   1   6   74.75    3.01
   6   1  -6   79.50    7.32
  -6   1   6   73.72    5.09
   6   1  -6   74.48    3.12
   6  -1  -6   75.49    3.06
  -6  -1   6   75.49    3.00
   6  -1  -6   91.57    7.57
  -6  -1   6   75.46    3.02
  -6  -1   6   77.98    9.86
   6  -1  -6   75.33    3.04
   6  -1  -6   76.05    2.98
  -6  -1   6   72.58    3.00
   6   1  -5    0.52    0.13
  -6   1   5    0.06    1.22
   6   1  -5    3.00    2.34
  -6   1   5    0.30    0.10
   6   1  -5    0.57    0.08
  -6   1   5    0.45    0.08
   6   1  -5    1.10    0.16
   6   1  -5    0.66    0.16
   6  -1  -5    0.42    0.06
  -6  -1   5    0.61    0.10
   6  -1  -5    0.52    0.12
   6  -1  -5    0.77    0.12
  -6  -1   5    0.25    0.07
  -6  -1   5    0.39    0.08
   6  -1  -5    2.06    2.41
  -6   1   4   43.33    1.87
   6   1  -4   47.71    5.22
   6   1  -4   45.58    1.87
  -6   1   4   41.93    4.12
  -6   1   4   56.10   19.15
   6   1  -4  -26.40   24.51
  -6   1   4   43.21    1.84
   6   1  -4   44.76    1.90
   6   1  -4   45.67    1.82
   6   1  -4   45.00    1.85
  -6  -1   4   45.47    1.81
   6  -1  -4   39.87   13.69
   6  -1  -4   44.49    1.86
  -6  -1   4   52.52    7.57
   6  -1  -4   44.48    1.84
  -6  -1   4   44.28    1.81
   6  -1  -4   40.98    5.37
  -6  -1   4   44.11   22.94
  -6  -1   4   45.22    1.83
   6  -1  -4   45.86    1.80
   6   1  -3    2.30    2.22
   6   1  -3   43.20   25.80
  -6   1   3    9.27   13.61
   6  -1  -3    1.69    1.93
   6  -1  -3    0.56    8.01
  -6  -1   3   -0.43    3.39
  -6  -1   3   16.22   21.11
   6   1  -2   12.35    0.55
  -6   1   2   12.40    0.59
  -6   1   2    9.68    2.45
   6   1  -2   20.57    3.97
   6   1  -2   12.39    0.61
  -6   1   2   11.27   14.39
  -6   1   2   11.97    0.56
   6   1  -2   11.76    0.57
   6   1  -2    1.72   18.75
  -6   1   2   12.45    0.56
   6   1  -2   11.88    0.57
   6  -1  -2   10.68    3.41
   6  -1  -2   12.74    0.59
  -6  -1   2   12.98    0.54
   6  -1  -2   12.67    0.56
  -6  -1   2    4.34    3.22
  -6  -1   2   12.43    0.55
  -6  -1   2   26.05   18.22
   6  -1  -2   10.22   10.06
  -6  -1   2   12.73    0.54
   6  -1  -2   12.83    0.53
  -6   1   1    1.01    1.64
   6   1  -1    1.05    0.13
  -6   1   1    0.86    0.11
  -6   1   1   -5.70   13.87
  -6   1   1    0.77    0.11
   6   1  -1   -2.54    1.92
   6   1  -1    0.81    0.12
   6   1  -1  -29.15   20.06
   6   1  -1    0.78    0.16
  -6   1   1    0.68    0.11
   6  -1  -1    1.17    0.13
   6  -1  -1    0.87    0.09
  -6  -1   1    0.77    0.08
   6  -1  -1    1.80    2.15
  -6  -1   1    0.03    2.77
   6  -1  -1   24.20   11.50
   6  -1  -1    0.86    0.13
  -6  -1   1    0.60    0.09
  -6  -1   1   31.49   18.32
  -6  -1   1    0.90    0.10
  -6   1   0    6.97    0.35
  -6   1   0   17.60   18.59
   6   1   0    6.96    0.35
   6   1   0   -6.76   23.37
   6   1   0    6.34    0.37
   6   1   0    2.24    2.03
  -6   1   0    7.01    0.35
  -6   1   0    6.59    0.35
   6   1   0    6.58    0.34
  -6  -1   0   10.13    3.51
  -6  -1   0    6.91    0.32
  -6  -1   0   34.52   20.36
   6  -1   0    7.83    0.38
   6  -1   0   -0.74   10.06
  -6  -1   0    6.77    0.32
  -6  -1   0    6.79    0.34
   6  -1   0    6.80    0.36
   6  -1   0    2.14    2.84
   6   1   1    1.65    1.65
  -6   1  -1    2.14    0.17
  -6   1  -1    0.69    1.68
   6   1   1    1.61    0.18
  -6   1  -1    1.79    0.15
  -6   1  -1    1.60   23.47
   6   1   1   18.10   20.32
   6   1   1    1.89    0.15
  -6  -1  -1    1.67    0.14
   6  -1   1    1.85    0.19
   6  -1   1    1.62    0.13
   6  -1   1    1.87    0.17
  -6  -1  -1    1.82    0.15
  -6  -1  -1    2.03    0.14
  -6  -1  -1    1.90    0.13
  -6  -1  -1    3.51    2.59
   6  -1   1    3.60    2.91
   6  -1   1   -6.06   10.88
  -6   1  -2    0.63   26.24
   6   1   2   22.56   22.16
   6   1   2   20.94    0.90
  -6   1  -2   21.11    0.91
  -6   1  -2   21.40    0.92
   6   1   2   14.34    2.98
  -6   1  -2   16.61    3.54
   6   1   2   19.96    0.94
  -6  -1  -2   20.81    0.90
  -6  -1  -2   21.39    0.90
  -6  -1  -2   21.99    0.89
  -6  -1  -2   22.76    0.88
   6  -1   2   20.82    0.94
  -6  -1  -2   15.14   14.91
   6  -1   2   25.49    5.22
  -6  -1  -2   16.53    4.24
   6  -1   2   19.74    0.94
   6  -1   2    7.32   11.69
  -6   1  -3   33.54    4.53
  -6   1  -3   27.79    1.15
   6   1   3   26.61    1.13
  -6   1  -3   27.60    1.16
   6   1   3   37.99    4.64
   6   1   3   27.40    1.19
  -6  -1  -3   26.26    4.96
   6  -1   3   25.93    1.18
  -6  -1  -3   26.86    1.15
  -6  -1  -3   28.12    1.13
   6  -1   3   27.06    1.09
  -6  -1  -3   25.21    1.12
   6  -1   3   19.74    5.58
  -6  -1  -3   26.94    1.10
  -6   1  -4   11.16    0.54
  -6   1  -4   11.22    0.53
   6   1   4   10.86    0.57
   6   1   4   11.18    0.52
  -6   1  -4   10.75    3.48
   6   1   4   11.01    2.84
  -6  -1  -4   10.79    0.50
  -6  -1  -4   11.17    0.51
   6  -1   4   12.01    0.47
  -6  -1  -4   13.32    3.68
   6  -1   4   10.33    0.56
  -6  -1  -4   11.34    0.48
   6  -1   4   12.37    4.81
  -6  -1  -4   10.97    0.53
   6   1   5   57.98    2.34
   6   1   5   54.30    6.12
   6   1   5   55.20    2.39
  -6   1  -5   58.38    2.36
  -6   1  -5   56.93    2.34
  -6   1  -5   52.40    6.41
   6  -1   5   49.72    8.64
  -6  -1  -5   55.62    2.35
  -6  -1  -5   58.85    2.30
  -6  -1  -5   59.50    2.33
  -6  -1  -5   46.29    6.26
  -6  -1  -5   57.34    2.32
   6  -1   5   56.38    2.40
  -6   1  -6    1.24    0.14
  -6   1  -6    3.74    2.85
   6   1   6    2.28    2.15
  -6   1  -6    1.34    0.16
   6   1   6    1.53    0.19
   6   1   6    1.19    0.14
  -6  -1  -6    1.04    0.09
  -6  -1  -6    1.31    0.13
  -6  -1  -6    1.44    0.14
  -6  -1  -6    1.63    0.16
   6  -1   6    1.37    0.08
  -6  -1  -6    1.23    3.27
   6  -1   6    1.24    0.21
   6  -1   6   -1.14    4.73
  -6   1  -7   -1.12    2.71
  -6   1  -7    0.65    0.14
   6   1   7   -2.76    2.31
  -6  -1  -7   -4.11    2.83
   6  -1   7    0.09    4.99
  -6   1  -8    0.70    0.16
   6   1   8    0.84    0.20
  -6   1  -8    0.71    0.14
   6   1   8    0.61    2.77
  -6   1  -8    8.52    4.05
  -6  -1  -8   -1.60    4.73
  -6  -1  -8    0.49    0.08
  -6  -1  -8    0.75    0.14
   6  -1   8  -14.79    6.75
   6  -1   8    1.00    0.20
   6   1   9    3.37    3.56
  -6   1  -9   -3.98    4.52
   6  -1   9    5.71    8.31
  -6  -1  -9   -0.25    5.39
  -6   1 -10    1.78    0.22
  -6   1 -10    1.38    0.17
   6   1  10    1.74    0.19
  -6  -1 -10    2.04    0.15
  -6  -1 -10    1.55    0.19
  -6  -1 -10    1.58    0.14
   6  -1  10    1.89    0.25
  -6   1 -11    1.58    0.18
  -6   1 -11    1.43    0.23
  -6  -1 -11    1.61    0.14
  -6  -1 -11    1.41    0.14
  -6  -1 -11    1.40    0.19
   6  -1  11    1.87    0.26
  -6   1 -12    1.50    0.21
  -6   1 -12    1.65    0.19
   6  -1  12    1.10    0.25
  -6  -1 -12    0.93    0.18
  -6  -1 -12    1.44    0.14
  -6  -1 -12    1.24    0.15
  -6   1 -13    0.15    0.15
  -6   1 -13    0.24    0.14
  -6  -1 -13    0.05    0.08
  -6  -1 -13    0.04    0.09
  -6  -1 -13    0.25    0.14
  -6   1 -14    0.76    0.17
  -6   1 -14    0.80    0.21
  -6  -1 -14    0.71    0.13
  -6  -1 -14    1.06    0.12
  -6  -1 -14    0.71    0.18
  -6   1 -15    1.05    0.37
  -6   1 -15    0.90    0.18
  -6  -1 -15    0.47    0.17
  -6  -1 -15    0.80    0.15
  -6   1 -16   -0.03    0.14
  -6   1 -16    0.07    0.18
  -6  -1 -16   -0.07    0.16
  -6  -1 -16    0.02    0.12
  -6   1 -17    0.09    0.18
  -6   1 -17    0.10    0.15
  -6  -1 -17    0.29    0.18
  -6  -1 -17   -0.13    0.12
  -6   1 -18    0.21    0.20
  -6   1 -18    0.22    0.16
  -6  -1 -18    0.19    0.18
  -6  -1 -18    0.13    0.14
  -6   1 -19    0.03    0.19
  -6   1 -19   -0.21    0.26
  -6  -1 -19    0.21    0.20
  -6  -1 -19    0.00    0.14
   6   2 -20    0.06    0.32
   6   2 -20   -0.23    0.15
   6  -2 -20    0.11    0.25
   6  -2 -20    0.09    0.22
   6  -2 -20    0.32    0.24
   6  -2 -20    0.25    0.20
   6   2 -19   -0.14    0.27
   6   2 -19    0.06    0.24
   6  -2 -19    0.10    0.23
   6  -2 -19    0.09    0.18
   6  -2 -19   -0.04    0.20
   6  -2 -19   -0.10    0.20
   6   2 -18    0.98    0.38
   6   2 -18    0.81    0.29
   6  -2 -18    0.89    0.25
   6  -2 -18    0.43    0.17
   6  -2 -18    0.85    0.25
   6  -2 -18    0.79    0.26
   6   2 -17   -0.01    0.22
   6   2 -17    0.28    0.28
   6  -2 -17   -0.02    0.19
   6  -2 -17    0.21    0.16
   6  -2 -17    0.00    0.20
   6  -2 -17    0.18    0.19
   6  -2 -16    0.58    0.22
   6  -2 -16    0.71    0.22
   6  -2 -16    1.02    0.26
   6  -2 -16    0.59    0.22
   6   2 -15   -0.04    0.19
   6   2 -15   -0.06    0.22
   6  -2 -15   -0.05    0.15
   6  -2 -15   -0.11    0.16
   6  -2 -15    0.15    0.15
   6  -2 -15   -0.08    0.16
   6   2 -14   -0.07    0.13
   6   2 -14   -0.03    0.15
   6  -2 -14   -0.08    0.16
   6  -2 -14    0.01    0.15
   6  -2 -14   -0.01    0.12
  -6  -2  14    0.09    0.13
   6  -2 -14   -0.03    0.18
   6   2 -13    0.23    0.21
   6   2 -13    0.04    0.21
   6  -2 -13   -0.01    0.13
   6  -2 -13    0.29    0.17
  -6  -2  13    0.18    0.13
   6  -2 -13    0.01    0.13
   6  -2 -13    0.18    0.18
   6   2 -12    7.73    0.53
   6   2 -12    7.27    0.56
   6  -2 -12    7.77    0.44
   6  -2 -12    7.58    0.58
  -6  -2  12    8.05    0.37
  -6  -2  12    7.82    0.44
   6  -2 -12    7.56    0.48
   6  -2 -12    7.83    0.46
   6   2 -11    0.95    0.25
   6   2 -11    1.10    0.24
   6  -2 -11    1.11    0.11
  -6  -2  11    1.21    0.12
   6  -2 -11    1.19    0.07
   6  -2 -11    1.48    0.27
   6  -2 -11    1.49    0.18
   6  -2 -11    1.03    0.18
   6   2 -10    2.23    0.31
   6   2 -10    3.18    0.29
   6   2 -10    2.74    0.29
  -6  -2  10    3.13    0.18
   6  -2 -10    2.38    0.22
   6  -2 -10    2.63    0.19
   6  -2 -10    3.01    0.21
   6  -2 -10    2.27    0.25
   6   2  -9   13.67    0.72
   6   2  -9   13.75    0.78
  -6   2   9   14.36    3.29
   6   2  -9   12.61    0.70
   6   2  -9    5.79    8.35
   6  -2  -9   19.26    8.28
   6  -2  -9   14.06    0.58
   6  -2  -9   14.24    0.62
   6  -2  -9   13.88    0.70
  -6  -2   9   13.82    0.66
   6  -2  -9   13.88    0.66
  -6  -2   9   13.41    0.60
   6   2  -8    0.32    0.15
   6   2  -8    3.57    7.14
  -6   2   8    0.71    3.00
   6   2  -8    0.53    0.08
   6   2  -8    0.83    0.20
   6   2  -8    0.49    0.18
   6  -2  -8    0.31    0.08
  -6  -2   8    0.45    0.09
   6  -2  -8    0.47    0.07
   6  -2  -8    0.51    0.14
   6  -2  -8    0.52    0.16
  -6  -2   8    0.39    0.13
  -6  -2   8    0.53    0.07
   6  -2  -8    4.06    6.71
  -6   2   7   34.31    5.24
  -6   2   7   30.65    1.38
   6   2  -7   32.69    1.34
   6   2  -7   25.25    8.25
   6   2  -7   32.57    1.48
   6   2  -7   32.81    1.44
   6   2  -7   30.29    1.43
   6  -2  -7   32.81    1.33
  -6  -2   7   33.06    1.35
   6  -2  -7   32.07    1.39
   6  -2  -7   33.81    1.34
  -6  -2   7   28.47    8.48
   6  -2  -7   34.05    7.66
  -6  -2   7   31.96    1.40
   6  -2  -7   33.69    1.43
  -6  -2   7   33.42    1.32
   6   2  -6    0.08    0.12
   6   2  -6   -9.40    4.99
  -6   2   6    4.27    2.97
   6   2  -6    0.13    0.08
   6   2  -6   -0.11    0.12
  -6   2   6   -0.07    0.09
  -6   2   6    0.02    0.05
   6   2  -6    0.00    0.12
  -6  -2   6   -0.09    0.10
   6  -2  -6   -3.11    4.26
  -6  -2   6   -8.47    6.16
   6  -2  -6   -0.09    0.10
   6  -2  -6   -0.05    0.05
   6  -2  -6    0.01    0.10
  -6  -2   6   -0.02    0.05
  -6  -2   6    0.06    0.07
   6  -2  -6   -0.01    0.05
  -6   2   5    7.58    0.45
   6   2  -5    7.56    0.50
   6   2  -5   -0.83    4.85
  -6   2   5    7.58    0.35
   6   2  -5    7.99    0.44
  -6   2   5    0.68    2.90
   6   2  -5    7.67    0.38
   6   2  -5    7.21    0.46
  -6  -2   5    7.90    0.38
   6  -2  -5   10.12    5.46
  -6  -2   5   10.99    6.51
   6  -2  -5    7.72    0.37
  -6  -2   5    8.22    0.36
   6  -2  -5    7.26    0.42
   6  -2  -5    8.15    0.35
   6  -2  -5    8.15    0.42
  -6  -2   5    7.62    0.42
   6   2  -4   10.21    0.56
  -6   2   4   11.79    0.56
   6   2  -4   11.20    0.56
  -6   2   4   10.94    4.09
   6   2  -4   11.59    0.62
   6   2  -4    8.00    4.70
   6   2  -4   11.09    0.59
  -6   2   4   11.25    0.49
   6  -2  -4   11.95    0.56
  -6  -2   4   10.99    0.52
  -6  -2   4   10.73    0.55
   6  -2  -4   23.26    6.50
   6  -2  -4   11.81    0.52
  -6  -2   4   19.74    7.01
  -6  -2   4   11.88    0.51
   6  -2  -4   11.37    0.49
   6  -2  -4   11.47    0.56
  -6   2   3    1.98    0.14
   6   2  -3    1.83    0.22
   6   2  -3    7.20    3.98
  -6   2   3    1.87    0.19
   6   2  -3    2.03    0.19
   6   2  -3    1.35    0.21
  -6  -2   3    2.11    0.19
   6  -2  -3    2.06    0.20
  -6  -2   3   -0.67    4.68
  -6  -2   3    1.72    0.15
  -6  -2   3    1.95    0.15
   6  -2  -3   -1.36    4.63
   6  -2  -3    1.98    0.14
   6  -2  -3    2.38    0.20
   6  -2  -3    2.12    0.17
  -6   2   2   36.23    1.57
   6   2  -2   31.88    6.90
   6   2  -2   37.18    1.54
  -6   2   2   30.53    6.27
  -6   2   2   38.03    1.53
   6   2  -2   36.49    1.59
   6  -2  -2   36.57    1.55
   6  -2  -2   35.84    8.05
  -6  -2   2   36.68    1.52
   6  -2  -2   35.64    1.53
   6  -2  -2   36.69    1.56
  -6  -2   2   36.86    1.53
  -6  -2   2   36.21    1.55
  -6  -2   2   56.58    9.68
   6   2  -1    5.47    0.35
  -6   2   1    8.32    4.22
  -6   2   1    5.18    0.28
   6   2  -1    5.42    0.32
  -6   2   1    4.99    0.32
   6   2  -1   -0.16    3.57
   6  -2  -1    5.24    0.30
   6  -2  -1   11.75    5.79
  -6  -2   1    5.13    0.29
   6  -2  -1    4.86    0.32
  -6  -2   1    5.25    0.29
  -6  -2   1    4.60    0.33
   6  -2  -1    5.21    0.31
  -6  -2   1    6.92    4.82
  -6   2   0    6.36    0.38
  -6   2   0    6.12    0.33
  -6   2   0   12.16    4.27
  -6   2   0    6.23    0.38
   6   2   0    6.32    0.33
   6   2   0   11.73    4.44
   6   2   0    6.53    0.39
  -6  -2   0    7.58    0.36
  -6  -2   0    6.35    0.34
   6  -2   0    6.06    0.34
   6  -2   0    7.09    9.44
   6  -2   0    6.34    0.35
  -6  -2   0    4.89    5.41
   6  -2   0    5.90    0.38
  -6  -2   0    6.18    0.34
  -6   2  -1    2.93    3.44
   6   2   1    0.54    0.14
  -6   2  -1    0.43    0.14
   6   2   1    2.73    3.21
  -6   2  -1    0.85    0.16
   6   2   1    0.56    0.10
   6  -2   1    1.02    0.18
  -6  -2  -1    1.23    4.32
  -6  -2  -1    0.59    0.12
   6  -2   1    0.66    0.13
  -6  -2  -1    0.77    0.14
   6  -2   1    0.73    0.16
   6  -2   1    3.21    5.28
  -6  -2  -1    0.64    0.13
  -6   2  -2    7.80    0.46
  -6   2  -2   10.65    4.93
   6   2   2    7.53    0.43
   6   2   2    7.45    0.36
   6   2   2   10.91    4.19
  -6   2  -2    7.65    0.42
  -6  -2  -2    7.64    0.38
   6  -2   2    7.94    0.39
   6  -2   2    7.57    0.44
  -6  -2  -2    6.95    0.39
  -6  -2  -2    7.13    0.40
  -6  -2  -2    8.92    5.40
   6  -2   2    0.18    5.40
  -6  -2  -2    7.93    0.37
  -6   2  -3   23.24    6.30
   6   2   3   26.18    1.15
   6   2   3   26.09    5.49
   6   2   3   26.06    1.07
  -6   2  -3   26.48    1.14
  -6   2  -3   26.59    1.16
   6  -2   3   23.84    1.13
  -6  -2  -3   26.57    1.12
  -6  -2  -3   26.69    1.07
  -6  -2  -3   25.45    1.09
   6  -2   3   25.63    1.17
   6  -2   3   30.22    9.20
  -6  -2  -3   17.69    6.84
  -6  -2  -3   23.93    1.12
  -6   2  -4    0.30    0.15
   6   2   4    0.42    0.13
  -6   2  -4    2.35    4.02
  -6   2  -4    0.11    0.11
   6   2   4    0.28    0.08
   6   2   4    0.35    2.97
  -6  -2  -4   -2.03    5.49
  -6  -2  -4    0.05    0.08
   6  -2   4    0.27    0.09
   6  -2   4   -9.78    5.68
   6  -2   4    0.13    0.14
  -6  -2  -4    0.25    0.10
  -6  -2  -4    0.03    0.09
  -6  -2  -4    0.18    0.08
   6   2   5    1.33    0.12
  -6   2  -5    1.64    0.21
   6   2   5    3.00    2.61
  -6   2  -5    1.72    0.18
   6   2   5    1.15    0.18
  -6  -2  -5    1.22    0.12
  -6  -2  -5    1.44    0.11
  -6  -2  -5    3.10    5.45
  -6  -2  -5    1.32    0.16
   6  -2   5  -11.28    6.68
   6  -2   5    1.40    0.14
  -6  -2  -5    1.31    0.15
   6  -2   5    1.89    0.23
   6   2   6    5.97    3.20
  -6   2  -6    3.24    4.67
  -6   2  -6    7.73    0.49
   6   2   6    8.05    0.37
  -6   2  -6    7.41    0.42
   6   2   6    8.16    0.46
  -6  -2  -6    8.06    0.45
  -6  -2  -6    7.83    0.36
   6  -2   6    7.94    0.49
  -6  -2  -6    8.04    0.37
   6  -2   6    7.90    0.38
   6  -2   6  -14.91    7.83
  -6  -2  -6    7.90    0.42
  -6  -2  -6   17.53    6.81
   6   2   7   24.85    1.00
   6   2   7   10.89    4.75
  -6   2  -7   23.62    9.45
   6   2   7   24.27    1.11
  -6   2  -7   24.85    1.13
  -6   2  -7   24.52    1.06
  -6  -2  -7   23.47    1.06
   6  -2   7   17.94   14.53
   6  -2   7   24.39    1.01
  -6  -2  -7   23.54    1.00
  -6  -2  -7   23.98    0.99
  -6  -2  -7   30.10   10.27
   6  -2   7   23.11    1.14
  -6  -2  -7   23.01    1.09
  -6   2  -8    0.01    0.11
  -6   2  -8    0.27    0.24
   6   2   8    0.11    0.14
  -6  -2  -8    0.00    0.12
   6  -2   8    0.04    0.03
   6  -2   8    0.07    0.07
  -6  -2  -8    0.02    0.06
   6  -2   8    0.25    0.18
  -6  -2  -8    0.11    0.12
  -6  -2  -8   -0.05    0.07
  -6   2  -9    0.16    0.15
  -6   2  -9    0.08    0.12
   6   2   9    0.33    0.16
   6  -2   9    0.29    0.05
  -6  -2  -9    0.02    0.13
  -6  -2  -9    0.18    0.06
   6  -2   9    0.29    0.04
   6  -2   9    0.20    0.15
  -6  -2  -9    0.18    0.13
  -6   2 -10    0.07    0.16
  -6   2 -10    0.10    0.13
  -6  -2 -10    0.06    0.06
  -6  -2 -10    0.11    0.08
  -6  -2 -10    0.04    0.14
   6  -2  10    0.30    0.20
  -6  -2 -10   -0.04    0.11
  -6   2 -11    1.22    0.18
  -6   2 -11    1.25    0.27
  -6  -2 -11    1.05    0.13
  -6  -2 -11    0.77    0.20
  -6  -2 -11    1.06    0.11
  -6  -2 -11    1.37    0.19
   6  -2  11    1.50    0.29
  -6   2 -12    0.31    0.14
  -6   2 -12    0.52    0.21
  -6  -2 -12    0.24    0.08
  -6  -2 -12    0.45    0.13
  -6  -2 -12    0.25    0.13
  -6  -2 -12    0.46    0.17
  -6   2 -13   -0.15    0.17
  -6   2 -13    0.60    0.17
  -6  -2 -13    0.37    0.09
  -6  -2 -13    0.17    0.14
  -6  -2 -13    0.48    0.18
  -6   2 -14    1.37    0.21
  -6   2 -14    1.01    0.30
  -6  -2 -14    1.63    0.20
  -6  -2 -14    1.41    0.14
  -6  -2 -14    1.03    0.23
  -6   2 -15   -0.07    0.19
  -6   2 -15    0.14    0.15
  -6  -2 -15   -0.02    0.16
  -6  -2 -15    0.13    0.13
  -6  -2 -15   -0.02    0.08
  -6   2 -16   -0.07    0.15
  -6   2 -16    0.16    0.25
  -6   2 -16    0.33    0.23
  -6  -2 -16    0.16    0.14
  -6  -2 -16    0.23    0.11
  -6  -2 -16    0.22    0.22
  -6   2 -17    0.53    0.32
  -6   2 -17    0.00    0.21
  -6  -2 -17    0.03    0.11
  -6  -2 -17    0.01    0.19
  -6   2 -18   -0.02    0.22
  -6   2 -18    0.11    0.31
  -6  -2 -18    0.17    0.12
  -6  -2 -18   -0.06    0.19
   6   3 -18    0.44    0.31
   6   3 -18    0.24    0.31
   6  -3 -18    0.01    0.22
   6  -3 -18    0.22    0.29
   6   3 -17    0.01    0.25
   6   3 -17    0.09    0.25
   6  -3 -17    0.13    0.23
   6  -3 -17   -0.16    0.12
   6  -3 -17   -0.19    0.23
   6   3 -16    0.25    0.24
   6   3 -16    0.15    0.18
   6  -3 -16    0.10    0.15
   6  -3 -16    0.01    0.26
   6  -3 -16    0.23    0.22
   6   3 -15    2.31    0.37
   6   3 -15    2.14    0.41
   6  -3 -15    1.18    0.28
   6  -3 -15    2.37    0.35
   6  -3 -15    2.23    0.24
   6   3 -14    0.09    0.18
   6   3 -14    0.04    0.26
   6  -3 -14   -0.11    0.09
  -6  -3  14   -0.09    0.08
   6  -3 -14    0.16    0.14
   6  -3 -14   -0.27    0.15
   6  -3 -14    0.15    0.25
   6   3 -13    1.72    0.32
   6   3 -13    2.33    0.40
   6  -3 -13    1.67    0.13
   6  -3 -13    1.86    0.14
  -6  -3  13    1.84    0.15
  -6  -3  13    2.61    0.26
   6  -3 -13    1.59    0.32
   6  -3 -13    1.64    0.09
   6  -3 -13    2.29    0.33
   6  -3 -13    1.47    0.21
   6   3 -12    2.88    0.36
   6   3 -12    3.21    0.36
   6  -3 -12    2.82    0.16
   6  -3 -12    2.79    0.32
   6  -3 -12    2.62    0.36
   6  -3 -12    3.12    0.21
  -6  -3  12    3.05    0.20
   6  -3 -12    3.06    0.27
  -6  -3  12    3.02    0.31
   6   3 -11    0.19    0.20
   6   3 -11    0.40    0.22
  -6  -3  11    0.17    0.17
   6  -3 -11    0.10    0.07
   6  -3 -11   -0.10    0.19
   6  -3 -11    0.07    0.10
   6  -3 -11    0.11    0.14
   6  -3 -11    0.03    0.17
  -6  -3  11    0.01    0.08
   6   3 -10    0.14    0.22
   6   3 -10    0.20    0.18
   6  -3 -10    0.20    0.13
  -6  -3  10    0.13    0.18
   6  -3 -10   -0.02    0.10
  -6  -3  10    0.08    0.10
   6  -3 -10    0.26    0.09
   6  -3 -10    0.13    0.18
   6   3  -9    0.45    0.22
   6   3  -9    0.41    0.20
   6   3  -9    0.58    0.24
   6  -3  -9    0.70    0.11
  -6  -3   9    0.28    0.18
   6  -3  -9    0.46    0.20
   6  -3  -9    0.20    0.14
  -6  -3   9    0.49    0.11
  -6  -3   9    0.64    0.07
   6  -3  -9    0.60    0.16
   6   3  -8   -0.18    0.14
   6   3  -8   -0.08    0.20
   6   3  -8    0.25    0.19
  -6  -3   8    0.16    0.10
   6  -3  -8    0.15    0.13
   6  -3  -8    0.24    0.13
   6  -3  -8    0.10    0.16
   6  -3  -8    0.15    0.09
  -6  -3   8    0.19    0.07
  -6  -3   8    0.15    0.16
   6   3  -7    0.36    0.19
  -6  -3   7   -0.05    0.09
  -6  -3   7    0.35    0.18
   6  -3  -7    0.07    0.12
  -6  -3   7    0.13    0.07
   6  -3  -7    0.24    0.10
   6  -3  -7    0.13    0.15
   6   3  -6    5.22    0.35
   6   3  -6    4.62    0.40
  -6   3   6    0.77    7.74
   6   3  -6   -8.42    9.93
  -6  -3   6    5.49    0.38
  -6  -3   6    4.89    0.27
   6  -3  -6    4.99    0.33
  -6  -3   6    5.22    0.30
   6  -3  -6    5.32    0.37
   6  -3  -6    5.40    0.32
   6   3  -5    2.61    0.25
  -6   3   5    2.56    0.28
  -6   3   5   26.39    9.16
   6   3  -5  -10.28    9.48
   6   3  -5    2.60    0.28
   6  -3  -5   -0.61   10.28
  -6  -3   5    2.17    0.25
  -6  -3   5    2.38    0.18
   6  -3  -5    2.35    0.23
  -6  -3   5    2.59    0.20
   6  -3  -5    2.16    0.20
  -6  -3   5   14.61   11.37
   6   3  -4    6.02   10.29
  -6   3   4    2.64    0.26
   6   3  -4    2.01    0.22
   6   3  -4    2.20    0.26
   6  -3  -4    2.82    0.26
   6  -3  -4    2.22    0.24
  -6  -3   4    2.21    0.20
  -6  -3   4    2.52    0.25
   6  -3  -4   12.09    9.64
  -6  -3   4  -11.24   10.22
  -6  -3   4    2.16    0.18
   6  -3  -4    2.21    0.20
  -6   3   3   18.16    8.67
  -6   3   3    7.26    0.32
   6   3  -3    7.17    0.41
   6   3  -3    6.82    0.45
   6   3  -3    8.40   10.76
  -6   3   3    7.26    0.33
  -6   3   3    7.52    0.45
   6  -3  -3   20.79   10.38
   6  -3  -3    7.34    0.44
  -6  -3   3    7.19    0.40
  -6  -3   3   -7.17    9.84
  -6  -3   3    6.75    0.43
   6  -3  -3    7.02    0.43
   6  -3  -3    6.68    0.41
  -6  -3   3    7.76    0.39
  -6   3   2    7.73    7.44
   6   3  -2   12.68    9.58
  -6   3   2    2.28    0.17
  -6   3   2    2.32    0.26
   6   3  -2    2.69    0.26
  -6   3   2    2.61    0.17
   6   3  -2    2.27    0.21
  -6  -3   2   16.44   10.80
   6  -3  -2   -0.37   10.47
  -6  -3   2    2.35    0.21
   6  -3  -2    2.40    0.22
  -6  -3   2    2.79    0.21
   6  -3  -2    2.30    0.24
  -6  -3   2    2.06    0.23
   6  -3  -2    2.23    0.23
  -6   3   1   -6.67    6.94
   6   3  -1   -1.83    7.72
  -6  -3   1  -14.81   10.44
   6  -3  -1    2.13   11.15
  -6   3   0    5.43    7.72
   6   3   0   -1.31    7.53
  -6   3   0    0.74    0.20
   6   3   0    0.71    0.17
   6   3   0    1.03    0.14
   6  -3   0  -11.13   10.65
   6  -3   0    0.66    0.15
   6  -3   0    0.67    0.17
  -6  -3   0    3.12   10.50
  -6  -3   0    1.07    0.14
  -6  -3   0    0.85    0.17
  -6  -3   0    0.60    0.14
  -6   3  -1   -7.42    8.81
  -6   3  -1    1.79    0.25
   6   3   1    1.25    0.13
   6   3   1    1.11    7.39
   6   3   1    1.21    0.19
  -6  -3  -1    1.51    0.18
   6  -3   1    1.12    0.22
   6  -3   1   11.77   11.24
  -6  -3  -1    1.38    0.19
  -6  -3  -1    1.25    0.17
   6  -3   1    1.65    0.19
  -6  -3  -1    9.30   10.85
  -6   3  -2    1.79    0.26
  -6   3  -2   -1.53    8.57
   6   3   2   -3.47    6.81
   6   3   2    2.06    0.16
   6   3   2    2.69    0.25
   6  -3   2    7.46   10.85
   6  -3   2    1.95    0.20
  -6  -3  -2    2.44    0.22
  -6  -3  -2    2.17    0.22
   6  -3   2    2.18    0.26
  -6  -3  -2    2.20    0.22
  -6  -3  -2   -3.50   10.40
   6   3   3    6.37    0.31
   6   3   3    6.40    0.40
  -6   3  -3    6.88    0.46
  -6   3  -3   -3.76    8.61
   6   3   3   18.33    9.23
   6  -3   3    6.21    0.43
  -6  -3  -3    6.62    0.40
   6  -3   3   32.89   15.01
  -6  -3  -3   16.24   12.73
  -6  -3  -3    6.17    0.39
  -6  -3  -3    6.00    0.37
   6  -3   3    6.09    0.37
  -6   3  -4    1.04    0.24
   6   3   4   -3.20    6.67
   6   3   4    0.63    0.18
  -6  -3  -4    0.56    0.17
  -6  -3  -4   -4.64   10.96
   6  -3   4    0.92    0.17
   6  -3   4    0.37   11.28
  -6  -3  -4    0.57    0.16
   6   3   5    3.66    0.16
  -6   3  -5    3.78    0.35
   6   3   5    3.50    0.29
   6  -3   5    3.75    0.27
  -6  -3  -5    3.09    0.25
  -6  -3  -5    3.12    0.27
   6  -3   5    3.45    0.34
   6   3   6    3.37    0.28
  -6   3  -6    3.26    0.36
  -6  -3  -6    3.68    0.29
  -6  -3  -6    3.64    0.31
   6  -3   6    3.32    0.25
   6  -3   6    3.28    0.32
  -6  -3  -6    3.40    0.24
  -6   3  -7    0.43    0.21
   6   3   7    0.32    0.16
  -6   3  -7    1.03    0.20
   6  -3   7    0.65    0.14
   6  -3   7    0.66    0.23
  -6  -3  -7    0.36    0.16
  -6  -3  -7    0.55    0.12
  -6  -3  -7    0.44    0.18
  -6   3  -8    0.05    0.19
  -6   3  -8    0.10    0.15
   6   3   8    0.00    0.15
  -6  -3  -8    0.03    0.16
  -6  -3  -8    0.05    0.09
   6  -3   8    0.02    0.18
  -6  -3  -8    0.14    0.14
  -6   3  -9    4.85    0.34
  -6   3  -9    4.77    0.44
   6   3   9    4.57    0.36
   6  -3   9    4.48    0.26
  -6  -3  -9    4.37    0.36
  -6  -3  -9    4.22    0.25
  -6  -3  -9    4.41    0.33
   6  -3   9    4.59    0.43
  -6   3 -10    2.59    0.36
  -6   3 -10    2.37    0.25
  -6   3 -10    2.31    0.36
  -6  -3 -10    2.44    0.27
   6  -3  10    1.89    0.14
  -6  -3 -10    2.02    0.27
  -6  -3 -10    1.87    0.16
   6  -3  10    2.74    0.36
  -6   3 -11    0.39    0.24
  -6   3 -11    0.00    0.14
  -6   3 -11    0.08    0.21
  -6  -3 -11   -0.19    0.13
  -6  -3 -11   -0.02    0.13
   6  -3  11   -0.28    0.18
  -6  -3 -11    0.00    0.07
  -6   3 -12    2.44    0.25
  -6   3 -12    2.31    0.40
  -6   3 -12    2.63    0.37
  -6  -3 -12    2.05    0.27
  -6  -3 -12    2.34    0.26
  -6   3 -13    0.04    0.19
  -6   3 -13    0.03    0.21
  -6   3 -13    0.21    0.17
  -6  -3 -13   -0.10    0.16
  -6  -3 -13    0.07    0.08
  -6  -3 -13   -0.01    0.14
  -6   3 -14    0.34    0.17
  -6   3 -14    0.13    0.20
  -6   3 -14   -0.20    0.19
  -6  -3 -14    0.08    0.08
  -6  -3 -14    0.05    0.15
  -6  -3 -14    0.13    0.20
  -6   3 -15   -0.05    0.26
  -6   3 -15    0.23    0.26
  -6   3 -15    0.43    0.19
  -6  -3 -15    0.29    0.22
  -6  -3 -15    0.09    0.17
  -6  -3 -15    0.07    0.08
  -6   3 -16    0.43    0.28
  -6   3 -16    0.18    0.26
  -6  -3 -16   -0.03    0.08
  -6  -3 -16    0.03    0.21
  -6  -3 -16   -0.08    0.18
  -6   3 -17    0.46    0.33
  -6  -3 -17   -0.11    0.18
  -6  -3 -17    0.31    0.11
  -6  -3 -17   -0.09    0.23
   6   4 -16   -0.11    0.24
   6   4 -16    0.27    0.33
  -6  -4  16    0.34    0.12
   6  -4 -16   -0.04    0.26
   6  -4 -16   -0.12    0.25
   6   4 -15   -0.02    0.18
   6   4 -15    0.06    0.30
   6  -4 -15    0.72    0.09
   6  -4 -15    0.35    0.27
   6  -4 -15    0.80    0.32
  -6  -4  15    0.15    0.12
   6  -4 -15    0.53    0.06
   6   4 -14    0.53    0.28
   6   4 -14    0.72    0.31
   6  -4 -14    0.49    0.26
   6  -4 -14    0.59    0.30
   6  -4 -14    0.53    0.12
  -6  -4  14    0.68    0.13
   6  -4 -14    0.68    0.10
   6   4 -13    0.35    0.29
   6   4 -13    0.26    0.20
   6  -4 -13    0.58    0.11
   6  -4 -13    1.21    0.29
  -6  -4  13    0.55    0.13
   6  -4 -13    0.58    0.30
   6  -4 -13    0.35    0.12
   6  -4 -13    0.85    0.17
   6   4 -12    0.50    0.30
   6  -4 -12    0.90    0.27
   6  -4 -12    0.87    0.31
   6  -4 -12    1.11    0.19
  -6  -4  12    0.78    0.14
  -6  -4  12    0.74    0.25
   6  -4 -12    0.57    0.12
   6   4 -11   -0.16    0.22
   6  -4 -11    0.20    0.25
  -6  -4  11    0.16    0.12
   6  -4 -11    0.40    0.24
   6  -4 -11    0.11    0.14
   6  -4 -11    0.13    0.11
   6  -4 -11    0.23    0.15
   6   4 -10    1.53    0.35
   6  -4 -10    1.49    0.22
  -6  -4  10    1.78    0.31
   6  -4 -10    2.35    0.32
  -6  -4  10    1.57    0.11
  -6  -4  10    1.42    0.19
   6  -4 -10    1.58    0.23
   6  -4 -10    2.31    0.39
   6  -4 -10    1.49    0.19
   6   4  -9    1.31    0.32
   6  -4  -9    1.68    0.31
   6  -4  -9    1.35    0.19
   6  -4  -9    1.61    0.24
  -6  -4   9    1.62    0.30
  -6  -4   9    1.75    0.13
  -6  -4   9    1.57    0.19
   6  -4  -9    1.18    0.29
   6  -4  -9    1.81    0.24
   6   4  -8    0.02    0.20
   6  -4  -8    0.00    0.13
  -6  -4   8   -0.04    0.12
   6  -4  -8    0.25    0.20
  -6  -4   8    0.02    0.19
   6  -4  -8    0.04    0.13
   6  -4  -8   -0.04    0.14
  -6  -4   8    0.07    0.09
   6   4  -7    0.10    0.17
   6   4  -7    0.20    0.21
   6  -4  -7    0.20    0.18
   6  -4  -7    0.35    0.16
   6  -4  -7    0.33    0.16
  -6  -4   7    0.21    0.13
   6  -4  -7    0.23    0.15
  -6  -4   7   -0.04    0.18
  -6  -4   7    0.24    0.11
   6   4  -6    0.50    0.23
   6   4  -6    0.77    0.21
   6  -4  -6    0.64    0.18
   6  -4  -6    0.46    0.18
  -6  -4   6    1.00    0.15
  -6  -4   6    1.11    0.20
   6  -4  -6    0.90    0.23
   6  -4  -6    0.93    0.19
  -6  -4   6    1.26    0.26
   6   4  -5   -0.18    0.12
   6   4  -5    0.07    0.19
  -6  -4   5    0.07    0.12
  -6  -4   5    0.01    0.18
   6  -4  -5    0.09    0.19
   6  -4  -5    0.29    0.18
   6  -4  -5   -0.35    0.14
   6  -4  -5    0.13    0.15
  -6  -4   5    0.22    0.13
   6   4  -4    1.75    0.30
   6   4  -4    2.17    0.26
   6  -4  -4    2.93    0.29
  -6  -4   4    2.60    0.22
   6  -4  -4    1.79    0.27
  -6  -4   4    2.43    0.30
   6  -4  -4    2.42    0.30
  -6  -4   4    2.53    0.24
   6  -4  -4    2.65    0.30
   6   4  -3    1.43    0.27
   6   4  -3    1.70    0.23
  -6  -4   3    1.47    0.22
   6  -4  -3    1.44    0.25
   6  -4  -3    1.74    0.28
  -6  -4   3    1.70    0.21
   6  -4  -3    1.06    0.23
  -6  -4   3    1.74    0.26
  -6   4   2    0.18    0.22
   6   4  -2    0.41    0.16
  -6   4   2    0.65    0.11
   6   4  -2    0.14    0.22
  -6  -4   2    0.64    0.18
   6  -4  -2    0.27    0.19
  -6  -4   2    0.81    0.16
   6  -4  -2    0.55    0.20
  -6  -4   2    0.86    0.23
   6   4  -1    2.89    0.33
   6   4  -1    2.87    0.24
  -6   4   1    2.66    0.21
  -6   4   1    3.23    0.24
  -6   4   1    2.80    0.34
   6  -4  -1    2.99    0.31
  -6  -4   1    2.48    0.29
  -6  -4   1    3.45    0.29
  -6  -4   1    3.40    0.29
   6  -4  -1    3.75    0.32
   6   4   0    2.53    0.22
  -6   4   0    2.55    0.24
   6   4   0    1.92    0.26
  -6   4   0    2.04    0.35
   6  -4   0    2.66    0.27
  -6  -4   0    2.26    0.25
  -6  -4   0    1.89    0.26
  -6  -4   0    2.48    0.25
   6   4   1   -0.07    0.15
  -6   4  -1    0.05    0.21
   6   4   1   -0.04    0.10
  -6   4  -1    0.14    0.14
  -6  -4  -1   -0.02    0.13
   6  -4   1    0.24    0.19
  -6  -4  -1    0.02    0.16
  -6  -4  -1    0.12    0.15
   6  -4   1   -0.25    0.13
   6   4   2    0.21    0.10
   6   4   2    0.08    0.14
  -6   4  -2    0.15    0.23
  -6   4  -2    0.21    0.17
   6  -4   2    0.69    0.23
   6  -4   2    0.12    0.16
  -6  -4  -2    0.30    0.17
  -6  -4  -2    0.18    0.15
  -6  -4  -2    0.15    0.16
  -6   4  -3    1.68    0.34
   6   4   3    1.66    0.25
   6   4   3    1.51    0.16
   6   4   3    1.23    0.13
  -6   4  -3    1.51    0.24
  -6  -4  -3    1.87    0.27
  -6  -4  -3    1.51    0.20
  -6  -4  -3    1.65    0.24
   6  -4   3    1.48    0.27
   6  -4   3    1.45    0.29
   6   4   4    3.93    0.20
   6   4   4    4.17    0.21
   6   4   4    4.70    0.35
  -6   4  -4    4.19    0.38
  -6   4  -4    4.58    0.44
   6  -4   4    4.47    0.41
  -6  -4  -4    4.06    0.33
   6  -4   4    4.39    0.33
  -6  -4  -4    3.43    0.34
  -6  -4  -4    4.44    0.37
  -6   4  -5    3.11    0.38
   6   4   5    3.36    0.31
  -6   4  -5    3.04    0.39
  -6  -4  -5    3.12    0.32
   6  -4   5    2.73    0.31
  -6  -4  -5    2.82    0.31
   6  -4   5    2.58    0.28
  -6  -4  -5    3.23    0.27
   6   4   6    0.03    0.16
  -6   4  -6    0.18    0.18
  -6   4  -6    0.67    0.28
  -6  -4  -6    0.04    0.16
   6  -4   6    0.27    0.22
  -6  -4  -6    0.31    0.18
  -6  -4  -6    0.42    0.16
   6  -4   6    0.26    0.16
  -6   4  -7    0.09    0.19
  -6   4  -7    0.45    0.26
   6   4   7    0.40    0.19
  -6  -4  -7    0.41    0.19
  -6  -4  -7    0.11    0.19
   6  -4   7    0.40    0.24
  -6  -4  -7   -0.14    0.12
   6  -4   7    0.25    0.16
  -6   4  -8    0.16    0.25
   6   4   8    0.21    0.18
  -6   4  -8    0.32    0.23
  -6  -4  -8    0.04    0.12
  -6  -4  -8    0.19    0.18
   6  -4   8    0.13    0.23
   6  -4   8    0.19    0.14
  -6  -4  -8    0.27    0.20
  -6   4  -9    0.46    0.26
  -6   4  -9    0.84    0.33
   6   4   9    1.22    0.25
  -6  -4  -9    1.47    0.28
   6  -4   9    1.01    0.18
   6   4  10    0.51    0.22
  -6   4 -10    0.89    0.32
  -6   4 -10    1.10    0.31
  -6  -4 -10    0.33    0.20
   6  -4  10    0.86    0.15
  -6  -4 -10    1.05    0.15
  -6  -4 -10    0.68    0.23
  -6   4 -11    1.90    0.39
  -6   4 -11    1.01    0.33
  -6  -4 -11    1.23    0.29
  -6  -4 -11    1.27    0.15
  -6  -4 -11    2.07    0.29
  -6   4 -12    0.03    0.26
  -6   4 -12    0.47    0.31
  -6  -4 -12   -0.04    0.08
  -6  -4 -12    0.06    0.20
  -6   4 -13    0.77    0.34
  -6  -4 -13    0.92    0.29
  -6  -4 -13    2.25    0.29
  -6  -4 -13    1.24    0.14
  -6   4 -14    0.49    0.33
  -6  -4 -14    0.19    0.20
  -6  -4 -14    0.01    0.22
  -6  -4 -14    0.22    0.09
  -6   4 -15    0.42    0.34
  -6  -4 -15    0.04    0.22
  -6  -4 -15    0.11    0.22
  -6  -4 -15   -0.02    0.08
   6   5 -13    0.10    0.30
   6   5 -13    0.16    0.27
   6  -5 -13   -0.07    0.29
  -6  -5  13    0.26    0.15
   6  -5 -13    0.29    0.17
   6  -5 -13    0.56    0.32
   6   5 -12    0.92    0.34
   6   5 -12    0.79    0.35
   6  -5 -12    0.75    0.30
  -6  -5  12    0.43    0.15
   6  -5 -12    0.68    0.35
   6  -5 -12    0.85    0.22
   6   5 -11    0.08    0.27
   6   5 -11    0.50    0.27
   6  -5 -11    0.54    0.31
   6  -5 -11    0.42    0.28
  -6  -5  11    0.24    0.15
   6  -5 -11    0.24    0.18
   6   5 -10   -0.09    0.23
   6   5 -10   -0.16    0.20
  -6  -5  10    0.20    0.16
   6  -5 -10    0.01    0.18
   6  -5 -10    0.06    0.24
   6  -5 -10    0.57    0.32
  -6  -5  10    0.11    0.25
   6   5  -9    0.19    0.24
   6   5  -9   -0.18    0.20
  -6  -5   9   -0.13    0.22
   6  -5  -9    0.03    0.17
   6  -5  -9   -0.07    0.15
   6  -5  -9    0.24    0.25
   6  -5  -9   -0.11    0.19
  -6  -5   9    0.12    0.14
  -6  -5   9    0.10    0.16
   6   5  -8    0.29    0.29
   6   5  -8    0.57    0.24
   6  -5  -8    0.28    0.21
  -6  -5   8    0.32    0.25
  -6  -5   8    0.24    0.13
   6  -5  -8    0.04    0.23
   6  -5  -8    0.50    0.31
  -6  -5   8    0.19    0.15
   6  -5  -8    0.04    0.17
   6   5  -7   -0.02    0.22
   6   5  -7   -0.13    0.17
  -6  -5   7    0.10    0.13
   6  -5  -7   -0.07    0.18
   6  -5  -7    0.01    0.21
   6  -5  -7   -0.19    0.21
   6  -5  -7   -0.03    0.17
  -6  -5   7    0.06    0.15
   6   5  -6    0.23    0.19
   6   5  -6    0.23    0.24
  -6  -5   6    0.42    0.17
   6  -5  -6   -0.05    0.25
  -6  -5   6    0.22    0.25
   6  -5  -6    0.15    0.18
  -6  -5   6    0.38    0.16
   6  -5  -6   -0.06    0.19
   6  -5  -6    0.11    0.18
   6   5  -5    5.18    0.48
   6   5  -5    5.87    0.45
   6  -5  -5    5.22    0.54
   6  -5  -5    6.58    0.44
  -6  -5   5    5.29    0.38
  -6  -5   5    6.48    0.42
   6  -5  -5    5.94    0.49
  -6  -5   5    5.74    0.49
   6   5  -4   -0.04    0.18
   6   5  -4    0.28    0.24
  -6  -5   4    0.00    0.16
   6  -5  -4    0.38    0.23
  -6  -5   4   -0.19    0.20
   6  -5  -4    0.71    0.29
  -6  -5   4   -0.10    0.15
   6  -5  -4    0.18    0.22
   6   5  -3    1.63    0.23
   6   5  -3    0.86    0.28
   6  -5  -3    1.28    0.32
  -6  -5   3    1.72    0.25
   6  -5  -3    1.07    0.25
   6  -5  -3    1.75    0.32
  -6  -5   3    1.19    0.29
  -6  -5   3    1.98    0.25
   6   5  -2    0.48    0.17
  -6   5   2    0.46    0.09
   6   5  -2    0.89    0.26
   6  -5  -2    0.29    0.20
  -6  -5   2    0.22    0.23
  -6  -5   2    0.31    0.19
  -6  -5   2    0.45    0.20
   6  -5  -2    0.22    0.23
   6  -5  -2    0.46    0.27
   6   5  -1    0.22    0.20
   6   5  -1   -0.07    0.13
  -6   5   1    0.20    0.13
   6  -5  -1    0.08    0.23
   6  -5  -1   -0.02    0.17
   6  -5  -1    0.20    0.22
  -6  -5   1    0.20    0.21
  -6  -5   1    0.15    0.18
  -6  -5   1    0.59    0.20
  -6   5   0    0.23    0.15
   6   5   0    0.09    0.14
   6   5   0    0.43    0.20
   6  -5   0    0.49    0.26
  -6  -5   0    0.07    0.20
   6  -5   0   -0.11    0.18
  -6  -5   0    0.21    0.18
   6  -5   0    0.34    0.22
  -6  -5   0    0.28    0.22
   6   5   1   -0.02    0.12
   6   5   1   -0.06    0.18
  -6   5  -1   -0.02    0.15
   6  -5   1   -0.04    0.21
  -6  -5  -1    0.11    0.19
   6  -5   1    0.35    0.28
   6  -5   1   -0.04    0.18
  -6  -5  -1    0.51    0.24
   6   5   2    0.70    0.22
   6   5   2    0.80    0.14
  -6   5  -2    0.94    0.21
  -6  -5  -2    1.15    0.26
   6  -5   2    1.43    0.36
  -6  -5  -2    0.81    0.26
   6  -5   2    0.81    0.24
   6  -5   2    1.22    0.28
  -6  -5  -2    0.99    0.25
  -6   5  -3    0.18    0.20
   6   5   3   -0.21    0.15
   6   5   3   -0.07    0.08
   6  -5   3   -0.04    0.25
  -6  -5  -3    0.01    0.17
  -6  -5  -3   -0.01    0.18
   6  -5   3   -0.07    0.17
   6  -5   3    0.08    0.21
  -6  -5  -3   -0.03    0.17
   6   5   4   -0.04    0.18
  -6   5  -4    0.03    0.18
  -6  -5  -4    0.21    0.19
   6  -5   4   -0.25    0.23
  -6  -5  -4    0.06    0.22
   6  -5   4    0.13    0.22
   6  -5   4   -0.02    0.19
  -6   5  -5    0.97    0.28
   6  -5   5    1.75    0.38
   6  -5   5    0.72    0.29
  -6  -5  -5    0.61    0.25
  -6  -5  -5    1.23    0.27
   6  -5   5    1.52    0.27
  -6  -5  -5    1.39    0.25
  -6   5  -6    0.70    0.28
   6  -5   6    0.96    0.29
   6  -5   6    1.21    0.26
  -6  -5  -6    0.96    0.22
  -6  -5  -6    0.46    0.20
   6  -5   6    1.14    0.37
  -6  -5  -6    0.37    0.24
  -6   5  -7    1.11    0.31
   6  -5   7    1.16    0.37
  -6  -5  -7    1.11    0.25
   6  -5   7    0.74    0.22
  -6  -5  -7    1.17    0.28
  -6  -5  -7    1.09    0.22
   6   5   8    0.49    0.24
  -6   5  -8    0.15    0.24
  -6  -5  -8    0.20    0.23
  -6  -5  -8    0.50    0.24
   6  -5   8    0.51    0.21
   6  -5   8    0.06    0.31
  -6  -5  -8    0.46    0.18
   6   5   9    0.06    0.20
  -6  -5  -9    0.00    0.22
   6  -5   9    0.06    0.16
  -6  -5  -9    0.02    0.15
  -6  -5  -9   -0.09    0.20
   6  -5   9   -0.12    0.30
  -6   5 -10    0.33    0.33
  -6  -5 -10    0.03    0.13
  -6  -5 -10    0.10    0.23
   6  -5  10   -0.24    0.30
  -6  -5 -10    0.45    0.24
  -6   5 -11   -0.14    0.30
  -6  -5 -11    0.26    0.24
  -6  -5 -11   -0.19    0.20
  -6  -5 -11    0.17    0.13
   6   6  -8   -0.07    0.26
   6   6  -8    0.08    0.24
   6  -6  -8    0.19    0.28
  -6  -6   8    0.23    0.18
  -6  -6   8   -0.05    0.31
   6  -6  -8    0.24    0.32
   6  -6  -8    0.37    0.28
   6   6  -7    0.37    0.28
   6   6  -7    0.39    0.26
   6  -6  -7    0.53    0.29
  -6  -6   7    0.31    0.31
  -6  -6   7    0.54    0.21
   6  -6  -7    0.31    0.25
   6  -6  -7    0.01    0.29
   6   6  -6    0.13    0.25
   6   6  -6    0.43    0.28
   6  -6  -6    0.46    0.28
   6  -6  -6    0.10    0.24
   6  -6  -6   -0.32    0.26
  -6  -6   6    0.44    0.32
  -6  -6   6    0.17    0.19
  -6  -6   6    0.09    0.18
   6   6  -5   -0.14    0.22
   6   6  -5    0.09    0.25
   6  -6  -5    0.09    0.23
  -6  -6   5   -0.14    0.17
  -6  -6   5    0.03    0.18
  -6  -6   5    0.30    0.29
   6  -6  -5   -0.30    0.22
   6  -6  -5    0.41    0.33
   6  -6  -5   -0.31    0.21
   6   6  -4   -0.20    0.19
   6   6  -4    0.13    0.26
   6  -6  -4    0.13    0.22
   6  -6  -4   -0.02    0.23
   6  -6  -4   -0.21    0.27
  -6  -6   4    0.07    0.19
  -6  -6   4    0.07    0.20
  -6  -6   4    0.13    0.27
   6  -6  -4    0.07    0.24
   6   6  -3    0.60    0.29
   6   6  -3    0.46    0.22
  -6  -6   3    0.58    0.24
   6  -6  -3    0.71    0.31
   6  -6  -3    0.82    0.30
   6  -6  -3    0.07    0.29
   6  -6  -3    0.43    0.27
  -6  -6   3    0.13    0.46
  -6  -6   3    0.90    0.24
   6   6  -2    0.07    0.18
   6   6  -2    0.88    0.30
  -6  -6   2    0.05    0.25
  -6  -6   2    0.30    0.23
  -6  -6   2   -0.10    0.19
   6  -6  -2   -0.20    0.23
   6  -6  -2    0.26    0.26
   6  -6  -2   -0.01    0.22
   6  -6  -2    0.30    0.31
   6   6  -1    0.05    0.22
   6   6  -1    0.09    0.18
   6  -6  -1    0.09    0.28
  -6  -6   1    0.12    0.19
  -6  -6   1    0.11    0.20
   6  -6  -1    0.13    0.26
  -6  -6   1    0.22    0.25
   6  -6  -1   -0.03    0.25
   6  -6  -1   -0.10    0.26
   6   6   0    1.07    0.29
  -6  -6   0    1.24    0.28
  -6  -6   0    0.87    0.32
   6  -6   0    1.74    0.36
   6  -6   0    1.43    0.31
  -6  -6   0    1.04    0.29
   6  -6   0    0.94    0.34
   6  -6   0    0.57    0.33
   6   6   1   -0.07    0.22
   6  -6   1    0.03    0.22
   6  -6   1   -0.02    0.24
  -6  -6  -1   -0.02    0.20
  -6  -6  -1    0.23    0.23
  -6  -6  -1   -0.38    0.18
   6  -6   1   -0.21    0.27
   6   6   2    0.21    0.21
   6  -6   2    0.47    0.34
  -6  -6  -2    0.42    0.24
   6  -6   2    0.48    0.26
  -6  -6  -2    0.59    0.26
  -6  -6  -2    0.21    0.27
  -6   6  -3   -0.07    0.20
   6   6   3   -0.18    0.18
   6  -6   3   -0.07    0.20
  -6  -6  -3   -0.32    0.18
   6  -6   3    0.66    0.35
  -6  -6  -3    0.22    0.23
  -6  -6  -3   -0.10    0.21
   6   6   4   -0.11    0.19
  -6   6  -4    0.10    0.23
   6  -6   4    0.48    0.35
   6  -6   4    0.13    0.24
  -6  -6  -4    0.14    0.22
  -6  -6  -4    0.42    0.25
  -6  -6  -4    0.08    0.23
  -6   6  -5    0.29    0.28
  -6  -6  -5    0.08    0.27
   6  -6   5    0.10    0.25
  -6  -6  -5    0.07    0.20
   6  -6   5    0.19    0.33
  -6  -6  -5    0.43    0.25
  -6   6  -6   -0.11    0.25
  -6  -6  -6    0.34    0.26
  -6  -6  -6    0.02    0.23
   6  -6   6    0.18    0.24
   6  -6   6    0.04    0.32
  -6  -6  -6   -0.11    0.18
   7   0 -21   -0.12    0.26
   7   0 -21   -0.07    0.23
   7   0 -20    0.06    0.19
   7   0 -20   -0.15    0.20
   7   0 -20    0.30    0.28
   7   0 -19   -0.18    0.25
   7   0 -19    0.04    0.24
   7   0 -19    0.00    0.16
   7   0 -18   -0.09    0.12
   7   0 -18    0.17    0.16
   7   0 -18    0.12    0.27
   7   0 -18    0.08    0.20
   7   0 -17   -0.11    0.11
   7   0 -17   -0.08    0.15
   7   0 -17    0.01    0.23
   7   0 -17    0.18    0.19
   7   0 -16    0.13    0.19
   7   0 -16    0.46    0.25
   7   0 -16    0.37    0.15
   7   0 -16    0.45    0.15
   7   0 -15    0.02    0.12
   7   0 -15   -0.11    0.16
   7   0 -15    0.04    0.20
   7   0 -14    1.86    0.21
   7   0 -14    1.88    0.32
   7   0 -13    0.24    0.18
   7   0 -13   -0.01    0.10
   7   0 -13    0.00    0.12
   7   0 -12   11.75    0.70
   7   0 -12   11.66    0.68
   7   0 -12   12.60    0.55
   7   0 -11   -0.04    0.15
   7   0 -11    3.78    2.25
   7   0 -11    0.01    0.07
  -7   0  11   -0.51    5.95
   7   0 -11    0.16    0.14
  -7   0  10   32.34    1.35
  -7   0  10   50.14    9.11
   7   0 -10   32.77    1.47
   7   0 -10   33.29    1.51
   7   0 -10   43.58    4.35
   7   0 -10   35.20    1.41
   7   0  -9   -0.12    0.06
   7   0  -9   -0.73    1.33
  -7   0   9   -2.66    3.32
   7   0  -9   -0.01    0.12
   7   0  -9   -0.01    0.12
  -7   0   9    0.04    0.04
  -7   0   8   23.29    5.03
  -7   0   8   12.71    0.52
   7   0  -8   12.97    0.63
   7   0  -8   14.59    2.63
   7   0  -8   12.51    0.64
   7   0  -8   12.01    0.56
   7   0  -7    0.42    0.14
  -7   0   7   -0.33    2.77
   7   0  -7    1.44    1.42
  -7   0   7    0.50    0.12
   7   0  -7    0.27    0.08
   7   0  -7    0.68    0.15
   7   0  -6   12.25    0.53
  -7   0   6   11.87    0.56
  -7   0   6   18.03    4.04
   7   0  -6   11.48    0.58
   7   0  -6   12.54    0.61
   7   0  -6   15.25    2.46
  -7   0   6   11.94    0.50
   7   0  -5   -0.13    0.09
   7   0  -5   -0.21    0.09
  -7   0   5    0.00    0.09
   7   0  -5   -0.48    1.11
   7   0  -5    0.01    0.06
  -7   0   5   -1.13    2.06
  -7   0   4    4.72    0.28
   7   0  -4    5.16    0.30
  -7   0   4    5.64    0.24
   7   0  -4   18.32   14.19
   7   0  -4    0.93    1.49
   7   0  -4    5.33    0.26
  -7   0   4   -0.50    8.73
   7   0  -4    5.49    0.37
   7   0  -3    0.49    1.25
  -7   0   3    1.03    1.41
   7   0  -3   12.74   17.67
  -7   0   3    1.04   10.29
   7   0  -2  103.24   22.53
  -7   0   2   65.70    2.54
  -7   0   2   64.18    2.54
   7   0  -2   64.96    2.54
  -7   0   2   91.49   18.12
   7   0  -2   59.69    2.59
   7   0  -2   61.22    5.24
  -7   0   2   54.74    5.22
   7   0  -1   -0.89    1.23
  -7   0   1    0.15    0.06
  -7   0   1    5.20   11.43
   7   0  -1    0.11    0.08
   7   0  -1    0.06    0.06
   7   0  -1   -0.03    0.08
   7   0  -1   -2.95   12.00
  -7   0   1   -0.10    0.07
  -7   0   1    0.09    0.05
  -7   0   1   -0.89    1.38
   7   0   0   88.64    3.59
  -7   0   0   88.83    3.54
  -7   0   0   87.89    6.65
  -7   0   0   87.82    3.57
  -7   0   0   87.95   20.27
   7   0   0   88.13    3.61
   7   0   0   81.63   19.01
   7   0   0   92.64    6.56
   7   0   0   89.27    3.54
  -7   0  -1   -0.03    0.08
   7   0   1   -4.71    9.85
   7   0   1    0.07    0.11
   7   0   1   -1.32    1.50
  -7   0  -1    0.05    0.06
   7   0   1    0.10    0.10
  -7   0  -1    3.72    1.88
  -7   0  -1  -18.77   10.86
  -7   0  -1    0.10    0.05
   7   0   1   -0.01    0.06
  -7   0  -2  342.19   17.47
  -7   0  -2  344.16   13.67
   7   0   2  343.77   13.69
   7   0   2  336.29   17.60
   7   0   2  350.09   13.72
  -7   0  -3    1.37    1.71
   7   0   3    2.23    2.06
   7   0   4   70.51    2.80
  -7   0  -4   72.19    2.78
   7   0   4   68.47    2.86
   7   0   4   65.19    6.91
  -7   0  -4   70.16    2.83
  -7   0  -4   70.56    2.81
   7   0   4   65.94    2.89
  -7   0  -4   70.35    6.30
   7   0   5    5.32    2.30
   7   0   5    0.09    0.13
  -7   0  -6   15.58    0.62
   7   0   6   12.52    4.51
   7   0   6   14.21    0.72
   7   0   6   15.19    0.65
  -7   0  -6   14.86    0.68
  -7   0  -6   15.46    0.67
  -7   0  -6   13.70    3.29
   7   0   6   14.48    0.76
  -7   0  -7    0.91    0.11
  -7   0  -7    1.42    2.47
   7   0   7    0.33    0.09
  -7   0  -7    0.72    0.13
   7   0   7    0.14    0.14
   7   0   7   -1.09    3.83
  -7   0  -8    1.85    0.17
  -7   0  -8    2.42    0.19
   7   0   8    2.50    0.23
  -7   0  -8    2.16    0.12
  -7   0  -8    2.38    3.50
   7   0   8    2.00    0.16
   7   0   8    4.88    5.63
  -7   0  -9    0.84    3.81
   7   0   9   12.80    6.59
   7   0  10    1.31    0.22
  -7   0 -10    1.12    0.08
  -7   0 -10    1.03    0.16
  -7   0 -10    1.14    0.15
   7   0  11   -0.12    0.13
  -7   0 -11   -0.02    0.10
  -7   0 -11    0.04    0.11
   7   0  11    0.08    0.07
  -7   0 -12    7.18    0.41
   7   0  12    7.88    0.48
   7   0  12    6.93    0.31
  -7   0 -12    6.92    0.41
  -7   0 -13   -0.09    0.11
  -7   0 -13   -0.20    0.11
  -7   0 -14    2.24    0.25
  -7   0 -14    2.25    0.26
  -7   0 -15    0.28    0.17
  -7   0 -15    0.05    0.15
  -7   0 -16    4.01    0.34
  -7   0 -16    3.92    0.33
  -7   0 -17    0.11    0.17
  -7   0 -17    0.07    0.16
  -7   0 -18    0.56    0.20
  -7   0 -18    0.37    0.20
  -7   0 -19    0.01    0.17
  -7   0 -19   -0.06    0.17
   7   1 -20   -0.06    0.24
   7   1 -20   -0.40    0.25
   7  -1 -20   -0.03    0.18
   7  -1 -20    0.04    0.25
   7  -1 -20   -0.05    0.19
   7  -1 -20   -0.18    0.20
   7   1 -19    0.26    0.28
   7   1 -19    0.20    0.20
   7   1 -19    0.11    0.16
   7  -1 -19   -0.06    0.23
   7  -1 -19    0.07    0.17
   7  -1 -19    0.00    0.18
   7  -1 -19    0.22    0.19
   7   1 -18   -0.11    0.23
   7   1 -18    0.00    0.21
   7  -1 -18    0.15    0.22
   7  -1 -18    0.07    0.17
   7  -1 -18    0.13    0.20
   7  -1 -18    0.13    0.19
   7   1 -17    0.62    0.28
   7   1 -17    0.32    0.17
   7  -1 -17    0.71    0.22
   7  -1 -17    0.86    0.25
   7  -1 -17    0.15    0.18
   7  -1 -17    0.22    0.20
   7   1 -16    1.07    0.31
   7   1 -16    1.23    0.27
   7  -1 -16    1.73    0.24
   7  -1 -16    1.15    0.22
   7  -1 -16    1.70    0.31
   7  -1 -16    1.07    0.24
   7   1 -15    1.07    0.29
   7   1 -15    1.01    0.24
   7  -1 -15    0.61    0.20
   7  -1 -15    0.45    0.18
   7  -1 -15    1.00    0.24
   7  -1 -15    1.04    0.20
   7   1 -14    0.06    0.03
   7   1 -14    0.18    0.21
   7   1 -14    0.17    0.18
   7  -1 -14    0.29    0.16
   7  -1 -14   -0.13    0.11
   7  -1 -14   -0.05    0.15
   7  -1 -14   -0.18    0.13
   7   1 -13    0.47    0.07
   7   1 -13    0.51    0.06
   7   1 -13    0.72    0.25
   7   1 -13    0.07    0.15
   7  -1 -13    0.23    0.17
  -7  -1  13    0.63    0.10
   7  -1 -13    0.45    0.16
   7  -1 -13    0.41    0.14
   7  -1 -13    0.39    0.17
   7   1 -12    0.44    0.09
   7   1 -12    0.36    0.06
   7   1 -12    0.40    0.21
   7   1 -12    0.56    0.15
   7   1 -12    0.24    0.16
  -7  -1  12    0.35    0.09
   7  -1 -12    0.06    0.14
   7  -1 -12    0.40    0.04
   7  -1 -12    0.38    0.14
   7  -1 -12    0.37    0.15
   7   1 -11    3.46    0.26
   7   1 -11    2.80    0.33
   7   1 -11    3.09    0.30
   7   1 -11    3.42    0.17
   7  -1 -11    3.41    0.28
   7  -1 -11    3.64    0.28
   7  -1 -11    3.43    0.18
  -7  -1  11    3.54    0.21
   7  -1 -11    3.62    0.26
   7   1 -10   -1.55    4.89
   7   1 -10    0.38    0.19
  -7   1  10    1.56    3.41
   7   1 -10    0.59    0.14
   7   1 -10    0.84    0.19
  -7  -1  10   -1.69    7.68
   7  -1 -10    0.58    0.15
   7  -1 -10   -4.03    4.35
   7  -1 -10    0.69    0.16
  -7   1   9    3.42    2.38
   7   1  -9    1.37    3.46
  -7  -1   9    8.97    6.21
   7  -1  -9    3.40    3.09
  -7   1   8    0.73    0.10
   7   1  -8   -0.84    3.05
   7   1  -8    1.01    0.21
   7   1  -8    0.83    0.16
  -7   1   8    1.21    1.78
   7   1  -8    0.97    0.09
   7   1  -8    0.85    0.17
  -7  -1   8    0.96    0.09
  -7  -1   8    0.77    0.12
   7  -1  -8    0.99    0.17
  -7  -1   8   12.58    5.15
   7  -1  -8    1.01    0.08
   7  -1  -8    1.18    3.35
   7  -1  -8    0.92    0.16
  -7  -1   8    0.66    0.10
   7   1  -7    0.03    0.08
   7   1  -7   -0.07    0.12
   7   1  -7    2.10    2.81
  -7   1   7    0.03    0.06
  -7   1   7   -1.97    1.65
   7   1  -7    0.06    0.10
   7   1  -7    0.02    0.06
  -7  -1   7   -0.10    0.05
   7  -1  -7    0.07    0.04
   7  -1  -7   -0.08    0.08
   7  -1  -7    1.50    2.73
  -7  -1   7   -9.11    4.52
   7  -1  -7    0.10    0.11
  -7  -1   7    0.11    0.07
  -7   1   6   10.06    0.47
   7   1  -6   13.57    4.11
  -7   1   6   10.20    0.52
   7   1  -6   10.55    0.52
   7   1  -6   10.43    0.46
   7   1  -6   11.57    0.58
   7   1  -6    9.79    0.53
  -7  -1   6   10.34    0.46
   7  -1  -6   10.07    0.52
  -7  -1   6   10.84    0.48
  -7  -1   6   21.13    5.62
   7  -1  -6   10.76    0.44
   7  -1  -6   10.49    0.51
   7  -1  -6    3.91    2.91
  -7  -1   6   10.87    0.47
  -7   1   5    2.70    0.20
   7   1  -5    2.63    0.21
   7   1  -5    2.30    0.21
   7   1  -5    0.87    2.64
   7   1  -5    2.32    0.24
   7   1  -5    2.69    0.16
  -7   1   5    2.71    0.18
  -7   1   5    0.61    1.46
  -7  -1   5    2.62    0.15
  -7  -1   5    2.25    0.16
   7  -1  -5    2.42    0.20
   7  -1  -5    1.22    2.30
   7  -1  -5    1.98    0.20
   7  -1  -5    2.49    0.13
  -7  -1   5    2.51    0.16
  -7   1   4    0.49    0.12
   7   1  -4    0.19    0.11
  -7   1   4    0.40    0.08
   7   1  -4    0.39    0.09
   7   1  -4    0.45    0.14
  -7   1   4    2.70    1.67
  -7   1   4    0.31    0.13
   7   1  -4    0.53    0.12
   7   1  -4   -3.30    2.25
  -7  -1   4    0.61    0.09
  -7  -1   4    0.54    0.08
   7  -1  -4    0.45    0.06
   7  -1  -4    2.08    2.65
  -7  -1   4   -1.21    3.50
  -7  -1   4    0.45    0.09
   7  -1  -4    0.48    0.13
   7  -1  -4    0.34    0.11
  -7   1   3    3.50    0.23
   7   1  -3    6.68    3.23
   7   1  -3    3.64    0.28
  -7   1   3    3.23    0.21
   7   1  -3    3.81    0.24
  -7   1   3    3.27    0.25
   7   1  -3    3.68    0.23
  -7  -1   3    4.06    0.21
   7  -1  -3    3.00    0.23
   7  -1  -3    3.63    0.18
  -7  -1   3    3.53    0.19
  -7  -1   3    3.49    0.20
  -7  -1   3   -1.46    3.03
   7  -1  -3    2.80    2.53
   7  -1  -3    3.69    0.23
  -7   1   2    3.06    0.24
  -7   1   2    3.36    0.20
   7   1  -2    5.69    2.36
   7   1  -2    3.26    0.22
  -7   1   2    2.78    1.88
   7   1  -2    3.00    0.24
  -7   1   2    3.17    0.23
   7   1  -2    3.06    0.22
  -7  -1   2    3.40    0.19
  -7  -1   2    3.22    0.19
   7  -1  -2    3.45    0.18
   7  -1  -2    3.38    0.23
  -7  -1   2   -4.30    3.23
   7  -1  -2   -0.74    2.33
   7  -1  -2    3.46    0.22
   7   1  -1   11.28    0.57
  -7   1   1   11.27    0.55
   7   1  -1   10.88    0.53
  -7   1   1   12.01    0.53
  -7   1   1    9.99    2.59
   7   1  -1   10.48    0.57
   7   1  -1   13.40    3.08
   7  -1  -1   11.34    0.56
  -7  -1   1   11.65    0.50
  -7  -1   1   11.56    0.50
   7  -1  -1    5.11    3.36
  -7  -1   1   19.77    5.26
   7  -1  -1   11.85    0.50
   7  -1  -1   11.11    0.54
  -7  -1   1   11.54    0.52
   7   1   0    1.23    0.15
  -7   1   0    1.11    1.73
   7   1   0   -0.37    1.94
  -7   1   0    1.47    0.16
  -7   1   0    1.16    0.13
   7   1   0    1.18    0.18
   7  -1   0    1.04    0.15
  -7  -1   0    4.97    2.81
  -7  -1   0    1.57    0.14
   7  -1   0    1.22    0.17
  -7  -1   0    1.40    0.11
   7  -1   0    1.08    0.10
  -7  -1   0    1.19    0.11
  -7   1  -1   18.29    0.79
  -7   1  -1   18.36    0.81
   7   1   1   18.06    0.79
   7   1   1   17.24    0.83
  -7   1  -1   13.29    3.29
   7   1   1   19.56    3.59
   7  -1   1   17.13    0.82
  -7  -1  -1   26.07    5.54
  -7  -1  -1   18.84    0.76
   7  -1   1   17.32    0.82
  -7  -1  -1   18.51    0.79
   7  -1   1   17.30    4.36
   7  -1   1   17.34    0.76
   7   1   2   13.55    0.61
   7   1   2   13.53    0.66
  -7   1  -2   14.22    0.63
   7   1   2   19.20    3.94
  -7   1  -2   19.66    3.77
  -7   1  -2   13.08    0.62
  -7  -1  -2   13.90    0.61
   7  -1   2    9.06    4.46
  -7  -1  -2   13.76    0.59
   7  -1   2   13.21    0.66
   7  -1   2   12.91    0.65
  -7  -1  -2   12.92    0.57
  -7  -1  -2   11.87    3.87
   7   1   3   58.41    2.46
   7   1   3   57.67    2.51
  -7   1  -3   61.63    2.47
  -7   1  -3   82.78    7.11
  -7   1  -3   58.51    2.47
   7   1   3   58.17    5.80
   7  -1   3   59.96    2.51
   7  -1   3   77.25    9.10
  -7  -1  -3   62.57    2.42
   7  -1   3   59.31    2.42
   7  -1   3   60.27    2.51
  -7  -1  -3   61.52    2.47
  -7  -1  -3   52.02    7.71
  -7  -1  -3   59.53    2.43
  -7   1  -4   31.98    1.39
   7   1   4   33.65    1.39
  -7   1  -4   30.75    4.99
  -7   1  -4   34.13    1.41
   7   1   4   34.67    4.33
   7   1   4   32.20    1.44
   7  -1   4   33.39    1.33
  -7  -1  -4   32.35    1.36
  -7  -1  -4   32.45    6.69
   7  -1   4   32.62    1.45
   7  -1   4   41.18    7.76
  -7  -1  -4   34.20    1.34
  -7  -1  -4   31.39    1.39
  -7   1  -5   -2.42    2.80
   7   1   5    0.66    2.29
  -7   1  -5    0.01    0.09
   7   1   5   -0.08    0.09
   7   1   5   -0.23    0.10
  -7   1  -5    0.02    0.09
   7  -1   5   -0.01    0.10
  -7  -1  -5   -2.87    2.99
   7  -1   5    0.06    0.05
   7  -1   5   -3.55    4.46
  -7  -1  -5   -0.03    0.06
  -7  -1  -5   -0.01    0.07
  -7  -1  -5   -0.01    0.05
   7   1   6    2.73    0.24
  -7   1  -6    2.69    0.20
   7   1   6    2.91    0.26
  -7   1  -6    4.23    3.04
  -7   1  -6    2.73    0.22
   7   1   6    2.03    2.24
   7  -1   6    2.82    0.14
  -7  -1  -6    2.34    0.20
  -7  -1  -6    1.23    3.68
  -7  -1  -6    2.69    0.16
  -7  -1  -6    3.06    0.18
   7  -1   6    2.32    0.23
   7  -1   6    4.87    5.21
  -7   1  -7    3.70    3.11
   7   1   7    2.37    2.30
   7   1   7    3.51    0.25
  -7   1  -7    3.44    0.24
[truncated: 408,207 more chars]
