# Supplementary material for: Harnessing Bifunctional N‐Benzoyloxyamides for Photoredox Amidative Dual Functionalizations of Alkenes
Source: Angew Chem Int Ed Engl. 2025 Jun 16;64(32):e202506290. doi: 10.1002/anie.202506290 (PMC12322644; doi:10.1002/anie.202506290)
Supplement: Supplementary file 2 — Supporting Information [file ANIE-64-e202506290-s001.zip › 4s.cif]

 
data_A25025_002
 
_audit_creation_method            'SHELXL-2019/3'
_shelx_SHELXL_version_number      '2019/3'
_chemical_name_systematic         ?
_chemical_name_common             ?
_chemical_melting_point           ?
_chemical_formula_moiety          'C15 H20 N2 O3'
_chemical_formula_sum
 'C15 H20 N2 O3' 
_chemical_formula_weight          276.33

loop_
 _atom_type_symbol
 _atom_type_description
 _atom_type_scat_dispersion_real
 _atom_type_scat_dispersion_imag
 _atom_type_scat_source
 'C'  'C'   0.0033   0.0016
 'International Tables Vol C Tables 4.2.6.8 and 6.1.1.4'
 'H'  'H'   0.0000   0.0000
 'International Tables Vol C Tables 4.2.6.8 and 6.1.1.4'
 'N'  'N'   0.0061   0.0033
 'International Tables Vol C Tables 4.2.6.8 and 6.1.1.4'
 'O'  'O'   0.0106   0.0060
 'International Tables Vol C Tables 4.2.6.8 and 6.1.1.4'
 
_space_group_crystal_system       triclinic
_space_group_IT_number            2
_space_group_name_H-M_alt         'P -1'
_space_group_name_Hall            '-P 1'
 
_shelx_space_group_comment
;
The symmetry employed for this shelxl refinement is uniquely defined
by the following loop, which should always be used as a source of
symmetry information in preference to the above space-group names.
They are only intended as comments.
;
 
loop_
 _space_group_symop_operation_xyz
 'x, y, z'
 '-x, -y, -z'
 
_cell_length_a                    7.9210(2)
_cell_length_b                    9.6187(3)
_cell_length_c                    10.9640(3)
_cell_angle_alpha                 96.7451(10)
_cell_angle_beta                  103.5952(10)
_cell_angle_gamma                 111.0918(11)
_cell_volume                      738.50(4)
_cell_formula_units_Z             2
_cell_measurement_temperature     296(2)
_cell_measurement_reflns_used     9884
_cell_measurement_theta_min       2.69
_cell_measurement_theta_max       27.92
 
_exptl_crystal_description        'block'
_exptl_crystal_colour             'colourless'
_exptl_crystal_density_meas       ?
_exptl_crystal_density_method     ?
_exptl_crystal_density_diffrn     1.243          
_exptl_crystal_F_000              296
_exptl_transmission_factor_min    ?
_exptl_transmission_factor_max    ?
_exptl_crystal_size_max           0.152
_exptl_crystal_size_mid           0.114
_exptl_crystal_size_min           0.057
_exptl_absorpt_coefficient_mu     0.087
_shelx_estimated_absorpt_T_min    0.987
_shelx_estimated_absorpt_T_max    0.995
_exptl_absorpt_correction_type    MULTI-SCAN
_exptl_absorpt_correction_T_min   0.7130
_exptl_absorpt_correction_T_max   0.7456
_exptl_absorpt_process_details    SADABS
_exptl_absorpt_special_details    ?
_diffrn_ambient_temperature       296(2)
_diffrn_radiation_wavelength      0.71073
_diffrn_radiation_type            MoK\a
_diffrn_source                    'Ius 3.0 microfocus source'
_diffrn_measurement_device_type   'PHOTON III 14'
_diffrn_measurement_method        'phi and omega scans' 
_diffrn_detector_area_resol_mean  ?
_diffrn_reflns_number             25039
_diffrn_reflns_av_unetI/netI      0.0183
_diffrn_reflns_av_R_equivalents   0.0372
_diffrn_reflns_limit_h_min        -10
_diffrn_reflns_limit_h_max        10
_diffrn_reflns_limit_k_min        -12
_diffrn_reflns_limit_k_max        12
_diffrn_reflns_limit_l_min        -14
_diffrn_reflns_limit_l_max        14
_diffrn_reflns_theta_min          2.328
_diffrn_reflns_theta_max          27.984
_diffrn_reflns_theta_full         25.242
_diffrn_measured_fraction_theta_max   0.997
_diffrn_measured_fraction_theta_full  0.999
_diffrn_reflns_Laue_measured_fraction_max    0.997
_diffrn_reflns_Laue_measured_fraction_full   0.999
_diffrn_reflns_point_group_measured_fraction_max   0.997
_diffrn_reflns_point_group_measured_fraction_full  0.999
_reflns_number_total              3565
_reflns_number_gt                 2616
_reflns_threshold_expression      'I > 2\s(I)'
_reflns_Friedel_coverage          0.000
_reflns_Friedel_fraction_max      .
_reflns_Friedel_fraction_full     .
 
_reflns_special_details
;
 Reflections were merged by SHELXL according to the crystal
 class for the calculation of statistics and refinement.
 
 _reflns_Friedel_fraction is defined as the number of unique
 Friedel pairs measured divided by the number that would be
 possible theoretically, ignoring centric projections and
 systematic absences.
;
 
_computing_data_collection        'Bruker APEX5 software' 
_computing_cell_refinement        'Bruker APEX5 software' 
_computing_data_reduction         'Bruker APEX5 software' 
_computing_structure_solution     'SHELXS-2013/1 (Sheldrick, 2013)'
_computing_structure_refinement   'SHELXL-2019/2 (Sheldrick, 2019)'
_computing_molecular_graphics     ORTEP
_computing_publication_material   CIFTAB
_refine_special_details           ?
_refine_ls_structure_factor_coef  Fsqd
_refine_ls_matrix_type            full
_refine_ls_weighting_scheme       calc
_refine_ls_weighting_details
'w=1/[\s^2^(Fo^2^)+(0.0789P)^2^+0.1196P] where P=(Fo^2^+2Fc^2^)/3'
_atom_sites_solution_primary      direct
_atom_sites_solution_secondary    ?
_atom_sites_solution_hydrogens    mixed
_refine_ls_hydrogen_treatment     mixed
_refine_ls_extinction_method      none
_refine_ls_extinction_coef        .
_refine_ls_number_reflns          3565
_refine_ls_number_parameters      186
_refine_ls_number_restraints      0
_refine_ls_R_factor_all           0.0668
_refine_ls_R_factor_gt            0.0516
_refine_ls_wR_factor_ref          0.1648
_refine_ls_wR_factor_gt           0.1518
_refine_ls_goodness_of_fit_ref    1.064
_refine_ls_restrained_S_all       1.064
_refine_ls_shift/su_max           0.000
_refine_ls_shift/su_mean          0.000
 
loop_
 _atom_site_label
 _atom_site_type_symbol
 _atom_site_fract_x
 _atom_site_fract_y
 _atom_site_fract_z
 _atom_site_U_iso_or_equiv
 _atom_site_adp_type
 _atom_site_occupancy
 _atom_site_site_symmetry_order  
 _atom_site_calc_flag
 _atom_site_refinement_flags_posn
 _atom_site_refinement_flags_adp
 _atom_site_refinement_flags_occupancy
 _atom_site_disorder_assembly
 _atom_site_disorder_group
O1 O 0.3520(2) 0.40906(13) 0.30775(11) 0.0831(5) Uani 1 1 d . . . . .
C2 C 0.3081(2) 0.27121(17) 0.28248(14) 0.0559(4) Uani 1 1 d . . . . .
C3 C 0.2130(3) 0.1653(2) 0.15112(16) 0.0705(5) Uani 1 1 d . . . . .
H3A H 0.105555 0.183711 0.104630 0.085 Uiso 1 1 calc R U . . .
H3B H 0.301227 0.178407 0.100958 0.085 Uiso 1 1 calc R U . . .
C4 C 0.1494(3) 0.0082(2) 0.17827(18) 0.0805(6) Uani 1 1 d . . . . .
H4A H 0.160125 -0.063501 0.113597 0.097 Uiso 1 1 calc R U . . .
H4B H 0.018857 -0.028198 0.179755 0.097 Uiso 1 1 calc R U . . .
C5 C 0.2828(3) 0.02717(18) 0.31020(17) 0.0691(5) Uani 1 1 d . . . . .
H5A H 0.218246 -0.040029 0.359192 0.083 Uiso 1 1 calc R U . . .
H5B H 0.391900 0.007026 0.302654 0.083 Uiso 1 1 calc R U . . .
N6 N 0.33855(17) 0.18790(13) 0.36937(11) 0.0507(3) Uani 1 1 d . . . . .
C7 C 0.4572(2) 0.25717(16) 0.50101(13) 0.0494(3) Uani 1 1 d . . . . .
H7 H 0.490319 0.367500 0.516306 0.059 Uiso 1 1 calc R U . . .
O8 O 0.62575(16) 0.23239(15) 0.52314(11) 0.0663(3) Uani 1 1 d . . . . .
C9 C 0.7474(3) 0.3138(4) 0.4576(2) 0.1053(9) Uani 1 1 d . . . . .
H9A H 0.865039 0.301812 0.482520 0.158 Uiso 1 1 calc R U . . .
H9B H 0.771083 0.420153 0.478980 0.158 Uiso 1 1 calc R U . . .
H9C H 0.689126 0.275045 0.366498 0.158 Uiso 1 1 calc R U . . .
C10 C 0.3587(2) 0.19333(18) 0.59778(14) 0.0568(4) Uani 1 1 d . . . . .
H10 H 0.333508 0.084427 0.586997 0.068 Uiso 1 1 calc R U . . .
C11 C 0.1727(3) 0.2117(3) 0.5774(2) 0.0816(6) Uani 1 1 d . . . . .
H11A H 0.089150 0.154340 0.493450 0.122 Uiso 1 1 calc R U . . .
H11B H 0.195784 0.317737 0.584343 0.122 Uiso 1 1 calc R U . . .
H11C H 0.115391 0.174497 0.641603 0.122 Uiso 1 1 calc R U . . .
N12 N 0.4864(2) 0.27383(16) 0.72615(12) 0.0617(4) Uani 1 1 d . . . . .
H12 H 0.568(3) 0.363(3) 0.734(2) 0.093 Uiso 1 1 d . U . . .
O13 O 0.3759(2) 0.07947(16) 0.82021(14) 0.0925(5) Uani 1 1 d . . . . .
C14 C 0.4851(3) 0.21017(19) 0.82842(16) 0.0621(4) Uani 1 1 d . . . . .
C15 C 0.6302(3) 0.3070(2) 0.95270(15) 0.0629(4) Uani 1 1 d . . . . .
C16 C 0.6940(3) 0.2347(3) 1.04448(17) 0.0781(6) Uani 1 1 d . . . . .
H16 H 0.641335 0.128587 1.029738 0.094 Uiso 1 1 calc R U . . .
C17 C 0.8346(4) 0.3193(4) 1.1570(2) 0.0998(8) Uani 1 1 d . . . . .
H17 H 0.878663 0.269971 1.217078 0.120 Uiso 1 1 calc R U . . .
C18 C 0.9094(4) 0.4741(5) 1.1810(2) 0.1169(10) Uani 1 1 d . . . . .
H18 H 1.005670 0.530516 1.256763 0.140 Uiso 1 1 calc R U . . .
C19 C 0.8437(5) 0.5475(3) 1.0939(2) 0.1199(10) Uani 1 1 d . . . . .
H19 H 0.892391 0.653751 1.111833 0.144 Uiso 1 1 calc R U . . .
C20 C 0.7047(4) 0.4639(3) 0.97892(18) 0.0886(7) Uani 1 1 d . . . . .
H20 H 0.661722 0.514156 0.919328 0.106 Uiso 1 1 calc R U . . .
 
loop_
 _atom_site_aniso_label
 _atom_site_aniso_U_11
 _atom_site_aniso_U_22
 _atom_site_aniso_U_33
 _atom_site_aniso_U_23
 _atom_site_aniso_U_13
 _atom_site_aniso_U_12
O1 0.1247(11) 0.0475(6) 0.0548(6) 0.0150(5) -0.0061(7) 0.0291(7)
C2 0.0634(9) 0.0498(8) 0.0449(7) 0.0110(6) 0.0028(6) 0.0204(7)
C3 0.0809(11) 0.0704(11) 0.0471(8) 0.0046(7) 0.0031(8) 0.0281(9)
C4 0.0969(14) 0.0610(10) 0.0612(10) -0.0040(8) 0.0042(9) 0.0240(10)
C5 0.0855(12) 0.0454(8) 0.0659(10) 0.0044(7) 0.0082(8) 0.0261(8)
N6 0.0587(7) 0.0403(6) 0.0454(6) 0.0085(5) 0.0046(5) 0.0186(5)
C7 0.0544(7) 0.0442(7) 0.0436(7) 0.0128(5) 0.0048(6) 0.0181(6)
O8 0.0615(6) 0.0847(8) 0.0586(6) 0.0276(6) 0.0115(5) 0.0365(6)
C9 0.0669(12) 0.171(3) 0.0921(15) 0.0605(17) 0.0319(11) 0.0485(14)
C10 0.0639(9) 0.0479(8) 0.0526(8) 0.0159(6) 0.0134(7) 0.0167(6)
C11 0.0673(11) 0.0942(15) 0.0797(12) 0.0175(11) 0.0238(9) 0.0278(10)
N12 0.0776(9) 0.0513(7) 0.0475(7) 0.0186(6) 0.0144(6) 0.0165(6)
O13 0.1147(12) 0.0681(8) 0.0799(9) 0.0396(7) 0.0236(8) 0.0164(8)
C14 0.0793(10) 0.0580(9) 0.0583(9) 0.0276(7) 0.0261(8) 0.0300(8)
C15 0.0764(10) 0.0743(10) 0.0488(8) 0.0264(7) 0.0259(7) 0.0340(8)
C16 0.1023(14) 0.1053(15) 0.0572(9) 0.0387(10) 0.0362(10) 0.0618(12)
C17 0.1155(18) 0.165(3) 0.0517(10) 0.0402(14) 0.0298(11) 0.0852(19)
C18 0.113(2) 0.171(3) 0.0465(11) 0.0143(15) 0.0116(11) 0.045(2)
C19 0.153(3) 0.1030(19) 0.0576(12) 0.0088(12) 0.0142(14) 0.0134(17)
C20 0.1220(17) 0.0767(13) 0.0497(9) 0.0197(8) 0.0139(10) 0.0261(12)
 
_geom_special_details
;
 All esds (except the esd in the dihedral angle between two l.s. planes)
 are estimated using the full covariance matrix.  The cell esds are taken
 into account individually in the estimation of esds in distances, angles
 and torsion angles; correlations between esds in cell parameters are only
 used when they are defined by crystal symmetry.  An approximate (isotropic)
 treatment of cell esds is used for estimating esds involving l.s. planes.
;
 
loop_
 _geom_bond_atom_site_label_1
 _geom_bond_atom_site_label_2
 _geom_bond_distance
 _geom_bond_site_symmetry_2
 _geom_bond_publ_flag
O1 C2 1.2217(19) . ?
C2 N6 1.3484(19) . ?
C2 C3 1.508(2) . ?
C3 C4 1.501(3) . ?
C3 H3A 0.9700 . ?
C3 H3B 0.9700 . ?
C4 C5 1.524(3) . ?
C4 H4A 0.9700 . ?
C4 H4B 0.9700 . ?
C5 N6 1.4644(19) . ?
C5 H5A 0.9700 . ?
C5 H5B 0.9700 . ?
N6 C7 1.4479(17) . ?
C7 O8 1.4100(18) . ?
C7 C10 1.520(2) . ?
C7 H7 0.9800 . ?
O8 C9 1.404(2) . ?
C9 H9A 0.9600 . ?
C9 H9B 0.9600 . ?
C9 H9C 0.9600 . ?
C10 N12 1.454(2) . ?
C10 C11 1.514(3) . ?
C10 H10 0.9800 . ?
C11 H11A 0.9600 . ?
C11 H11B 0.9600 . ?
C11 H11C 0.9600 . ?
N12 C14 1.3396(19) . ?
N12 H12 0.85(2) . ?
O13 C14 1.221(2) . ?
C14 C15 1.497(2) . ?
C15 C20 1.373(3) . ?
C15 C16 1.390(2) . ?
C16 C17 1.375(3) . ?
C16 H16 0.9300 . ?
C17 C18 1.356(4) . ?
C17 H17 0.9300 . ?
C18 C19 1.368(4) . ?
C18 H18 0.9300 . ?
C19 C20 1.386(3) . ?
C19 H19 0.9300 . ?
C20 H20 0.9300 . ?
 
loop_
 _geom_angle_atom_site_label_1
 _geom_angle_atom_site_label_2
 _geom_angle_atom_site_label_3
 _geom_angle
 _geom_angle_site_symmetry_1
 _geom_angle_site_symmetry_3
 _geom_angle_publ_flag
O1 C2 N6 125.03(13) . . ?
O1 C2 C3 126.70(14) . . ?
N6 C2 C3 108.27(13) . . ?
C4 C3 C2 104.28(14) . . ?
C4 C3 H3A 110.9 . . ?
C2 C3 H3A 110.9 . . ?
C4 C3 H3B 110.9 . . ?
C2 C3 H3B 110.9 . . ?
H3A C3 H3B 108.9 . . ?
C3 C4 C5 104.63(14) . . ?
C3 C4 H4A 110.8 . . ?
C5 C4 H4A 110.8 . . ?
C3 C4 H4B 110.8 . . ?
C5 C4 H4B 110.8 . . ?
H4A C4 H4B 108.9 . . ?
N6 C5 C4 102.48(13) . . ?
N6 C5 H5A 111.3 . . ?
C4 C5 H5A 111.3 . . ?
N6 C5 H5B 111.3 . . ?
C4 C5 H5B 111.3 . . ?
H5A C5 H5B 109.2 . . ?
C2 N6 C7 122.53(12) . . ?
C2 N6 C5 112.91(12) . . ?
C7 N6 C5 122.73(12) . . ?
O8 C7 N6 110.70(12) . . ?
O8 C7 C10 107.70(11) . . ?
N6 C7 C10 112.30(12) . . ?
O8 C7 H7 108.7 . . ?
N6 C7 H7 108.7 . . ?
C10 C7 H7 108.7 . . ?
C9 O8 C7 112.56(14) . . ?
O8 C9 H9A 109.5 . . ?
O8 C9 H9B 109.5 . . ?
H9A C9 H9B 109.5 . . ?
O8 C9 H9C 109.5 . . ?
H9A C9 H9C 109.5 . . ?
H9B C9 H9C 109.5 . . ?
N12 C10 C11 111.02(15) . . ?
N12 C10 C7 107.93(12) . . ?
C11 C10 C7 110.80(14) . . ?
N12 C10 H10 109.0 . . ?
C11 C10 H10 109.0 . . ?
C7 C10 H10 109.0 . . ?
C10 C11 H11A 109.5 . . ?
C10 C11 H11B 109.5 . . ?
H11A C11 H11B 109.5 . . ?
C10 C11 H11C 109.5 . . ?
H11A C11 H11C 109.5 . . ?
H11B C11 H11C 109.5 . . ?
C14 N12 C10 122.80(14) . . ?
C14 N12 H12 119.9(16) . . ?
C10 N12 H12 117.2(16) . . ?
O13 C14 N12 122.11(16) . . ?
O13 C14 C15 121.90(15) . . ?
N12 C14 C15 115.96(15) . . ?
C20 C15 C16 118.75(18) . . ?
C20 C15 C14 122.84(15) . . ?
C16 C15 C14 118.40(17) . . ?
C17 C16 C15 120.3(2) . . ?
C17 C16 H16 119.9 . . ?
C15 C16 H16 119.9 . . ?
C18 C17 C16 120.4(2) . . ?
C18 C17 H17 119.8 . . ?
C16 C17 H17 119.8 . . ?
C17 C18 C19 120.2(2) . . ?
C17 C18 H18 119.9 . . ?
C19 C18 H18 119.9 . . ?
C18 C19 C20 120.1(3) . . ?
C18 C19 H19 120.0 . . ?
C20 C19 H19 120.0 . . ?
C15 C20 C19 120.2(2) . . ?
C15 C20 H20 119.9 . . ?
C19 C20 H20 119.9 . . ?
 
loop_
 _geom_torsion_atom_site_label_1
 _geom_torsion_atom_site_label_2
 _geom_torsion_atom_site_label_3
 _geom_torsion_atom_site_label_4
 _geom_torsion
 _geom_torsion_site_symmetry_1
 _geom_torsion_site_symmetry_2
 _geom_torsion_site_symmetry_3
 _geom_torsion_site_symmetry_4
 _geom_torsion_publ_flag
O1 C2 C3 C4 -166.4(2) . . . . ?
N6 C2 C3 C4 13.9(2) . . . . ?
C2 C3 C4 C5 -24.9(2) . . . . ?
C3 C4 C5 N6 26.5(2) . . . . ?
O1 C2 N6 C7 -11.1(3) . . . . ?
C3 C2 N6 C7 168.67(14) . . . . ?
O1 C2 N6 C5 -176.08(18) . . . . ?
C3 C2 N6 C5 3.7(2) . . . . ?
C4 C5 N6 C2 -19.2(2) . . . . ?
C4 C5 N6 C7 175.80(15) . . . . ?
C2 N6 C7 O8 -110.48(16) . . . . ?
C5 N6 C7 O8 53.07(19) . . . . ?
C2 N6 C7 C10 129.10(16) . . . . ?
C5 N6 C7 C10 -67.34(19) . . . . ?
N6 C7 O8 C9 69.12(19) . . . . ?
C10 C7 O8 C9 -167.77(17) . . . . ?
O8 C7 C10 N12 59.91(16) . . . . ?
N6 C7 C10 N12 -177.96(12) . . . . ?
O8 C7 C10 C11 -178.35(13) . . . . ?
N6 C7 C10 C11 -56.21(18) . . . . ?
C11 C10 N12 C14 87.3(2) . . . . ?
C7 C10 N12 C14 -151.12(16) . . . . ?
C10 N12 C14 O13 0.1(3) . . . . ?
C10 N12 C14 C15 178.04(15) . . . . ?
O13 C14 C15 C20 -155.4(2) . . . . ?
N12 C14 C15 C20 26.7(3) . . . . ?
O13 C14 C15 C16 25.6(3) . . . . ?
N12 C14 C15 C16 -152.32(17) . . . . ?
C20 C15 C16 C17 -2.6(3) . . . . ?
C14 C15 C16 C17 176.45(18) . . . . ?
C15 C16 C17 C18 1.5(3) . . . . ?
C16 C17 C18 C19 0.9(4) . . . . ?
C17 C18 C19 C20 -2.1(5) . . . . ?
C16 C15 C20 C19 1.3(4) . . . . ?
C14 C15 C20 C19 -177.7(2) . . . . ?
C18 C19 C20 C15 1.0(5) . . . . ?
 
loop_
 _geom_hbond_atom_site_label_D 
 _geom_hbond_atom_site_label_H 
 _geom_hbond_atom_site_label_A 
 _geom_hbond_distance_DH 
 _geom_hbond_distance_HA 
 _geom_hbond_distance_DA 
 _geom_hbond_angle_DHA 
 _geom_hbond_site_symmetry_A 
 _geom_hbond_publ_flag
N12 H12 O1  0.85(2) 2.19(2) 2.9597(18) 152(2) 2_666 yes
 
_refine_diff_density_max    0.198
_refine_diff_density_min   -0.161
_refine_diff_density_rms    0.034

_shelx_res_file
;
TITL A25025_002 in P-1
    A25025_002.res
    created by SHELXL-2019/3 at 18:09:59 on 10-Feb-2025
CELL 0.71073   7.92100   9.61870  10.96400  96.7451 103.5952 111.0918
ZERR    2.00   0.00020   0.00030   0.00030   0.0010   0.0010   0.0011
LATT  1
SFAC C H N O
UNIT 30 40 4 6
TEMP 23
SIZE 0.057 0.114 0.152
L.S. 7
BOND $H
ACTA
LIST 4
MERG 2
CONF
FMAP 2
PLAN 5
EQIV $1 -x+1, -y+1, -z+1
HTAB N12 O1_$1
WGHT    0.078900    0.119600
FVAR       0.31830
O1    4    0.351975    0.409061    0.307747    11.00000    0.12469    0.04755 =
         0.05476    0.01501   -0.00608    0.02908
C2    1    0.308140    0.271212    0.282479    11.00000    0.06345    0.04984 =
         0.04487    0.01100    0.00276    0.02040
C3    1    0.212951    0.165273    0.151120    11.00000    0.08086    0.07038 =
         0.04707    0.00464    0.00311    0.02811
AFIX  23
H3A   2    0.105555    0.183711    0.104630    11.00000   -1.20000
H3B   2    0.301227    0.178407    0.100958    11.00000   -1.20000
AFIX   0
C4    1    0.149409    0.008177    0.178268    11.00000    0.09689    0.06102 =
         0.06116   -0.00404    0.00424    0.02401
AFIX  23
H4A   2    0.160125   -0.063501    0.113597    11.00000   -1.20000
H4B   2    0.018857   -0.028198    0.179755    11.00000   -1.20000
AFIX   0
C5    1    0.282847    0.027175    0.310202    11.00000    0.08549    0.04541 =
         0.06593    0.00438    0.00823    0.02608
AFIX  23
H5A   2    0.218246   -0.040029    0.359192    11.00000   -1.20000
H5B   2    0.391900    0.007026    0.302654    11.00000   -1.20000
AFIX   0
N6    3    0.338550    0.187898    0.369370    11.00000    0.05872    0.04029 =
         0.04544    0.00851    0.00457    0.01862
C7    1    0.457224    0.257168    0.501014    11.00000    0.05442    0.04421 =
         0.04355    0.01284    0.00479    0.01815
AFIX  13
H7    2    0.490319    0.367500    0.516306    11.00000   -1.20000
AFIX   0
O8    4    0.625754    0.232389    0.523141    11.00000    0.06154    0.08469 =
         0.05863    0.02765    0.01152    0.03650
C9    1    0.747370    0.313789    0.457600    11.00000    0.06687    0.17060 =
         0.09214    0.06052    0.03193    0.04853
AFIX 137
H9A   2    0.865039    0.301812    0.482520    11.00000   -1.50000
H9B   2    0.771083    0.420153    0.478980    11.00000   -1.50000
H9C   2    0.689126    0.275045    0.366498    11.00000   -1.50000
AFIX   0
C10   1    0.358687    0.193326    0.597778    11.00000    0.06387    0.04788 =
         0.05263    0.01588    0.01339    0.01665
AFIX  13
H10   2    0.333508    0.084427    0.586997    11.00000   -1.20000
AFIX   0
C11   1    0.172746    0.211651    0.577433    11.00000    0.06730    0.09421 =
         0.07970    0.01751    0.02377    0.02781
AFIX 137
H11A  2    0.089150    0.154340    0.493450    11.00000   -1.50000
H11B  2    0.195784    0.317737    0.584343    11.00000   -1.50000
H11C  2    0.115391    0.174497    0.641603    11.00000   -1.50000
AFIX   0
N12   3    0.486393    0.273835    0.726152    11.00000    0.07762    0.05126 =
         0.04754    0.01861    0.01436    0.01646
H12   2    0.567532    0.363237    0.734159    11.00000   -1.50000
O13   4    0.375926    0.079470    0.820209    11.00000    0.11466    0.06811 =
         0.07987    0.03958    0.02357    0.01636
C14   1    0.485081    0.210172    0.828422    11.00000    0.07925    0.05804 =
         0.05826    0.02757    0.02611    0.03005
C15   1    0.630190    0.307047    0.952698    11.00000    0.07640    0.07432 =
         0.04884    0.02637    0.02587    0.03404
C16   1    0.693983    0.234694    1.044483    11.00000    0.10228    0.10528 =
         0.05719    0.03873    0.03618    0.06180
AFIX  43
H16   2    0.641335    0.128587    1.029738    11.00000   -1.20000
AFIX   0
C17   1    0.834609    0.319286    1.157015    11.00000    0.11553    0.16493 =
         0.05174    0.04021    0.02981    0.08524
AFIX  43
H17   2    0.878663    0.269971    1.217078    11.00000   -1.20000
AFIX   0
C18   1    0.909429    0.474098    1.180954    11.00000    0.11306    0.17063 =
         0.04646    0.01426    0.01160    0.04465
AFIX  43
H18   2    1.005670    0.530516    1.256763    11.00000   -1.20000
AFIX   0
C19   1    0.843706    0.547526    1.093868    11.00000    0.15322    0.10299 =
         0.05763    0.00875    0.01420    0.01336
AFIX  43
H19   2    0.892391    0.653751    1.111833    11.00000   -1.20000
AFIX   0
C20   1    0.704695    0.463870    0.978921    11.00000    0.12205    0.07674 =
         0.04970    0.01968    0.01389    0.02615
AFIX  43
H20   2    0.661722    0.514156    0.919328    11.00000   -1.20000

REM <hkl>
REM A25025_002.hkl
REM </hkl>
AFIX   0
HKLF 4


REM  A25025_002 in P-1
REM wR2 = 0.1648, GooF = S = 1.064, Restrained GooF = 1.064 for all data
REM R1 = 0.0516 for 2616 Fo > 4sig(Fo) and 0.0668 for all 3565 data
REM 186 parameters refined using 0 restraints

END

WGHT      0.0789      0.1196

REM Highest difference peak  0.198,  deepest hole -0.161,  1-sigma level  0.034
Q1    1   0.2728  0.0369  0.1638  11.00000  0.05    0.20
Q2    1   0.2956  0.0318  0.7569  11.00000  0.05    0.19
Q3    1   0.5531  0.2653  0.9067  11.00000  0.05    0.18
Q4    1   0.4830  0.0768  0.8021  11.00000  0.05    0.18
Q5    1   0.3837  0.2124  0.4247  11.00000  0.05    0.16
;
_shelx_res_checksum   56647

_shelx_hkl_file
;
  -1   0   0  328.75    8.46
  -1   0   0  337.17    8.34
   1   0   0  332.29    8.30
   1   0   0  330.34    8.90
  -2   0   0  138.96    3.40
  -2   0   0  136.88    5.21
  -2   0   0  137.97    5.31
  -2   0   0  135.55    3.34
   2   0   0  138.25    3.35
   2   0   0  138.98    3.38
   2   0   0  147.32    5.05
   2   0   0  139.90    5.38
  -3   0   0   14.65    0.35
  -3   0   0   14.94    0.35
  -3   0   0   15.36    0.34
  -3   0   0   14.92    0.35
  -3   0   0   14.21    0.74
  -3   0   0   14.47    0.76
  -3   0   0   12.86    1.91
  -3   0   0   13.62    2.14
  -3   0   0   14.89    0.81
  -3   0   0   15.01    0.34
   3   0   0   14.08    2.08
   3   0   0   14.75    0.35
   3   0   0   15.09    0.37
   3   0   0   13.73    0.80
   3   0   0   14.98    0.75
   3   0   0   15.03    0.76
   3   0   0   14.76    0.35
   3   0   0   14.50    0.37
   3   0   0   13.21    1.95
  -4   0   0   20.45    1.09
  -4   0   0   20.45    0.49
  -4   0   0   21.04    0.46
  -4   0   0   20.81    0.48
  -4   0   0   20.92    0.48
  -4   0   0   20.28    0.51
  -4   0   0   18.51    1.02
  -4   0   0   19.12    0.98
   4   0   0   20.12    1.05
   4   0   0   20.17    0.46
   4   0   0   20.76    1.03
   4   0   0   20.99    0.51
   4   0   0   20.91    0.48
   4   0   0   19.99    0.51
   4   0   0   20.50    0.49
   4   0   0   19.58    1.10
  -5   0   0    1.92    0.09
  -5   0   0    2.09    0.46
  -5   0   0    2.04    0.44
  -5   0   0    2.10    0.07
  -5   0   0    1.96    0.09
  -5   0   0    1.99    0.11
   5   0   0    1.52    0.40
   5   0   0    2.48    0.43
   5   0   0    2.04    0.07
   5   0   0    2.01    0.07
   5   0   0    1.92    0.11
   5   0   0    2.19    0.09
   5   0   0    1.89    0.12
   5   0   0    1.78    0.42
  -6   0   0    7.85    0.77
  -6   0   0    6.90    0.22
  -6   0   0    6.46    0.24
  -6   0   0    6.64    0.25
  -6   0   0    6.81    0.74
   6   0   0    6.97    0.21
   6   0   0    6.66    0.17
   6   0   0    7.01    0.26
   6   0   0    6.34    0.78
   6   0   0    6.27    0.73
  -7   0   0    0.99    0.11
  -7   0   0    1.08    0.09
  -7   0   0    1.19    0.10
   7   0   0    1.14    0.13
   7   0   0    1.21    0.09
  -8   0   0    0.32    0.09
  -8   0   0    0.28    0.07
  -8   0   0    0.19    0.06
   8   0   0    0.26    0.06
   8   0   0    0.10    0.08
  -9   0   0    0.06    0.07
  -9   0   0    0.08    0.07
  -9   0   0    0.02    0.05
   9   0   0   -0.02    0.08
   9  -1   0   -0.01    0.08
   9  -1   0    0.01    0.04
  -9   1   0    0.03    0.07
  -9   1   0    0.04    0.06
  -9   1   0    0.01    0.05
   8  -1   0    0.63    0.11
   8  -1   0    0.58    0.07
  -8   1   0    0.81    0.09
  -8   1   0    0.60    0.10
  -8   1   0    0.63    0.09
   7  -1   0    3.52    0.12
   7  -1   0    4.37    0.12
   7  -1   0    4.48    0.17
   7  -1   0    4.30    0.21
  -7   1   0    4.72    0.18
  -7   1   0    4.20    0.20
  -7   1   0    4.35    0.17
   6  -1   0    0.45    0.08
   6  -1   0    0.39    0.05
   6  -1   0    0.79    0.36
   6  -1   0    0.33    0.03
   6  -1   0    0.37    0.03
  -6   1   0    0.21    0.06
  -6   1   0    0.22    0.25
  -6   1   0    0.39    0.06
  -6   1   0    0.40    0.07
   5  -1   0    1.09    0.07
   5  -1   0    1.25    0.05
   5  -1   0    1.17    0.09
   5  -1   0    1.16    0.05
   5  -1   0    1.02    0.32
   5  -1   0    1.30    0.05
   5  -1   0    1.33    0.07
   5  -1   0    1.68    0.38
   5  -1   0    1.14    0.36
  -5   1   0    1.28    0.07
  -5   1   0    1.16    0.35
  -5   1   0    1.29    0.07
  -5   1   0    1.23    0.08
  -5   1   0    0.82    0.30
  -5   1   0    1.66    0.38
   4  -1   0    3.45    0.45
   4  -1   0    3.54    0.10
   4  -1   0    3.56    0.10
   4  -1   0    3.54    0.14
   4  -1   0    3.45    0.12
   4  -1   0    3.59    0.12
   4  -1   0    3.34    0.44
   4  -1   0    3.44    0.10
   4  -1   0    3.82    0.44
   4  -1   0    3.49    0.13
  -4   1   0    3.47    0.40
  -4   1   0    3.45    0.12
  -4   1   0    3.50    0.12
  -4   1   0    2.88    0.42
  -4   1   0    3.37    0.13
  -4   1   0    4.09    0.45
  -4   1   0    3.69    0.14
  -4   1   0    3.47    0.11
   3  -1   0    6.38    0.17
   3  -1   0    6.17    0.15
   3  -1   0    6.62    0.18
   3  -1   0    6.67    0.19
   3  -1   0    5.25    0.47
   3  -1   0    6.27    0.47
   3  -1   0    5.39    1.27
   3  -1   0    6.33    0.15
   3  -1   0    7.18    1.48
   3  -1   0    6.23    0.18
   3  -1   0    6.28    0.17
   3  -1   0    6.50    0.48
  -3   1   0    6.21    0.50
  -3   1   0    6.41    0.47
  -3   1   0    5.42    0.43
  -3   1   0    6.25    0.16
  -3   1   0    6.36    0.18
  -3   1   0    6.16    0.17
  -3   1   0    3.87    1.08
  -3   1   0    6.34    0.17
  -3   1   0    6.61    1.39
  -3   1   0    6.05    0.18
   2  -1   0   12.60    0.58
   2  -1   0   11.73    0.28
   2  -1   0   11.66    1.45
  -2   1   0   12.39    0.57
  -2   1   0   12.68    1.43
  -2   1   0   12.85    0.31
  -2   1   0   11.81    0.60
  -2   1   0   11.88    0.58
  -2   1   0   11.90    1.44
   1  -1   0    5.17    0.33
   1  -1   0    5.32    0.81
   1  -1   0    6.34    0.32
   1  -1   0    5.33    0.87
  -1   1   0    5.99    0.30
  -1   1   0    5.40    0.77
  -1   1   0    6.04    0.34
  -1   1   0    5.77    0.30
  -1   1   0    5.58    0.76
   0  -1   0    0.03    0.01
   0  -1   0    0.32    0.25
   0  -1   0    0.00    0.03
   0  -1   0   -0.01    0.03
   0  -1   0    0.02    0.03
   0  -1   0    0.00    0.01
   0  -1   0    0.09    0.01
   0  -1   0    0.01    0.01
   0  -1   0    0.16    0.23
   0  -1   0    0.01    0.01
   0   1   0    0.13    0.26
   0   1   0    0.02    0.01
   0   1   0    0.02    0.01
   0   1   0    0.01    0.01
   0   1   0    0.01    0.01
   0   1   0   -0.13    0.22
   0   1   0    0.04    0.05
   0   1   0    0.02    0.01
   0   1   0    0.06    0.04
   0   1   0    0.02    0.04
  -1  -1   0   72.93    3.66
  -1  -1   0   69.02    2.01
  -1  -1   0   74.93    3.24
  -1  -1   0   74.61    1.91
   1   1   0   73.89    3.13
   1   1   0   75.30    1.95
   1   1   0   74.81    1.90
   1   1   0   76.08    3.45
  -2  -1   0    0.86    0.04
  -2  -1   0    0.83    0.04
  -2  -1   0    0.84    0.04
  -2  -1   0    0.77    0.18
  -2  -1   0    0.97    0.05
  -2  -1   0    0.79    0.22
  -2  -1   0    0.82    0.18
  -2  -1   0    0.59    0.64
  -2  -1   0    0.86    0.04
  -2  -1   0    0.73    0.72
  -2  -1   0    0.86    0.05
   2   1   0    0.82    0.04
   2   1   0    0.84    0.03
   2   1   0    0.99    0.20
   2   1   0    1.65    0.71
   2   1   0    0.98    0.19
   2   1   0    0.81    0.04
   2   1   0    0.75    0.03
   2   1   0    0.87    0.68
   2   1   0    0.81    0.22
   2   1   0    0.88    0.05
  -3  -1   0    0.64    0.21
  -3  -1   0    0.96    0.05
  -3  -1   0    0.72    0.22
  -3  -1   0    0.88    0.04
  -3  -1   0    0.33    0.87
  -3  -1   0    0.94    0.05
  -3  -1   0    0.83    0.06
  -3  -1   0    0.20    0.94
  -3  -1   0    0.94    0.05
  -3  -1   0    1.12    0.31
   3   1   0    0.79    0.06
   3   1   0    0.69    0.20
   3   1   0   -0.01    0.85
   3   1   0    0.99    0.05
   3   1   0    0.96    0.86
   3   1   0    1.18    0.30
   3   1   0    0.90    0.04
   3   1   0    0.89    0.24
  -4  -1   0    0.12    0.18
  -4  -1   0    0.07    0.17
  -4  -1   0    0.07    0.14
  -4  -1   0    0.16    0.03
  -4  -1   0    0.06    0.03
  -4  -1   0    0.18    0.04
  -4  -1   0    0.15    0.03
   4   1   0    0.02    0.18
   4   1   0    0.12    0.03
   4   1   0   -0.02    0.18
   4   1   0    0.06    0.14
   4   1   0    0.14    0.02
   4   1   0    0.13    0.02
  -5  -1   0    0.95    0.37
  -5  -1   0    0.85    0.08
  -5  -1   0    0.73    0.32
  -5  -1   0    0.89    0.07
  -5  -1   0    0.97    0.07
  -5  -1   0    1.24    0.39
  -5  -1   0    0.98    0.05
  -5  -1   0    0.98    0.07
   5   1   0    0.96    0.04
   5   1   0    1.02    0.41
   5   1   0    0.82    0.37
   5   1   0    0.52    0.28
   5   1   0    0.88    0.09
   5   1   0    0.92    0.06
  -6  -1   0    2.94    0.53
  -6  -1   0    1.61    0.12
  -6  -1   0    1.61    0.53
  -6  -1   0    1.52    0.07
  -6  -1   0    1.43    0.10
  -6  -1   0    1.37    0.09
   6   1   0    1.40    0.09
   6   1   0    0.37    0.38
   6   1   0    1.68    0.13
   6   1   0    1.57    0.05
   6   1   0    1.45    0.05
   6   1   0    1.79    0.53
  -7  -1   0    2.85    0.14
  -7  -1   0    2.67    0.17
  -7  -1   0    2.46    0.13
   7   1   0    2.77    0.18
   7   1   0    2.60    0.13
  -8  -1   0    0.60    0.11
  -8  -1   0    0.70    0.08
  -8  -1   0    0.63    0.09
   8   1   0    0.74    0.08
   8   1   0    0.82    0.13
   9  -2   0    0.11    0.06
   9  -2   0    0.05    0.08
  -9   2   0    0.15    0.07
  -9   2   0    0.17    0.06
   8  -2   0    0.23    0.08
   8  -2   0    0.22    0.03
   8  -2   0    0.29    0.06
  -8   2   0    0.16    0.07
  -8   2   0    0.16    0.06
   7  -2   0    1.39    0.12
   7  -2   0    1.30    0.06
   7  -2   0    1.36    0.06
   7  -2   0    1.45    0.10
   7  -2   0    1.34    0.06
  -7   2   0    1.28    0.11
  -7   2   0    1.50    0.10
  -7   2   0    1.42    0.10
   6  -2   0    1.96    0.49
   6  -2   0    2.00    0.08
   6  -2   0    2.33    0.55
   6  -2   0    2.72    0.54
   6  -2   0    2.04    0.10
   6  -2   0    2.03    0.08
   6  -2   0    2.16    0.08
   6  -2   0    2.12    0.13
  -6   2   0    2.02    0.48
  -6   2   0    1.96    0.12
  -6   2   0    3.05    0.50
  -6   2   0    2.60    0.59
  -6   2   0    2.01    0.11
   5  -2   0    0.39    0.05
   5  -2   0    0.65    0.28
   5  -2   0    0.38    0.04
   5  -2   0    0.35    0.04
   5  -2   0    0.45    0.05
   5  -2   0    0.51    0.05
   5  -2   0    0.43    0.26
   5  -2   0    0.69    0.29
   5  -2   0    0.38    0.03
   5  -2   0    0.36    0.06
  -5   2   0    0.15    0.20
  -5   2   0    0.36    0.05
  -5   2   0    0.40    0.08
  -5   2   0   -0.10    0.10
  -5   2   0    0.36    0.05
  -5   2   0    0.23    0.24
  -5   2   0    0.42    0.06
   4  -2   0    0.64    0.06
   4  -2   0    0.72    0.06
   4  -2   0    0.59    0.04
   4  -2   0    0.51    0.21
   4  -2   0    0.59    0.05
   4  -2   0    0.26    0.21
   4  -2   0    0.75    0.04
   4  -2   0    0.67    0.05
   4  -2   0    0.47    0.23
   4  -2   0    0.59    0.04
  -4   2   0    0.57    0.05
  -4   2   0    0.80    0.27
  -4   2   0    0.49    0.05
  -4   2   0    0.57    0.05
  -4   2   0    1.27    0.35
  -4   2   0    0.43    0.21
  -4   2   0    0.54    0.04
  -4   2   0    0.69    0.06
   3  -2   0    0.16    0.02
   3  -2   0   -0.25    0.73
   3  -2   0    0.10    0.02
   3  -2   0    0.08    0.02
   3  -2   0    0.20    0.03
   3  -2   0    0.10    0.03
   3  -2   0    0.14    0.03
   3  -2   0    0.04    0.12
  -3   2   0    0.10    0.03
  -3   2   0    0.28    0.15
  -3   2   0   -0.50    0.79
  -3   2   0    0.10    0.02
  -3   2   0   -0.42    0.88
  -3   2   0    0.05    0.11
  -3   2   0    0.07    0.03
  -3   2   0    0.07    0.02
  -3   2   0    0.18    0.16
  -3   2   0    0.11    0.02
   2  -2   0    5.96    1.15
   2  -2   0    6.81    0.45
   2  -2   0    6.86    0.17
   2  -2   0    6.34    0.17
   2  -2   0    7.21    0.46
   2  -2   0    5.80    0.45
   2  -2   0    6.67    0.17
   2  -2   0    6.70    0.17
   2  -2   0    5.98    1.26
   2  -2   0    6.56    0.17
  -2   2   0    6.66    0.17
  -2   2   0    7.23    1.28
  -2   2   0    6.52    0.16
  -2   2   0    6.58    0.43
  -2   2   0    6.74    0.48
  -2   2   0    6.72    0.17
  -2   2   0    6.71    0.17
  -2   2   0    6.98    0.47
  -2   2   0    6.29    0.17
  -2   2   0    6.50    0.17
  -2   2   0    5.84    1.10
   1  -2   0  753.22   19.20
   1  -2   0  779.76   19.07
  -1   2   0  754.07   19.01
  -1   2   0  759.71   19.08
   0  -2   0  234.16    5.43
   0  -2   0  235.57    5.39
   0  -2   0  232.79    7.61
   0  -2   0  233.21    7.36
   0   2   0  239.39    7.51
   0   2   0  233.50    5.41
   0   2   0  230.30    7.59
   0   2   0  231.42    5.39
  -1  -2   0   11.51    0.58
  -1  -2   0    9.32    0.62
  -1  -2   0   11.12    0.60
  -1  -2   0   11.57    1.59
  -1  -2   0   11.68    0.27
  -1  -2   0   11.81    0.27
  -1  -2   0   11.94    1.41
   1   2   0   11.29    0.27
   1   2   0   12.82    1.46
   1   2   0   11.01    0.58
  -2  -2   0    0.29    0.04
  -2  -2   0   -0.09    0.66
  -2  -2   0    0.29    0.03
  -2  -2   0    0.28    0.16
  -2  -2   0    0.29    0.03
  -2  -2   0    0.16    0.84
  -2  -2   0    0.28    0.03
  -2  -2   0    0.30    0.03
  -2  -2   0    0.39    0.19
  -2  -2   0    0.22    0.15
   2   2   0    0.26    0.03
   2   2   0    0.32    0.02
   2   2   0    0.40    0.17
   2   2   0    0.54    0.76
   2   2   0    0.28    0.03
   2   2   0    0.18    0.14
   2   2   0    0.30    0.03
   2   2   0    0.96    0.93
  -3  -2   0    0.48    0.05
  -3  -2   0    0.42    0.04
  -3  -2   0    0.42    0.04
  -3  -2   0    0.46    0.04
  -3  -2   0    0.47    0.04
  -3  -2   0    0.67    0.26
  -3  -2   0    0.43    0.21
  -3  -2   0    0.23    0.17
   3   2   0    0.42    0.03
   3   2   0    0.51    0.22
   3   2   0    0.42    0.03
   3   2   0    0.47    0.04
   3   2   0    0.65    0.23
   3   2   0    0.45    0.04
   3   2   0    0.49    0.06
   3   2   0    0.25    0.20
  -4  -2   0    0.40    0.05
  -4  -2   0    0.35    0.30
  -4  -2   0    0.36    0.04
  -4  -2   0    0.14    0.22
  -4  -2   0    0.29    0.04
  -4  -2   0    0.32    0.05
  -4  -2   0    0.29    0.05
  -4  -2   0    0.40    0.28
   4   2   0    0.17    0.22
   4   2   0    0.41    0.31
   4   2   0    0.02    0.20
   4   2   0    0.39    0.03
   4   2   0    0.41    0.07
   4   2   0    0.30    0.03
   4   2   0    0.31    0.04
  -5  -2   0    0.37    0.06
  -5  -2   0    0.30    0.07
  -5  -2   0    0.38    0.05
  -5  -2   0    0.83    0.31
  -5  -2   0    0.80    0.33
  -5  -2   0    0.37    0.05
   5   2   0    0.40    0.03
   5   2   0    0.41    0.08
   5   2   0    0.56    0.36
   5   2   0    0.69    0.33
  -6  -2   0    3.44    0.13
  -6  -2   0    3.27    0.18
  -6  -2   0    3.44    0.15
  -6  -2   0    3.70    0.15
   6   2   0    3.51    0.19
  -7  -2   0    0.80    0.11
  -7  -2   0    0.92    0.09
  -7  -2   0    1.01    0.07
  -7  -2   0    0.93    0.09
   7   2   0    1.11    0.14
   7   2   0    0.86    0.09
  -8  -2   0    0.05    0.05
  -8  -2   0    0.05    0.09
  -8  -2   0    0.12    0.07
   8   2   0   -0.03    0.07
   8   2   0    0.04    0.04
  10  -3   0   -0.01    0.08
 -10   3   0    0.01    0.06
   9  -3   0    0.01    0.05
   9  -3   0    0.09    0.08
  -9   3   0    0.03    0.06
  -9   3   0    0.03    0.05
   8  -3   0    0.62    0.05
   8  -3   0    0.86    0.05
   8  -3   0    0.82    0.10
   8  -3   0    0.81    0.05
   8  -3   0    0.76    0.08
  -8   3   0    0.76    0.09
  -8   3   0    0.91    0.11
  -8   3   0    0.93    0.09
   7  -3   0    0.12    0.05
   7  -3   0    0.06    0.03
   7  -3   0    0.15    0.03
   7  -3   0    0.04    0.03
   7  -3   0    0.06    0.06
  -7   3   0    0.07    0.05
  -7   3   0    0.10    0.06
  -7   3   0    0.12    0.05
   6  -3   0    1.84    0.47
   6  -3   0    2.25    0.53
   6  -3   0    2.62    0.49
   6  -3   0    2.58    0.11
   6  -3   0    2.46    0.09
   6  -3   0    2.49    0.09
   6  -3   0    2.55    0.10
   6  -3   0    2.44    0.13
  -6   3   0    2.48    0.13
  -6   3   0    3.15    0.54
  -6   3   0    2.79    0.58
  -6   3   0    2.51    0.12
  -6   3   0    2.41    0.12
  -6   3   0    2.27    0.52
   5  -3   0    9.84    0.25
   5  -3   0    8.21    0.81
   5  -3   0    6.88    0.79
   5  -3   0   10.32    0.29
   5  -3   0    9.93    0.29
   5  -3   0    9.85    0.25
   5  -3   0    9.82    0.27
   5  -3   0   10.22    0.28
   5  -3   0   10.15    0.26
  -5   3   0    9.76    0.27
  -5   3   0   10.12    0.26
  -5   3   0    8.90    0.32
  -5   3   0   10.24    0.28
  -5   3   0   10.33    0.27
  -5   3   0    9.93    0.77
  -5   3   0    9.70    0.28
  -5   3   0   10.58    0.86
  -5   3   0   10.56    0.87
   4  -3   0   18.71    0.45
   4  -3   0   18.73    0.46
   4  -3   0   18.72    1.02
   4  -3   0   18.29    0.44
   4  -3   0   15.68    1.17
   4  -3   0   17.92    1.14
   4  -3   0   19.03    0.46
  -4   3   0   18.19    0.44
  -4   3   0   18.52    0.45
  -4   3   0   18.98    0.44
  -4   3   0   18.90    1.12
  -4   3   0   18.22    0.45
  -4   3   0   18.40    0.46
  -4   3   0   18.23    0.99
  -4   3   0   17.69    0.45
  -4   3   0   19.98    1.11
   3  -3   0    2.09    0.34
   3  -3   0    2.42    0.33
   3  -3   0    2.86    1.28
   3  -3   0    2.20    0.09
   3  -3   0    2.40    0.09
   3  -3   0    2.33    0.08
   3  -3   0    2.25    0.09
   3  -3   0    2.39    0.09
   3  -3   0    2.43    0.37
   3  -3   0    2.37    0.09
   3  -3   0    2.05    1.29
  -3   3   0    2.37    0.09
  -3   3   0    1.68    0.31
  -3   3   0    1.68    1.14
  -3   3   0    2.12    0.33
  -3   3   0    2.47    0.09
  -3   3   0    3.46    0.42
  -3   3   0    2.28    0.08
  -3   3   0    2.82    1.28
  -3   3   0    2.40    0.10
  -3   3   0    2.34    0.09
  -3   3   0    2.44    0.09
   2  -3   0   46.09    1.67
   2  -3   0   42.33    3.58
   2  -3   0   46.12    1.59
   2  -3   0   44.26    3.38
   2  -3   0   46.93    1.55
  -2   3   0   45.68    1.66
  -2   3   0   44.29    3.25
  -2   3   0   44.31    1.53
  -2   3   0   46.43    3.62
  -2   3   0   44.40    1.56
   1  -3   0   36.77    1.42
   1  -3   0   36.87    3.11
   1  -3   0   37.90    1.39
  -1   3   0   38.76    1.35
  -1   3   0   37.15    1.48
  -1   3   0   39.74    2.81
  -1   3   0   37.50    1.37
  -1   3   0   38.74    3.12
   0  -3   0   12.17    1.82
   0  -3   0    7.86    0.21
   0  -3   0    7.24    0.51
   0  -3   0    7.72    0.21
   0  -3   0    7.86    0.19
   0  -3   0    8.01    0.21
   0  -3   0    7.98    0.56
   0  -3   0    7.86    0.20
   0  -3   0    7.64    0.59
   0  -3   0    6.62    1.46
   0   3   0    7.88    0.19
   0   3   0    8.70    0.56
   0   3   0    7.57    0.55
   0   3   0    7.92    0.21
   0   3   0    7.95    0.19
   0   3   0    7.97    1.53
   0   3   0    8.38    1.62
   0   3   0    7.95    0.59
   0   3   0    7.79    0.21
  -1  -3   0   19.19    2.42
  -1  -3   0   17.06    2.39
  -1  -3   0   17.19    0.91
  -1  -3   0   18.62    0.44
  -1  -3   0   18.33    0.44
  -1  -3   0   19.78    0.92
  -1  -3   0   18.12    0.99
   1   3   0   17.73    2.18
   1   3   0   18.30    0.89
  -2  -3   0   17.75    0.43
  -2  -3   0   16.82    0.92
  -2  -3   0   17.94    0.43
  -2  -3   0   17.47    1.06
  -2  -3   0   16.49    0.95
   2   3   0   18.35    1.00
   2   3   0   19.33    0.99
   2   3   0   17.65    1.05
   2   3   0   18.25    0.43
   2   3   0   17.74    0.42
  -3  -3   0    3.84    0.52
  -3  -3   0    4.35    0.55
  -3  -3   0    4.41    0.15
  -3  -3   0    4.40    0.14
  -3  -3   0    4.18    0.16
  -3  -3   0    4.67    0.57
  -3  -3   0    4.25    0.13
  -3  -3   0    4.39    0.15
   3   3   0    4.31    0.12
   3   3   0    4.30    0.17
   3   3   0    4.25    0.14
   3   3   0    4.35    0.13
   3   3   0    3.95    0.52
   3   3   0    3.10    0.47
   3   3   0    4.64    0.56
   3   3   0    4.17    0.14
  -4  -3   0    0.07    0.04
  -4  -3   0    0.06    0.04
  -4  -3   0    0.08    0.03
  -4  -3   0    0.05    0.03
  -4  -3   0    0.03    0.04
  -4  -3   0   -0.11    0.24
  -4  -3   0    0.28    0.28
   4   3   0    0.04    0.02
   4   3   0    0.09    0.02
   4   3   0    0.48    0.31
   4   3   0    0.08    0.05
   4   3   0    0.16    0.27
   4   3   0    0.22    0.17
  -5  -3   0    0.76    0.09
  -5  -3   0    0.99    0.08
  -5  -3   0    0.67    0.42
  -5  -3   0    0.48    0.35
  -5  -3   0    0.87    0.08
   5   3   0    1.04    0.44
   5   3   0    0.88    0.05
   5   3   0    0.35    0.30
   5   3   0    0.78    0.11
  -6  -3   0    2.50    0.13
  -6  -3   0    2.57    0.13
  -6  -3   0    2.60    0.12
  -6  -3   0    2.29    0.16
   6   3   0    2.35    0.17
  -7  -3   0    2.38    0.18
  -7  -3   0    2.60    0.15
  -7  -3   0    2.70    0.15
   7   3   0    2.32    0.18
   7   3   0    2.30    0.14
  -8  -3   0    0.00    0.05
  -8  -3   0    0.01    0.06
  -8  -3   0    0.03    0.06
   8   3   0    0.11    0.09
  10  -4   0   -0.02    0.09
  10  -4   0    0.03    0.06
 -10   4   0   -0.06    0.05
 -10   4   0    0.02    0.07
 -10   4   0    0.03    0.07
   9  -4   0    0.82    0.11
   9  -4   0    0.86    0.06
   9  -4   0    0.75    0.13
  -9   4   0    0.58    0.10
  -9   4   0    0.82    0.10
  -9   4   0    0.99    0.12
   8  -4   0    0.34    0.05
   8  -4   0    0.44    0.07
   8  -4   0    0.33    0.05
   8  -4   0    0.34    0.08
  -8   4   0    0.30    0.07
  -8   4   0    0.39    0.08
   7  -4   0    0.00    0.03
   7  -4   0    0.05    0.04
   7  -4   0   -0.09    0.05
   7  -4   0    0.04    0.03
  -7   4   0    0.10    0.06
  -7   4   0   -0.08    0.04
  -7   4   0    0.06    0.05
   6  -4   0    0.22    0.04
   6  -4   0    0.14    0.06
   6  -4   0    0.24    0.32
   6  -4   0    0.19    0.07
   6  -4   0    0.17    0.04
   6  -4   0    0.23    0.04
  -6   4   0    0.33    0.31
  -6   4   0    0.44    0.05
  -6   4   0    0.20    0.05
  -6   4   0    0.10    0.05
  -6   4   0    0.22    0.25
  -6   4   0    0.06    0.35
  -6   4   0    0.12    0.05
   5  -4   0    0.02    0.03
   5  -4   0   -0.03    0.03
   5  -4   0    0.00    0.03
   5  -4   0   -0.26    0.22
   5  -4   0    0.01    0.03
   5  -4   0    0.29    0.24
   5  -4   0    0.01    0.03
  -5   4   0    0.01    0.03
  -5   4   0    0.18    0.24
  -5   4   0    0.01    0.04
  -5   4   0   -0.03    0.04
  -5   4   0    0.21    0.30
  -5   4   0    0.02    0.04
  -5   4   0   -0.08    0.12
  -5   4   0   -0.05    0.03
  -5   4   0    0.01    0.03
   4  -4   0    7.07    0.70
   4  -4   0    6.59    0.21
   4  -4   0    6.89    0.19
   4  -4   0    5.67    0.62
   4  -4   0    6.67    0.69
   4  -4   0    6.67    0.20
   4  -4   0    7.20    0.23
  -4   4   0    7.63    0.66
  -4   4   0    6.72    0.20
  -4   4   0    7.17    0.71
  -4   4   0    6.93    0.20
  -4   4   0    6.82    0.70
  -4   4   0    6.39    0.20
  -4   4   0    6.38    0.20
  -4   4   0    6.61    0.21
   3  -4   0    1.32    0.32
   3  -4   0    0.93    0.06
   3  -4   0    0.95    0.06
   3  -4   0    0.99    0.05
   3  -4   0    0.86    0.06
   3  -4   0    0.99    0.06
   3  -4   0   -0.44    1.06
   3  -4   0    0.89    0.31
   3  -4   0    1.26    0.32
   3  -4   0    0.85    1.34
  -3   4   0    0.85    0.06
  -3   4   0   -1.23    1.18
  -3   4   0    1.05    0.07
  -3   4   0    0.83    0.05
  -3   4   0    1.00    0.06
  -3   4   0    0.93    0.06
  -3   4   0    0.28    1.19
  -3   4   0    0.74    0.26
  -3   4   0    0.85    0.06
  -3   4   0    0.52    0.25
  -3   4   0    0.77    0.30
   2  -4   0   -0.36    0.97
   2  -4   0    2.46    0.10
   2  -4   0    3.07    0.43
   2  -4   0    2.65    0.10
   2  -4   0    2.57    0.10
   2  -4   0    2.77    0.38
   2  -4   0    2.46    0.10
   2  -4   0    2.49    0.39
   2  -4   0    2.70    0.09
   2  -4   0    2.25    1.17
  -2   4   0    3.49    1.56
  -2   4   0    2.81    0.11
  -2   4   0    2.81    0.46
  -2   4   0    2.74    0.42
  -2   4   0    2.73    0.39
  -2   4   0    2.67    0.10
  -2   4   0    2.52    0.10
  -2   4   0    2.68    1.50
  -2   4   0    2.55    0.09
  -2   4   0    2.65    0.10
   1  -4   0   97.57    5.60
   1  -4   0   98.63    2.84
   1  -4   0   87.68    5.39
   1  -4   0   95.02    2.85
  -1   4   0   98.21    5.82
  -1   4   0   97.52    2.90
  -1   4   0   92.73    5.41
  -1   4   0   91.08    2.90
  -1   4   0   94.99    2.82
   0  -4   0  148.57    7.44
   0  -4   0  146.29    4.00
   0   4   0  144.42    4.01
   0   4   0  144.97    7.25
  -1  -4   0    1.79    0.46
  -1  -4   0    1.88    0.09
  -1  -4   0    1.63    0.36
  -1  -4   0    1.76    0.08
  -1  -4   0    1.77    0.34
  -1  -4   0    1.79    0.08
  -1  -4   0    1.77    0.09
  -1  -4   0    1.76    0.07
  -1  -4   0    2.10    0.41
   1   4   0    1.77    0.08
   1   4   0    1.81    0.07
   1   4   0    1.90    0.38
   1   4   0    1.83    0.08
   1   4   0    1.74    0.07
   1   4   0    1.03    0.36
  -2  -4   0    0.51    0.05
  -2  -4   0    0.48    0.05
  -2  -4   0    0.33    0.23
  -2  -4   0    0.24    0.25
  -2  -4   0    0.54    0.27
   2   4   0    0.50    0.28
   2   4   0    0.54    0.04
   2   4   0    0.50    0.05
   2   4   0    0.99    0.35
   2   4   0    0.57    0.05
   2   4   0    0.55    0.05
  -3  -4   0    0.55    0.06
  -3  -4   0    0.65    0.33
  -3  -4   0    0.67    0.07
  -3  -4   0    0.68    0.05
  -3  -4   0    0.44    0.28
  -3  -4   0    0.80    0.06
   3   4   0    0.59    0.04
   3   4   0    0.75    0.33
   3   4   0    0.78    0.06
   3   4   0    0.59    0.05
  -4  -4   0    0.30    0.41
  -4  -4   0    0.05    0.05
  -4  -4   0    0.04    0.04
  -4  -4   0    0.07    0.04
  -4  -4   0   -0.09    0.22
  -4  -4   0    0.03    0.04
   4   4   0    0.06    0.03
   4   4   0    0.01    0.03
   4   4   0    0.04    0.04
   4   4   0   -0.02    0.05
  -5  -4   0    4.86    0.18
  -5  -4   0    5.45    0.23
   5   4   0    4.98    0.24
   5   4   0    5.02    0.14
  -6  -4   0    1.45    0.13
  -6  -4   0    1.27    0.11
  -6  -4   0    1.38    0.10
   6   4   0    0.94    0.13
  -7  -4   0    0.10    0.08
  -7  -4   0    0.12    0.06
  -7  -4   0    0.07    0.06
   7   4   0   -0.02    0.08
  10  -5   0   -0.03    0.07
  10  -5   0    0.10    0.06
 -10   5   0    0.01    0.07
 -10   5   0    0.03    0.06
 -10   5   0    0.04    0.08
   9  -5   0    0.06    0.04
   9  -5   0    0.18    0.08
   9  -5   0    0.05    0.03
   9  -5   0    0.05    0.05
  -9   5   0    0.02    0.05
  -9   5   0   -0.05    0.05
  -9   5   0    0.00    0.06
   8  -5   0    0.02    0.03
   8  -5   0    0.01    0.06
   8  -5   0    0.02    0.03
   8  -5   0   -0.01    0.03
  -8   5   0    0.08    0.06
  -8   5   0    0.03    0.06
  -8   5   0    0.05    0.06
   7  -5   0    0.04    0.04
   7  -5   0    0.10    0.03
   7  -5   0    0.01    0.04
   7  -5   0    0.06    0.06
   7  -5   0    0.09    0.04
  -7   5   0    0.11    0.06
  -7   5   0    0.10    0.05
  -7   5   0    0.11    0.05
  -7   5   0    0.08    0.05
   6  -5   0    0.03    0.04
   6  -5   0    0.07    0.04
   6  -5   0    0.17    0.33
   6  -5   0    0.03    0.03
   6  -5   0    0.01    0.05
   6  -5   0    0.05    0.19
  -6   5   0    0.02    0.23
  -6   5   0   -0.15    0.29
  -6   5   0    0.02    0.04
  -6   5   0    0.02    0.04
  -6   5   0    0.05    0.04
  -6   5   0    0.05    0.04
   5  -5   0    1.26    0.08
   5  -5   0    0.99    0.37
   5  -5   0    1.27    0.08
   5  -5   0    1.58    0.52
   5  -5   0    1.06    0.39
  -5   5   0    1.42    0.47
  -5   5   0    1.24    0.09
  -5   5   0    1.34    0.41
  -5   5   0    1.30    0.08
  -5   5   0    1.12    0.08
  -5   5   0    1.14    0.08
  -5   5   0    1.67    0.47
   4  -5   0   16.23    0.42
   4  -5   0   16.14    0.42
   4  -5   0   16.84    1.12
   4  -5   0   15.75    0.40
   4  -5   0   16.60    0.42
   4  -5   0   17.40    1.10
   4  -5   0   16.63    0.43
  -4   5   0   16.26    0.42
  -4   5   0   16.54    0.41
  -4   5   0   16.35    1.08
  -4   5   0   18.53    1.20
  -4   5   0   16.20    0.42
  -4   5   0   18.84    1.24
  -4   5   0   15.82    0.46
  -4   5   0   16.65    0.43
  -4   5   0   16.24    0.41
   3  -5   0    6.87    0.21
   3  -5   0    6.92    0.20
   3  -5   0    7.19    0.22
   3  -5   0    7.30    0.76
   3  -5   0    7.25    0.73
   3  -5   0    7.25    0.22
   3  -5   0    6.95    0.66
  -3   5   0    7.36    0.22
  -3   5   0    7.99    0.74
  -3   5   0    6.78    0.21
  -3   5   0    5.67    0.66
  -3   5   0    7.08    0.20
  -3   5   0    6.84    0.22
  -3   5   0    6.91    0.21
  -3   5   0    7.07    0.21
  -3   5   0    7.75    0.72
   2  -5   0    8.50    0.69
   2  -5   0    7.44    0.22
   2  -5   0    7.07    0.72
   2  -5   0    7.48    0.22
   2  -5   0    7.33    0.22
   2  -5   0    7.77    0.23
   2  -5   0    7.22    0.20
   2  -5   0    6.79    0.69
  -2   5   0    7.36    0.69
  -2   5   0    7.57    0.23
  -2   5   0    7.28    0.22
  -2   5   0    7.50    0.20
  -2   5   0    7.54    0.22
  -2   5   0    7.61    0.73
  -2   5   0    6.95    0.70
  -2   5   0    7.56    0.22
   1  -5   0    0.12    0.22
   1  -5   0    0.49    0.05
   1  -5   0    0.51    0.05
   1  -5   0    0.49    0.04
   1  -5   0    0.36    0.26
   1  -5   0    0.48    0.05
   1  -5   0    0.83    0.29
   1  -5   0    0.51    0.05
  -1   5   0    0.45    0.05
  -1   5   0    0.47    0.04
  -1   5   0    0.43    0.05
  -1   5   0    0.19    0.23
  -1   5   0    0.42    0.05
  -1   5   0    0.51    0.04
  -1   5   0    0.47    0.29
   0  -5   0   18.01    0.44
   0  -5   0   15.92    1.06
   0  -5   0   16.74    0.43
   0  -5   0   18.20    1.18
   0  -5   0   16.91    0.41
   0  -5   0   17.06    0.43
   0  -5   0   17.11    1.10
   0   5   0   16.35    1.04
   0   5   0   17.75    1.12
   0   5   0   17.10    0.43
   0   5   0   16.60    0.43
   0   5   0   16.54    0.40
   0   5   0   17.36    0.41
  -1  -5   0    1.68    0.34
  -1  -5   0    1.16    0.08
  -1  -5   0    1.32    0.08
  -1  -5   0    1.21    0.07
  -1  -5   0    1.26    0.37
  -1  -5   0    1.94    0.52
  -1  -5   0    1.25    0.37
  -1  -5   0    1.32    0.08
   1   5   0    1.24    0.06
   1   5   0    1.19    0.37
   1   5   0    1.38    0.08
   1   5   0    1.26    0.07
   1   5   0    1.30    0.08
   1   5   0    1.77    0.44
  -2  -5   0    1.00    0.08
  -2  -5   0    1.17    0.41
  -2  -5   0    1.50    0.45
  -2  -5   0    0.89    0.07
  -2  -5   0    1.46    0.46
  -2  -5   0    0.99    0.37
   2   5   0    0.20    0.30
   2   5   0    0.85    0.06
   2   5   0    0.94    0.05
   2   5   0    1.39    0.39
   2   5   0    0.96    0.07
  -3  -5   0   -0.26    0.27
  -3  -5   0   -0.17    0.14
  -3  -5   0    0.01    0.20
  -3  -5   0    0.01    0.04
  -3  -5   0    0.07    0.04
  -3  -5   0    0.01    0.03
  -3  -5   0    0.01    0.04
  -3  -5   0   -0.21    0.31
   3   5   0    0.05    0.03
   3   5   0    0.06    0.04
   3   5   0    0.02    0.03
  -4  -5   0    0.12    0.05
  -4  -5   0    0.03    0.05
  -4  -5   0    0.11    0.05
   4   5   0    0.07    0.05
   4   5   0    0.02    0.07
   4   5   0    0.09    0.03
   4   5   0    0.08    0.03
  -5  -5   0    0.05    0.06
  -5  -5   0    0.04    0.05
   5   5   0    0.07    0.07
   5   5   0    0.05    0.02
   5   5   0   -0.02    0.03
  -6  -5   0    1.67    0.12
  -6  -5   0    1.52    0.14
   6   5   0    1.25    0.15
  10  -6   0    0.09    0.09
  10  -6   0    0.15    0.04
  10  -6   0    0.04    0.06
 -10   6   0    0.09    0.07
 -10   6   0    0.14    0.08
 -10   6   0    0.09    0.08
   9  -6   0    0.08    0.04
   9  -6   0    0.09    0.04
   9  -6   0    0.21    0.07
  -9   6   0    0.30    0.09
  -9   6   0    0.11    0.08
  -9   6   0    0.06    0.06
   8  -6   0    0.04    0.04
   8  -6   0    0.04    0.03
   8  -6   0    0.01    0.04
  -8   6   0    0.00    0.05
  -8   6   0    0.11    0.06
  -8   6   0    0.02    0.06
   7  -6   0   -0.02    0.04
   7  -6   0   -0.04    0.03
  -7   6   0   -0.05    0.04
  -7   6   0    0.03    0.05
  -7   6   0   -0.08    0.04
  -7   6   0    0.04    0.05
   6  -6   0   -0.02    0.03
   6  -6   0   -0.08    0.16
   6  -6   0    0.27    0.36
   6  -6   0    0.05    0.05
  -6   6   0    0.03    0.05
  -6   6   0    0.10    0.37
  -6   6   0    0.03    0.05
  -6   6   0   -0.02    0.03
  -6   6   0   -0.01    0.21
  -6   6   0   -0.02    0.04
   5  -6   0    0.16    0.05
   5  -6   0    0.20    0.05
   5  -6   0   -0.02    0.22
   5  -6   0    0.10    0.41
   5  -6   0    0.26    0.34
  -5   6   0    0.12    0.38
  -5   6   0    0.16    0.05
  -5   6   0    0.12    0.05
  -5   6   0    0.14    0.30
  -5   6   0    0.30    0.33
  -5   6   0    0.12    0.05
  -5   6   0    0.12    0.05
  -5   6   0    0.15    0.05
   4  -6   0    1.30    0.46
   4  -6   0    1.32    0.45
   4  -6   0    1.61    0.10
   4  -6   0    1.66    0.08
   4  -6   0    1.88    0.53
  -4   6   0    1.09    0.43
  -4   6   0    1.36    0.10
  -4   6   0    1.65    0.09
  -4   6   0    1.45    0.09
  -4   6   0    1.62    0.11
  -4   6   0    1.58    0.10
  -4   6   0    1.27    0.44
  -4   6   0    1.81    0.52
   3  -6   0    5.64    0.20
   3  -6   0    6.02    0.18
   3  -6   0    5.55    0.19
   3  -6   0    6.70    0.72
   3  -6   0    5.57    0.20
   3  -6   0    5.73    0.79
   3  -6   0    6.89    0.74
   3  -6   0    5.75    0.19
  -3   6   0    6.17    0.20
  -3   6   0    6.02    0.22
  -3   6   0    4.33    0.68
  -3   6   0    5.67    0.19
  -3   6   0    5.86    0.20
  -3   6   0    5.66    0.72
  -3   6   0    6.38    0.75
   2  -6   0   19.47    1.25
   2  -6   0   18.71    0.48
   2  -6   0   18.73    1.16
   2  -6   0   18.44    0.48
   2  -6   0   18.41    0.47
   2  -6   0   18.15    0.46
   2  -6   0   19.15    1.27
   2  -6   0   18.92    0.48
  -2   6   0   18.89    0.45
  -2   6   0   20.53    1.29
  -2   6   0   18.61    0.44
  -2   6   0   18.05    0.47
  -2   6   0   19.06    0.48
  -2   6   0   17.17    0.50
  -2   6   0   20.77    1.31
  -2   6   0   19.90    1.23
   1  -6   0   72.84    2.62
   1  -6   0   72.62    3.14
   1  -6   0   74.71    2.94
   1  -6   0   72.46    1.62
  -1   6   0   76.02    2.96
  -1   6   0   69.35    2.63
  -1   6   0   70.01    2.69
   0  -6   0    3.81    0.65
   0  -6   0    2.84    0.55
   0  -6   0    3.28    0.14
   0  -6   0    2.57    0.49
   0  -6   0    3.09    0.14
   0  -6   0    3.24    0.12
   0   6   0    3.72    0.59
   0   6   0    3.29    0.14
   0   6   0    3.04    0.12
   0   6   0    3.31    0.11
   0   6   0    4.79    0.68
  -1  -6   0    0.91    0.45
  -1  -6   0    0.43    0.06
  -1  -6   0    0.52    0.07
  -1  -6   0    0.15    0.31
  -1  -6   0    1.31    0.46
  -1  -6   0    0.38    0.29
  -1  -6   0    0.55    0.05
   1   6   0    0.78    0.37
   1   6   0    0.53    0.35
   1   6   0    0.49    0.05
   1   6   0    0.43    0.06
   1   6   0    0.45    0.05
  -2  -6   0    0.48    0.07
  -2  -6   0    0.25    0.35
  -2  -6   0    0.36    0.07
  -2  -6   0    0.37    0.36
  -2  -6   0    0.34    0.05
  -2  -6   0    0.22    0.35
  -2  -6   0    0.15    0.23
   2   6   0    0.25    0.06
   2   6   0    0.34    0.06
   2   6   0    0.32    0.04
  -3  -6   0    0.09    0.05
  -3  -6   0    0.01    0.04
  -3  -6   0    0.02    0.04
  -3  -6   0    0.01    0.05
   3   6   0    0.02    0.04
   3   6   0    0.01    0.04
  -4  -6   0    0.16    0.07
  -4  -6   0    0.32    0.06
  -4  -6   0    0.47    0.07
  -4  -6   0    0.41    0.08
   4   6   0    0.32    0.05
   4   6   0    0.25    0.09
   4   6   0    0.31    0.04
  -5  -6   0    0.19    0.07
  -5  -6   0    0.38    0.08
  -5  -6   0    0.37    0.11
   5   6   0    0.30    0.03
   5   6   0    0.39    0.11
  -6  -6   0    0.09    0.06
  -6  -6   0    0.03    0.06
   6   6   0    0.00    0.09
   9  -7   0    0.00    0.04
   9  -7   0    0.07    0.06
   9  -7   0    0.03    0.04
  -9   7   0   -0.05    0.05
  -9   7   0    0.05    0.06
  -9   7   0    0.07    0.07
   8  -7   0    0.15    0.06
   8  -7   0    0.01    0.04
  -8   7   0    0.12    0.07
  -8   7   0    0.10    0.07
  -8   7   0    0.12    0.07
   7  -7   0    0.09    0.04
   7  -7   0    0.13    0.06
  -7   7   0    0.09    0.06
  -7   7   0    0.08    0.07
  -7   7   0    0.13    0.06
   6  -7   0    0.39    0.46
   6  -7   0    0.24    0.06
   6  -7   0    0.21    0.05
   6  -7   0    0.50    0.40
  -6   7   0    0.26    0.07
  -6   7   0   -0.20    0.44
  -6   7   0    0.10    0.06
  -6   7   0    0.42    0.42
  -6   7   0    0.24    0.06
   5  -7   0    2.45    0.61
   5  -7   0    2.67    0.12
   5  -7   0    2.87    0.14
   5  -7   0    4.10    0.66
  -5   7   0    2.87    0.15
  -5   7   0    2.11    0.60
  -5   7   0    2.62    0.15
  -5   7   0    2.58    0.13
  -5   7   0    2.76    0.15
  -5   7   0    3.70    0.63
   4  -7   0    3.59    0.75
   4  -7   0    4.43    0.74
   4  -7   0    3.75    0.14
   4  -7   0    2.99    0.58
   4  -7   0    3.48    0.16
  -4   7   0    2.91    0.73
  -4   7   0    3.58    0.17
  -4   7   0    4.19    0.80
  -4   7   0    3.87    0.17
  -4   7   0    3.56    0.17
  -4   7   0    3.71    0.68
   3  -7   0    4.39    0.77
   3  -7   0    3.88    0.14
   3  -7   0    4.05    0.67
   3  -7   0    3.99    0.17
   3  -7   0    3.02    0.59
  -3   7   0    4.11    0.17
  -3   7   0    5.31    0.84
  -3   7   0    3.66    0.16
  -3   7   0    3.88    0.17
  -3   7   0    4.34    0.72
  -3   7   0    5.83    0.80
   2  -7   0    0.26    0.35
   2  -7   0   -0.04    0.30
   2  -7   0    0.11    0.04
   2  -7   0    0.31    0.27
   2  -7   0    0.06    0.03
  -2   7   0   -0.29    0.32
  -2   7   0    0.03    0.04
  -2   7   0   -0.06    0.19
  -2   7   0    0.27    0.35
  -2   7   0    0.04    0.04
  -2   7   0    0.03    0.02
   1  -7   0    2.88    0.12
   1  -7   0    4.38    0.65
   1  -7   0    4.33    0.75
   1  -7   0    3.00    0.14
   1  -7   0    2.94    0.14
   1  -7   0    2.72    0.61
  -1   7   0    3.06    0.69
  -1   7   0    2.61    0.66
  -1   7   0    2.89    0.14
  -1   7   0    3.13    0.11
   0  -7   0    0.08    0.37
   0  -7   0    0.45    0.06
   0  -7   0    0.52    0.38
   0  -7   0    0.52    0.06
   0  -7   0    0.17    0.24
   0  -7   0    0.21    0.06
   0  -7   0    0.11    0.26
   0   7   0    0.31    0.06
   0   7   0    0.15    0.37
  -1  -7   0    0.02    0.03
  -1  -7   0    0.08    0.05
  -1  -7   0   -0.17    0.37
  -1  -7   0    0.33    0.44
  -1  -7   0   -0.27    0.16
  -1  -7   0    0.01    0.05
  -1  -7   0   -0.02    0.21
   1   7   0   -0.01    0.04
   1   7   0    0.02    0.03
  -2  -7   0    0.56    0.08
  -2  -7   0    0.60    0.07
  -2  -7   0    0.58    0.07
   2   7   0    0.53    0.07
  -3  -7   0    0.03    0.06
  -3  -7   0   -0.03    0.05
  -3  -7   0    0.06    0.05
  -3  -7   0    0.00    0.05
   3   7   0    0.00    0.03
   3   7   0    0.05    0.03
   3   7   0    0.00    0.03
  -4  -7   0    0.09    0.07
  -4  -7   0    0.06    0.08
  -4  -7   0    0.01    0.05
   4   7   0    0.04    0.07
  -5  -7   0   -0.10    0.04
  -5  -7   0    0.06    0.07
  -5  -7   0   -0.01    0.05
   5   7   0   -0.04    0.07
   9  -8   0    0.06    0.05
   9  -8   0    0.13    0.07
   9  -8   0    0.05    0.05
  -9   8   0    0.03    0.07
  -9   8   0    0.16    0.07
  -9   8   0    0.02    0.07
   8  -8   0    0.10    0.07
   8  -8   0    0.15    0.05
  -8   8   0    0.16    0.07
  -8   8   0    0.12    0.07
  -8   8   0    0.14    0.07
   7  -8   0    1.73    0.13
   7  -8   0    1.63    0.10
  -7   8   0    1.52    0.14
  -7   8   0    1.71    0.13
  -7   8   0    1.53    0.13
   6  -8   0    1.31    0.11
   6  -8   0    1.57    0.10
  -6   8   0    1.47    0.12
  -6   8   0    1.20    0.11
  -6   8   0    1.14    0.12
   5  -8   0    0.76    0.10
   5  -8   0    0.46    0.46
   5  -8   0    0.52    0.07
   5  -8   0    0.88    0.57
  -5   8   0    0.77    0.08
  -5   8   0    0.80    0.10
  -5   8   0    0.21    0.35
  -5   8   0    0.67    0.51
  -5   8   0    0.52    0.09
  -5   8   0    0.70    0.09
   4  -8   0    9.03    1.07
   4  -8   0    7.73    0.24
   4  -8   0    7.71    0.27
   4  -8   0    8.01    1.02
  -4   8   0    6.71    0.97
  -4   8   0    7.57    0.28
  -4   8   0    8.09    0.29
  -4   8   0    7.41    0.27
  -4   8   0    7.56    0.99
   3  -8   0    4.32    0.19
   3  -8   0    6.02    1.02
   3  -8   0    4.28    0.82
   3  -8   0    4.49    0.17
  -3   8   0    4.83    0.20
  -3   8   0    4.38    0.81
  -3   8   0    4.49    0.20
  -3   8   0    4.69    0.78
  -3   8   0    4.71    0.15
   2  -8   0   -0.24    0.18
   2  -8   0    0.16    0.04
   2  -8   0    0.09    0.05
   2  -8   0    0.14    0.40
  -2   8   0    0.10    0.03
  -2   8   0    0.21    0.31
  -2   8   0   -0.54    0.41
  -2   8   0    0.13    0.05
   1  -8   0    5.55    0.21
   1  -8   0    6.02    0.84
   1  -8   0    4.49    0.75
   1  -8   0    5.38    0.19
  -1   8   0    5.64    0.18
  -1   8   0    5.60    0.21
   0  -8   0    0.73    0.08
   0  -8   0    0.61    0.07
   0   8   0    0.68    0.06
   0   8   0    0.66    0.08
  -1  -8   0    1.23    0.10
  -1  -8   0    1.21    0.10
   1   8   0    1.27    0.08
   1   8   0    1.37    0.10
  -2  -8   0    1.37    0.10
  -2  -8   0    1.54    0.11
   2   8   0    1.50    0.10
   2   8   0    1.53    0.10
  -3  -8   0    0.31    0.08
  -3  -8   0    0.31    0.07
  -3  -8   0    0.07    0.06
   3   8   0    0.08    0.05
   3   8   0    0.16    0.08
   3   8   0    0.28    0.06
  -4  -8   0   -0.02    0.05
  -4  -8   0    0.09    0.07
  -4  -8   0    0.02    0.06
   4   8   0    0.01    0.08
   9  -9   0    0.26    0.07
   9  -9   0    0.17    0.10
  -9   9   0    0.11    0.08
  -9   9   0    0.25    0.09
  -9   9   0    0.17    0.09
   8  -9   0    0.58    0.11
   8  -9   0    0.57    0.08
  -8   9   0    0.52    0.11
  -8   9   0    0.67    0.11
  -8   9   0    0.46    0.10
   7  -9   0    0.05    0.06
   7  -9   0    0.03    0.04
  -7   9   0    0.01    0.06
  -7   9   0   -0.06    0.05
  -7   9   0   -0.07    0.05
   6  -9   0    0.91    0.09
   6  -9   0    1.13    0.12
  -6   9   0    1.05    0.12
  -6   9   0    1.01    0.12
  -6   9   0    0.91    0.11
   5  -9   0    3.77    0.17
   5  -9   0    3.82    0.19
  -5   9   0    3.69    0.20
  -5   9   0    3.71    0.20
  -5   9   0    3.78    0.20
   4  -9   0    2.76    0.16
   4  -9   0    2.77    0.14
  -4   9   0    3.18    0.13
  -4   9   0    2.72    0.16
  -4   9   0    2.70    0.16
  -4   9   0    2.39    0.16
   3  -9   0    1.27    0.11
   3  -9   0    1.38    0.10
  -3   9   0    1.09    0.11
  -3   9   0    1.36    0.08
  -3   9   0    1.42    0.12
   2  -9   0    2.52    0.15
   2  -9   0    2.50    0.13
  -2   9   0    2.31    0.14
  -2   9   0    2.48    0.11
   1  -9   0   -0.01    0.04
   1  -9   0    0.00    0.04
  -1   9   0    0.04    0.06
  -1   9   0   -0.01    0.03
   0  -9   0    0.31    0.07
   0  -9   0    0.32    0.08
   0   9   0    0.26    0.05
   0   9   0    0.26    0.07
  -1  -9   0    1.61    0.12
  -1  -9   0    1.63    0.12
   1   9   0    1.68    0.10
   1   9   0    1.66    0.12
  -2  -9   0    0.65    0.09
  -2  -9   0    0.65    0.09
   2   9   0    0.69    0.07
   2   9   0    0.74    0.08
  -3  -9   0   -0.05    0.05
  -3  -9   0   -0.03    0.05
  -3  -9   0   -0.05    0.05
   3   9   0   -0.01    0.04
   3   9   0   -0.02    0.04
   3   9   0    0.08    0.09
   8 -10   0    0.73    0.11
   8 -10   0    0.36    0.08
  -8  10   0    0.70    0.12
  -8  10   0    0.75    0.13
  -8  10   0    0.57    0.12
   7 -10   0    0.61    0.11
   7 -10   0    0.56    0.09
  -7  10   0    0.79    0.11
  -7  10   0    0.67    0.11
  -7  10   0    0.73    0.13
   6 -10   0    0.10    0.07
   6 -10   0    0.14    0.06
  -6  10   0    0.15    0.08
  -6  10   0    0.10    0.07
  -6  10   0    0.11    0.07
   5 -10   0    0.58    0.12
   5 -10   0    0.45    0.08
  -5  10   0    0.59    0.07
  -5  10   0    0.32    0.09
  -5  10   0    0.46    0.10
  -5  10   0    0.37    0.10
   4 -10   0    1.55    0.11
   4 -10   0    1.33    0.12
  -4  10   0    1.51    0.13
  -4  10   0    1.76    0.09
   3 -10   0   -0.02    0.04
   3 -10   0    0.04    0.05
  -3  10   0    0.09    0.07
  -3  10   0    0.07    0.04
   2 -10   0    0.59    0.08
   2 -10   0    0.53    0.08
  -2  10   0    0.49    0.11
  -2  10   0    0.43    0.06
   1 -10   0    0.61    0.08
   1 -10   0    0.55    0.09
  -1  10   0    0.67    0.07
   0 -10   0    0.75    0.10
   0 -10   0    0.53    0.08
   0  10   0    0.65    0.11
   0  10   0    0.57    0.07
  -1 -10   0    0.09    0.06
  -1 -10   0   -0.05    0.04
   1  10   0   -0.01    0.05
   1  10   0   -0.03    0.04
  -2 -10   0    0.47    0.09
  -2 -10   0    0.46    0.09
   2  10   0    0.56    0.09
   2  10   0    0.54    0.08
   8 -11   0    0.03    0.07
   8 -11   0    0.03    0.06
  -8  11   0   -0.02    0.08
  -8  11   0   -0.07    0.08
  -8  11   0   -0.10    0.05
   7 -11   0   -0.03    0.07
   7 -11   0   -0.01    0.05
  -7  11   0   -0.08    0.06
  -7  11   0    0.07    0.07
  -7  11   0   -0.06    0.06
   6 -11   0    0.01    0.06
   6 -11   0    0.04    0.05
  -6  11   0    0.02    0.07
  -6  11   0   -0.06    0.06
  -6  11   0   -0.02    0.07
   5 -11   0    0.53    0.11
   5 -11   0    0.73    0.09
  -5  11   0    0.78    0.08
  -5  11   0    0.57    0.11
  -5  11   0    0.65    0.11
   4 -11   0    0.42    0.09
   4 -11   0    0.37    0.08
  -4  11   0    0.52    0.11
  -4  11   0    0.66    0.07
   3 -11   0    0.16    0.06
   3 -11   0    0.33    0.08
  -3  11   0    0.20    0.05
  -3  11   0    0.41    0.09
   2 -11   0   -0.02    0.05
   2 -11   0   -0.05    0.05
  -2  11   0    0.01    0.04
  -2  11   0    0.06    0.07
   1 -11   0   -0.05    0.05
   1 -11   0    0.00    0.05
  -1  11   0    0.00    0.04
  -1  11   0    0.04    0.07
   0 -11   0    0.70    0.10
   0 -11   0    0.80    0.11
   0  11   0    0.72    0.08
   0  11   0    0.88    0.11
   6 -12   0    0.05    0.07
   6 -12   0    0.06    0.06
  -6  12   0    0.10    0.05
  -6  12   0    0.17    0.09
   5 -12   0    0.01    0.07
   5 -12   0    0.05    0.06
  -5  12   0    0.13    0.09
   4 -12   0    0.06    0.05
   4 -12   0   -0.02    0.06
  -4  12   0    0.03    0.05
  -4  12   0   -0.07    0.06
   3 -12   0    0.05    0.08
   3 -12   0    0.05    0.06
  -3  12   0   -0.04    0.06
  -3  12   0    0.05    0.05
   2 -12   0    0.40    0.11
   2 -12   0    0.42    0.10
  -2  12   0    0.38    0.11
  -2  12   0    0.49    0.07
  -1  12  -1    0.00    0.04
  -1  12  -1    0.04    0.06
   1 -12   1    0.01    0.06
   1 -12   1    0.06    0.10
  -2  12  -1    0.33    0.06
  -2  12  -1    0.36    0.10
   2 -12   1    0.20    0.08
   2 -12   1    0.37    0.09
  -3  12  -1    0.02    0.03
  -3  12  -1    0.01    0.07
   3 -12   1   -0.07    0.06
   3 -12   1   -0.02    0.04
  -4  12  -1    0.00    0.03
  -4  12  -1   -0.03    0.06
   4 -12   1    0.09    0.06
   4 -12   1   -0.03    0.06
  -5  12  -1   -0.03    0.03
  -5  12  -1    0.04    0.07
   5 -12   1    0.00    0.05
   5 -12   1    0.06    0.07
  -6  12  -1   -0.01    0.04
   6 -12   1   -0.01    0.06
   6 -12   1    0.03    0.06
   1  11  -1    0.51    0.07
   1  11  -1    0.79    0.11
  -1 -11   1    0.70    0.10
  -1 -11   1    0.51    0.12
   0  11  -1   -0.08    0.05
   0  11  -1   -0.02    0.04
   0 -11   1    0.03    0.05
   0 -11   1    0.06    0.06
  -1  11  -1   -0.04    0.06
  -1  11  -1   -0.02    0.03
   1 -11   1    0.06    0.05
   1 -11   1    0.03    0.06
  -2  11  -1    0.50    0.10
  -2  11  -1    0.43    0.05
   2 -11   1    0.67    0.09
   2 -11   1    0.50    0.08
  -3  11  -1    0.50    0.10
  -3  11  -1    0.62    0.06
   3 -11   1    0.60    0.08
   3 -11   1    0.42    0.09
  -4  11  -1    0.58    0.11
  -4  11  -1    0.55    0.06
   4 -11   1    0.57    0.10
   4 -11   1    0.56    0.08
  -5  11  -1    0.87    0.07
  -5  11  -1    0.90    0.13
   5 -11   1    0.94    0.10
   5 -11   1    0.94    0.11
  -6  11  -1    0.64    0.11
  -6  11  -1    0.58    0.11
  -6  11  -1    0.48    0.10
   6 -11   1    0.61    0.08
   6 -11   1    0.51    0.10
  -7  11  -1    0.06    0.07
  -7  11  -1    0.12    0.09
  -7  11  -1    0.06    0.06
   7 -11   1    0.05    0.07
   7 -11   1    0.10    0.06
  -8  11  -1   -0.05    0.06
   2  10  -1    0.76    0.10
   2  10  -1    0.71    0.08
  -2 -10   1    0.79    0.10
  -2 -10   1    0.79    0.10
   1  10  -1    0.12    0.06
   1  10  -1    0.18    0.05
  -1 -10   1    0.13    0.06
  -1 -10   1    0.35    0.08
   0  10  -1    0.16    0.04
   0  10  -1    0.23    0.08
   0 -10   1    0.24    0.07
   0 -10   1    0.12    0.06
  -1  10  -1    0.68    0.06
  -1  10  -1    0.72    0.10
   1 -10   1    0.79    0.08
   1 -10   1    0.80    0.10
  -2  10  -1    0.74    0.10
  -2  10  -1    0.73    0.06
   2 -10   1    0.57    0.08
   2 -10   1    0.88    0.10
  -3  10  -1    0.45    0.09
  -3  10  -1    0.49    0.05
   3 -10   1    0.53    0.08
   3 -10   1    0.62    0.11
  -4  10  -1    0.00    0.03
  -4  10  -1   -0.03    0.06
   4 -10   1   -0.02    0.04
   4 -10   1    0.03    0.05
  -5  10  -1    0.09    0.08
  -5  10  -1    0.16    0.04
  -5  10  -1    0.22    0.08
  -5  10  -1    0.24    0.09
   5 -10   1    0.12    0.06
   5 -10   1    0.14    0.07
  -6  10  -1    0.08    0.07
  -6  10  -1    0.18    0.08
  -6  10  -1    0.16    0.08
   6 -10   1    0.09    0.06
   6 -10   1    0.18    0.06
  -7  10  -1    0.05    0.07
  -7  10  -1    0.03    0.07
  -7  10  -1    0.08    0.08
   7 -10   1   -0.02    0.04
  -8  10  -1    0.11    0.08
  -8  10  -1   -0.06    0.06
  -8  10  -1   -0.03    0.07
   8 -10   1    0.00    0.05
   8 -10   1   -0.04    0.07
   3   9  -1   -0.04    0.04
  -3  -9   1   -0.04    0.05
  -3  -9   1   -0.02    0.05
  -3  -9   1   -0.04    0.06
   2   9  -1    0.34    0.06
   2   9  -1    0.37    0.08
  -2  -9   1    0.44    0.07
  -2  -9   1    0.32    0.08
   1   9  -1    1.60    0.12
   1   9  -1    1.57    0.09
  -1  -9   1    1.67    0.12
  -1  -9   1    1.63    0.13
   0   9  -1    0.97    0.11
   0   9  -1    1.13    0.07
   0  -9   1    1.04    0.10
   0  -9   1    0.87    0.10
  -1   9  -1    0.83    0.09
  -1   9  -1    0.72    0.06
   1  -9   1    0.65    0.07
   1  -9   1    0.71    0.09
  -2   9  -1    0.96    0.10
  -2   9  -1    1.00    0.06
   2  -9   1    1.10    0.10
   2  -9   1    1.17    0.09
  -3   9  -1    0.08    0.06
  -3   9  -1    0.04    0.03
   3  -9   1    0.00    0.05
   3  -9   1    0.07    0.05
  -4   9  -1    2.69    0.16
  -4   9  -1    2.44    0.15
  -4   9  -1    2.65    0.11
  -4   9  -1    2.52    0.16
   4  -9   1    2.89    0.16
   4  -9   1    2.81    0.14
  -5   9  -1   11.32    0.39
  -5   9  -1   11.28    0.38
  -5   9  -1   11.48    0.38
   5  -9   1   10.99    0.33
   5  -9   1   11.35    0.37
  -6   9  -1    2.05    0.15
  -6   9  -1    2.21    0.16
  -6   9  -1    2.45    0.17
   6  -9   1    2.54    0.15
   6  -9   1    2.54    0.13
  -7   9  -1    0.36    0.09
  -7   9  -1    0.54    0.10
  -7   9  -1    0.43    0.10
   7  -9   1    0.56    0.07
   7  -9   1    0.45    0.09
  -8   9  -1    0.23    0.08
  -8   9  -1    0.30    0.09
  -8   9  -1    0.25    0.09
   8  -9   1    0.17    0.07
  -9   9  -1    0.06    0.08
  -9   9  -1    0.14    0.12
  -9   9  -1    0.01    0.06
   9  -9   1    0.01    0.07
   9  -9   1   -0.03    0.06
   9  -9   1    0.12    0.06
   4   8  -1    0.44    0.07
   4   8  -1    0.29    0.10
  -4  -8   1    0.26    0.07
  -4  -8   1    0.34    0.08
  -4  -8   1    0.29    0.09
   3   8  -1    2.82    0.14
  -3  -8   1    2.68    0.17
  -3  -8   1    2.45    0.16
  -3  -8   1    2.67    0.15
   2   8  -1    4.60    0.16
   2   8  -1    4.31    0.19
  -2  -8   1    4.45    0.21
  -2  -8   1    4.69    0.19
   1   8  -1    0.34    0.07
   1   8  -1    0.29    0.05
  -1  -8   1    0.19    0.06
  -1  -8   1    0.32    0.06
   0   8  -1    4.31    0.18
   0   8  -1    4.30    0.14
   0  -8   1    3.99    0.70
   0  -8   1    4.59    0.86
   0  -8   1    2.97    0.80
   0  -8   1    4.36    0.19
   0  -8   1    4.35    0.17
   0  -8   1    5.42    0.85
  -1   8  -1    0.48    0.07
  -1   8  -1    0.50    0.05
   1  -8   1    0.45    0.06
   1  -8   1    0.81    0.46
   1  -8   1    0.26    0.47
   1  -8   1    0.20    0.34
   1  -8   1    0.33    0.06
   1  -8   1    1.11    0.55
  -2   8  -1    4.53    0.85
  -2   8  -1    3.80    0.17
  -2   8  -1    3.69    0.12
   2  -8   1    3.49    0.15
   2  -8   1    3.67    0.17
   2  -8   1    3.91    0.77
   2  -8   1    3.45    0.65
  -3   8  -1    0.93    0.52
  -3   8  -1    0.61    0.08
  -3   8  -1    0.82    0.09
  -3   8  -1    1.63    0.60
  -3   8  -1    0.77    0.06
   3  -8   1    0.87    0.08
   3  -8   1    0.78    0.46
   3  -8   1    0.91    0.08
   3  -8   1    0.98    0.52
  -4   8  -1   -0.62    0.40
  -4   8  -1   -0.20    0.19
  -4   8  -1    0.17    0.06
  -4   8  -1    0.06    0.06
  -4   8  -1    0.06    0.06
   4  -8   1   -0.03    0.39
   4  -8   1    0.10    0.32
   4  -8   1    0.03    0.04
   4  -8   1    0.03    0.05
  -5   8  -1    0.18    0.07
  -5   8  -1    0.14    0.07
  -5   8  -1    0.13    0.06
   5  -8   1    0.07    0.06
   5  -8   1    0.21    0.05
  -6   8  -1    0.60    0.10
  -6   8  -1    0.54    0.09
  -6   8  -1    0.60    0.09
   6  -8   1    0.74    0.07
   6  -8   1    0.70    0.09
  -7   8  -1    0.17    0.07
  -7   8  -1    0.12    0.08
  -7   8  -1    0.17    0.07
   7  -8   1    0.29    0.07
   7  -8   1    0.14    0.05
  -8   8  -1    0.11    0.08
  -8   8  -1    0.29    0.08
  -8   8  -1    0.20    0.08
   8  -8   1    0.14    0.05
   8  -8   1    0.28    0.08
  -9   8  -1    0.01    0.07
  -9   8  -1    0.02    0.07
  -9   8  -1   -0.10    0.06
   9  -8   1    0.09    0.05
   9  -8   1    0.06    0.04
   9  -8   1    0.00    0.05
   5   7  -1    0.42    0.06
   5   7  -1    0.36    0.11
  -5  -7   1    0.14    0.08
  -5  -7   1    0.43    0.09
  -5  -7   1    0.28    0.08
   4   7  -1    0.24    0.09
   4   7  -1    0.21    0.05
  -4  -7   1    0.26    0.07
  -4  -7   1    0.28    0.08
  -4  -7   1    0.31    0.07
   3   7  -1    0.08    0.05
   3   7  -1    0.00    0.03
  -3  -7   1    0.01    0.04
  -3  -7   1    0.04    0.06
   2   7  -1    5.53    0.18
   2   7  -1    5.23    0.20
  -2  -7   1    5.21    0.21
  -2  -7   1    5.57    0.22
  -2  -7   1    5.11    0.19
   1   7  -1   10.14    0.27
   1   7  -1   10.09    0.30
  -1  -7   1   10.92    1.16
  -1  -7   1    9.34    0.29
  -1  -7   1   10.00    0.31
  -1  -7   1    9.77    0.31
  -1  -7   1   11.50    1.15
  -1  -7   1    9.41    1.01
  -1  -7   1    9.20    1.07
   0   7  -1    2.25    0.58
   0   7  -1    2.01    0.58
   0   7  -1    1.96    0.08
   0   7  -1    2.17    0.12
   0  -7   1    1.95    0.12
   0  -7   1    1.68    0.60
   0  -7   1    2.06    0.10
   0  -7   1    2.15    0.12
   0  -7   1    2.13    0.59
   0  -7   1    3.25    0.67
   0  -7   1    2.37    0.63
  -1   7  -1    9.69    1.01
  -1   7  -1   10.95    0.32
  -1   7  -1   10.65    0.27
   1  -7   1    9.83    0.29
   1  -7   1   10.56    0.31
   1  -7   1   11.08    1.01
  -2   7  -1    4.64    0.68
  -2   7  -1    4.55    0.17
  -2   7  -1    3.77    0.66
  -2   7  -1    4.21    0.17
  -2   7  -1    5.01    0.75
   2  -7   1    4.26    0.15
   2  -7   1    4.49    0.17
   2  -7   1    4.08    0.62
   2  -7   1    3.52    0.71
   2  -7   1    5.74    0.77
  -3   7  -1    3.68    0.70
  -3   7  -1    3.34    0.16
  -3   7  -1    3.96    0.63
  -3   7  -1    2.64    0.68
  -3   7  -1    3.61    0.16
  -3   7  -1    3.45    0.16
   3  -7   1    4.77    0.69
   3  -7   1    3.28    0.15
   3  -7   1    2.91    0.55
   3  -7   1    3.55    0.13
   3  -7   1    3.42    0.70
  -4   7  -1    7.53    0.93
  -4   7  -1    8.12    0.93
  -4   7  -1    8.13    0.26
  -4   7  -1    8.32    0.27
  -4   7  -1    8.76    0.28
  -4   7  -1    8.42    0.28
  -4   7  -1    7.44    0.91
   4  -7   1    7.84    0.27
   4  -7   1    7.89    0.93
   4  -7   1    8.39    0.25
   4  -7   1    9.82    0.96
  -5   7  -1   18.52    1.47
  -5   7  -1   19.70    0.53
  -5   7  -1   19.61    0.53
  -5   7  -1   19.74    0.53
   5  -7   1   19.89    1.54
   5  -7   1   21.11    1.44
   5  -7   1   19.20    0.52
   5  -7   1   20.00    0.49
  -6   7  -1    1.36    0.11
  -6   7  -1    1.10    0.10
  -6   7  -1    1.06    0.10
   6  -7   1    1.19    0.10
   6  -7   1    1.07    0.08
  -7   7  -1    0.06    0.06
  -7   7  -1    0.26    0.08
   7  -7   1    0.17    0.05
   7  -7   1    0.18    0.06
  -8   7  -1    0.02    0.06
  -8   7  -1    0.06    0.05
  -8   7  -1   -0.03    0.05
   8  -7   1    0.03    0.04
   8  -7   1   -0.07    0.04
   8  -7   1    0.08    0.05
  -9   7  -1    0.13    0.08
  -9   7  -1    0.13    0.08
  -9   7  -1    0.16    0.07
   9  -7   1    0.21    0.07
   9  -7   1    0.08    0.04
   9  -7   1    0.14    0.06
   6   6  -1    0.04    0.08
  -6  -6   1   -0.01    0.07
  -6  -6   1   -0.02    0.05
  -6  -6   1    0.01    0.06
   5   6  -1    0.13    0.04
   5   6  -1    0.18    0.09
  -5  -6   1    0.14    0.07
  -5  -6   1    0.20    0.07
  -5  -6   1    0.34    0.08
   4   6  -1    0.00    0.03
   4   6  -1    0.03    0.04
  -4  -6   1    0.07    0.06
  -4  -6   1    0.02    0.05
  -4  -6   1    0.02    0.04
  -4  -6   1   -0.03    0.04
   3   6  -1    0.79    0.06
   3   6  -1    0.76    0.07
   3   6  -1    0.71    0.07
  -3  -6   1    0.90    0.08
  -3  -6   1    0.74    0.09
  -3  -6   1    0.78    0.09
  -3  -6   1    0.77    0.08
   2   6  -1    0.82    0.07
   2   6  -1    0.95    0.06
   2   6  -1    0.83    0.06
  -2  -6   1    0.51    0.42
  -2  -6   1    0.37    0.37
  -2  -6   1    1.10    0.46
  -2  -6   1    0.88    0.07
  -2  -6   1    1.10    0.43
  -2  -6   1    0.71    0.08
   1   6  -1    0.58    0.36
   1   6  -1    0.28    0.04
   1   6  -1    0.33    0.05
   1   6  -1    0.08    0.29
   1   6  -1    0.30    0.04
  -1  -6   1    0.30    0.05
  -1  -6   1    0.23    0.35
  -1  -6   1   -0.01    0.29
  -1  -6   1    0.29    0.05
  -1  -6   1    0.42    0.34
  -1  -6   1    0.11    0.19
   0   6  -1    5.91    0.76
   0   6  -1    5.11    0.65
   0   6  -1    5.15    0.15
   0   6  -1    4.98    0.16
   0   6  -1    5.38    0.19
   0  -6   1    5.23    0.16
   0  -6   1    5.56    0.19
   0  -6   1    4.98    0.19
   0  -6   1    5.94    0.73
   0  -6   1    5.03    0.69
   0  -6   1    5.26    0.71
   0  -6   1    5.17    0.17
  -1   6  -1   11.08    0.27
  -1   6  -1   10.20    0.96
  -1   6  -1   11.46    0.29
  -1   6  -1   10.84    0.31
  -1   6  -1   10.40    0.92
  -1   6  -1   11.71    0.35
   1  -6   1   11.12    0.30
   1  -6   1   11.15    0.32
   1  -6   1   12.03    0.94
   1  -6   1   11.23    0.32
   1  -6   1   11.75    1.03
   1  -6   1   12.23    1.03
   1  -6   1   11.41    0.32
  -2   6  -1    0.73    0.07
  -2   6  -1    0.76    0.06
  -2   6  -1    0.74    0.37
  -2   6  -1    0.87    0.35
  -2   6  -1    0.75    0.04
  -2   6  -1    0.74    0.34
  -2   6  -1    0.80    0.07
  -2   6  -1    0.77    0.06
   2  -6   1    0.71    0.07
   2  -6   1    0.69    0.06
   2  -6   1    1.29    0.40
   2  -6   1    0.62    0.06
   2  -6   1    0.67    0.06
   2  -6   1    0.51    0.32
   2  -6   1    1.51    0.41
   2  -6   1    0.80    0.06
  -3   6  -1    0.91    0.07
  -3   6  -1    1.07    0.38
  -3   6  -1    1.10    0.41
  -3   6  -1    1.02    0.08
  -3   6  -1    0.85    0.07
  -3   6  -1    1.52    0.45
  -3   6  -1    0.93    0.07
   3  -6   1    1.00    0.08
   3  -6   1    0.77    0.37
   3  -6   1    0.83    0.06
   3  -6   1    1.00    0.07
   3  -6   1    0.57    0.33
   3  -6   1    0.88    0.07
   3  -6   1    0.98    0.07
   3  -6   1    1.33    0.38
  -4   6  -1   -0.19    0.29
  -4   6  -1    0.20    0.26
  -4   6  -1    0.08    0.04
  -4   6  -1    0.09    0.05
  -4   6  -1   -0.01    0.25
  -4   6  -1    0.01    0.04
  -4   6  -1    0.02    0.04
   4  -6   1    0.20    0.30
   4  -6   1    0.07    0.04
   4  -6   1    0.08    0.03
   4  -6   1   -0.30    0.28
   4  -6   1   -0.13    0.11
   4  -6   1    0.03    0.04
   4  -6   1   -0.02    0.03
  -5   6  -1    0.69    0.38
  -5   6  -1    1.42    0.48
  -5   6  -1    0.61    0.07
  -5   6  -1    0.54    0.08
  -5   6  -1    0.65    0.08
  -5   6  -1    0.21    0.39
  -5   6  -1    0.50    0.07
  -5   6  -1    0.83    0.08
   5  -6   1    0.59    0.07
   5  -6   1    0.67    0.40
   5  -6   1    0.99    0.40
   5  -6   1    0.59    0.06
   5  -6   1    0.62    0.07
   5  -6   1    0.31    0.33
  -6   6  -1    0.11    0.05
  -6   6  -1    0.06    0.04
  -6   6  -1    0.15    0.06
  -6   6  -1   -0.22    0.35
  -6   6  -1    0.17    0.29
  -6   6  -1    0.08    0.05
   6  -6   1    0.08    0.05
   6  -6   1   -0.04    0.19
   6  -6   1    0.10    0.37
   6  -6   1    0.10    0.04
   6  -6   1    0.10    0.04
  -7   6  -1    0.14    0.06
  -7   6  -1    0.09    0.05
  -7   6  -1    0.22    0.06
  -7   6  -1    0.26    0.06
   7  -6   1    0.25    0.05
   7  -6   1    0.26    0.06
   7  -6   1    0.08    0.05
   7  -6   1    0.24    0.04
  -8   6  -1    0.13    0.06
  -8   6  -1    0.14    0.07
  -8   6  -1    0.03    0.05
  -8   6  -1    0.04    0.05
   8  -6   1   -0.01    0.04
   8  -6   1    0.04    0.04
   8  -6   1    0.11    0.06
   8  -6   1    0.07    0.03
  -9   6  -1    0.08    0.07
  -9   6  -1    0.00    0.05
  -9   6  -1    0.09    0.07
   9  -6   1    0.00    0.04
   9  -6   1   -0.03    0.03
   9  -6   1   -0.02    0.05
   7   5  -1    0.84    0.13
  -7  -5   1    0.71    0.10
  -7  -5   1    0.40    0.11
  -7  -5   1    0.37    0.08
   6   5  -1    1.03    0.06
   6   5  -1    1.00    0.13
  -6  -5   1    0.97    0.10
  -6  -5   1    1.14    0.13
  -6  -5   1    1.07    0.11
   5   5  -1    0.04    0.07
  -5  -5   1    0.06    0.06
  -5  -5   1   -0.04    0.04
   4   5  -1    2.13    0.10
  -4  -5   1    2.32    0.14
  -4  -5   1    2.29    0.12
  -4  -5   1    2.49    0.13
   3   5  -1    1.21    0.08
   3   5  -1    1.16    0.08
   3   5  -1    1.15    0.07
  -3  -5   1    0.91    0.44
  -3  -5   1    1.19    0.08
  -3  -5   1    1.15    0.09
  -3  -5   1    1.34    0.08
  -3  -5   1    1.44    0.47
   2   5  -1    1.04    0.07
   2   5  -1    1.35    0.44
   2   5  -1    0.93    0.07
   2   5  -1    0.76    0.35
   2   5  -1    1.07    0.06
  -2  -5   1    1.10    0.07
  -2  -5   1    0.99    0.40
  -2  -5   1    0.93    0.07
  -2  -5   1    1.15    0.44
  -2  -5   1    0.90    0.34
  -2  -5   1    0.71    0.34
   1   5  -1   59.87    2.35
   1   5  -1   60.82    2.25
  -1  -5   1   56.50    2.24
  -1  -5   1   60.87    2.38
  -1  -5   1   58.53    2.55
  -1  -5   1   56.40    1.31
  -1  -5   1   52.91    2.36
   0   5  -1   44.28    1.80
   0  -5   1   46.68    1.03
   0  -5   1   46.53    2.06
   0  -5   1   45.47    1.87
   0  -5   1   41.43    2.08
   0  -5   1   44.65    1.92
  -1   5  -1    5.04    0.15
  -1   5  -1    4.82    0.56
  -1   5  -1    5.23    0.64
  -1   5  -1    4.95    0.16
  -1   5  -1    4.97    0.13
  -1   5  -1    4.80    0.17
  -1   5  -1    4.57    0.57
   1  -5   1    5.11    0.17
   1  -5   1    5.00    0.57
   1  -5   1    5.34    0.60
   1  -5   1    5.01    0.17
   1  -5   1    4.63    0.60
   1  -5   1    4.60    0.16
   1  -5   1    4.77    0.15
   1  -5   1    4.84    0.16
  -2   5  -1    0.58    0.05
  -2   5  -1    0.58    0.06
  -2   5  -1    0.71    0.28
  -2   5  -1    0.45    0.05
  -2   5  -1    0.47    0.05
  -2   5  -1    0.49    0.04
  -2   5  -1    0.22    0.20
  -2   5  -1    0.70    0.29
   2  -5   1    0.53    0.05
   2  -5   1    0.98    0.30
   2  -5   1    0.47    0.05
   2  -5   1    0.54    0.05
   2  -5   1    0.42    0.25
   2  -5   1    0.76    0.28
   2  -5   1    0.51    0.04
   2  -5   1    0.44    0.05
  -3   5  -1    0.18    0.04
  -3   5  -1    0.11    0.04
  -3   5  -1   -0.13    0.23
  -3   5  -1    0.15    0.03
  -3   5  -1   -0.14    0.18
  -3   5  -1    0.19    0.04
  -3   5  -1    0.38    0.25
  -3   5  -1    0.17    0.04
  -3   5  -1    0.16    0.04
   3  -5   1    0.63    0.25
   3  -5   1    0.20    0.03
   3  -5   1   -0.12    0.18
   3  -5   1    0.14    0.04
   3  -5   1   -0.01    0.22
   3  -5   1    0.18    0.04
   3  -5   1    0.13    0.04
   3  -5   1    0.20    0.04
  -4   5  -1   13.60    0.37
  -4   5  -1   13.10    1.00
  -4   5  -1   14.12    0.35
  -4   5  -1   13.78    0.99
  -4   5  -1   13.65    0.37
  -4   5  -1   13.69    0.36
  -4   5  -1   13.62    1.06
  -4   5  -1   13.63    0.37
  -4   5  -1   13.72    0.37
   4  -5   1   14.75    1.07
   4  -5   1   13.93    0.37
   4  -5   1   13.97    1.07
   4  -5   1   13.54    0.34
   4  -5   1   13.82    0.37
   4  -5   1   13.49    0.35
   4  -5   1   14.19    0.37
   4  -5   1   14.86    0.97
  -5   5  -1   19.95    1.32
  -5   5  -1   19.10    0.49
  -5   5  -1   17.84    1.24
  -5   5  -1   18.18    1.18
  -5   5  -1   18.53    0.49
  -5   5  -1   19.59    0.48
  -5   5  -1   18.55    0.48
  -5   5  -1   18.80    0.49
   5  -5   1   19.74    1.34
   5  -5   1   19.37    0.46
   5  -5   1   18.49    1.20
   5  -5   1   19.39    0.48
   5  -5   1   19.39    0.49
   5  -5   1   19.86    1.27
  -6   5  -1    0.25    0.30
  -6   5  -1    0.03    0.04
  -6   5  -1   -0.07    0.14
  -6   5  -1   -0.01    0.04
  -6   5  -1    0.01    0.04
  -6   5  -1    0.03    0.04
   6  -5   1    0.04    0.31
   6  -5   1    0.00    0.04
   6  -5   1    0.02    0.03
   6  -5   1    0.28    0.25
  -7   5  -1    0.85    0.08
  -7   5  -1    0.81    0.09
  -7   5  -1    0.98    0.09
  -7   5  -1    0.71    0.08
   7  -5   1    0.80    0.06
   7  -5   1    0.81    0.08
   7  -5   1    0.77    0.10
   7  -5   1    0.67    0.07
  -8   5  -1    0.21    0.06
  -8   5  -1    0.12    0.06
  -8   5  -1    0.17    0.08
   8  -5   1    0.25    0.06
   8  -5   1    0.30    0.05
   8  -5   1    0.18    0.08
   8  -5   1    0.35    0.05
   8  -5   1    0.22    0.04
  -9   5  -1    0.11    0.07
  -9   5  -1    0.11    0.06
  -9   5  -1    0.16    0.08
   9  -5   1    0.20    0.09
   9  -5   1    0.08    0.02
   9  -5   1    0.17    0.05
   9  -5   1    0.09    0.06
   7   4  -1    0.12    0.09
  -7  -4   1    0.08    0.06
  -7  -4   1    0.02    0.06
  -7  -4   1    0.01    0.06
   6   4  -1    0.14    0.03
   6   4  -1    0.21    0.09
   6   4  -1    0.12    0.03
  -6  -4   1    0.31    0.07
  -6  -4   1    0.14    0.06
  -6  -4   1    0.19    0.07
  -6  -4   1    0.12    0.05
   5   4  -1    0.70    0.05
   5   4  -1    0.76    0.06
   5   4  -1    0.66    0.10
  -5  -4   1    0.73    0.07
  -5  -4   1    0.79    0.10
  -5  -4   1    0.67    0.08
  -5  -4   1    0.70    0.08
   4   4  -1    0.35    0.32
   4   4  -1    0.51    0.40
   4   4  -1    0.43    0.05
   4   4  -1    0.35    0.04
  -4  -4   1    0.44    0.06
  -4  -4   1    0.41    0.05
  -4  -4   1    0.28    0.30
  -4  -4   1    0.42    0.07
  -4  -4   1    0.48    0.07
  -4  -4   1    0.38    0.41
   3   4  -1    2.61    0.58
   3   4  -1    2.19    0.10
   3   4  -1    2.30    0.10
   3   4  -1    2.31    0.09
  -3  -4   1    2.71    0.56
  -3  -4   1    2.35    0.11
  -3  -4   1    2.96    0.52
  -3  -4   1    2.11    0.11
  -3  -4   1    2.50    0.12
  -3  -4   1    2.21    0.12
  -3  -4   1    2.50    0.52
   2   4  -1    0.21    0.04
   2   4  -1    0.19    0.03
   2   4  -1    0.33    0.26
   2   4  -1    0.11    0.03
   2   4  -1    0.14    0.03
  -2  -4   1    0.08    0.03
  -2  -4   1    0.12    0.03
  -2  -4   1   -0.02    0.22
  -2  -4   1    0.12    0.04
  -2  -4   1    0.22    0.24
   1   4  -1   17.98    0.44
   1   4  -1   17.83    1.05
   1   4  -1   17.71    0.44
   1   4  -1   17.75    1.01
  -1  -4   1   18.75    1.16
  -1  -4   1   17.39    0.44
  -1  -4   1   18.65    1.20
  -1  -4   1   19.19    1.06
  -1  -4   1   16.15    1.04
  -1  -4   1   18.15    0.42
   0   4  -1   22.51    1.07
   0   4  -1   20.85    1.10
   0   4  -1   21.44    2.58
   0   4  -1   20.33    0.50
   0   4  -1   19.51    2.81
   0  -4   1   21.58    0.47
   0  -4   1   19.54    2.88
   0  -4   1   21.68    1.28
   0  -4   1   21.25    0.50
   0  -4   1   20.02    3.29
   0  -4   1   19.96    1.12
   0  -4   1   21.72    1.11
   0  -4   1   20.66    1.18
   0  -4   1   21.10    0.51
  -1   4  -1   56.24    2.27
  -1   4  -1   59.96    2.08
  -1   4  -1   60.46    2.19
  -1   4  -1   58.16    5.68
  -1   4  -1   60.53    4.61
   1  -4   1   56.76    2.03
   1  -4   1   58.08    4.63
   1  -4   1   61.43    4.51
   1  -4   1   58.70    2.13
   1  -4   1   56.83    1.98
  -2   4  -1   12.46    2.25
  -2   4  -1   18.31    0.45
  -2   4  -1   17.82    0.97
  -2   4  -1   19.69    2.66
  -2   4  -1   19.42    1.09
  -2   4  -1   18.73    0.99
   2  -4   1   19.15    0.45
   2  -4   1   18.31    0.44
   2  -4   1   20.35    2.81
   2  -4   1   19.01    1.02
   2  -4   1   18.62    0.44
   2  -4   1   18.63    0.97
   2  -4   1   20.51    2.80
   2  -4   1   18.79    1.05
  -3   4  -1    9.98    2.29
  -3   4  -1    7.98    0.23
  -3   4  -1    7.64    0.22
  -3   4  -1    7.88    0.21
  -3   4  -1    8.00    0.22
  -3   4  -1    8.34    0.66
  -3   4  -1    7.89    0.69
  -3   4  -1    7.81    0.22
  -3   4  -1    8.04    2.22
  -3   4  -1    8.05    0.23
  -3   4  -1    8.20    0.67
   3  -4   1    7.00    1.97
   3  -4   1    7.64    0.62
   3  -4   1   10.33    2.32
   3  -4   1    7.88    0.22
   3  -4   1    7.69    0.66
   3  -4   1    7.91    0.22
   3  -4   1    7.94    0.22
   3  -4   1    7.77    0.22
   3  -4   1    7.91    0.70
   3  -4   1    7.94    0.21
  -4   4  -1   22.12    0.54
  -4   4  -1   22.08    0.55
  -4   4  -1   22.86    0.53
  -4   4  -1   22.35    1.19
  -4   4  -1   22.70    0.54
  -4   4  -1   22.18    0.55
  -4   4  -1   24.08    1.26
  -4   4  -1   23.90    1.30
  -4   4  -1   23.16    0.55
   4  -4   1   23.13    0.55
   4  -4   1   23.75    1.23
   4  -4   1   23.06    0.55
  -5   4  -1    5.86    0.66
  -5   4  -1    5.44    0.67
  -5   4  -1    5.51    0.20
  -5   4  -1    5.88    0.18
  -5   4  -1    5.96    0.20
  -5   4  -1    5.53    0.65
  -5   4  -1    6.12    0.19
  -5   4  -1    5.95    0.21
  -5   4  -1    5.95    0.19
   5  -4   1    6.37    0.18
   5  -4   1    5.36    0.63
   5  -4   1    4.96    0.64
   5  -4   1    6.53    0.69
   5  -4   1    5.92    0.17
   5  -4   1    5.82    0.19
   5  -4   1    6.25    0.20
   5  -4   1    6.32    0.24
  -6   4  -1    0.10    0.04
  -6   4  -1    0.08    0.27
  -6   4  -1   -0.04    0.14
  -6   4  -1    0.09    0.04
  -6   4  -1    0.03    0.04
  -6   4  -1    0.08    0.05
   6  -4   1    0.11    0.04
   6  -4   1    0.07    0.22
   6  -4   1    0.09    0.27
   6  -4   1    0.12    0.03
   6  -4   1    0.08    0.05
   6  -4   1    0.15    0.04
   6  -4   1    0.08    0.03
  -7   4  -1    3.20    0.16
  -7   4  -1    3.30    0.15
   7  -4   1    3.34    0.14
   7  -4   1    3.22    0.11
   7  -4   1    3.27    0.18
   7  -4   1    3.34    0.13
   7  -4   1    3.26    0.11
  -8   4  -1    0.65    0.08
  -8   4  -1    0.57    0.09
  -8   4  -1    0.54    0.09
   8  -4   1    0.60    0.04
   8  -4   1    0.76    0.07
   8  -4   1    0.65    0.06
   8  -4   1    0.60    0.07
  -9   4  -1    0.01    0.07
  -9   4  -1    0.03    0.05
   9  -4   1    0.08    0.05
   9  -4   1    0.04    0.04
   9  -4   1    0.03    0.07
   8   3  -1    0.32    0.13
   8   3  -1    0.54    0.09
  -8  -3   1    0.30    0.08
  -8  -3   1    0.72    0.10
   7   3  -1    1.38    0.06
   7   3  -1    1.48    0.15
   7   3  -1    1.43    0.06
  -7  -3   1    1.39    0.14
  -7  -3   1    1.53    0.12
  -7  -3   1    1.57    0.12
   6   3  -1    1.02    0.06
   6   3  -1    0.91    0.06
   6   3  -1    0.90    0.13
  -6  -3   1    1.13    0.10
  -6  -3   1    0.95    0.07
  -6  -3   1    1.13    0.10
  -6  -3   1    0.83    0.11
   5   3  -1   -0.30    0.35
   5   3  -1    0.14    0.04
   5   3  -1    0.29    0.07
   5   3  -1    0.41    0.36
   5   3  -1    0.24    0.04
  -5  -3   1    0.22    0.04
  -5  -3   1    0.19    0.06
  -5  -3   1    0.29    0.06
  -5  -3   1   -0.13    0.31
  -5  -3   1   -0.06    0.24
  -5  -3   1    0.17    0.05
   4   3  -1    0.29    0.04
   4   3  -1    0.53    0.32
   4   3  -1    0.29    0.04
   4   3  -1    0.11    0.23
   4   3  -1    0.23    0.30
   4   3  -1    0.36    0.07
  -4  -3   1    0.28    0.04
  -4  -3   1    0.37    0.29
  -4  -3   1    0.03    0.27
  -4  -3   1    0.25    0.07
  -4  -3   1    0.27    0.06
  -4  -3   1    0.32    0.27
  -4  -3   1    0.24    0.06
  -4  -3   1    0.33    0.06
   3   3  -1    0.05    0.03
   3   3  -1    0.08    0.03
   3   3  -1    0.13    0.03
   3   3  -1    0.02    0.21
  -3  -3   1   -0.15    0.08
  -3  -3   1    0.07    0.03
  -3  -3   1    0.04    0.03
  -3  -3   1   -0.08    0.21
   2   3  -1   17.72    0.44
   2   3  -1   17.80    0.99
   2   3  -1   18.89    1.16
   2   3  -1   18.03    1.05
   2   3  -1   18.05    0.43
  -2  -3   1   18.99    1.05
  -2  -3   1   17.26    0.97
  -2  -3   1   16.81    1.08
  -2  -3   1   18.45    0.43
  -2  -3   1   18.41    0.44
   1   3  -1   16.13    0.83
   1   3  -1   13.89    0.35
   1   3  -1   13.31    2.83
   1   3  -1   14.45    0.87
   1   3  -1   14.79    2.17
   1   3  -1   14.46    0.36
  -1  -3   1   13.93    0.83
  -1  -3   1   15.56    0.96
  -1  -3   1   14.89    0.36
  -1  -3   1   10.41    2.20
  -1  -3   1   14.99    0.80
  -1  -3   1   13.49    2.25
  -1  -3   1   14.75    0.34
   0   3  -1    2.18    0.07
   0   3  -1    2.80    0.35
   0   3  -1    2.19    0.06
   0   3  -1    2.20    1.00
   0   3  -1    2.13    0.08
   0   3  -1    2.10    0.08
   0  -3   1    1.97    0.30
   0  -3   1    2.12    0.06
   0  -3   1    1.97    0.08
   0  -3   1    2.12    0.08
   0  -3   1    2.32    0.30
   0  -3   1    2.27    1.23
   0  -3   1    2.27    0.33
   0  -3   1    2.61    0.38
   0  -3   1    2.67    1.20
   0  -3   1    2.11    0.08
   0  -3   1    2.23    0.07
  -1   3  -1   16.86    2.16
  -1   3  -1   16.55    0.81
  -1   3  -1   16.42    0.89
  -1   3  -1   16.18    0.38
  -1   3  -1   15.80    0.82
  -1   3  -1   13.83    2.00
   1  -3   1   15.36    0.84
   1  -3   1   15.39    0.77
   1  -3   1   14.95    1.99
   1  -3   1   15.96    2.45
   1  -3   1   17.33    1.01
   1  -3   1   15.87    0.38
  -2   3  -1   59.00    1.87
  -2   3  -1   57.50    1.94
  -2   3  -1   55.96    3.61
  -2   3  -1   55.05    1.78
  -2   3  -1   57.07    3.89
   2  -3   1   56.54    1.77
   2  -3   1   55.36    3.78
   2  -3   1   58.12    1.94
   2  -3   1   56.80    1.83
   2  -3   1   58.48    3.62
  -3   3  -1    7.48    0.21
  -3   3  -1    7.54    0.20
  -3   3  -1    6.50    0.51
  -3   3  -1    7.26    0.20
  -3   3  -1    7.51    0.21
  -3   3  -1    8.96    1.68
  -3   3  -1    7.23    0.21
  -3   3  -1    7.31    0.59
  -3   3  -1    7.71    0.19
  -3   3  -1    7.62    0.60
  -3   3  -1    4.37    1.41
   3  -3   1    7.70    0.19
   3  -3   1    7.78    0.58
   3  -3   1    7.64    0.20
   3  -3   1    7.34    1.75
   3  -3   1    7.65    0.20
   3  -3   1    7.36    0.20
   3  -3   1    7.40    0.22
  -4   3  -1   51.94    1.85
  -4   3  -1   53.94    1.91
  -4   3  -1   52.46    1.98
   4  -3   1   54.83    1.92
   4  -3   1   51.52    1.84
   4  -3   1   53.11    2.02
  -5   3  -1    2.49    0.10
  -5   3  -1    2.56    0.40
  -5   3  -1    2.32    0.10
  -5   3  -1    1.88    0.43
  -5   3  -1    2.20    0.42
  -5   3  -1    2.32    0.12
  -5   3  -1    2.47    0.11
   5  -3   1    2.36    0.11
   5  -3   1    2.40    0.10
   5  -3   1    2.39    0.09
   5  -3   1    1.98    0.44
   5  -3   1    2.40    0.43
   5  -3   1    2.57    0.45
   5  -3   1    2.55    0.08
   5  -3   1    2.14    0.14
   5  -3   1    2.55    0.12
   5  -3   1    2.67    0.10
  -6   3  -1    2.23    0.46
  -6   3  -1    2.95    0.13
  -6   3  -1    2.78    0.12
  -6   3  -1    2.98    0.14
   6  -3   1    2.12    0.50
   6  -3   1    2.71    0.09
   6  -3   1    2.86    0.09
   6  -3   1    2.96    0.11
   6  -3   1    2.84    0.12
   6  -3   1    3.12    0.59
   6  -3   1    2.72    0.15
  -7   3  -1   -0.05    0.04
  -7   3  -1   -0.02    0.05
  -7   3  -1    0.03    0.05
   7  -3   1   -0.03    0.03
   7  -3   1    0.00    0.02
   7  -3   1    0.00    0.03
   7  -3   1    0.09    0.06
  -8   3  -1   -0.02    0.04
  -8   3  -1   -0.07    0.04
  -8   3  -1    0.08    0.06
   8  -3   1    0.03    0.03
   8  -3   1    0.01    0.06
   8  -3   1    0.04    0.04
  -9   3  -1    0.24    0.08
  -9   3  -1    0.20    0.06
  -9   3  -1    0.21    0.08
   9  -3   1    0.15    0.06
   9  -3   1    0.08    0.08
   8   2  -1    0.00    0.08
   8   2  -1    0.01    0.05
  -8  -2   1   -0.02    0.06
  -8  -2   1    0.04    0.06
  -8  -2   1    0.14    0.07
   7   2  -1    0.03    0.02
   7   2  -1   -0.03    0.02
   7   2  -1    0.04    0.07
   7   2  -1   -0.03    0.04
  -7  -2   1   -0.01    0.05
  -7  -2   1    0.01    0.02
  -7  -2   1    0.08    0.06
   6   2  -1    0.36    0.04
   6   2  -1    0.43    0.10
   6   2  -1    0.37    0.04
  -6  -2   1    0.41    0.04
  -6  -2   1    0.33    0.08
  -6  -2   1    0.48    0.07
  -6  -2   1    0.41    0.07
   5   2  -1    0.23    0.04
   5   2  -1    0.29    0.07
   5   2  -1    0.25    0.31
   5   2  -1   -0.16    0.09
   5   2  -1    0.26    0.04
  -5  -2   1    0.13    0.05
  -5  -2   1    0.34    0.29
  -5  -2   1    0.28    0.05
  -5  -2   1    0.31    0.04
  -5  -2   1    0.04    0.28
  -5  -2   1    0.29    0.05
   4   2  -1    1.89    0.44
   4   2  -1    1.36    0.06
   4   2  -1    1.47    0.08
   4   2  -1    1.05    0.06
   4   2  -1    1.69    0.47
   4   2  -1    1.31    0.10
   4   2  -1    1.23    0.38
  -4  -2   1    1.13    0.38
  -4  -2   1    1.31    0.09
  -4  -2   1    1.19    0.36
  -4  -2   1    1.30    0.07
  -4  -2   1    1.27    0.08
  -4  -2   1    1.33    0.40
  -4  -2   1    1.33    0.08
  -4  -2   1    1.28    0.06
   3   2  -1   11.66    0.81
   3   2  -1   13.75    0.35
   3   2  -1   13.85    0.33
   3   2  -1   13.78    0.32
  -3  -2   1   13.99    0.87
  -3  -2   1   13.33    0.33
  -3  -2   1   13.71    0.35
  -3  -2   1   13.93    0.96
  -3  -2   1   13.36    0.36
  -3  -2   1   13.67    0.34
  -3  -2   1   14.14    0.87
   2   2  -1    8.98    0.61
   2   2  -1    8.71    0.21
   2   2  -1    8.48    0.22
   2   2  -1    5.27    1.68
   2   2  -1    7.47    0.70
   2   2  -1    8.47    0.21
   2   2  -1    8.25    1.91
   2   2  -1    7.20    0.67
  -2  -2   1    8.45    0.61
  -2  -2   1    7.91    0.22
  -2  -2   1    8.71    0.21
  -2  -2   1    8.13    0.66
  -2  -2   1    8.10    0.61
  -2  -2   1    8.38    0.22
  -2  -2   1    9.22    2.03
  -2  -2   1    7.00    1.79
  -2  -2   1    7.88    0.22
  -2  -2   1    8.39    0.21
   1   2  -1    9.56    1.57
   1   2  -1    6.53    1.65
   1   2  -1    7.70    0.59
   1   2  -1    8.43    0.21
   1   2  -1    8.97    0.53
   1   2  -1    8.04    0.21
   1   2  -1    8.64    0.56
  -1  -2   1    8.55    0.51
  -1  -2   1    7.81    0.53
  -1  -2   1    8.26    0.20
  -1  -2   1    7.82    0.21
  -1  -2   1    8.05    1.39
  -1  -2   1    8.91    0.60
  -1  -2   1    8.27    0.21
  -1  -2   1    9.20    1.66
   0   2  -1   81.27    3.86
   0   2  -1   80.01    2.17
   0   2  -1   80.21    3.66
   0   2  -1   85.40    2.25
   0  -2   1   83.67    2.22
   0  -2   1   82.15    2.25
   0  -2   1   83.52    4.06
   0  -2   1   83.07    4.18
  -1   2  -1    6.31    0.17
  -1   2  -1    6.65    0.17
  -1   2  -1    6.54    0.45
  -1   2  -1    6.65    0.16
  -1   2  -1    6.10    1.16
  -1   2  -1    5.90    1.16
  -1   2  -1    7.29    0.51
  -1   2  -1    6.81    0.40
   1  -2   1    6.17    0.38
   1  -2   1    6.73    1.12
   1  -2   1    6.48    0.16
   1  -2   1    6.61    0.16
   1  -2   1    6.53    0.17
   1  -2   1    5.16    0.99
   1  -2   1    6.43    0.42
   1  -2   1    6.42    0.43
  -2   2  -1   34.31    2.46
  -2   2  -1   34.90    1.19
  -2   2  -1   35.34    2.61
  -2   2  -1   38.03    1.28
  -2   2  -1   37.43    1.19
   2  -2   1   35.74    1.21
   2  -2   1   35.42    2.62
   2  -2   1   32.56    1.21
   2  -2   1   38.17    2.62
   2  -2   1   37.24    1.20
  -3   2  -1    0.48    0.04
  -3   2  -1    0.18    0.67
  -3   2  -1    1.75    0.94
  -3   2  -1    0.45    0.04
  -3   2  -1    0.64    0.18
  -3   2  -1    0.86    0.24
  -3   2  -1    0.34    0.17
  -3   2  -1    0.51    0.04
  -3   2  -1    0.48    0.05
  -3   2  -1    0.48    0.04
  -3   2  -1    0.48    0.04
  -3   2  -1    0.52    0.03
   3  -2   1    0.03    0.65
   3  -2   1    0.44    0.03
   3  -2   1    0.54    0.05
   3  -2   1    0.46    0.03
   3  -2   1    0.27    0.14
   3  -2   1    0.53    0.04
   3  -2   1    0.30    0.16
   3  -2   1    0.77    0.70
   3  -2   1    0.48    0.04
   3  -2   1    0.14    0.13
   3  -2   1    0.43    0.04
   3  -2   1    0.56    0.04
  -4   2  -1    1.93    0.33
  -4   2  -1    1.07    0.28
  -4   2  -1    1.86    0.08
  -4   2  -1    1.78    0.09
  -4   2  -1    1.84    0.08
  -4   2  -1    2.00    0.31
  -4   2  -1    1.70    0.09
  -4   2  -1    1.78    0.07
   4  -2   1    1.68    0.09
   4  -2   1    1.75    0.31
   4  -2   1    1.51    0.08
   4  -2   1    1.80    0.32
   4  -2   1    1.83    0.08
   4  -2   1    1.76    0.06
   4  -2   1    1.80    0.09
   4  -2   1    2.24    0.35
   4  -2   1    1.78    0.07
  -5   2  -1    0.01    0.03
  -5   2  -1    0.15    0.22
  -5   2  -1    0.00    0.02
  -5   2  -1    0.00    0.03
  -5   2  -1    0.09    0.13
  -5   2  -1    0.01    0.03
   5  -2   1    0.03    0.03
   5  -2   1    0.03    0.17
   5  -2   1   -0.21    0.17
   5  -2   1   -0.01    0.02
   5  -2   1    0.02    0.01
   5  -2   1    0.00    0.03
   5  -2   1    0.01    0.19
   5  -2   1    0.07    0.03
   5  -2   1    0.01    0.05
  -6   2  -1    1.60    0.09
  -6   2  -1    1.52    0.09
  -6   2  -1    1.62    0.45
  -6   2  -1    1.60    0.09
  -6   2  -1    1.36    0.38
  -6   2  -1    1.62    0.11
   6  -2   1    1.57    0.05
   6  -2   1    1.53    0.12
   6  -2   1    1.58    0.08
   6  -2   1    1.53    0.05
   6  -2   1    1.71    0.08
   6  -2   1    1.56    0.46
   6  -2   1    1.45    0.43
  -7   2  -1    0.31    0.07
  -7   2  -1    0.42    0.06
   7  -2   1    0.31    0.05
   7  -2   1    0.51    0.06
   7  -2   1    0.20    0.08
  -8   2  -1    0.15    0.06
  -8   2  -1    0.03    0.05
   8  -2   1    0.02    0.06
   8  -2   1    0.03    0.04
  -9   2  -1    0.05    0.05
  -9   2  -1    0.12    0.07
  -9   2  -1   -0.01    0.06
   9  -2   1    0.05    0.05
   9  -2   1   -0.01    0.07
  -9  -1   1    0.10    0.07
  -9  -1   1    0.15    0.10
  -9  -1   1    0.13    0.08
   8   1  -1    0.24    0.07
   8   1  -1    0.29    0.09
  -8  -1   1    0.18    0.08
  -8  -1   1    0.27    0.07
  -8  -1   1    0.27    0.07
   7   1  -1    3.18    0.11
   7   1  -1    3.26    0.15
   7   1  -1    3.22    0.11
  -7  -1   1    3.08    0.15
  -7  -1   1    3.27    0.18
  -7  -1   1    3.04    0.15
   6   1  -1    4.06    0.66
   6   1  -1    4.12    0.13
   6   1  -1    4.16    0.16
   6   1  -1    4.18    0.20
   6   1  -1    3.84    0.76
  -6  -1   1    4.31    0.71
  -6  -1   1    4.38    0.12
  -6  -1   1    4.49    0.19
  -6  -1   1    4.12    0.17
  -6  -1   1    3.45    0.60
  -6  -1   1    4.31    0.17
   5   1  -1    0.10    0.05
   5   1  -1    0.53    0.34
   5   1  -1    0.12    0.20
   5   1  -1    0.25    0.30
   5   1  -1    0.14    0.03
   5   1  -1    0.12    0.03
  -5  -1   1    0.13    0.02
  -5  -1   1    0.05    0.04
  -5  -1   1    0.11    0.04
  -5  -1   1    0.15    0.04
  -5  -1   1   -0.42    0.24
  -5  -1   1    0.10    0.04
  -5  -1   1    0.23    0.24
  -5  -1   1   -0.01    0.25
   4   1  -1    0.37    0.05
   4   1  -1    0.32    0.04
   4   1  -1    0.27    0.03
   4   1  -1    0.78    0.30
   4   1  -1    0.42    0.06
   4   1  -1    0.31    0.03
   4   1  -1    0.21    0.18
   4   1  -1    0.26    0.25
  -4  -1   1    0.31    0.21
  -4  -1   1    0.37    0.04
  -4  -1   1    0.64    0.27
  -4  -1   1    0.38    0.03
  -4  -1   1    0.35    0.23
  -4  -1   1    0.36    0.04
  -4  -1   1    0.35    0.04
  -4  -1   1    0.30    0.04
   3   1  -1   11.03    0.26
   3   1  -1   12.01    2.04
   3   1  -1   10.86    0.26
   3   1  -1   10.48    0.27
   3   1  -1   10.52    0.29
   3   1  -1    9.63    0.68
   3   1  -1   11.22    0.28
  -3  -1   1   10.84    0.27
  -3  -1   1   10.47    0.28
  -3  -1   1   10.05    0.68
  -3  -1   1   10.66    2.05
  -3  -1   1   10.33    0.27
  -3  -1   1    8.55    2.06
  -3  -1   1   10.35    0.27
  -3  -1   1    8.88    0.73
  -3  -1   1   10.77    0.27
  -3  -1   1    9.63    0.67
  -3  -1   1   10.79    0.24
   2   1  -1    1.75    0.07
   2   1  -1    1.71    0.07
   2   1  -1    1.62    0.06
   2   1  -1    1.04    0.81
   2   1  -1    1.80    1.10
   2   1  -1    1.86    0.44
   2   1  -1    1.46    0.28
   2   1  -1    1.63    0.06
   2   1  -1    1.37    0.26
  -2  -1   1    0.72    0.75
  -2  -1   1    1.65    0.06
  -2  -1   1    1.70    0.06
  -2  -1   1    1.95    0.29
  -2  -1   1    1.40    0.25
  -2  -1   1    1.64    0.07
  -2  -1   1    1.51    0.07
  -2  -1   1    1.34    0.24
  -2  -1   1    1.62    0.07
  -2  -1   1    1.81    0.94
   1   1  -1  259.24    7.89
   1   1  -1  253.02    5.88
   1   1  -1  255.58    5.92
   1   1  -1  257.39    8.42
  -1  -1   1  257.33    8.30
  -1  -1   1  265.46    7.92
  -1  -1   1  259.19    5.90
  -1  -1   1  259.07    5.93
   0   1  -1   14.69    0.52
   0   1  -1   13.90    0.53
   0   1  -1   15.14    1.13
   0   1  -1   14.77    0.59
   0   1  -1   14.35    1.28
   0  -1   1   14.42    1.10
   0  -1   1   15.15    1.31
   0  -1   1   14.66    0.54
   0  -1   1   13.06    0.58
   0  -1   1   14.85    0.53
  -1   1  -1   39.93    1.06
  -1   1  -1   38.31    1.79
  -1   1  -1   40.49    1.94
  -1   1  -1   39.13    1.06
   1  -1   1   37.64    1.02
   1  -1   1   39.14    1.06
   1  -1   1   37.67    1.85
   1  -1   1   39.61    1.91
  -2   1  -1  283.55    6.45
  -2   1  -1  287.14    8.19
  -2   1  -1  299.51    6.50
  -2   1  -1  287.59    8.40
   2  -1   1  293.12    8.43
   2  -1   1  286.92    6.49
   2  -1   1  291.25    8.35
   2  -1   1  280.05    6.45
  -3   1  -1   15.01    1.66
  -3   1  -1   13.10    0.30
  -3   1  -1   12.73    0.30
  -3   1  -1   12.65    1.65
  -3   1  -1   12.67    0.30
  -3   1  -1   11.61    0.61
  -3   1  -1   12.63    0.31
  -3   1  -1   13.35    0.33
  -3   1  -1   12.36    0.32
  -3   1  -1   12.00    0.61
  -3   1  -1   13.39    0.68
   3  -1   1   12.71    0.64
   3  -1   1   13.26    1.61
   3  -1   1   12.98    0.69
   3  -1   1   12.95    0.65
   3  -1   1   12.76    0.32
   3  -1   1   13.21    0.30
   3  -1   1   12.78    1.70
   3  -1   1   13.02    0.33
   3  -1   1   12.90    0.31
   3  -1   1   12.93    0.28
  -4   1  -1    0.04    0.03
  -4   1  -1    0.05    0.02
  -4   1  -1    0.03    0.12
  -4   1  -1    0.02    0.03
  -4   1  -1    0.20    0.16
  -4   1  -1    0.03    0.02
  -4   1  -1    0.03    0.02
   4  -1   1    0.05    0.03
   4  -1   1    0.03    0.02
   4  -1   1    0.16    0.16
   4  -1   1    0.03    0.01
   4  -1   1    0.04    0.02
   4  -1   1   -0.06    0.14
   4  -1   1    0.03    0.15
   4  -1   1    0.05    0.03
  -5   1  -1    0.62    0.28
  -5   1  -1    0.73    0.05
  -5   1  -1    0.78    0.05
  -5   1  -1    0.72    0.05
  -5   1  -1    0.65    0.07
  -5   1  -1    1.09    0.29
  -5   1  -1    0.90    0.29
   5  -1   1    0.51    0.25
   5  -1   1    1.28    0.39
   5  -1   1    0.71    0.06
   5  -1   1    0.21    0.22
   5  -1   1    0.63    0.05
   5  -1   1    0.73    0.03
   5  -1   1    0.58    0.07
  -6   1  -1    1.92    0.09
  -6   1  -1    2.10    0.40
  -6   1  -1    1.83    0.12
  -6   1  -1    1.81    0.09
  -6   1  -1    1.47    0.38
  -6   1  -1    1.69    0.09
   6  -1   1    2.48    0.46
   6  -1   1    2.09    0.52
   6  -1   1    1.74    0.08
   6  -1   1    1.66    0.12
   6  -1   1    1.85    0.09
  -7   1  -1    0.65    0.09
  -7   1  -1    0.70    0.07
  -7   1  -1    0.66    0.07
   7  -1   1    0.83    0.11
   7  -1   1    0.75    0.07
  -8   1  -1    0.14    0.05
  -8   1  -1    0.06    0.05
  -8   1  -1    0.18    0.08
   8  -1   1    0.08    0.07
   8  -1   1    0.23    0.05
  -9   1  -1    0.08    0.06
  -9   1  -1    0.13    0.06
   9  -1   1    0.21    0.09
   9   0  -1    0.13    0.09
   9   0  -1    0.10    0.06
  -9   0   1    0.05    0.07
  -9   0   1    0.13    0.07
  -9   0   1    0.10    0.07
   8   0  -1   -0.14    0.06
   8   0  -1    0.00    0.02
   8   0  -1    0.03    0.04
   8   0  -1    0.02    0.02
  -8   0   1    0.04    0.05
  -8   0   1   -0.02    0.05
  -8   0   1   -0.02    0.06
   7   0  -1    0.30    0.04
   7   0  -1    0.27    0.06
   7   0  -1    0.24    0.04
   7   0  -1    0.34    0.09
  -7   0   1    0.24    0.06
  -7   0   1    0.23    0.06
  -7   0   1    0.27    0.07
   6   0  -1    0.01    0.05
   6   0  -1    0.04    0.04
   6   0  -1   -0.08    0.33
   6   0  -1    0.04    0.03
   6   0  -1    0.00    0.02
   6   0  -1    0.02    0.18
  -6   0   1    0.07    0.04
  -6   0   1    0.16    0.05
  -6   0   1   -0.02    0.04
  -6   0   1   -0.10    0.33
   5   0  -1    2.65    0.09
   5   0  -1    3.40    0.53
   5   0  -1    2.61    0.46
   5   0  -1    2.68    0.13
   5   0  -1    2.58    0.09
   5   0  -1    2.62    0.11
  -5   0   1    2.49    0.11
  -5   0   1    2.71    0.12
  -5   0   1    3.46    0.51
  -5   0   1    2.70    0.13
  -5   0   1    2.73    0.48
  -5   0   1    2.54    0.11
  -5   0   1    3.16    0.54
   4   0  -1   12.81    0.34
   4   0  -1   12.71    0.30
   4   0  -1   12.15    0.33
   4   0  -1   11.67    0.82
   4   0  -1   10.84    0.80
   4   0  -1   12.24    0.32
   4   0  -1   11.33    0.87
   4   0  -1   12.44    0.30
   4   0  -1   12.52    0.32
  -4   0   1   12.73    0.31
  -4   0   1   12.53    0.83
  -4   0   1   12.53    0.31
  -4   0   1   12.44    0.33
  -4   0   1   12.88    0.86
  -4   0   1   12.57    0.32
  -4   0   1   12.84    0.90
   3   0  -1   46.93    1.62
   3   0  -1   43.57    3.25
  -3   0   1   45.32    1.69
  -3   0   1   45.48    1.60
  -3   0   1   45.09    1.61
  -3   0   1   45.61    3.55
  -3   0   1   50.77    3.59
   2   0  -1   66.63    1.88
   2   0  -1   68.35    1.92
   2   0  -1   64.83    3.62
   2   0  -1   65.88    3.70
   2   0  -1   64.27    1.99
  -2   0   1   64.16    1.90
  -2   0   1   64.95    1.86
  -2   0   1   64.56    3.79
  -2   0   1   66.79    3.63
   1   0  -1  174.50    5.43
   1   0  -1  176.02    5.78
   1   0  -1  176.96    4.00
   1   0  -1  167.54    3.98
  -1   0   1  174.19    5.62
  -1   0   1  173.28    4.00
  -1   0   1  176.73    4.01
  -1   0   1  171.13    5.39
  -1   0  -1    6.47    0.17
  -1   0  -1    7.00    0.16
  -1   0  -1    6.74    0.25
  -1   0  -1    6.91    0.54
  -1   0  -1    7.02    0.24
  -1   0  -1    6.90    0.16
  -1   0  -1    6.78    0.24
  -1   0  -1    7.19    0.53
   1   0   1    6.93    0.54
   1   0   1    7.11    0.56
   1   0   1    6.89    0.17
   1   0   1    6.70    0.25
   1   0   1    6.60    0.23
   1   0   1    6.92    0.24
  -2   0  -1   29.12    0.95
  -2   0  -1   28.21    0.89
  -2   0  -1   29.26    1.90
  -2   0  -1   29.50    0.92
  -2   0  -1   29.97    1.82
   2   0   1   29.62    0.91
   2   0   1   29.27    0.96
   2   0   1   29.90    1.82
   2   0   1   30.47    0.93
   2   0   1   29.18    1.98
  -3   0  -1    3.75    0.41
  -3   0  -1    2.34    1.38
  -3   0  -1    3.49    0.34
  -3   0  -1    4.33    0.12
  -3   0  -1    3.95    0.38
  -3   0  -1    4.41    0.15
  -3   0  -1    4.29    0.12
  -3   0  -1    4.40    0.11
  -3   0  -1    2.18    0.90
  -3   0  -1    4.31    0.12
  -3   0  -1    4.35    0.14
   3   0   1    4.43    1.20
   3   0   1    5.16    1.30
   3   0   1    4.34    0.12
   3   0   1    4.18    0.12
   3   0   1    4.47    0.40
   3   0   1    4.16    0.14
   3   0   1    4.20    0.12
   3   0   1    4.21    0.13
   3   0   1    4.23    0.35
   3   0   1    4.26    0.15
   3   0   1    4.65    0.38
  -4   0  -1    6.13    0.54
  -4   0  -1    6.37    0.20
  -4   0  -1    6.27    0.17
  -4   0  -1    6.42    0.17
  -4   0  -1    6.35    0.21
  -4   0  -1    6.12    0.17
  -4   0  -1    6.67    0.52
  -4   0  -1    6.33    0.17
   4   0   1    6.22    0.20
   4   0   1    6.60    0.17
   4   0   1    5.77    0.52
   4   0   1    6.49    0.55
   4   0   1    6.16    0.21
   4   0   1    6.07    0.18
   4   0   1    6.57    0.54
   4   0   1    6.41    0.17
  -5   0  -1    0.01    0.21
  -5   0  -1    0.13    0.17
  -5   0  -1    0.05    0.02
  -5   0  -1    0.02    0.03
  -5   0  -1    0.02    0.03
  -5   0  -1    0.00    0.03
  -5   0  -1   -0.10    0.18
   5   0   1   -0.11    0.20
   5   0   1    0.08    0.05
   5   0   1    0.04    0.03
   5   0   1    0.01    0.15
   5   0   1    0.01    0.03
   5   0   1    0.05    0.20
  -6   0  -1   -0.07    0.16
  -6   0  -1   -0.03    0.03
  -6   0  -1    0.52    0.28
  -6   0  -1   -0.01    0.04
  -6   0  -1   -0.02    0.03
  -6   0  -1   -0.04    0.03
   6   0   1   -0.10    0.15
   6   0   1   -0.13    0.32
   6   0   1    0.02    0.03
   6   0   1   -0.02    0.05
  -7   0  -1    0.08    0.04
  -7   0  -1    0.12    0.05
   7   0   1    0.05    0.04
   7   0   1    0.00    0.07
  -8   0  -1   -0.03    0.05
  -8   0  -1    0.09    0.07
   8   0   1    0.04    0.04
   8   0   1   -0.05    0.06
  -9   0  -1    0.03    0.05
  -9   0  -1    0.00    0.06
   9   0   1    0.11    0.10
   9  -1  -1    0.12    0.08
   9  -1  -1    0.00    0.05
  -9   1   1    0.06    0.05
  -9   1   1   -0.04    0.06
  -9   1   1    0.04    0.07
   8  -1  -1    1.65    0.15
   8  -1  -1    1.58    0.07
   8  -1  -1    1.34    0.10
  -8   1   1    1.39    0.15
  -8   1   1    1.43    0.13
  -8   1   1    1.52    0.12
   7  -1  -1    5.93    0.24
   7  -1  -1    6.14    0.18
   7  -1  -1    6.39    0.22
  -7   1   1    6.07    0.22
  -7   1   1    6.00    0.24
  -7   1   1    6.45    0.22
   6  -1  -1   -0.06    0.27
   6  -1  -1   -0.08    0.32
   6  -1  -1    0.05    0.03
   6  -1  -1    0.01    0.03
   6  -1  -1   -0.02    0.02
   6  -1  -1    0.38    0.32
   6  -1  -1    0.04    0.04
  -6   1   1    0.24    0.32
  -6   1   1    0.07    0.04
  -6   1   1    0.03    0.04
  -6   1   1   -0.11    0.14
  -6   1   1   -0.01    0.04
  -6   1   1   -0.17    0.28
   5  -1  -1   13.18    0.94
   5  -1  -1   13.60    0.35
   5  -1  -1   13.35    0.33
   5  -1  -1   13.45    0.36
   5  -1  -1   12.99    1.03
   5  -1  -1   13.98    0.37
   5  -1  -1   13.66    0.33
  -5   1   1   14.33    0.38
  -5   1   1   13.87    0.36
  -5   1   1   11.94    0.89
  -5   1   1   13.88    0.99
  -5   1   1   13.38    0.35
  -5   1   1   13.59    1.00
  -5   1   1   13.27    0.35
   4  -1  -1    0.59    0.05
   4  -1  -1    0.62    0.05
   4  -1  -1    0.64    0.06
   4  -1  -1    0.53    0.03
   4  -1  -1    0.65    0.04
   4  -1  -1    0.35    0.22
   4  -1  -1    0.58    0.05
   4  -1  -1    0.60    0.04
  -4   1   1    0.60    0.05
  -4   1   1    0.55    0.05
  -4   1   1    0.41    0.21
  -4   1   1    0.83    0.26
  -4   1   1    0.62    0.05
  -4   1   1    0.52    0.06
  -4   1   1    0.33    0.23
   3  -1  -1  140.04    6.62
   3  -1  -1  142.75    3.68
   3  -1  -1  142.31    3.66
   3  -1  -1  140.79    6.19
  -3   1   1  128.82    5.92
  -3   1   1  132.02    3.58
  -3   1   1  140.62    3.64
  -3   1   1  140.04    6.50
   2  -1  -1 1000.00   24.36
   2  -1  -1  992.49   24.98
  -2   1   1  972.28   24.64
   1  -1  -1  111.21    4.13
   1  -1  -1  112.34    4.22
   1  -1  -1  116.83    2.76
   1  -1  -1  111.01    2.71
  -1   1   1  109.78    4.09
  -1   1   1  112.21    4.34
  -1   1   1  111.14    2.72
  -1   1   1  113.06    2.72
   0  -1  -1   41.76    1.12
   0  -1  -1   42.05    1.09
   0  -1  -1   41.56    1.91
   0  -1  -1   41.26    1.91
   0   1   1   43.27    1.83
   0   1   1   42.00    1.10
   0   1   1   43.18    1.94
   0   1   1   42.58    1.11
  -1  -1  -1   32.32    0.98
  -1  -1  -1   31.37    1.83
  -1  -1  -1   30.67    0.91
   1   1   1   31.41    0.90
   1   1   1   31.35    1.72
  -2  -1  -1    1.61    0.68
  -2  -1  -1    1.22    0.04
  -2  -1  -1    1.17    0.06
  -2  -1  -1    1.17    0.04
  -2  -1  -1    1.19    0.05
  -2  -1  -1    1.32    0.19
  -2  -1  -1    1.21    0.05
  -2  -1  -1    1.12    0.19
  -2  -1  -1    1.20    0.05
  -2  -1  -1    1.22    0.19
  -2  -1  -1    1.23    0.61
   2   1   1    1.02    0.06
   2   1   1    1.52    0.22
   2   1   1    1.23    0.66
   2   1   1    1.47    0.67
   2   1   1    1.72    0.21
   2   1   1    1.15    0.05
   2   1   1    0.95    0.19
   2   1   1    1.17    0.05
  -3  -1  -1    5.28    0.14
  -3  -1  -1    5.49    0.15
  -3  -1  -1    5.30    0.15
  -3  -1  -1    6.35    0.46
  -3  -1  -1    5.32    0.14
  -3  -1  -1    5.37    0.17
  -3  -1  -1    5.48    0.45
  -3  -1  -1    4.93    0.47
   3   1   1    5.45    0.16
   3   1   1    5.29    0.15
   3   1   1    4.81    0.44
   3   1   1    5.20    0.43
   3   1   1    5.12    0.47
   3   1   1    5.45    0.18
  -4  -1  -1    5.95    0.54
  -4  -1  -1    4.86    0.50
  -4  -1  -1    5.95    0.20
  -4  -1  -1    5.86    0.16
  -4  -1  -1    5.88    0.17
  -4  -1  -1    5.93    0.17
  -4  -1  -1    6.10    0.54
  -4  -1  -1    5.80    0.17
   4   1   1    5.83    0.17
   4   1   1    5.39    0.55
   4   1   1    5.91    0.53
   4   1   1    6.03    0.21
   4   1   1    5.79    0.55
  -5  -1  -1    0.63    0.07
  -5  -1  -1    0.46    0.25
  -5  -1  -1    0.79    0.30
  -5  -1  -1    0.57    0.05
  -5  -1  -1    0.54    0.05
  -5  -1  -1    0.55    0.05
  -5  -1  -1    0.62    0.28
  -5  -1  -1    0.75    0.07
   5   1   1    0.02    0.25
   5   1   1    0.48    0.32
   5   1   1    0.30    0.25
   5   1   1    0.63    0.08
   5   1   1    0.50    0.08
  -6  -1  -1    0.05    0.05
  -6  -1  -1   -0.03    0.03
  -6  -1  -1    0.00    0.04
  -6  -1  -1    0.02    0.03
   6   1   1    0.00    0.05
   6   1   1   -0.02    0.03
  -7  -1  -1    0.31    0.06
  -7  -1  -1    0.38    0.09
  -7  -1  -1    0.43    0.07
   7   1   1    0.36    0.06
   7   1   1    0.43    0.10
  -8  -1  -1   -0.05    0.05
  -8  -1  -1    0.06    0.04
  -8  -1  -1    0.07    0.07
   8   1   1   -0.10    0.06
   8   1   1    0.08    0.05
  10  -2  -1    0.39    0.12
   9  -2  -1    0.05    0.08
   9  -2  -1    0.00    0.02
  -9   2   1   -0.01    0.05
  -9   2   1   -0.02    0.06
   8  -2  -1    0.44    0.07
   8  -2  -1    0.52    0.06
   8  -2  -1    0.58    0.11
   8  -2  -1    0.54    0.05
  -8   2   1    0.55    0.09
  -8   2   1    0.43    0.09
   7  -2  -1    0.03    0.03
   7  -2  -1   -0.02    0.05
   7  -2  -1   -0.03    0.40
   7  -2  -1   -0.02    0.03
   7  -2  -1    0.02    0.25
   7  -2  -1   -0.03    0.04
  -7   2   1    0.01    0.04
  -7   2   1    0.01    0.04
  -7   2   1   -0.03    0.19
  -7   2   1   -0.01    0.04
  -7   2   1   -0.21    0.35
   6  -2  -1   -0.04    0.02
   6  -2  -1   -0.02    0.02
   6  -2  -1   -0.09    0.28
   6  -2  -1    0.04    0.03
   6  -2  -1   -0.08    0.28
   6  -2  -1    0.21    0.22
   6  -2  -1    0.02    0.04
  -6   2   1   -0.25    0.25
  -6   2   1    0.03    0.20
  -6   2   1   -0.01    0.03
  -6   2   1   -0.02    0.03
  -6   2   1   -0.06    0.30
  -6   2   1    0.03    0.03
   5  -2  -1    2.41    0.08
   5  -2  -1    2.47    0.11
   5  -2  -1    2.02    0.46
   5  -2  -1    2.09    0.11
   5  -2  -1    2.37    0.09
   5  -2  -1    2.34    0.10
   5  -2  -1    2.32    0.09
   5  -2  -1    2.44    0.11
  -5   2   1    3.17    0.47
  -5   2   1    2.24    0.11
  -5   2   1    2.33    0.10
  -5   2   1    2.84    0.45
  -5   2   1    2.29    0.11
   4  -2  -1  104.00    3.11
   4  -2  -1  105.42    3.29
   4  -2  -1  102.91    3.08
  -4   2   1  106.22    3.26
  -4   2   1  101.73    3.08
  -4   2   1   98.74    3.01
   3  -2  -1    5.32    0.15
   3  -2  -1    5.40    0.15
   3  -2  -1    5.05    0.50
   3  -2  -1    3.01    1.24
   3  -2  -1    5.40    0.15
   3  -2  -1    5.76    0.48
   3  -2  -1    4.80    0.48
   3  -2  -1    5.29    0.15
   3  -2  -1    8.00    1.88
   3  -2  -1    5.54    0.16
   3  -2  -1    5.48    0.16
  -3   2   1    5.25    0.15
  -3   2   1    5.15    0.15
  -3   2   1    5.02    0.50
  -3   2   1    5.32    0.47
  -3   2   1    5.46    0.15
  -3   2   1    7.60    1.84
  -3   2   1    5.13    0.48
  -3   2   1    5.30    0.16
  -3   2   1    5.66    0.16
  -3   2   1    5.17    0.16
  -3   2   1    4.56    1.56
   2  -2  -1    0.16    0.03
   2  -2  -1    0.14    0.71
   2  -2  -1    0.21    0.03
   2  -2  -1    0.17    0.02
   2  -2  -1    0.20    0.02
   2  -2  -1    0.10    0.11
   2  -2  -1   -0.06    0.71
   2  -2  -1    0.14    0.15
   2  -2  -1    0.11    0.03
   2  -2  -1    0.15    0.03
   2  -2  -1    0.15    0.13
  -2   2   1    0.23    0.17
  -2   2   1    0.13    0.03
  -2   2   1    0.29    0.16
  -2   2   1    0.41    0.74
  -2   2   1    0.49    0.72
  -2   2   1    0.17    0.03
  -2   2   1    0.15    0.12
  -2   2   1    0.13    0.02
  -2   2   1    0.20    0.03
  -2   2   1    0.19    0.03
  -2   2   1    0.20    0.03
   1  -2  -1    6.18    1.13
   1  -2  -1    7.02    0.18
   1  -2  -1    7.89    0.45
   1  -2  -1    7.34    0.18
   1  -2  -1    7.11    0.18
   1  -2  -1    7.34    1.31
   1  -2  -1    6.86    0.42
  -1   2   1    6.91    0.19
  -1   2   1    7.36    0.18
  -1   2   1    7.08    0.48
  -1   2   1    7.14    1.25
  -1   2   1    6.92    0.18
  -1   2   1    7.45    1.15
  -1   2   1    7.07    0.44
  -1   2   1    6.78    0.43
   0  -2  -1  319.94    9.34
   0  -2  -1  323.34    7.28
   0  -2  -1  312.52    9.49
   0   2   1  322.15    9.55
   0   2   1  326.21    7.25
  -1  -2  -1   38.69    1.37
  -1  -2  -1   37.64    1.19
  -1  -2  -1   37.64    2.81
  -1  -2  -1   38.47    2.63
  -1  -2  -1   37.52    1.29
  -1  -2  -1   36.90    1.24
   1   2   1   34.31    2.40
   1   2   1   39.38    2.54
   1   2   1   36.01    1.22
   1   2   1   37.29    1.18
  -2  -2  -1   -0.12    0.11
  -2  -2  -1    0.04    0.02
  -2  -2  -1    0.04    0.02
  -2  -2  -1    0.01    0.02
  -2  -2  -1    0.00    0.09
  -2  -2  -1   -0.02    0.10
  -2  -2  -1    0.02    0.02
  -2  -2  -1   -1.05    0.81
  -2  -2  -1    0.67    0.61
   2   2   1    0.04    0.01
   2   2   1    0.06    0.12
   2   2   1   -1.36    0.68
   2   2   1    0.04    0.02
   2   2   1    0.04    0.02
   2   2   1    0.02    0.10
   2   2   1   -0.19    0.10
   2   2   1    0.03    0.03
   2   2   1    0.47    1.01
   2   2   1    0.03    0.01
  -3  -2  -1    1.56    0.09
  -3  -2  -1    1.38    0.06
  -3  -2  -1    1.44    0.07
  -3  -2  -1    1.41    0.06
  -3  -2  -1    1.67    0.33
  -3  -2  -1    1.54    0.07
  -3  -2  -1    1.25    0.25
  -3  -2  -1    1.60    0.31
   3   2   1    1.44    0.04
   3   2   1    1.34    0.07
   3   2   1    1.54    0.07
   3   2   1    1.54    0.32
   3   2   1    1.37    0.09
   3   2   1    1.46    0.04
   3   2   1    1.67    0.30
  -4  -2  -1    0.90    0.28
  -4  -2  -1    1.13    0.07
  -4  -2  -1    1.18    0.07
  -4  -2  -1    1.15    0.35
  -4  -2  -1    1.05    0.07
  -4  -2  -1    0.98    0.08
  -4  -2  -1    1.88    0.38
  -4  -2  -1    1.01    0.06
   4   2   1    1.14    0.10
   4   2   1    1.72    0.43
   4   2   1    1.26    0.08
   4   2   1    0.78    0.30
   4   2   1    1.24    0.34
   4   2   1    1.14    0.06
  -5  -2  -1    0.07    0.04
  -5  -2  -1    0.22    0.23
  -5  -2  -1   -0.25    0.26
  -5  -2  -1    0.01    0.03
  -5  -2  -1    0.04    0.03
  -5  -2  -1    0.00    0.04
   5   2   1    0.14    0.29
   5   2   1   -0.01    0.05
   5   2   1    0.05    0.20
  -6  -2  -1    0.65    0.07
  -6  -2  -1    0.47    0.08
  -6  -2  -1    0.56    0.06
  -6  -2  -1    0.57    0.07
   6   2   1    0.65    0.07
  -7  -2  -1   -0.01    0.04
  -7  -2  -1   -0.04    0.04
  -7  -2  -1   -0.04    0.03
  -7  -2  -1   -0.05    0.05
   7   2   1    0.06    0.04
   7   2   1    0.02    0.07
  -8  -2  -1    0.00    0.06
  -8  -2  -1   -0.02    0.05
  -8  -2  -1   -0.09    0.05
   8   2   1   -0.03    0.08
  10  -3  -1    0.09    0.07
  10  -3  -1    0.11    0.09
 -10   3   1    0.07    0.08
 -10   3   1    0.16    0.08
   9  -3  -1    0.02    0.05
   9  -3  -1   -0.05    0.07
  -9   3   1    0.02    0.05
  -9   3   1   -0.02    0.06
  -9   3   1    0.04    0.06
   8  -3  -1    0.07    0.04
   8  -3  -1    0.07    0.06
   8  -3  -1    0.00    0.04
   8  -3  -1    0.01    0.03
  -8   3   1    0.06    0.05
  -8   3   1   -0.01    0.05
  -8   3   1   -0.03    0.05
   7  -3  -1    1.81    0.09
   7  -3  -1    1.67    0.07
   7  -3  -1    1.91    0.59
   7  -3  -1    1.98    0.60
   7  -3  -1    1.70    0.10
   7  -3  -1    1.60    0.12
   7  -3  -1    1.95    0.10
  -7   3   1    1.51    0.10
  -7   3   1    2.93    0.66
  -7   3   1    0.99    0.40
  -7   3   1    1.38    0.11
  -7   3   1    1.56    0.12
   6  -3  -1    0.26    0.34
   6  -3  -1    0.48    0.07
   6  -3  -1    0.51    0.04
   6  -3  -1    0.48    0.05
   6  -3  -1    0.54    0.06
   6  -3  -1    0.71    0.51
  -6   3   1    0.78    0.36
  -6   3   1    0.74    0.39
  -6   3   1    0.73    0.39
  -6   3   1    0.41    0.07
  -6   3   1    0.41    0.06
  -6   3   1    0.54    0.07
  -6   3   1    0.46    0.06
   5  -3  -1    7.16    0.77
   5  -3  -1    6.45    0.20
   5  -3  -1    6.30    0.69
   5  -3  -1    6.54    0.19
   5  -3  -1    6.92    0.71
   5  -3  -1    6.57    0.21
   5  -3  -1    6.53    0.20
   5  -3  -1    6.24    0.21
   5  -3  -1    6.07    0.18
  -5   3   1    6.56    0.21
  -5   3   1    6.05    0.66
  -5   3   1    6.34    0.69
  -5   3   1    6.58    0.19
  -5   3   1    6.57    0.20
  -5   3   1    6.06    0.69
  -5   3   1    6.46    0.20
  -5   3   1    6.38    0.20
  -5   3   1    6.11    0.20
   4  -3  -1   66.46    2.42
   4  -3  -1   67.10    2.30
   4  -3  -1   66.75    2.32
  -4   3   1   63.14    2.19
  -4   3   1   61.86    2.25
   3  -3  -1   67.00    2.34
   3  -3  -1   67.22    2.19
   3  -3  -1   65.14    4.64
   3  -3  -1   67.35    4.97
   3  -3  -1   64.92    2.18
  -3   3   1   67.96    4.79
  -3   3   1   67.54    2.21
  -3   3   1   66.76    2.15
  -3   3   1   70.47    2.38
  -3   3   1   69.78    4.93
   2  -3  -1    0.37    0.76
   2  -3  -1    0.57    0.20
   2  -3  -1    0.99    0.05
   2  -3  -1    0.97    0.05
   2  -3  -1    1.48    0.32
   2  -3  -1    0.87    0.05
   2  -3  -1    1.61    1.03
   2  -3  -1    0.94    0.05
   2  -3  -1    0.84    0.05
   2  -3  -1    0.88    0.27
  -2   3   1    1.01    0.06
  -2   3   1    0.92    1.38
  -2   3   1    1.00    0.24
  -2   3   1    0.19    0.77
  -2   3   1    0.95    0.05
  -2   3   1    0.91    0.05
  -2   3   1    0.87    0.05
  -2   3   1    0.92    0.05
   1  -3  -1   58.98    3.73
   1  -3  -1   59.24    3.76
   1  -3  -1   55.53    1.77
   1  -3  -1   56.51    1.84
   1  -3  -1   54.56    1.90
  -1   3   1   58.80    3.72
  -1   3   1   58.63    1.93
  -1   3   1   57.42    1.84
  -1   3   1   57.35    1.80
  -1   3   1   58.82    3.57
   0  -3  -1    6.35    0.16
   0  -3  -1    6.55    0.18
   0  -3  -1    6.36    0.51
   0  -3  -1    6.33    0.18
   0  -3  -1    5.98    0.17
   0  -3  -1    6.31    0.49
   0  -3  -1    6.37    1.51
   0  -3  -1    6.84    0.48
   0  -3  -1    5.38    1.32
   0  -3  -1    6.62    0.17
   0   3   1    6.29    0.16
   0   3   1    6.31    0.17
   0   3   1    6.55    0.18
   0   3   1    5.40    1.36
   0   3   1    6.46    0.17
   0   3   1    6.12    0.46
   0   3   1    6.57    0.53
   0   3   1    6.39    0.17
  -1  -3  -1    2.80    0.10
  -1  -3  -1    3.07    0.35
  -1  -3  -1    2.69    0.09
  -1  -3  -1    2.88    0.10
  -1  -3  -1    3.07    0.36
  -1  -3  -1    2.75    0.10
  -1  -3  -1    2.99    0.40
  -1  -3  -1    2.91    0.10
  -1  -3  -1    2.44    0.34
  -1  -3  -1    2.61    1.14
  -1  -3  -1    3.69    1.23
   1   3   1    2.72    0.33
   1   3   1    2.94    0.10
   1   3   1    4.09    1.29
   1   3   1    3.11    0.36
   1   3   1    2.99    0.09
   1   3   1    2.96    1.22
   1   3   1    2.82    0.10
   1   3   1    2.86    0.08
  -2  -3  -1    6.43    0.55
  -2  -3  -1    6.59    0.18
  -2  -3  -1    6.41    0.19
  -2  -3  -1    6.84    0.55
  -2  -3  -1    6.94    0.63
  -2  -3  -1    6.81    0.19
  -2  -3  -1    6.99    0.20
  -2  -3  -1    6.91    0.19
   2   3   1    6.72    0.17
   2   3   1    6.33    0.18
   2   3   1    6.26    0.55
   2   3   1    6.86    0.57
   2   3   1    6.85    0.21
   2   3   1    6.69    0.19
  -3  -3  -1    1.97    0.41
  -3  -3  -1    2.89    0.11
  -3  -3  -1    2.71    0.11
  -3  -3  -1    2.80    0.13
  -3  -3  -1    2.79    0.10
  -3  -3  -1    3.02    0.12
  -3  -3  -1    2.90    0.43
   3   3   1    2.91    0.11
   3   3   1    2.87    0.13
   3   3   1    2.94    0.11
   3   3   1    3.34    0.45
   3   3   1    2.72    0.08
   3   3   1    2.85    0.08
  -4  -3  -1    6.71    0.21
  -4  -3  -1    6.82    0.21
  -4  -3  -1    6.68    0.73
  -4  -3  -1    7.19    0.73
  -4  -3  -1    6.92    0.21
  -4  -3  -1    7.03    0.20
  -4  -3  -1    6.77    0.24
   4   3   1    6.01    0.69
   4   3   1    6.63    0.22
   4   3   1    6.57    0.25
  -5  -3  -1    1.65    0.09
  -5  -3  -1    1.54    0.10
  -5  -3  -1    1.45    0.09
  -5  -3  -1    1.44    0.12
   5   3   1    1.54    0.13
  -6  -3  -1    1.31    0.09
  -6  -3  -1    1.51    0.10
  -6  -3  -1    1.46    0.13
   6   3   1    1.23    0.13
  -7  -3  -1    0.25    0.06
  -7  -3  -1    0.14    0.05
  -7  -3  -1    0.10    0.07
   7   3   1    0.23    0.05
   7   3   1    0.13    0.09
  10  -4  -1    0.11    0.08
  10  -4  -1   -0.02    0.06
 -10   4   1    0.06    0.07
 -10   4   1    0.12    0.08
 -10   4   1    0.16    0.08
   9  -4  -1    0.09    0.06
   9  -4  -1    0.17    0.08
   9  -4  -1    0.16    0.04
  -9   4   1    0.21    0.08
  -9   4   1    0.13    0.07
  -9   4   1    0.20    0.08
   8  -4  -1    0.19    0.03
   8  -4  -1    0.11    0.06
   8  -4  -1    0.14    0.07
   8  -4  -1    0.09    0.04
  -8   4   1    0.21    0.08
  -8   4   1    0.10    0.05
   7  -4  -1    0.47    0.07
   7  -4  -1    0.50    0.05
   7  -4  -1    0.43    0.06
   7  -4  -1    0.53    0.04
   7  -4  -1    0.26    0.41
   7  -4  -1    0.54    0.06
   7  -4  -1    0.39    0.38
  -7   4   1    0.35    0.08
  -7   4   1    0.46    0.08
  -7   4   1    0.44    0.07
  -7   4   1   -0.14    0.37
  -7   4   1    0.57    0.40
   6  -4  -1    0.57    0.05
   6  -4  -1    0.05    0.31
   6  -4  -1    0.61    0.06
   6  -4  -1    0.58    0.06
   6  -4  -1   -0.07    0.34
   6  -4  -1    0.66    0.39
   6  -4  -1    0.45    0.06
  -6   4   1    0.66    0.07
  -6   4   1    0.58    0.07
  -6   4   1    0.99    0.40
  -6   4   1    1.21    0.50
  -6   4   1    0.50    0.07
  -6   4   1    0.63    0.06
  -6   4   1    0.88    0.43
  -6   4   1    0.45    0.07
   5  -4  -1    6.85    0.78
   5  -4  -1    7.54    0.22
   5  -4  -1    7.83    0.23
   5  -4  -1    7.93    0.79
   5  -4  -1    9.78    0.84
   5  -4  -1    7.38    0.21
   5  -4  -1    7.52    0.23
  -5   4   1    7.91    0.23
  -5   4   1    7.60    0.23
  -5   4   1    7.39    0.24
  -5   4   1    8.56    0.83
  -5   4   1    6.24    0.73
  -5   4   1    8.18    0.77
  -5   4   1    7.56    0.32
  -5   4   1    7.35    0.22
  -5   4   1    8.13    0.25
   4  -4  -1   11.68    0.86
   4  -4  -1   11.23    0.31
   4  -4  -1   12.02    0.94
   4  -4  -1   11.02    0.31
   4  -4  -1   10.92    0.29
   4  -4  -1   11.23    0.30
   4  -4  -1   10.58    1.10
  -4   4   1   11.44    0.29
  -4   4   1   11.69    0.32
  -4   4   1    9.99    0.85
  -4   4   1   10.70    0.87
  -4   4   1   10.88    0.30
  -4   4   1   11.81    0.29
  -4   4   1   11.08    0.31
  -4   4   1   11.28    0.30
  -4   4   1   11.00    0.85
   3  -4  -1    2.14    0.41
   3  -4  -1    2.21    0.40
   3  -4  -1    2.34    0.10
   3  -4  -1    2.46    0.41
   3  -4  -1    2.00    1.54
   3  -4  -1    0.86    1.39
   3  -4  -1    2.25    0.09
   3  -4  -1    2.37    0.10
   3  -4  -1    2.16    0.10
   3  -4  -1    2.27    0.10
  -3   4   1    1.96    0.41
  -3   4   1    2.54    0.43
  -3   4   1    0.12    1.18
  -3   4   1    2.30    0.08
  -3   4   1    2.29    0.10
  -3   4   1    2.27    0.10
  -3   4   1    2.36    0.10
  -3   4   1    1.66    1.16
  -3   4   1    2.28    0.09
  -3   4   1    2.22    0.10
  -3   4   1    2.75    0.45
   2  -4  -1   16.06    0.38
   2  -4  -1   15.64    0.39
   2  -4  -1   13.62    0.93
   2  -4  -1   14.86    0.92
   2  -4  -1   15.26    0.38
   2  -4  -1   15.79    2.41
   2  -4  -1   15.32    0.87
   2  -4  -1   14.42    2.34
  -2   4   1   14.86    0.87
  -2   4   1   15.51    0.38
  -2   4   1   15.73    1.01
  -2   4   1   16.13    0.93
  -2   4   1   15.15    0.39
  -2   4   1   16.72    2.66
  -2   4   1   15.47    0.39
  -2   4   1   18.86    2.44
   1  -4  -1   12.75    0.77
   1  -4  -1   11.36    0.80
   1  -4  -1   12.11    0.31
   1  -4  -1   11.59    0.31
   1  -4  -1   12.16    0.32
   1  -4  -1   11.98    2.36
   1  -4  -1    7.12    1.97
   1  -4  -1   12.01    0.80
   1  -4  -1   14.23    0.32
  -1   4   1   11.87    0.85
  -1   4   1   16.67    2.37
  -1   4   1   11.88    0.77
  -1   4   1   12.20    0.31
  -1   4   1   12.50    0.30
  -1   4   1   12.25    0.30
  -1   4   1   11.83    0.31
  -1   4   1   12.27    0.32
  -1   4   1   12.96    0.81
  -1   4   1    9.15    2.10
   0  -4  -1    1.72    0.08
   0  -4  -1    1.61    0.07
   0  -4  -1    1.54    0.30
   0  -4  -1    2.67    1.34
   0  -4  -1    2.51    1.20
   0  -4  -1    1.59    0.07
   0  -4  -1    1.52    0.07
   0  -4  -1    1.56    0.08
   0  -4  -1    1.52    0.34
   0  -4  -1    1.71    0.33
   0   4   1    1.46    0.51
   0   4   1   -0.83    1.60
   0   4   1    1.36    1.28
   0   4   1    1.58    0.06
   0   4   1    1.64    0.07
   0   4   1    1.65    0.08
   0   4   1    1.97    0.34
   0   4   1    1.57    0.08
   0   4   1    1.91    0.34
  -1  -4  -1    8.58    0.75
  -1  -4  -1    9.52    0.24
  -1  -4  -1   10.07    0.26
  -1  -4  -1   10.09    0.71
  -1  -4  -1    8.85    0.73
  -1  -4  -1    8.46    0.76
  -1  -4  -1    9.45    0.26
  -1  -4  -1    9.85    0.26
   1   4   1    9.50    0.72
   1   4   1    9.32    0.25
   1   4   1    9.47    0.25
   1   4   1    9.76    0.24
   1   4   1   10.92    0.72
  -2  -4  -1    1.95    0.09
  -2  -4  -1    1.98    0.37
  -2  -4  -1    2.18    0.45
  -2  -4  -1    2.08    0.42
  -2  -4  -1    1.89    0.47
  -2  -4  -1    1.92    0.09
  -2  -4  -1    2.12    0.10
  -2  -4  -1    1.90    0.08
   2   4   1    2.02    0.07
   2   4   1    2.11    0.09
   2   4   1    1.93    0.09
   2   4   1    2.00    0.46
   2   4   1    2.75    0.46
   2   4   1    1.97    0.08
  -3  -4  -1    6.03    0.67
  -3  -4  -1    6.53    0.72
  -3  -4  -1    5.73    0.19
  -3  -4  -1    5.76    0.19
  -3  -4  -1    5.83    0.19
  -3  -4  -1    5.86    0.22
  -3  -4  -1    5.61    0.17
  -3  -4  -1    5.54    0.68
  -3  -4  -1    6.01    0.65
  -3  -4  -1    5.54    0.19
   3   4   1    5.71    1.09
   3   4   1    5.63    0.22
   3   4   1    5.90    0.69
   3   4   1    5.74    0.15
   3   4   1    6.01    0.18
   3   4   1    5.75    0.19
  -4  -4  -1    3.70    0.18
  -4  -4  -1    3.93    0.67
  -4  -4  -1    4.54    0.67
  -4  -4  -1    4.07    0.16
  -4  -4  -1    4.15    0.61
  -4  -4  -1    5.18    0.66
  -4  -4  -1    3.88    0.15
   4   4   1    4.17    0.16
   4   4   1    4.07    0.20
  -5  -4  -1    0.52    0.09
  -5  -4  -1    0.46    0.06
  -5  -4  -1    0.51    0.07
   5   4   1    0.58    0.13
  -6  -4  -1   -0.04    0.07
  -6  -4  -1   -0.01    0.05
  -6  -4  -1    0.09    0.06
   6   4   1   -0.02    0.07
  -7  -4  -1    0.03    0.06
  -7  -4  -1    0.08    0.07
  -7  -4  -1    0.07    0.05
  10  -5  -1    0.01    0.05
  10  -5  -1    0.03    0.08
  10  -5  -1    0.05    0.04
 -10   5   1    0.02    0.06
 -10   5   1   -0.08    0.06
 -10   5   1   -0.03    0.07
   9  -5  -1    0.40    0.08
   9  -5  -1    0.45    0.05
   9  -5  -1    0.43    0.06
  -9   5   1    0.59    0.09
  -9   5   1    0.29    0.09
  -9   5   1    0.29    0.08
   8  -5  -1    0.02    0.04
   8  -5  -1    0.05    0.05
   8  -5  -1    0.00    0.05
   8  -5  -1    0.02    0.03
  -8   5   1    0.00    0.05
  -8   5   1    0.06    0.06
  -8   5   1    0.04    0.06
   7  -5  -1    0.73    0.07
   7  -5  -1    0.72    0.08
   7  -5  -1    0.62    0.07
  -7   5   1    0.84    0.09
  -7   5   1    0.77    0.09
  -7   5   1    0.90    0.08
  -7   5   1    0.83    0.09
   6  -5  -1    2.80    0.52
   6  -5  -1    3.16    0.62
   6  -5  -1    3.58    0.15
   6  -5  -1    3.36    0.13
   6  -5  -1    3.41    0.15
  -6   5   1    3.43    0.16
  -6   5   1    3.17    0.58
  -6   5   1    3.47    0.16
  -6   5   1    3.47    0.15
  -6   5   1    3.16    0.14
  -6   5   1    2.45    0.60
  -6   5   1    3.40    0.15
   5  -5  -1   14.52    1.13
   5  -5  -1   14.77    0.39
   5  -5  -1   13.94    1.18
   5  -5  -1   15.48    0.38
   5  -5  -1   14.69    1.11
  -5   5   1   15.14    0.41
  -5   5   1   14.16    1.08
  -5   5   1   15.30    1.26
  -5   5   1   12.56    1.12
  -5   5   1   14.73    0.41
  -5   5   1   15.00    0.40
  -5   5   1   15.03    0.40
  -5   5   1   15.06    0.38
   4  -5  -1   23.40    1.31
   4  -5  -1   23.46    1.46
   4  -5  -1   24.02    0.58
   4  -5  -1   23.88    0.59
   4  -5  -1   24.15    0.59
   4  -5  -1   22.51    1.38
  -4   5   1   25.19    1.36
  -4   5   1   23.07    1.38
  -4   5   1   23.47    0.57
  -4   5   1   24.53    1.46
  -4   5   1   23.98    0.61
  -4   5   1   24.56    0.56
   3  -5  -1   14.10    0.40
   3  -5  -1   13.88    0.37
   3  -5  -1   14.91    0.96
   3  -5  -1   14.84    1.04
   3  -5  -1   13.91    0.37
   3  -5  -1   13.79    0.35
   3  -5  -1   14.26    1.06
   3  -5  -1   13.79    0.36
  -3   5   1   14.79    1.01
  -3   5   1   14.08    0.35
  -3   5   1   14.24    0.37
  -3   5   1   13.85    0.38
  -3   5   1   14.06    0.37
  -3   5   1   15.12    1.10
  -3   5   1   13.96    0.37
  -3   5   1   13.22    0.98
   2  -5  -1    3.42    0.65
   2  -5  -1    3.39    0.13
   2  -5  -1    3.31    0.13
   2  -5  -1    2.64    0.46
   2  -5  -1    3.43    0.12
   2  -5  -1    3.79    0.51
  -2   5   1    4.41    0.56
  -2   5   1    3.36    0.11
  -2   5   1    3.11    0.49
  -2   5   1    3.26    0.13
  -2   5   1    2.93    0.47
  -2   5   1    3.38    0.14
  -2   5   1    3.11    0.13
   1  -5  -1   24.43    0.61
   1  -5  -1   24.99    0.60
   1  -5  -1   25.39    1.34
   1  -5  -1   26.15    1.39
   1  -5  -1   24.01    1.26
  -1   5   1   24.48    0.59
  -1   5   1   26.47    1.42
  -1   5   1   27.40    1.34
  -1   5   1   23.26    1.25
   0  -5  -1    8.94    0.27
   0  -5  -1    8.71    0.25
   0  -5  -1    7.35    0.68
   0  -5  -1    8.40    0.26
   0  -5  -1    8.22    0.23
   0  -5  -1    8.63    0.25
   0   5   1    8.66    0.23
   0   5   1    8.34    0.24
   0   5   1    8.51    0.24
   0   5   1    9.21    0.79
   0   5   1    8.83    0.23
  -1  -5  -1    3.73    0.53
  -1  -5  -1    3.61    0.57
  -1  -5  -1    3.67    0.12
  -1  -5  -1    3.66    0.14
  -1  -5  -1    3.55    0.14
  -1  -5  -1    2.48    0.44
  -1  -5  -1    3.48    0.13
  -1  -5  -1    2.55    0.52
   1   5   1    3.45    0.12
   1   5   1    3.43    0.12
   1   5   1    3.51    0.11
   1   5   1    3.33    0.55
   1   5   1    3.80    0.52
  -2  -5  -1    8.45    0.86
  -2  -5  -1    7.92    0.23
  -2  -5  -1    7.71    0.25
  -2  -5  -1    8.09    0.24
  -2  -5  -1    8.84    0.81
  -2  -5  -1    7.76    0.24
  -2  -5  -1    8.42    0.83
  -2  -5  -1    7.53    0.79
   2   5   1    8.29    0.82
   2   5   1    8.15    0.22
   2   5   1    7.97    0.21
   2   5   1    8.39    0.85
   2   5   1    7.88    0.23
  -3  -5  -1   19.21    1.27
  -3  -5  -1   18.32    0.45
  -3  -5  -1   18.76    1.32
  -3  -5  -1   17.78    0.50
  -3  -5  -1   16.87    1.19
  -3  -5  -1   16.72    0.46
  -3  -5  -1   17.92    1.32
  -3  -5  -1   17.80    0.46
   3   5   1   17.55    0.42
   3   5   1   17.48    0.41
   3   5   1   18.24    0.46
   3   5   1   17.87    0.51
  -4  -5  -1    1.40    0.09
  -4  -5  -1    1.40    0.10
  -4  -5  -1    1.25    0.10
  -4  -5  -1    1.45    0.12
   4   5   1    1.37    0.10
   4   5   1    1.26    0.13
  -5  -5  -1    1.11    0.09
  -5  -5  -1    0.89    0.09
  -5  -5  -1    0.89    0.09
  -5  -5  -1    0.88    0.11
   5   5   1    1.04    0.13
  -6  -5  -1    0.40    0.07
  -6  -5  -1    0.34    0.09
  -6  -5  -1    0.27    0.08
   6   5   1    0.42    0.12
  10  -6  -1    0.01    0.04
  10  -6  -1    0.05    0.06
  10  -6  -1    0.03    0.08
 -10   6   1   -0.01    0.07
 -10   6   1   -0.05    0.06
 -10   6   1   -0.03    0.06
   9  -6  -1   -0.02    0.04
   9  -6  -1   -0.04    0.06
   9  -6  -1   -0.07    0.04
   9  -6  -1    0.03    0.03
  -9   6   1    0.01    0.06
  -9   6   1    0.01    0.07
  -9   6   1    0.03    0.06
   8  -6  -1    0.06    0.05
   8  -6  -1    0.07    0.04
  -8   6   1    0.03    0.05
  -8   6   1    0.06    0.06
   7  -6  -1    0.61    0.08
   7  -6  -1    0.54    0.07
  -7   6   1    0.46    0.08
  -7   6   1    0.50    0.08
  -7   6   1    0.56    0.08
   6  -6  -1    0.16    0.05
   6  -6  -1    0.05    0.16
   6  -6  -1    0.53    0.44
   6  -6  -1    0.29    0.05
  -6   6   1    0.43    0.41
  -6   6   1    0.18    0.06
  -6   6   1   -0.30    0.14
  -6   6   1    0.13    0.06
  -6   6   1    0.23    0.06
  -6   6   1    0.26    0.07
   5  -6  -1    6.25    0.86
   5  -6  -1    5.46    0.74
   5  -6  -1    5.39    0.77
   5  -6  -1    5.63    0.18
   5  -6  -1    5.24    0.20
  -5   6   1    5.60    0.23
  -5   6   1    5.25    0.21
  -5   6   1    5.33    0.75
  -5   6   1    5.40    0.20
  -5   6   1    5.61    0.18
  -5   6   1    4.65    0.75
  -5   6   1    5.83    0.22
   4  -6  -1    4.01    0.70
   4  -6  -1    5.29    0.71
   4  -6  -1    5.16    0.19
   4  -6  -1    4.59    0.67
   4  -6  -1    5.10    0.17
  -4   6   1    5.25    0.19
  -4   6   1    5.07    0.19
  -4   6   1    5.54    0.76
  -4   6   1    5.18    0.20
  -4   6   1    4.94    0.18
  -4   6   1    4.79    0.78
  -4   6   1    5.83    0.73
  -4   6   1    5.44    0.17
   3  -6  -1    1.48    0.09
   3  -6  -1    2.03    0.57
   3  -6  -1    1.39    0.09
   3  -6  -1    1.51    0.08
   3  -6  -1    1.78    0.43
   3  -6  -1    1.09    0.43
   3  -6  -1    1.23    0.08
  -3   6   1    1.31    0.09
  -3   6   1    1.49    0.10
  -3   6   1    1.62    0.45
  -3   6   1    1.43    0.09
  -3   6   1    1.34    0.09
  -3   6   1    1.21    0.42
  -3   6   1    1.47    0.09
  -3   6   1    1.66    0.49
   2  -6  -1    1.20    0.08
   2  -6  -1    1.35    0.09
   2  -6  -1    1.26    0.07
   2  -6  -1    1.06    0.39
   2  -6  -1    1.38    0.10
   2  -6  -1    1.53    0.45
   2  -6  -1    0.51    0.28
  -2   6   1    1.11    0.42
  -2   6   1    1.16    0.39
  -2   6   1    1.28    0.07
  -2   6   1    1.28    0.09
  -2   6   1    1.28    0.07
  -2   6   1    1.07    0.07
  -2   6   1    1.73    0.50
   1  -6  -1    0.10    0.20
   1  -6  -1    0.13    0.28
   1  -6  -1    0.07    0.04
   1  -6  -1    0.04    0.03
   1  -6  -1    0.07    0.03
   1  -6  -1    0.05    0.04
   1  -6  -1    0.15    0.24
  -1   6   1    0.09    0.04
  -1   6   1    0.08    0.04
  -1   6   1    0.10    0.03
  -1   6   1    0.28    0.30
  -1   6   1   -0.21    0.24
  -1   6   1    0.28    0.22
  -1   6   1    0.07    0.03
   0  -6  -1    0.76    0.06
   0  -6  -1    0.79    0.37
   0  -6  -1    0.79    0.07
   0  -6  -1    0.79    0.07
   0  -6  -1    1.10    0.39
   0  -6  -1    1.02    0.38
   0   6   1    0.84    0.06
   0   6   1    1.16    0.41
   0   6   1    0.79    0.06
   0   6   1    0.67    0.06
   0   6   1    0.58    0.36
  -1  -6  -1    0.27    0.26
  -1  -6  -1    0.51    0.35
  -1  -6  -1    0.60    0.37
  -1  -6  -1    0.26    0.05
  -1  -6  -1    0.30    0.05
  -1  -6  -1    0.03    0.22
  -1  -6  -1    0.37    0.06
   1   6   1    0.30    0.04
   1   6   1    0.29    0.05
   1   6   1    0.28    0.32
   1   6   1   -0.04    0.53
   1   6   1    0.35    0.05
  -2  -6  -1    0.61    0.07
  -2  -6  -1    0.41    0.36
  -2  -6  -1    1.52    0.53
  -2  -6  -1    0.55    0.08
  -2  -6  -1   -0.32    0.35
  -2  -6  -1    0.54    0.07
   2   6   1    0.48    0.06
   2   6   1    0.60    0.05
   2   6   1    0.56    0.06
  -3  -6  -1    0.91    0.08
  -3  -6  -1    0.82    0.10
  -3  -6  -1    0.62    0.08
  -3  -6  -1    0.86    0.08
   3   6   1    0.86    0.08
   3   6   1    0.62    0.10
   3   6   1    0.71    0.05
   3   6   1    0.81    0.06
  -4  -6  -1    0.32    0.08
  -4  -6  -1    0.38    0.07
  -4  -6  -1    0.43    0.09
  -4  -6  -1    0.34    0.07
   4   6   1    0.49    0.10
   4   6   1    0.31    0.07
  -5  -6  -1    0.01    0.06
  -5  -6  -1   -0.05    0.04
  -5  -6  -1    0.07    0.05
   5   6   1    0.07    0.08
  10  -7  -1    0.09    0.07
 -10   7   1    0.01    0.08
 -10   7   1   -0.08    0.06
   9  -7  -1    0.13    0.07
   9  -7  -1    0.20    0.06
   9  -7  -1    0.14    0.05
  -9   7   1    0.19    0.08
  -9   7   1    0.27    0.08
  -9   7   1    0.07    0.06
   8  -7  -1    0.12    0.05
   8  -7  -1    0.05    0.05
  -8   7   1    0.16    0.08
  -8   7   1    0.11    0.07
  -8   7   1    0.12    0.06
   7  -7  -1    0.04    0.04
   7  -7  -1    0.10    0.06
  -7   7   1    0.02    0.05
  -7   7   1    0.11    0.06
  -7   7   1    0.03    0.05
   6  -7  -1    1.04    0.08
   6  -7  -1    1.72    0.58
   6  -7  -1    0.98    0.09
   6  -7  -1    1.16    0.52
  -6   7   1    1.07    0.51
  -6   7   1    0.83    0.10
  -6   7   1    0.88    0.51
  -6   7   1    1.02    0.09
  -6   7   1    0.77    0.10
  -6   7   1    1.13    0.10
   5  -7  -1    6.70    0.24
   5  -7  -1    7.05    0.89
   5  -7  -1    6.80    0.22
   5  -7  -1    6.36    0.88
  -5   7   1    7.27    0.26
  -5   7   1    6.78    0.25
  -5   7   1    6.31    0.21
  -5   7   1    5.75    0.90
  -5   7   1    6.93    0.25
  -5   7   1    6.30    0.94
   4  -7  -1   10.85    1.15
   4  -7  -1   10.95    1.12
   4  -7  -1   11.40    0.33
   4  -7  -1   10.94    0.30
   4  -7  -1   12.39    1.13
  -4   7   1   10.98    1.14
  -4   7   1   10.53    0.30
  -4   7   1   10.94    1.09
  -4   7   1   10.63    0.33
  -4   7   1   10.68    0.33
  -4   7   1   10.99    1.15
  -4   7   1   10.94    0.34
   3  -7  -1    1.35    0.46
   3  -7  -1    1.45    0.53
   3  -7  -1    1.07    0.07
   3  -7  -1    1.28    0.51
   3  -7  -1    0.91    0.08
  -3   7   1    1.00    0.09
  -3   7   1    1.03    0.09
  -3   7   1    1.22    0.42
  -3   7   1    0.84    0.45
  -3   7   1    0.43    0.40
  -3   7   1    1.17    0.10
   2  -7  -1    0.01    0.03
   2  -7  -1    0.03    0.04
   2  -7  -1   -0.05    0.02
   2  -7  -1   -0.13    0.33
   2  -7  -1    0.12    0.23
  -2   7   1    0.02    0.04
  -2   7   1    0.00    0.34
  -2   7   1   -0.03    0.03
  -2   7   1    0.05    0.33
  -2   7   1   -0.01    0.03
  -2   7   1   -0.17    0.10
   1  -7  -1    4.39    0.77
   1  -7  -1    3.41    0.58
   1  -7  -1    3.42    0.14
   1  -7  -1    3.41    0.15
   1  -7  -1    3.09    0.61
   1  -7  -1    3.50    0.15
  -1   7   1    4.27    0.73
  -1   7   1    3.52    0.15
  -1   7   1    4.41    0.72
  -1   7   1    3.91    0.66
  -1   7   1    3.64    0.13
   0  -7  -1   -0.02    0.21
   0  -7  -1   -0.02    0.36
   0  -7  -1    0.03    0.03
   0  -7  -1    0.05    0.04
   0  -7  -1   -0.14    0.15
   0  -7  -1   -0.41    0.29
   0  -7  -1    0.00    0.03
   0   7   1    0.02    0.04
   0   7   1    0.05    0.04
   0   7   1    0.02    0.03
  -1  -7  -1    0.88    0.45
  -1  -7  -1    0.64    0.44
  -1  -7  -1    0.63    0.08
  -1  -7  -1    0.62    0.06
  -1  -7  -1    0.59    0.08
  -1  -7  -1    0.70    0.47
  -1  -7  -1    0.60    0.48
   1   7   1    0.56    0.06
   1   7   1    0.45    0.06
   1   7   1    0.66    0.07
  -2  -7  -1    0.51    0.07
  -2  -7  -1    0.63    0.08
  -2  -7  -1    0.53    0.08
   2   7   1    0.57    0.07
  -3  -7  -1    0.15    0.07
  -3  -7  -1    0.04    0.05
  -3  -7  -1    0.09    0.05
  -3  -7  -1    0.16    0.06
   3   7   1    0.03    0.04
   3   7   1    0.08    0.03
   3   7   1    0.06    0.03
   3   7   1    0.16    0.08
  -4  -7  -1    0.02    0.05
  -4  -7  -1    0.09    0.06
   4   7   1    0.07    0.06
   4   7   1    0.04    0.07
  -5  -7  -1    0.07    0.06
  -5  -7  -1   -0.02    0.05
  -5  -7  -1   -0.08    0.05
   5   7   1   -0.12    0.07
   9  -8  -1    0.01    0.04
   9  -8  -1    0.00    0.06
  -9   8   1    0.05    0.07
  -9   8   1   -0.02    0.06
  -9   8   1   -0.08    0.05
   8  -8  -1    0.30    0.08
   8  -8  -1    0.21    0.07
  -8   8   1    0.34    0.09
  -8   8   1    0.26    0.08
  -8   8   1    0.35    0.09
   7  -8  -1   -0.08    0.05
   7  -8  -1    0.10    0.05
  -7   8   1    0.04    0.06
  -7   8   1    0.17    0.08
  -7   8   1    0.10    0.07
   6  -8  -1    0.10    0.05
   6  -8  -1    0.16    0.06
  -6   8   1    0.20    0.06
  -6   8   1    0.33    0.08
  -6   8   1    0.13    0.07
  -6   8   1    0.17    0.08
   5  -8  -1    0.81    0.50
   5  -8  -1    0.37    0.42
   5  -8  -1    0.37    0.08
   5  -8  -1    0.27    0.06
  -5   8   1    0.26    0.07
  -5   8   1    0.68    0.49
  -5   8   1    0.27    0.06
  -5   8   1    0.42    0.08
  -5   8   1    0.35    0.08
  -5   8   1   -0.07    0.47
   4  -8  -1    0.16    0.32
   4  -8  -1    0.15    0.06
   4  -8  -1    0.07    0.04
   4  -8  -1   -0.19    0.39
  -4   8   1    0.02    0.05
  -4   8   1    0.04    0.05
  -4   8   1    0.20    0.07
  -4   8   1    0.21    0.28
  -4   8   1    0.48    0.44
   3  -8  -1    1.07    0.08
   3  -8  -1    1.48    0.51
   3  -8  -1    0.60    0.48
   3  -8  -1    1.14    0.09
  -3   8   1    1.12    0.10
  -3   8   1    1.31    0.11
  -3   8   1    1.59    0.58
  -3   8   1    0.45    0.36
  -3   8   1    1.12    0.08
   2  -8  -1    3.98    0.16
   2  -8  -1    4.34    0.79
   2  -8  -1    5.23    0.80
   2  -8  -1    3.85    0.17
  -2   8   1    3.89    0.17
  -2   8   1    3.94    0.18
  -2   8   1    5.01    0.91
  -2   8   1    3.97    0.15
  -2   8   1    3.67    0.69
   1  -8  -1    2.61    0.69
   1  -8  -1    3.37    0.16
   1  -8  -1    3.94    0.78
   1  -8  -1    3.61    0.15
  -1   8   1    3.61    0.17
  -1   8   1    3.66    0.14
   0  -8  -1    5.94    0.28
   0  -8  -1    7.16    0.23
   0  -8  -1    7.10    0.25
   0   8   1    7.47    0.22
   0   8   1    6.84    0.24
  -1  -8  -1    0.29    0.07
  -1  -8  -1    0.24    0.06
  -1  -8  -1    0.18    0.05
   1   8   1    0.39    0.07
   1   8   1    0.27    0.05
  -2  -8  -1   -0.03    0.04
  -2  -8  -1    0.06    0.05
  -2  -8  -1    0.07    0.05
   2   8   1    0.05    0.05
   2   8   1    0.09    0.04
   2   8   1    0.00    0.03
  -3  -8  -1    0.05    0.05
  -3  -8  -1   -0.02    0.06
  -3  -8  -1   -0.02    0.05
   3   8   1    0.01    0.04
   3   8   1    0.06    0.08
   3   8   1    0.03    0.04
  -4  -8  -1    0.00    0.05
  -4  -8  -1    0.06    0.06
   4   8   1    0.05    0.06
   4   8   1   -0.07    0.08
   9  -9  -1    0.82    0.09
   9  -9  -1    0.76    0.11
  -9   9   1    0.92    0.13
  -9   9   1    0.66    0.13
  -9   9   1    0.55    0.12
   8  -9  -1    0.04    0.05
   8  -9  -1    0.07    0.08
  -8   9   1    0.00    0.08
  -8   9   1    0.06    0.07
  -8   9   1    0.17    0.07
   7  -9  -1    0.51    0.08
   7  -9  -1    0.41    0.09
  -7   9   1    0.49    0.10
  -7   9   1    0.39    0.10
  -7   9   1    0.31    0.09
   6  -9  -1    3.65    0.17
   6  -9  -1    3.53    0.19
  -6   9   1    3.78    0.20
  -6   9   1    3.16    0.22
  -6   9   1    3.66    0.20
   5  -9  -1    4.70    0.22
   5  -9  -1    4.71    0.19
  -5   9   1    4.10    0.24
  -5   9   1    4.70    0.23
  -5   9   1    4.63    0.18
  -5   9   1    4.70    0.22
   4  -9  -1    0.05    0.05
   4  -9  -1    0.10    0.05
  -4   9   1    0.07    0.07
  -4   9   1    0.01    0.06
  -4   9   1    0.02    0.04
   3  -9  -1    1.12    0.10
   3  -9  -1    1.24    0.09
  -3   9   1    1.20    0.11
  -3   9   1    1.05    0.10
  -3   9   1    1.20    0.08
   2  -9  -1    0.17    0.06
   2  -9  -1    0.27    0.06
  -2   9   1    0.23    0.05
  -2   9   1    0.22    0.07
   1  -9  -1    0.15    0.05
  -1   9   1    0.16    0.06
  -1   9   1    0.06    0.04
   0  -9  -1   -0.01    0.04
   0   9   1    0.00    0.04
   0   9   1   -0.01    0.03
  -1  -9  -1   -0.01    0.04
  -1  -9  -1   -0.06    0.05
   1   9   1    0.02    0.04
   1   9   1    0.07    0.05
  -2  -9  -1    0.06    0.05
  -2  -9  -1    0.12    0.06
   2   9   1    0.06    0.07
   2   9   1    0.07    0.05
   2   9   1    0.12    0.06
  -3  -9  -1    0.04    0.06
  -3  -9  -1    0.09    0.06
   3   9   1    0.04    0.08
   8 -10  -1    0.08    0.08
   8 -10  -1    0.11    0.06
  -8  10   1    0.24    0.10
  -8  10   1    0.13    0.08
  -8  10   1    0.12    0.09
   7 -10  -1   -0.01    0.06
   7 -10  -1    0.05    0.06
  -7  10   1   -0.03    0.07
  -7  10   1    0.08    0.08
  -7  10   1   -0.05    0.06
   6 -10  -1    0.02    0.06
   6 -10  -1    0.07    0.05
  -6  10   1    0.05    0.07
  -6  10   1    0.04    0.07
  -6  10   1    0.00    0.06
   5 -10  -1    0.34    0.07
   5 -10  -1    0.30    0.08
  -5  10   1    0.26    0.08
  -5  10   1    0.32    0.09
  -5  10   1    0.17    0.08
  -5  10   1    0.25    0.06
   4 -10  -1    0.37    0.08
   4 -10  -1    0.43    0.09
  -4  10   1    0.36    0.09
  -4  10   1    0.56    0.07
  -4  10   1    0.28    0.08
   3 -10  -1    0.02    0.06
   3 -10  -1    0.00    0.04
  -3  10   1    0.02    0.04
  -3  10   1   -0.01    0.05
   2 -10  -1    0.05    0.05
   2 -10  -1    0.01    0.04
  -2  10   1   -0.03    0.04
   1 -10  -1    0.17    0.06
   1 -10  -1    0.07    0.06
  -1  10   1    0.30    0.06
  -1  10   1    0.18    0.07
   0 -10  -1    0.15    0.06
   0 -10  -1    0.18    0.07
   0  10   1    0.27    0.07
   0  10   1    0.29    0.06
  -1 -10  -1    0.11    0.06
  -1 -10  -1    0.05    0.06
   1  10   1   -0.01    0.04
   1  10   1   -0.03    0.05
  -2 -10  -1    0.12    0.08
  -2 -10  -1    0.35    0.08
   2  10   1    0.19    0.06
   2  10   1    0.21    0.11
   2  10   1    0.19    0.07
   8 -11  -1    0.12    0.07
   8 -11  -1    0.03    0.07
  -8  11   1    0.09    0.09
  -8  11   1    0.04    0.08
  -8  11   1    0.12    0.09
   7 -11  -1    0.12    0.07
   7 -11  -1    0.14    0.08
  -7  11   1   -0.02    0.07
  -7  11   1    0.03    0.07
  -7  11   1   -0.05    0.07
   6 -11  -1    0.72    0.09
   6 -11  -1    0.79    0.11
  -6  11   1    0.87    0.09
  -6  11   1    1.02    0.14
  -6  11   1    0.83    0.12
  -6  11   1    0.84    0.13
   5 -11  -1    0.87    0.09
   5 -11  -1    0.66    0.11
  -5  11   1    0.79    0.12
  -5  11   1    0.82    0.11
  -5  11   1    0.72    0.08
   4 -11  -1   -0.01    0.05
   4 -11  -1    0.12    0.07
  -4  11   1    0.13    0.08
  -4  11   1    0.04    0.04
  -4  11   1   -0.01    0.06
   3 -11  -1    0.33    0.08
   3 -11  -1    0.46    0.07
  -3  11   1    0.44    0.09
  -3  11   1    0.43    0.07
   2 -11  -1    0.71    0.10
   2 -11  -1    0.63    0.09
  -2  11   1    0.55    0.07
  -2  11   1    0.75    0.11
   1 -11  -1    0.03    0.05
   1 -11  -1   -0.06    0.05
  -1  11   1   -0.08    0.05
  -1  11   1    0.00    0.04
   0 -11  -1    0.03    0.06
   0 -11  -1    0.13    0.06
   0  11   1    0.08    0.06
   0  11   1    0.01    0.05
   6 -12  -1   -0.04    0.07
  -6  12   1   -0.03    0.05
  -6  12   1    0.03    0.08
   5 -12  -1    0.07    0.06
   5 -12  -1    0.03    0.06
  -5  12   1    0.10    0.09
  -5  12   1    0.02    0.08
  -5  12   1    0.10    0.06
   4 -12  -1    0.12    0.06
   4 -12  -1    0.02    0.07
  -4  12   1    0.29    0.06
  -4  12   1    0.10    0.07
   3 -12  -1    0.35    0.10
   3 -12  -1    0.17    0.08
  -3  12   1    0.05    0.05
  -3  12   1    0.25    0.09
   2 -12  -1    0.37    0.10
  -2  12   1    0.33    0.09
  -2  12   1    0.37    0.07
  -1  12  -2    0.02    0.07
  -1  12  -2    0.01    0.03
  -2  12  -2    0.04    0.03
  -2  12  -2    0.00    0.07
   2 -12   2   -0.03    0.06
   2 -12   2   -0.01    0.05
  -3  12  -2    0.05    0.07
  -3  12  -2   -0.01    0.03
   3 -12   2   -0.04    0.04
   3 -12   2    0.07    0.07
  -4  12  -2    0.19    0.08
   4 -12   2    0.20    0.07
   4 -12   2    0.21    0.09
  -5  12  -2    0.24    0.09
   5 -12   2    0.53    0.09
   5 -12   2    0.19    0.08
  -6  12  -2    0.24    0.11
   6 -12   2    0.15    0.07
   6 -12   2    0.18    0.09
   1  11  -2    0.22    0.08
  -1 -11   2   -0.01    0.06
   0  11  -2    0.16    0.08
   0  11  -2    0.23    0.05
   0 -11   2    0.30    0.08
   0 -11   2    0.20    0.07
  -1  11  -2    0.00    0.06
  -1  11  -2    0.00    0.03
   1 -11   2    0.04    0.06
   1 -11   2   -0.04    0.04
  -2  11  -2    0.07    0.07
  -2  11  -2    0.03    0.03
   2 -11   2   -0.03    0.05
   2 -11   2   -0.01    0.05
  -3  11  -2    0.00    0.02
  -3  11  -2    0.03    0.06
   3 -11   2    0.00    0.05
   3 -11   2   -0.03    0.04
  -4  11  -2   -0.05    0.07
  -4  11  -2    0.02    0.03
   4 -11   2    0.07    0.06
   4 -11   2    0.02    0.05
  -5  11  -2    0.03    0.07
  -5  11  -2   -0.02    0.03
   5 -11   2   -0.03    0.04
   5 -11   2   -0.04    0.05
  -6  11  -2    0.01    0.07
  -6  11  -2    0.01    0.06
  -6  11  -2    0.02    0.06
   6 -11   2    0.09    0.07
   6 -11   2   -0.03    0.05
  -7  11  -2    0.04    0.08
  -7  11  -2    0.00    0.07
  -7  11  -2   -0.07    0.06
   7 -11   2    0.08    0.06
   7 -11   2   -0.03    0.06
   2  10  -2   -0.01    0.06
  -2 -10   2   -0.07    0.04
  -2 -10   2    0.03    0.05
   1  10  -2    0.27    0.07
  -1 -10   2    0.28    0.07
  -1 -10   2    0.18    0.07
   0  10  -2    0.36    0.08
   0  10  -2    0.54    0.05
   0 -10   2    0.56    0.09
   0 -10   2    0.48    0.08
  -1  10  -2    0.22    0.07
  -1  10  -2    0.28    0.04
   1 -10   2    0.23    0.06
   1 -10   2    0.29    0.08
  -2  10  -2    0.60    0.05
  -2  10  -2    0.59    0.09
   2 -10   2    0.43    0.07
   2 -10   2    0.53    0.09
  -3  10  -2    0.16    0.07
  -3  10  -2    0.11    0.03
   3 -10   2    0.18    0.06
   3 -10   2    0.11    0.06
  -4  10  -2    0.48    0.05
  -4  10  -2    0.41    0.09
   4 -10   2    0.42    0.07
   4 -10   2    0.41    0.09
  -5  10  -2    0.25    0.08
  -5  10  -2    0.42    0.09
  -5  10  -2    0.34    0.05
  -5  10  -2    0.43    0.10
   5 -10   2    0.45    0.09
   5 -10   2    0.43    0.07
  -6  10  -2    0.11    0.07
  -6  10  -2   -0.04    0.06
  -6  10  -2    0.04    0.06
   6 -10   2    0.01    0.05
   6 -10   2    0.11    0.06
  -7  10  -2    0.32    0.09
  -7  10  -2    0.47    0.11
  -7  10  -2    0.32    0.09
   7 -10   2    0.20    0.08
   7 -10   2    0.31    0.07
  -8  10  -2   -0.02    0.08
  -8  10  -2    0.08    0.07
  -8  10  -2    0.27    0.09
   8 -10   2    0.10    0.06
   8 -10   2    0.23    0.13
  -4  -9   2    0.04    0.06
  -4  -9   2    0.09    0.07
  -3  -9   2    0.00    0.06
  -3  -9   2   -0.03    0.05
  -3  -9   2    0.08    0.06
   2   9  -2    0.03    0.06
  -2  -9   2    0.07    0.05
  -2  -9   2    0.02    0.05
   1   9  -2    0.59    0.06
   1   9  -2    0.43    0.08
  -1  -9   2    0.54    0.08
  -1  -9   2    0.59    0.09
   0   9  -2    4.37    0.20
   0   9  -2    4.29    0.14
  -1   9  -2    4.96    0.15
  -1   9  -2    5.41    0.22
   1  -9   2    4.89    0.19
   1  -9   2    4.88    0.22
  -2   9  -2    0.32    0.06
  -2   9  -2    0.28    0.08
   2  -9   2    0.29    0.07
   2  -9   2    0.38    0.07
  -3   9  -2    8.17    0.30
   3  -9   2    8.05    0.29
   3  -9   2    8.38    0.26
  -4   9  -2    4.87    0.22
  -4   9  -2    4.89    0.15
  -4   9  -2    4.90    0.22
   4  -9   2    4.82    0.22
   4  -9   2    4.73    0.19
  -5   9  -2    0.36    0.10
  -5   9  -2    0.33    0.08
   5  -9   2    0.26    0.06
   5  -9   2    0.16    0.07
  -6   9  -2    0.90    0.11
  -6   9  -2    1.17    0.12
  -6   9  -2    1.19    0.12
   6  -9   2    1.44    0.09
   6  -9   2    1.43    0.12
  -7   9  -2    0.63    0.10
  -7   9  -2    0.70    0.10
  -7   9  -2    0.47    0.10
   7  -9   2    0.64    0.07
   7  -9   2    0.60    0.09
  -8   9  -2    0.19    0.08
  -8   9  -2    0.04    0.07
  -8   9  -2    0.31    0.09
   8  -9   2    0.29    0.09
   8  -9   2    0.04    0.05
  -9   9  -2    0.14    0.08
  -9   9  -2    0.11    0.09
   9  -9   2    0.09    0.06
   9  -9   2    0.02    0.04
   9  -9   2    0.12    0.08
   5   8  -2    0.09    0.09
   5   8  -2   -0.05    0.04
  -5  -8   2    0.08    0.07
  -5  -8   2    0.08    0.07
   4   8  -2    0.07    0.05
  -4  -8   2    0.21    0.07
  -4  -8   2    0.22    0.07
  -4  -8   2    0.14    0.07
   3   8  -2    0.80    0.09
  -3  -8   2    0.80    0.10
  -3  -8   2    0.94    0.09
  -3  -8   2    0.75    0.09
   2   8  -2    1.45    0.11
  -2  -8   2    1.51    0.12
  -2  -8   2    1.38    0.10
   1   8  -2    0.00    0.03
   1   8  -2    0.06    0.05
  -1  -8   2   -0.06    0.04
  -1  -8   2    0.01    0.04
   0   8  -2   -0.07    0.04
   0   8  -2   -0.02    0.02
   0  -8   2   -0.31    0.48
   0  -8   2    0.64    0.49
   0  -8   2   -0.02    0.04
   0  -8   2   -0.22    0.12
   0  -8   2   -0.05    0.03
   0  -8   2   -0.01    0.29
  -1   8  -2    3.50    0.17
  -1   8  -2    3.32    0.12
   1  -8   2    4.04    0.72
   1  -8   2    3.36    0.14
   1  -8   2    2.22    0.69
   1  -8   2    2.47    0.69
   1  -8   2    3.54    0.17
  -2   8  -2    2.28    0.08
  -2   8  -2    2.11    0.13
   2  -8   2    2.23    0.13
   2  -8   2    2.08    0.63
   2  -8   2    2.10    0.11
   2  -8   2    2.37    0.68
  -3   8  -2    5.13    0.84
  -3   8  -2    6.14    0.85
  -3   8  -2    3.52    0.17
  -3   8  -2    3.74    0.11
   3  -8   2    3.51    0.76
   3  -8   2    3.44    0.17
   3  -8   2    3.68    0.15
   3  -8   2    5.19    0.78
  -4   8  -2    0.37    0.41
  -4   8  -2    0.72    0.09
  -4   8  -2    1.29    0.59
  -4   8  -2    0.77    0.09
  -4   8  -2    0.61    0.09
   4  -8   2    0.51    0.45
   4  -8   2    0.70    0.08
   4  -8   2    0.73    0.09
   4  -8   2    1.30    0.45
  -5   8  -2    0.91    0.10
  -5   8  -2    1.01    0.10
  -5   8  -2    0.83    0.09
   5  -8   2    0.95    0.10
   5  -8   2    1.09    0.08
  -6   8  -2    0.29    0.08
  -6   8  -2    0.09    0.06
  -6   8  -2    0.14    0.06
   6  -8   2    0.25    0.05
   6  -8   2    0.25    0.07
  -7   8  -2    1.33    0.13
  -7   8  -2    1.24    0.14
  -7   8  -2    1.29    0.12
   7  -8   2    1.27    0.12
  -8   8  -2   -0.02    0.06
  -8   8  -2   -0.02    0.06
  -8   8  -2    0.03    0.06
   8  -8   2    0.03    0.05
   8  -8   2    0.03    0.04
   8  -8   2   -0.02    0.04
  -9   8  -2    0.17    0.08
  -9   8  -2    0.11    0.07
  -9   8  -2    0.24    0.09
   9  -8   2    0.07    0.07
   9  -8   2    0.10    0.04
   9  -8   2    0.13    0.06
   5   7  -2    0.72    0.13
   5   7  -2    1.26    0.10
  -5  -7   2    1.24    0.13
  -5  -7   2    1.11    0.11
  -5  -7   2    1.31    0.12
   4   7  -2    0.44    0.07
  -4  -7   2    0.33    0.08
  -4  -7   2    0.50    0.08
  -4  -7   2    0.50    0.08
   3   7  -2   -0.04    0.04
  -3  -7   2    0.09    0.05
  -3  -7   2    0.06    0.05
   2   7  -2    0.35    0.07
  -2  -7   2    0.34    0.07
  -2  -7   2    0.34    0.07
   1   7  -2    0.54    0.05
   1   7  -2    0.43    0.07
  -1  -7   2    0.29    0.35
  -1  -7   2    0.40    0.44
  -1  -7   2    0.60    0.39
  -1  -7   2    0.37    0.07
  -1  -7   2    0.48    0.06
  -1  -7   2    0.70    0.55
   0   7  -2    3.80    0.74
   0   7  -2    3.91    0.16
   0   7  -2    3.51    0.11
   0   7  -2    3.95    0.72
   0  -7   2    4.01    0.66
   0  -7   2    3.70    0.67
   0  -7   2    3.82    0.14
   0  -7   2    3.98    0.83
   0  -7   2    3.44    0.16
   0  -7   2    2.23    0.61
  -1   7  -2    1.28    0.49
  -1   7  -2    1.00    0.09
  -1   7  -2    1.15    0.05
  -1   7  -2    1.49    0.53
   1  -7   2    1.72    0.55
   1  -7   2    0.99    0.46
   1  -7   2    1.36    0.56
   1  -7   2    0.40    0.39
   1  -7   2    1.16    0.08
   1  -7   2    1.25    0.09
  -2   7  -2    0.42    0.07
  -2   7  -2    0.67    0.41
  -2   7  -2    0.35    0.36
  -2   7  -2    0.48    0.03
  -2   7  -2    0.59    0.35
   2  -7   2    0.36    0.34
   2  -7   2    0.52    0.36
   2  -7   2    0.44    0.06
   2  -7   2    0.53    0.07
   2  -7   2    0.04    0.34
   2  -7   2    0.46    0.06
  -3   7  -2    1.94    0.12
  -3   7  -2    1.97    0.11
  -3   7  -2    1.81    0.11
  -3   7  -2    2.07    0.12
  -3   7  -2    2.08    0.61
  -3   7  -2    2.18    0.61
  -3   7  -2    1.92    0.52
   3  -7   2    2.25    0.59
   3  -7   2    2.18    0.12
   3  -7   2    2.03    0.10
   3  -7   2    2.17    0.54
   3  -7   2    1.91    0.11
   3  -7   2    3.60    0.76
  -4   7  -2    1.43    0.09
  -4   7  -2    1.48    0.11
  -4   7  -2    1.43    0.10
  -4   7  -2    1.11    0.49
  -4   7  -2    1.01    0.51
  -4   7  -2    2.31    0.66
  -4   7  -2    1.39    0.10
   4  -7   2    1.69    0.51
   4  -7   2    1.47    0.55
   4  -7   2    1.72    0.53
   4  -7   2    1.50    0.08
  -5   7  -2    0.05    0.05
  -5   7  -2   -0.09    0.20
  -5   7  -2    0.27    0.07
  -5   7  -2    0.17    0.05
  -5   7  -2    0.23    0.06
  -5   7  -2    0.13    0.41
   5  -7   2    0.10    0.35
   5  -7   2    0.12    0.04
   5  -7   2    0.08    0.31
  -6   7  -2    0.00    0.04
  -6   7  -2    0.01    0.04
  -6   7  -2    0.07    0.05
  -6   7  -2    0.01    0.04
   6  -7   2    0.00    0.03
   6  -7   2    0.05    0.05
  -7   7  -2   -0.03    0.05
  -7   7  -2   -0.01    0.04
  -7   7  -2    0.00    0.05
  -7   7  -2   -0.01    0.05
   7  -7   2   -0.01    0.04
   7  -7   2    0.00    0.03
  -8   7  -2    0.16    0.08
  -8   7  -2    0.01    0.06
  -8   7  -2    0.19    0.07
  -8   7  -2    0.03    0.05
   8  -7   2    0.14    0.05
   8  -7   2    0.20    0.04
   8  -7   2    0.06    0.04
   8  -7   2    0.13    0.06
  -9   7  -2    0.04    0.08
  -9   7  -2    0.00    0.06
  -9   7  -2    0.13    0.08
   9  -7   2    0.05    0.03
   9  -7   2    0.07    0.05
   9  -7   2    0.00    0.06
   6   6  -2    0.13    0.10
   6   6  -2    0.13    0.05
  -6  -6   2    0.32    0.08
  -6  -6   2    0.21    0.09
  -6  -6   2    0.33    0.09
   5   6  -2   -0.01    0.04
   5   6  -2    0.03    0.07
  -5  -6   2    0.02    0.05
  -5  -6   2    0.05    0.05
  -5  -6   2   -0.02    0.05
   4   6  -2    1.48    0.10
  -4  -6   2    1.46    0.12
  -4  -6   2    1.39    0.10
  -4  -6   2    1.17    0.12
   3   6  -2    2.89    0.13
  -3  -6   2    2.77    0.74
  -3  -6   2    2.80    0.15
  -3  -6   2    3.66    0.71
  -3  -6   2    2.66    0.13
  -3  -6   2    2.98    0.73
  -3  -6   2    3.59    0.81
  -3  -6   2    2.77    0.15
   2   6  -2    3.02    0.14
  -2  -6   2    3.08    0.13
  -2  -6   2    3.92    0.65
  -2  -6   2    3.39    0.72
  -2  -6   2    3.90    0.75
  -2  -6   2    2.85    0.14
  -2  -6   2    3.00    0.14
  -2  -6   2    3.39    0.67
   1   6  -2    2.61    0.60
   1   6  -2    3.72    0.71
   1   6  -2    2.90    0.10
   1   6  -2    3.06    0.14
  -1  -6   2    3.12    0.12
  -1  -6   2    3.34    0.13
  -1  -6   2    2.48    0.51
  -1  -6   2    2.68    0.13
  -1  -6   2    3.62    0.80
  -1  -6   2    3.23    0.69
  -1  -6   2    3.08    0.14
  -1  -6   2    3.75    0.65
   0   6  -2    0.29    0.05
   0   6  -2    0.39    0.05
   0   6  -2   -0.12    0.26
   0   6  -2    0.25    0.03
   0   6  -2    0.06    0.29
   0  -6   2    0.53    0.31
   0  -6   2    1.10    0.44
   0  -6   2    0.31    0.05
   0  -6   2    0.26    0.27
   0  -6   2    0.29    0.05
   0  -6   2    0.11    0.23
   0  -6   2    0.28    0.06
   0  -6   2    0.34    0.06
  -1   6  -2    8.56    0.88
  -1   6  -2    9.08    0.21
  -1   6  -2    9.00    0.27
  -1   6  -2    9.15    0.27
  -1   6  -2    8.57    0.85
  -1   6  -2    8.77    0.25
   1  -6   2    9.05    0.94
   1  -6   2    9.89    0.94
   1  -6   2   11.91    0.98
   1  -6   2    9.15    0.27
   1  -6   2    8.66    0.25
   1  -6   2    8.96    0.27
   1  -6   2    9.27    0.28
  -2   6  -2    0.04    0.02
  -2   6  -2   -0.01    0.19
  -2   6  -2    0.03    0.03
  -2   6  -2    0.31    0.26
  -2   6  -2   -0.17    0.25
  -2   6  -2    0.09    0.04
  -2   6  -2    0.03    0.02
   2  -6   2    0.03    0.19
   2  -6   2    0.06    0.04
   2  -6   2    0.03    0.03
   2  -6   2    0.03    0.03
   2  -6   2    0.31    0.26
   2  -6   2    0.10    0.04
   2  -6   2    0.04    0.28
  -3   6  -2    0.46    0.29
  -3   6  -2    0.21    0.05
  -3   6  -2    0.65    0.29
  -3   6  -2    0.35    0.06
  -3   6  -2    0.05    0.28
  -3   6  -2    0.29    0.05
  -3   6  -2    0.36    0.05
   3  -6   2    0.31    0.06
   3  -6   2    0.31    0.05
   3  -6   2    0.55    0.37
   3  -6   2    0.25    0.26
   3  -6   2    0.45    0.34
  -4   6  -2    1.05    0.39
  -4   6  -2    1.19    0.40
  -4   6  -2    1.33    0.08
  -4   6  -2    1.15    0.09
  -4   6  -2    1.21    0.09
  -4   6  -2    0.68    0.39
  -4   6  -2    1.08    0.08
  -4   6  -2    1.18    0.09
   4  -6   2    1.30    0.09
   4  -6   2    1.20    0.08
   4  -6   2    1.34    0.42
   4  -6   2    1.31    0.09
   4  -6   2    0.57    0.34
   4  -6   2    1.53    0.48
  -5   6  -2    1.30    0.10
  -5   6  -2    1.06    0.38
  -5   6  -2    1.88    0.53
  -5   6  -2    1.53    0.10
  -5   6  -2    1.46    0.09
  -5   6  -2    1.45    0.10
   5  -6   2    1.16    0.43
   5  -6   2    1.45    0.09
   5  -6   2    1.10    0.40
  -6   6  -2    0.76    0.07
  -6   6  -2    0.56    0.08
  -6   6  -2    0.50    0.08
  -6   6  -2    0.72    0.08
  -6   6  -2    0.53    0.37
  -6   6  -2    0.46    0.39
   6  -6   2    0.35    0.44
   6  -6   2    0.76    0.08
   6  -6   2    0.60    0.06
   6  -6   2    0.54    0.32
  -7   6  -2    0.08    0.05
  -7   6  -2    0.03    0.05
  -7   6  -2    0.06    0.05
  -7   6  -2    0.06    0.05
   7  -6   2    0.12    0.05
   7  -6   2    0.12    0.05
   7  -6   2   -0.02    0.04
   7  -6   2    0.05    0.03
  -8   6  -2    0.17    0.06
  -8   6  -2    0.19    0.07
  -8   6  -2    0.16    0.06
  -8   6  -2    0.16    0.06
   8  -6   2    0.24    0.06
   8  -6   2    0.15    0.05
   8  -6   2    0.17    0.04
   8  -6   2    0.13    0.03
  -9   6  -2    0.13    0.07
  -9   6  -2    0.04    0.07
  -9   6  -2    0.02    0.06
   9  -6   2    0.05    0.05
   9  -6   2    0.11    0.05
   7   5  -2   -0.02    0.09
  -7  -5   2    0.05    0.07
  -7  -5   2    0.01    0.06
  -7  -5   2    0.03    0.07
   6   5  -2    0.27    0.05
   6   5  -2    0.47    0.11
  -6  -5   2    0.27    0.07
  -6  -5   2    0.23    0.07
  -6  -5   2    0.34    0.09
   5   5  -2    0.84    0.12
   5   5  -2    0.66    0.07
  -5  -5   2    0.52    0.08
  -5  -5   2    0.70    0.10
   4   5  -2   -0.06    0.03
  -4  -5   2    0.02    0.04
  -4  -5   2    0.05    0.05
  -4  -5   2    0.02    0.04
   3   5  -2   -0.04    0.03
   3   5  -2   -0.07    0.35
   3   5  -2    0.02    0.03
  -3  -5   2    0.06    0.04
  -3  -5   2    0.10    0.26
  -3  -5   2   -0.18    0.37
  -3  -5   2   -0.05    0.03
  -3  -5   2    0.02    0.03
   2   5  -2    2.51    0.56
   2   5  -2    2.26    0.11
   2   5  -2    2.23    0.09
  -2  -5   2    2.09    0.56
  -2  -5   2    2.24    0.11
  -2  -5   2    2.26    0.10
  -2  -5   2    2.13    0.60
   1   5  -2    9.41    0.86
   1   5  -2    9.93    0.26
   1   5  -2   10.07    0.90
   1   5  -2    9.63    0.28
   1   5  -2   10.23    0.29
  -1  -5   2   10.09    0.29
  -1  -5   2   10.64    0.99
  -1  -5   2    9.99    0.27
  -1  -5   2    9.16    1.00
  -1  -5   2   10.07    0.25
  -1  -5   2    9.67    0.85
  -1  -5   2    9.55    0.94
   0   5  -2    8.04    0.83
   0   5  -2    9.10    0.26
   0   5  -2    9.16    0.22
   0   5  -2    8.28    0.75
   0   5  -2    9.27    0.25
   0  -5   2    8.91    0.26
   0  -5   2    9.50    0.91
   0  -5   2    8.91    0.26
   0  -5   2    9.93    0.91
   0  -5   2    9.27    0.22
   0  -5   2    8.98    0.24
   0  -5   2    8.16    0.82
   0  -5   2    8.88    0.78
   0  -5   2    9.12    0.26
  -1   5  -2   16.96    1.09
  -1   5  -2   16.19    0.41
  -1   5  -2   15.79    0.36
  -1   5  -2   15.73    0.41
   1  -5   2   16.65    1.03
   1  -5   2   16.80    0.42
   1  -5   2   16.06    1.12
   1  -5   2   16.55    0.42
   1  -5   2   15.71    0.41
   1  -5   2   16.06    0.40
  -2   5  -2    6.27    0.19
  -2   5  -2    6.73    0.68
  -2   5  -2    7.42    0.73
  -2   5  -2    6.18    0.19
  -2   5  -2    6.24    0.62
  -2   5  -2    6.45    0.20
  -2   5  -2    6.06    0.20
   2  -5   2    5.46    0.60
   2  -5   2    5.68    0.21
   2  -5   2    6.33    0.19
   2  -5   2    6.31    0.19
   2  -5   2    6.49    0.19
   2  -5   2    6.78    0.70
   2  -5   2    6.18    0.82
   2  -5   2    6.04    0.18
  -3   5  -2    0.20    0.04
  -3   5  -2    0.19    0.04
  -3   5  -2    0.02    0.17
  -3   5  -2    0.17    0.03
  -3   5  -2   -0.17    0.23
  -3   5  -2   -0.09    0.20
  -3   5  -2    0.19    0.04
  -3   5  -2    0.20    0.05
  -3   5  -2    0.16    0.04
   3  -5   2    0.15    0.04
   3  -5   2    0.47    0.26
   3  -5   2    0.05    0.20
   3  -5   2    0.14    0.03
   3  -5   2    0.20    0.04
   3  -5   2    0.12    0.03
   3  -5   2    0.15    0.04
   3  -5   2    0.06    0.15
  -4   5  -2    1.75    0.10
  -4   5  -2    1.85    0.10
  -4   5  -2    1.51    0.10
  -4   5  -2    2.64    0.54
  -4   5  -2    2.32    0.43
  -4   5  -2    1.82    0.09
  -4   5  -2    1.92    0.09
  -4   5  -2    2.30    0.41
  -4   5  -2    1.82    0.10
   4  -5   2    1.97    0.10
   4  -5   2    1.76    0.08
   4  -5   2    1.79    0.08
  -5   5  -2    2.95    0.13
  -5   5  -2    3.01    0.53
  -5   5  -2    2.87    0.13
  -5   5  -2    2.82    0.13
  -5   5  -2    3.86    0.55
  -5   5  -2    2.80    0.12
  -5   5  -2    2.94    0.59
   5  -5   2    3.06    0.10
   5  -5   2    2.79    0.13
   5  -5   2    2.84    0.11
   5  -5   2    3.02    0.13
   5  -5   2    2.83    0.46
   5  -5   2    3.21    0.56
   5  -5   2    3.07    0.58
  -6   5  -2   -0.04    0.03
  -6   5  -2   -0.02    0.03
  -6   5  -2    0.10    0.26
  -6   5  -2   -0.15    0.29
  -6   5  -2   -0.02    0.04
  -6   5  -2    0.01    0.04
   6  -5   2    0.29    0.36
   6  -5   2    0.04    0.03
   6  -5   2    0.00    0.02
   6  -5   2    0.01    0.03
   6  -5   2    0.05    0.03
   6  -5   2   -0.01    0.17
  -7   5  -2   -0.04    0.05
  -7   5  -2    0.02    0.05
  -7   5  -2   -0.02    0.04
  -7   5  -2    0.05    0.04
   7  -5   2    0.04    0.02
   7  -5   2    0.04    0.06
   7  -5   2    0.07    0.03
   7  -5   2    0.05    0.04
   7  -5   2   -0.02    0.04
  -8   5  -2    1.13    0.11
  -8   5  -2    1.14    0.11
  -8   5  -2    0.92    0.12
   8  -5   2    1.05    0.09
   8  -5   2    0.95    0.13
   8  -5   2    1.06    0.09
  -9   5  -2    0.04    0.07
  -9   5  -2   -0.03    0.06
  -9   5  -2    0.09    0.06
   9  -5   2    0.06    0.08
   9  -5   2    0.03    0.04
   9  -5   2    0.02    0.05
   7   4  -2    0.03    0.08
  -7  -4   2   -0.06    0.05
  -7  -4   2    0.01    0.06
  -7  -4   2   -0.06    0.05
   6   4  -2    0.12    0.04
   6   4  -2    0.15    0.08
  -6  -4   2    0.17    0.07
  -6  -4   2    0.18    0.06
  -6  -4   2    0.13    0.07
  -6  -4   2    0.19    0.06
   5   4  -2    0.55    0.09
   5   4  -2    0.39    0.05
   5   4  -2    0.47    0.06
  -5  -4   2    0.47    0.05
  -5  -4   2    0.40    0.07
  -5  -4   2    0.52    0.07
  -5  -4   2    0.41    0.08
   4   4  -2    1.51    0.09
   4   4  -2    1.88    0.58
   4   4  -2    1.56    0.08
   4   4  -2    1.99    0.58
  -4  -4   2    1.80    0.10
  -4  -4   2    1.72    0.11
  -4  -4   2    2.44    0.60
  -4  -4   2    1.67    0.11
  -4  -4   2    1.88    0.56
   3   4  -2    2.87    0.55
   3   4  -2    2.89    0.12
   3   4  -2    3.31    0.61
   3   4  -2    2.74    0.11
   3   4  -2    2.05    0.50
  -3  -4   2    3.04    0.56
  -3  -4   2    3.57    0.58
  -3  -4   2    2.03    0.51
  -3  -4   2    2.76    0.13
  -3  -4   2    2.99    0.13
  -3  -4   2    2.82    0.12
   2   4  -2    0.18    0.05
   2   4  -2    0.11    0.03
   2   4  -2    0.26    0.26
   2   4  -2    0.39    0.27
   2   4  -2   -0.13    0.22
   2   4  -2    0.22    0.05
  -2  -4   2    0.10    0.20
  -2  -4   2   -0.20    0.23
  -2  -4   2    0.04    0.03
  -2  -4   2    0.19    0.05
  -2  -4   2    0.08    0.20
  -2  -4   2    0.11    0.03
  -2  -4   2    0.06    0.03
   1   4  -2    1.98    0.07
   1   4  -2    1.93    0.09
   1   4  -2    3.14    0.51
   1   4  -2    2.16    0.08
   1   4  -2    2.02    0.09
  -1  -4   2    1.98    0.08
  -1  -4   2    2.03    0.10
  -1  -4   2    1.95    0.07
  -1  -4   2    2.82    0.49
  -1  -4   2    2.01    0.09
  -1  -4   2    1.79    0.47
   0   4  -2    0.22    0.04
   0   4  -2    0.19    0.03
   0   4  -2    0.19    0.18
   0   4  -2    0.21    0.02
   0   4  -2    0.47    1.07
   0   4  -2    0.31    0.20
   0   4  -2    0.55    1.28
   0   4  -2    0.22    0.04
   0  -4   2    0.03    1.18
   0  -4   2    0.20    0.20
   0  -4   2    0.19    0.04
   0  -4   2    0.21    0.19
   0  -4   2    0.22    0.02
   0  -4   2    0.24    0.04
   0  -4   2    0.17    0.21
   0  -4   2    0.17    0.19
   0  -4   2   -0.09    1.25
   0  -4   2    0.26    0.03
   0  -4   2    0.24    0.04
  -1   4  -2   27.88    3.05
   1  -4   2   26.05    1.34
   1  -4   2   28.78    3.16
   1  -4   2   27.37    0.63
  -2   4  -2   -0.08    0.06
  -2   4  -2    0.14    0.04
  -2   4  -2    0.04    0.02
  -2   4  -2    0.12    0.19
  -2   4  -2   -0.01    0.02
  -2   4  -2    0.05    0.03
  -2   4  -2    0.66    1.03
  -2   4  -2    1.35    1.27
  -2   4  -2    0.02    0.02
  -2   4  -2    0.12    0.17
   2  -4   2    0.14    1.13
   2  -4   2   -0.08    0.16
   2  -4   2   -0.47    0.96
   2  -4   2    0.03    0.02
   2  -4   2    0.08    0.03
   2  -4   2    0.04    0.02
   2  -4   2    0.02    0.14
   2  -4   2    0.04    0.02
   2  -4   2   -0.07    0.11
   2  -4   2    0.01    0.03
  -3   4  -2    0.27    0.05
  -3   4  -2   -0.19    0.14
  -3   4  -2    0.20    0.03
  -3   4  -2    0.26    0.04
  -3   4  -2    0.39    0.23
  -3   4  -2    0.26    0.04
  -3   4  -2    0.21    0.04
  -3   4  -2    0.18    0.04
  -3   4  -2    0.37    0.24
   3  -4   2    0.28    0.04
   3  -4   2    0.22    0.04
   3  -4   2    0.19    0.03
   3  -4   2    0.45    0.22
   3  -4   2    0.24    0.04
   3  -4   2    0.38    0.04
  -4   4  -2    1.76    0.36
  -4   4  -2    1.73    0.09
  -4   4  -2    1.43    0.36
  -4   4  -2    1.63    0.09
  -4   4  -2    1.79    0.09
  -4   4  -2    1.75    0.07
  -4   4  -2    1.68    0.08
  -4   4  -2    1.73    0.08
  -4   4  -2    1.69    0.10
   4  -4   2    1.64    0.08
   4  -4   2    1.78    0.07
   4  -4   2    1.69    0.07
   4  -4   2    1.64    0.37
   4  -4   2    1.81    0.39
   4  -4   2    1.68    0.08
   4  -4   2    1.73    0.08
   4  -4   2    1.89    0.35
  -5   4  -2    3.09    0.12
  -5   4  -2    3.09    0.13
  -5   4  -2    3.19    0.13
  -5   4  -2    3.30    0.12
  -5   4  -2    3.20    0.46
  -5   4  -2    3.17    0.54
  -5   4  -2    3.44    0.49
   5  -4   2    3.27    0.11
   5  -4   2    3.51    0.16
   5  -4   2    3.21    0.50
   5  -4   2    3.23    0.10
   5  -4   2    3.10    0.14
   5  -4   2    3.53    0.53
   5  -4   2    3.16    0.12
   5  -4   2    2.78    0.52
   5  -4   2    3.34    0.13
  -6   4  -2    1.69    0.47
  -6   4  -2    0.90    0.08
  -6   4  -2    0.40    0.30
  -6   4  -2    0.99    0.07
  -6   4  -2    0.99    0.08
  -6   4  -2    0.91    0.08
   6  -4   2    0.95    0.05
   6  -4   2    1.63    0.49
   6  -4   2    0.62    0.37
   6  -4   2    0.81    0.07
   6  -4   2    0.91    0.05
   6  -4   2    0.90    0.07
   6  -4   2    0.99    0.10
  -7   4  -2    0.00    0.04
  -7   4  -2   -0.04    0.04
  -7   4  -2    0.06    0.05
   7  -4   2    0.03    0.06
   7  -4   2   -0.02    0.03
   7  -4   2    0.02    0.04
  -8   4  -2    0.26    0.06
  -8   4  -2    0.29    0.08
  -8   4  -2    0.21    0.07
   8  -4   2    0.20    0.09
   8  -4   2    0.19    0.05
   8  -4   2    0.24    0.05
  -9   4  -2    0.01    0.06
  -9   4  -2    0.08    0.07
  -9   4  -2   -0.04    0.05
   9  -4   2    0.04    0.04
   9  -4   2    0.03    0.05
   9  -4   2    0.18    0.09
   8   3  -2    0.02    0.05
   8   3  -2    0.07    0.08
  -8  -3   2    0.02    0.06
  -8  -3   2   -0.04    0.06
  -8  -3   2    0.16    0.08
   7   3  -2    0.02    0.04
   7   3  -2   -0.06    0.07
  -7  -3   2    0.01    0.05
  -7  -3   2   -0.08    0.05
  -7  -3   2    0.03    0.07
  -7  -3   2   -0.02    0.02
   6   3  -2    1.33    0.08
   6   3  -2    1.26    0.13
   6   3  -2    1.43    0.08
  -6  -3   2    1.27    0.11
  -6  -3   2    1.26    0.12
  -6  -3   2    1.31    0.10
  -6  -3   2    1.35    0.07
   5   3  -2    0.06    0.06
   5   3  -2    0.14    0.04
  -5  -3   2    0.10    0.03
  -5  -3   2    0.08    0.04
  -5  -3   2    0.09    0.05
  -5  -3   2    0.32    0.35
  -5  -3   2    0.54    0.42
  -5  -3   2    0.06    0.04
   4   3  -2    3.54    0.13
   4   3  -2    3.32    0.63
   4   3  -2    3.71    0.62
   4   3  -2    4.34    0.70
  -4  -3   2    5.01    0.68
  -4  -3   2    3.67    0.15
  -4  -3   2    3.77    0.14
  -4  -3   2    3.75    0.16
  -4  -3   2    5.05    0.72
  -4  -3   2    3.13    0.61
   3   3  -2    0.20    0.04
   3   3  -2    0.03    0.22
   3   3  -2    0.09    0.18
   3   3  -2    0.27    0.28
   3   3  -2    0.24    0.04
   3   3  -2    0.24    0.04
  -3  -3   2    0.18    0.04
  -3  -3   2    0.17    0.04
  -3  -3   2    0.22    0.05
  -3  -3   2    0.31    0.26
  -3  -3   2    0.25    0.04
  -3  -3   2    0.05    0.23
  -3  -3   2    0.18    0.23
   2   3  -2    9.10    0.25
   2   3  -2    9.78    0.87
   2   3  -2    9.04    0.25
   2   3  -2    9.23    0.73
   2   3  -2    9.90    0.78
   2   3  -2    9.10    0.24
  -2  -3   2    9.63    0.24
  -2  -3   2    9.18    0.23
  -2  -3   2    9.14    0.25
  -2  -3   2    9.06    0.26
  -2  -3   2    9.43    0.83
  -2  -3   2    8.76    0.25
  -2  -3   2    9.47    0.73
  -2  -3   2    9.73    0.77
   1   3  -2    1.93    0.34
   1   3  -2    2.13    0.38
   1   3  -2    4.22    1.47
   1   3  -2    2.33    0.38
   1   3  -2    2.25    0.08
   1   3  -2    2.28    0.09
   1   3  -2    4.41    1.76
   1   3  -2    2.20    0.09
  -1  -3   2    2.20    0.37
  -1  -3   2    3.00    0.41
  -1  -3   2    2.10    0.38
  -1  -3   2    2.06    0.09
  -1  -3   2    2.15    0.08
  -1  -3   2    2.25    0.07
  -1  -3   2    2.56    1.52
  -1  -3   2    2.11    0.09
  -1  -3   2    2.83    1.33
   0   3  -2  172.47    4.40
   0   3  -2  174.92    7.10
   0   3  -2  180.13    4.51
   0   3  -2  176.56    7.29
   0  -3   2  176.33    7.69
   0  -3   2  173.38    4.47
  -1   3  -2   19.50    0.99
  -1   3  -2   19.26    0.90
  -1   3  -2   20.17    0.95
  -1   3  -2   18.76    2.28
  -1   3  -2   20.68    2.31
   1  -3   2   20.20    0.46
   1  -3   2   20.33    0.91
   1  -3   2   21.13    1.03
   1  -3   2   19.25    0.92
   1  -3   2   19.67    2.40
   1  -3   2   19.91    2.15
  -2   3  -2   35.80    1.33
  -2   3  -2   36.50    3.01
  -2   3  -2   37.23    2.94
  -2   3  -2   35.67    1.43
  -2   3  -2   35.47    1.31
   2  -3   2   36.56    2.99
   2  -3   2   36.27    1.37
  -3   3  -2   26.13    0.56
  -3   3  -2   23.44    2.51
  -3   3  -2   23.80    2.77
  -3   3  -2   26.15    0.60
  -3   3  -2   24.55    1.09
  -3   3  -2   23.65    1.13
  -3   3  -2   23.33    1.04
   3  -3   2   24.41    1.09
   3  -3   2   25.36    2.62
   3  -3   2   24.30    2.57
   3  -3   2   25.85    1.17
   3  -3   2   23.32    1.02
  -4   3  -2   15.62    0.38
  -4   3  -2   16.09    0.88
  -4   3  -2   15.09    0.37
  -4   3  -2   14.16    0.87
  -4   3  -2   15.60    0.36
  -4   3  -2   15.69    0.37
  -4   3  -2   15.09    0.39
  -4   3  -2   15.07    0.40
  -4   3  -2   13.25    0.86
   4  -3   2   15.55    0.39
   4  -3   2   15.65    0.41
   4  -3   2   15.63    0.38
   4  -3   2   16.48    0.95
   4  -3   2   15.15    0.35
   4  -3   2   14.95    0.84
   4  -3   2   13.51    0.83
   4  -3   2   15.61    0.37
  -5   3  -2    0.61    0.06
  -5   3  -2    0.83    0.28
  -5   3  -2    0.65    0.05
  -5   3  -2    0.42    0.25
  -5   3  -2    0.94    0.31
  -5   3  -2    0.68    0.06
  -5   3  -2    0.56    0.05
   5  -3   2    0.70    0.05
   5  -3   2    0.61    0.03
   5  -3   2    0.60    0.33
   5  -3   2    0.90    0.32
   5  -3   2    0.61    0.03
   5  -3   2    0.45    0.23
   5  -3   2    0.59    0.08
   5  -3   2    0.67    0.07
   5  -3   2    0.69    0.06
   5  -3   2    0.69    0.06
  -6   3  -2    0.50    0.05
  -6   3  -2    0.51    0.08
  -6   3  -2    0.49    0.06
  -6   3  -2    0.45    0.06
  -6   3  -2    0.72    0.29
  -6   3  -2    0.52    0.29
   6  -3   2    0.59    0.10
   6  -3   2    0.53    0.06
   6  -3   2    0.79    0.32
   6  -3   2    0.33    0.28
   6  -3   2    0.55    0.06
  -7   3  -2    0.74    0.08
  -7   3  -2    0.89    0.10
  -7   3  -2    0.71    0.07
   7  -3   2    0.89    0.07
   7  -3   2    0.71    0.10
   7  -3   2    0.73    0.07
  -8   3  -2    0.40    0.07
  -8   3  -2    0.32    0.07
  -8   3  -2    0.23    0.07
   8  -3   2    0.27    0.06
   8  -3   2    0.11    0.08
   8  -3   2    0.38    0.06
  -9   3  -2    0.06    0.06
  -9   3  -2    0.11    0.05
  -9   3  -2    0.02    0.07
   9  -3   2   -0.06    0.07
   8   2  -2    0.05    0.05
   8   2  -2   -0.05    0.08
  -8  -2   2    0.02    0.06
  -8  -2   2    0.00    0.05
  -8  -2   2   -0.06    0.05
   7   2  -2    0.08    0.05
   7   2  -2    0.07    0.04
   7   2  -2    0.21    0.09
   7   2  -2    0.09    0.04
  -7  -2   2    0.08    0.06
  -7  -2   2    0.06    0.05
  -7  -2   2    0.07    0.06
   6   2  -2    0.19    0.07
   6   2  -2    0.10    0.04
  -6  -2   2    0.07    0.05
  -6  -2   2    0.02    0.05
  -6  -2   2    0.14    0.05
   5   2  -2    0.96    0.46
   5   2  -2    1.12    0.07
   5   2  -2    1.11    0.10
  -5  -2   2    1.25    0.09
  -5  -2   2    1.07    0.44
  -5  -2   2    1.12    0.09
  -5  -2   2    1.02    0.08
  -5  -2   2    1.77    0.51
  -5  -2   2    1.11    0.05
  -5  -2   2    1.35    0.49
   4   2  -2   11.31    0.91
   4   2  -2    9.00    0.89
   4   2  -2   10.67    0.89
   4   2  -2    9.20    0.25
   4   2  -2    9.35    0.25
  -4  -2   2    9.50    0.27
  -4  -2   2    9.14    0.26
  -4  -2   2    9.10    0.23
  -4  -2   2    9.45    0.96
  -4  -2   2    9.22    0.84
  -4  -2   2    9.36    0.28
  -4  -2   2   10.42    0.93
  -4  -2   2    9.04    0.27
   3   2  -2    5.21    0.17
   3   2  -2    4.88    0.15
   3   2  -2    4.79    0.57
   3   2  -2    4.36    0.53
   3   2  -2    4.38    0.55
   3   2  -2    4.98    0.15
  -3  -2   2    5.09    0.15
  -3  -2   2    4.63    0.57
  -3  -2   2    5.22    0.17
  -3  -2   2    4.52    0.54
  -3  -2   2    5.21    0.17
  -3  -2   2    5.11    0.16
  -3  -2   2    5.36    0.57
   2   2  -2    1.61    0.06
   2   2  -2    1.43    0.07
   2   2  -2    1.44    1.17
   2   2  -2    1.79    0.32
   2   2  -2    2.32    1.31
   2   2  -2    1.90    0.33
   2   2  -2    1.52    0.33
   2   2  -2    1.53    0.07
  -2  -2   2    1.53    0.07
  -2  -2   2    2.29    1.11
  -2  -2   2    1.54    0.07
  -2  -2   2    1.73    0.07
  -2  -2   2    1.67    0.07
  -2  -2   2    2.05    1.31
  -2  -2   2    2.14    0.35
  -2  -2   2    1.53    0.06
  -2  -2   2    0.94    0.26
  -2  -2   2    2.00    0.35
   1   2  -2    9.81    0.70
   1   2  -2    9.31    0.24
   1   2  -2    9.56    0.24
   1   2  -2   11.02    1.99
   1   2  -2   10.27    0.63
   1   2  -2    9.41    0.62
   1   2  -2   10.44    1.75
  -1  -2   2   10.13    0.25
  -1  -2   2    9.39    0.68
  -1  -2   2    8.45    1.76
  -1  -2   2    9.70    0.63
   0   2  -2   57.05    1.71
   0   2  -2   58.19    2.14
   0   2  -2   59.02    3.24
   0  -2   2   59.36    3.19
   0  -2   2   57.52    3.67
   0  -2   2   57.85    1.70
   0  -2   2   58.10    2.14
   0  -2   2   58.52    1.79
  -1   2  -2   76.82    2.08
  -1   2  -2   74.99    3.74
  -1   2  -2   74.22    3.61
  -1   2  -2   72.72    2.02
   1  -2   2   75.49    2.05
   1  -2   2   76.87    3.64
  -2   2  -2    9.10    0.22
  -2   2  -2    8.72    0.48
  -2   2  -2    9.00    0.22
  -2   2  -2    8.91    0.22
  -2   2  -2    9.79    1.41
  -2   2  -2    8.91    0.22
  -2   2  -2    8.90    0.24
  -2   2  -2    8.33    0.49
  -2   2  -2    8.14    0.51
  -2   2  -2    8.38    1.35
  -2   2  -2    9.13    0.22
  -2   2  -2    9.04    0.21
   2  -2   2    9.30    0.25
   2  -2   2    9.77    0.49
   2  -2   2    8.94    0.52
   2  -2   2    9.00    0.23
   2  -2   2    9.19    0.22
   2  -2   2    8.34    0.49
   2  -2   2    8.73    0.20
   2  -2   2    9.54    1.39
   2  -2   2    9.20    0.22
   2  -2   2    8.83    1.32
  -3   2  -2   17.76    0.41
  -3   2  -2   17.59    0.41
  -3   2  -2   17.08    0.97
  -3   2  -2   18.57    0.45
  -3   2  -2   17.25    0.76
  -3   2  -2   16.90    2.01
  -3   2  -2   18.15    0.80
  -3   2  -2   13.89    1.84
   3  -2   2   17.32    2.00
   3  -2   2   17.72    0.44
   3  -2   2   17.93    0.41
   3  -2   2   17.23    0.76
   3  -2   2   17.73    0.42
   3  -2   2   17.45    0.78
   3  -2   2   18.45    2.03
   3  -2   2   17.54    0.84
   3  -2   2   18.28    0.39
  -4   2  -2   21.87    0.49
  -4   2  -2   21.04    0.54
  -4   2  -2   21.38    0.50
  -4   2  -2   20.88    0.52
  -4   2  -2   20.98    0.93
  -4   2  -2   19.92    1.00
  -4   2  -2   22.10    0.50
  -4   2  -2   22.24    1.00
   4  -2   2   21.57    0.98
   4  -2   2   21.88    0.53
   4  -2   2   21.48    0.97
   4  -2   2   21.65    0.51
   4  -2   2   23.14    1.07
   4  -2   2   22.56    0.55
   4  -2   2   21.32    0.50
  -5   2  -2    0.83    0.28
  -5   2  -2    0.49    0.05
  -5   2  -2    0.49    0.06
  -5   2  -2    0.12    0.21
  -5   2  -2    0.47    0.23
  -5   2  -2    0.50    0.04
   5  -2   2    0.45    0.07
   5  -2   2    0.62    0.23
   5  -2   2    0.54    0.08
   5  -2   2    0.46    0.05
   5  -2   2    0.31    0.21
   5  -2   2    0.50    0.24
   5  -2   2    0.52    0.05
   5  -2   2    0.62    0.05
  -6   2  -2    1.50    0.08
  -6   2  -2    1.15    0.32
  -6   2  -2    1.46    0.11
  -6   2  -2    2.51    0.45
  -6   2  -2    1.60    0.08
   6  -2   2    1.69    0.09
   6  -2   2    1.57    0.41
   6  -2   2    1.68    0.09
   6  -2   2    1.55    0.12
   6  -2   2    2.20    0.42
  -7   2  -2    0.56    0.06
  -7   2  -2    0.50    0.08
   7  -2   2    0.55    0.06
   7  -2   2    0.47    0.06
   7  -2   2    0.50    0.10
  -8   2  -2    0.06    0.04
  -8   2  -2    0.08    0.07
   8  -2   2    0.10    0.08
   8  -2   2    0.05    0.04
  -9   2  -2    0.03    0.06
  -9   2  -2   -0.06    0.06
  -9   2  -2    0.04    0.04
   9  -2   2    0.06    0.08
   9   1  -2   -0.03    0.05
   9   1  -2    0.05    0.08
  -9  -1   2    0.04    0.08
  -9  -1   2   -0.06    0.06
  -9  -1   2    0.06    0.06
   8   1  -2    0.03    0.07
   8   1  -2    0.10    0.04
   8   1  -2    0.12    0.06
  -8  -1   2    0.10    0.06
  -8  -1   2    0.07    0.06
   7   1  -2    0.63    0.06
   7   1  -2    0.71    0.11
   7   1  -2    0.51    0.07
   7   1  -2    0.51    0.05
  -7  -1   2    0.45    0.08
  -7  -1   2    0.50    0.07
   6   1  -2    0.18    0.20
   6   1  -2    0.68    0.07
   6   1  -2    0.72    0.44
   6   1  -2    0.56    0.06
   6   1  -2    0.52    0.08
   6   1  -2    0.56    0.06
  -6  -1   2    1.06    0.44
  -6  -1   2    0.42    0.07
  -6  -1   2    0.59    0.07
  -6  -1   2    0.58    0.07
  -6  -1   2    0.74    0.45
   5   1  -2    0.33    0.29
   5   1  -2    0.01    0.04
   5   1  -2    0.07    0.03
   5   1  -2   -0.01    0.02
  -5  -1   2   -0.19    0.26
  -5  -1   2    0.03    0.03
  -5  -1   2    0.04    0.01
  -5  -1   2    0.15    0.23
  -5  -1   2   -0.01    0.03
  -5  -1   2    0.11    0.25
  -5  -1   2   -0.02    0.03
   4   1  -2   -0.15    0.20
   4   1  -2    0.04    0.03
   4   1  -2   -0.12    0.20
   4   1  -2    0.07    0.03
   4   1  -2    0.04    0.03
   4   1  -2    0.03    0.18
   4   1  -2    0.03    0.04
   4   1  -2    0.05    0.03
  -4  -1   2    0.03    0.03
  -4  -1   2    0.05    0.03
  -4  -1   2    0.26    0.23
  -4  -1   2   -0.03    0.16
  -4  -1   2    0.10    0.04
  -4  -1   2    0.08    0.01
  -4  -1   2    0.10    0.22
   3   1  -2   11.98    0.30
   3   1  -2   12.13    0.29
   3   1  -2    9.48    2.25
   3   1  -2   12.05    0.80
   3   1  -2   12.18    0.81
   3   1  -2   12.74    0.31
   3   1  -2   12.27    0.31
   3   1  -2    7.80    1.91
   3   1  -2   12.52    0.88
  -3  -1   2   12.12    0.80
  -3  -1   2   11.80    0.30
  -3  -1   2   10.95    0.85
  -3  -1   2   12.72    2.47
  -3  -1   2   12.11    0.31
  -3  -1   2   19.90    2.83
  -3  -1   2   11.67    0.31
  -3  -1   2   11.43    0.30
  -3  -1   2   12.58    0.81
   2   1  -2    0.13    0.85
   2   1  -2    0.24    0.03
   2   1  -2    1.94    1.04
   2   1  -2    0.20    0.14
   2   1  -2    0.31    0.17
   2   1  -2    0.22    0.03
   2   1  -2    0.21    0.03
   2   1  -2    0.33    0.20
   2   1  -2    0.21    0.03
  -2  -1   2    0.20    0.03
  -2  -1   2    0.14    0.15
  -2  -1   2    0.19    0.03
  -2  -1   2    0.39    0.17
  -2  -1   2    0.22    0.03
  -2  -1   2    0.26    0.03
  -2  -1   2   -0.58    0.77
  -2  -1   2    0.30    0.82
  -2  -1   2    0.45    0.22
   1   1  -2  484.35   13.70
   1   1  -2  485.24   13.34
  -1  -1   2  484.25   13.30
  -1  -1   2  490.25   13.76
   0   1  -2   26.22    1.95
   0   1  -2   27.62    0.88
   0   1  -2   28.15    0.91
   0   1  -2   27.65    1.73
   0  -1   2   27.11    0.97
   0  -1   2   28.25    1.96
   0  -1   2   27.52    0.90
  -1   1  -2   45.93    1.22
  -1   1  -2   46.05    2.13
   1  -1   2   45.66    1.20
   1  -1   2   46.33    2.12
  -2   1  -2   19.51    0.74
  -2   1  -2   19.82    1.86
  -2   1  -2   23.15    1.49
  -2   1  -2   20.26    0.70
  -2   1  -2   20.70    0.67
   2  -1   2   20.84    0.67
   2  -1   2   20.07    0.71
   2  -1   2   21.14    1.48
   2  -1   2   19.80    0.67
   2  -1   2   19.52    1.55
  -3   1  -2   24.32    1.97
  -3   1  -2   24.17    0.58
  -3   1  -2   24.54    0.55
  -3   1  -2   23.34    0.83
  -3   1  -2   23.65    0.90
  -3   1  -2   26.10    1.94
  -3   1  -2   23.98    0.85
   3  -1   2   24.27    0.86
   3  -1   2   23.27    2.10
   3  -1   2   23.51    0.85
   3  -1   2   26.43    2.04
   3  -1   2   23.28    0.91
  -4   1  -2   10.98    0.30
  -4   1  -2   10.97    0.26
  -4   1  -2   11.08    0.27
  -4   1  -2   11.22    0.27
  -4   1  -2   11.82    0.67
  -4   1  -2   11.01    0.32
  -4   1  -2   10.61    0.61
  -4   1  -2   11.39    0.28
   4  -1   2   10.86    0.35
   4  -1   2   11.16    0.64
   4  -1   2   11.06    0.62
   4  -1   2   11.23    0.27
   4  -1   2   11.15    0.29
   4  -1   2    9.92    0.66
   4  -1   2   11.05    0.27
  -5   1  -2   13.31    0.33
  -5   1  -2   13.19    0.33
  -5   1  -2   13.24    0.37
  -5   1  -2   13.93    0.33
  -5   1  -2   12.54    0.80
  -5   1  -2   13.67    0.84
  -5   1  -2   13.17    0.77
   5  -1   2   13.61    0.33
   5  -1   2   13.70    0.34
   5  -1   2   13.33    0.34
   5  -1   2   12.87    0.39
   5  -1   2   13.98    0.83
   5  -1   2   13.67    0.87
   5  -1   2   13.21    0.80
  -6   1  -2    0.43    0.25
  -6   1  -2    0.33    0.05
  -6   1  -2    0.29    0.05
  -6   1  -2    0.41    0.05
  -6   1  -2    0.28    0.28
  -6   1  -2    0.30    0.07
   6  -1   2    0.40    0.08
   6  -1   2   -0.16    0.26
   6  -1   2    0.21    0.20
   6  -1   2    0.37    0.05
   6  -1   2    0.38    0.05
  -7   1  -2    0.00    0.05
  -7   1  -2    0.01    0.03
  -7   1  -2   -0.05    0.03
   7  -1   2    0.06    0.06
   7  -1   2   -0.02    0.03
  -8   1  -2    0.02    0.05
  -8   1  -2    0.01    0.04
  -8   1  -2   -0.07    0.04
   8  -1   2    0.05    0.07
   8  -1   2    0.04    0.04
  -9   1  -2   -0.03    0.06
  -9   1  -2    0.04    0.04
   9   0  -2    0.11    0.09
   9   0  -2    0.01    0.04
   9   0  -2    0.04    0.06
  -9   0   2    0.01    0.06
  -9   0   2   -0.02    0.05
  -9   0   2    0.05    0.07
   8   0  -2    0.06    0.04
   8   0  -2    0.11    0.07
   8   0  -2    0.09    0.04
  -8   0   2    0.17    0.07
  -8   0   2    0.13    0.06
  -8   0   2    0.11    0.07
   7   0  -2    0.20    0.06
   7   0  -2    0.15    0.07
   7   0  -2    0.16    0.04
   7   0  -2    0.18    0.04
  -7   0   2    0.11    0.06
  -7   0   2    0.15    0.05
  -7   0   2    0.24    0.06
   6   0  -2    0.01    0.03
   6   0  -2    0.00    0.03
   6   0  -2    0.04    0.04
   6   0  -2    0.04    0.05
  -6   0   2   -0.07    0.15
  -6   0   2    0.05    0.04
  -6   0   2    0.09    0.04
  -6   0   2    0.05    0.05
  -6   0   2   -0.12    0.31
   5   0  -2    9.05    0.26
   5   0  -2    8.99    0.24
   5   0  -2    8.45    0.85
   5   0  -2    8.05    0.87
   5   0  -2    9.05    0.37
   5   0  -2    8.10    0.95
   5   0  -2    9.12    0.24
  -5   0   2    9.12    0.26
  -5   0   2    8.26    0.84
  -5   0   2    7.84    0.83
  -5   0   2    9.20    0.27
  -5   0   2    9.21    0.26
  -5   0   2    8.98    0.28
  -5   0   2    9.41    0.86
   4   0  -2   25.73    1.27
   4   0  -2   25.24    0.60
   4   0  -2   25.15    1.27
   4   0  -2   26.53    1.43
  -4   0   2   25.08    1.32
  -4   0   2   25.53    1.37
  -4   0   2   22.81    1.22
  -4   0   2   24.33    0.58
  -4   0   2   25.27    0.60
   3   0  -2    0.04    0.16
   3   0  -2    0.21    0.04
   3   0  -2    0.17    0.17
   3   0  -2    0.15    1.17
   3   0  -2    0.67    0.27
   3   0  -2    0.45    0.04
   3   0  -2    0.33    0.03
   3   0  -2    0.32    0.03
   3   0  -2   -0.07    0.90
  -3   0   2    1.38    1.05
  -3   0   2    0.26    0.04
  -3   0   2    0.03    0.18
  -3   0   2    0.30    0.04
  -3   0   2   -0.96    0.87
  -3   0   2    0.19    0.15
  -3   0   2    0.36    0.04
  -3   0   2    0.27    0.04
  -3   0   2    0.36    0.21
   2   0  -2    0.83    0.05
   2   0  -2    0.88    0.75
   2   0  -2    0.96    0.84
   2   0  -2    0.77    0.04
   2   0  -2    0.73    0.20
   2   0  -2    0.67    0.24
   2   0  -2    0.81    0.20
   2   0  -2    0.84    0.05
   2   0  -2    0.74    0.04
  -2   0   2    0.73    0.05
  -2   0   2    2.25    1.01
  -2   0   2    1.07    0.23
  -2   0   2    0.60    0.22
  -2   0   2    0.47    0.73
  -2   0   2    0.83    0.25
  -2   0   2    0.73    0.04
  -2   0   2    0.71    0.04
  -2   0   2    0.70    0.04
  -2   0   2    0.74    0.02
   1   0  -2   47.26    1.38
   1   0  -2   46.04    1.37
   1   0  -2   44.39    2.56
   1   0  -2   47.19    2.78
  -1   0   2   46.32    2.66
  -1   0   2   45.98    1.38
  -1   0   2   46.17    2.79
  -1   0   2   47.30    1.47
  -1   0   2   46.85    1.38
   0   0  -2    0.12    0.02
   0   0  -2   -0.10    0.22
   0   0  -2   -0.06    0.25
   0   0  -2    0.09    0.01
   0   0  -2    0.13    0.02
   0   0  -2    0.11    0.06
   0   0  -2    0.07    0.04
   0   0  -2    0.10    0.01
   0   0  -2    0.09    0.01
   0   0   2    0.07    0.01
   0   0   2    0.25    0.26
   0   0   2    0.09    0.05
   0   0   2    0.16    0.06
   0   0   2    0.39    0.25
   0   0   2    0.12    0.07
   0   0   2    0.14    0.01
   0   0   2    0.09    0.01
   0   0   2    0.09    0.02
   0   0   2    0.10    0.02
  -1   0  -2    8.09    0.20
  -1   0  -2    7.92    0.19
  -1   0  -2    7.94    0.20
  -1   0  -2    7.49    0.20
   1   0   2    7.53    0.19
   1   0   2    7.87    0.20
   1   0   2    7.99    0.20
  -2   0  -2   73.19    1.76
  -2   0  -2   75.02    1.76
  -2   0  -2   75.74    2.63
  -2   0  -2   75.32    2.55
   2   0   2   74.42    1.77
   2   0   2   76.76    2.62
   2   0   2   73.98    2.69
   2   0   2   76.63    1.78
  -3   0  -2   18.79    0.42
  -3   0  -2   18.96    0.46
  -3   0  -2   19.26    0.45
  -3   0  -2   18.23    0.74
  -3   0  -2   19.04    0.42
  -3   0  -2   18.57    0.71
  -3   0  -2   19.01    0.42
  -3   0  -2   19.41    0.47
  -3   0  -2   19.10    0.71
   3   0   2   18.18    0.71
   3   0   2   18.87    0.72
   3   0   2   19.27    0.79
   3   0   2   18.68    0.42
   3   0   2   19.30    0.48
  -4   0  -2    2.48    0.08
  -4   0  -2    2.29    0.11
  -4   0  -2    2.02    0.30
  -4   0  -2    2.63    0.30
  -4   0  -2    2.28    0.08
  -4   0  -2    2.52    0.10
  -4   0  -2    2.76    0.32
  -4   0  -2    2.32    0.08
   4   0   2    2.23    0.10
   4   0   2    2.58    0.32
   4   0   2    2.49    0.33
   4   0   2    2.33    0.08
   4   0   2    2.73    0.34
   4   0   2    2.50    0.10
   4   0   2    2.46    0.13
  -5   0  -2    0.65    0.26
  -5   0  -2    0.56    0.07
  -5   0  -2    0.77    0.25
  -5   0  -2    0.65    0.05
  -5   0  -2    0.73    0.05
  -5   0  -2    0.66    0.06
  -5   0  -2    0.78    0.05
  -5   0  -2    1.00    0.28
   5   0   2    0.75    0.05
   5   0   2    0.74    0.06
   5   0   2    0.90    0.30
   5   0   2    0.60    0.23
   5   0   2    0.65    0.05
   5   0   2    0.18    0.20
   5   0   2    0.51    0.08
  -6   0  -2    1.54    0.09
  -6   0  -2    1.68    0.09
  -6   0  -2    1.80    0.13
  -6   0  -2    1.49    0.08
  -6   0  -2    1.73    0.09
   6   0   2    1.63    0.13
   6   0   2    1.59    0.08
  -7   0  -2   -0.03    0.05
  -7   0  -2    0.03    0.03
  -7   0  -2    0.07    0.05
   7   0   2    0.05    0.03
   7   0   2    0.07    0.07
  -8   0  -2   -0.07    0.03
  -8   0  -2   -0.04    0.05
  -8   0  -2    0.11    0.06
   8   0   2   -0.06    0.07
   9  -1  -2    0.04    0.05
   9  -1  -2    0.00    0.03
   9  -1  -2    0.03    0.07
  -9   1   2   -0.08    0.04
  -9   1   2    0.08    0.06
  -9   1   2    0.03    0.06
   8  -1  -2    0.06    0.06
   8  -1  -2   -0.04    0.03
   8  -1  -2    0.00    0.03
  -8   1   2    0.02    0.05
  -8   1   2    0.01    0.05
  -8   1   2   -0.03    0.05
   7  -1  -2    0.24    0.06
   7  -1  -2    0.22    0.05
   7  -1  -2    0.22    0.04
   7  -1  -2    0.08    0.06
  -7   1   2    0.20    0.06
  -7   1   2    0.21    0.07
  -7   1   2    0.14    0.06
   6  -1  -2    0.47    0.05
   6  -1  -2    0.14    0.28
   6  -1  -2    0.04    0.34
   6  -1  -2    0.57    0.05
   6  -1  -2    0.50    0.06
   6  -1  -2    0.56    0.07
   6  -1  -2    0.74    0.36
  -6   1   2    0.46    0.06
  -6   1   2    0.19    0.34
  -6   1   2    0.75    0.38
  -6   1   2    0.47    0.35
  -6   1   2    0.58    0.06
  -6   1   2    0.55    0.07
   5  -1  -2    3.35    0.13
   5  -1  -2    3.35    0.14
   5  -1  -2    3.47    0.12
   5  -1  -2    4.01    0.62
   5  -1  -2    2.86    0.52
   5  -1  -2    3.26    0.17
   5  -1  -2    3.33    0.12
   5  -1  -2    3.92    0.59
   5  -1  -2    3.25    0.14
  -5   1   2    3.34    0.59
  -5   1   2    3.52    0.14
  -5   1   2    3.32    0.13
  -5   1   2    2.93    0.51
  -5   1   2    2.97    0.49
  -5   1   2    3.39    0.14
  -5   1   2    3.40    0.13
   4  -1  -2   40.65    1.74
   4  -1  -2   41.94    1.73
   4  -1  -2   43.71    1.92
  -4   1   2   41.84    1.78
  -4   1   2   43.39    1.71
  -4   1   2   42.47    1.87
   3  -1  -2   82.77    2.58
   3  -1  -2   85.95    5.20
   3  -1  -2   91.54    2.79
   3  -1  -2   87.55    2.62
   3  -1  -2   88.33    5.50
  -3   1   2   85.58    2.58
  -3   1   2   86.33    5.48
  -3   1   2   84.26    2.74
  -3   1   2   85.53    5.25
  -3   1   2   87.48    2.65
   2  -1  -2  986.75   25.44
   2  -1  -2  975.98   24.92
  -2   1   2  983.94   25.08
  -2   1   2  979.78   25.39
   1  -1  -2  158.85    3.70
   1  -1  -2  149.04    3.86
   1  -1  -2  152.78    5.54
   1  -1  -2  152.65    6.67
  -1   1   2  154.38    3.72
  -1   1   2  149.54    3.64
  -1   1   2  154.18    5.48
  -1   1   2  152.68    5.65
   0  -1  -2   47.61    1.29
   0  -1  -2   48.86    1.27
   0  -1  -2   48.07    2.22
   0  -1  -2   48.38    2.33
   0   1   2   48.65    2.20
   0   1   2   47.72    2.33
   0   1   2   48.27    1.27
   0   1   2   46.90    1.28
  -1  -1  -2    5.76    0.13
  -1  -1  -2    5.42    0.30
  -1  -1  -2    5.94    0.16
  -1  -1  -2    5.79    0.13
  -1  -1  -2    5.39    0.25
  -1  -1  -2    5.82    0.13
  -1  -1  -2    5.89    0.16
  -1  -1  -2    5.21    0.67
  -1  -1  -2    5.56    0.13
  -1  -1  -2    5.37    0.15
  -1  -1  -2    5.86    0.29
   1   1   2    5.55    0.16
   1   1   2    5.90    0.27
   1   1   2    5.87    0.13
   1   1   2    6.93    0.71
   1   1   2    5.57    0.16
   1   1   2    5.59    0.15
   1   1   2    6.10    0.26
   1   1   2    5.82    0.68
  -2  -1  -2  105.55    4.03
  -2  -1  -2  104.48    2.54
   2   1   2  104.20    3.85
   2   1   2  104.83    2.54
  -3  -1  -2    2.84    0.08
  -3  -1  -2    2.72    0.08
  -3  -1  -2    2.53    0.11
  -3  -1  -2    2.31    0.27
  -3  -1  -2    2.73    0.08
  -3  -1  -2    3.12    0.29
  -3  -1  -2    2.83    0.29
  -3  -1  -2    2.76    0.10
   3   1   2    2.53    0.12
   3   1   2    2.66    0.10
   3   1   2    2.78    0.08
   3   1   2    2.92    0.31
   3   1   2    2.56    0.28
   3   1   2    2.65    0.10
   3   1   2    3.03    0.31
  -4  -1  -2    6.91    0.18
  -4  -1  -2    6.84    0.20
  -4  -1  -2    6.43    0.52
  -4  -1  -2    6.90    0.54
  -4  -1  -2    6.83    0.18
  -4  -1  -2    7.14    0.18
  -4  -1  -2    6.84    0.52
  -4  -1  -2    6.96    0.23
   4   1   2    7.23    0.58
   4   1   2    6.72    0.21
   4   1   2    6.52    0.54
   4   1   2    6.56    0.23
   4   1   2    5.73    0.18
   4   1   2    7.59    0.54
  -5  -1  -2    1.30    0.07
  -5  -1  -2    1.35    0.08
  -5  -1  -2    1.24    0.07
  -5  -1  -2    1.86    0.40
  -5  -1  -2    1.16    0.07
  -5  -1  -2    1.14    0.09
  -5  -1  -2    1.42    0.35
   5   1   2    1.25    0.35
   5   1   2    1.23    0.07
   5   1   2    1.34    0.11
   5   1   2    1.42    0.36
  -6  -1  -2    0.35    0.06
  -6  -1  -2    0.34    0.07
  -6  -1  -2    0.35    0.05
  -6  -1  -2    0.39    0.05
   6   1   2    0.26    0.08
   6   1   2    0.42    0.05
  -7  -1  -2    0.54    0.06
  -7  -1  -2    0.59    0.07
  -7  -1  -2    0.70    0.10
   7   1   2    0.51    0.11
  -8  -1  -2    0.09    0.06
  -8  -1  -2    0.06    0.07
  -8  -1  -2    0.17    0.06
   8   1   2    0.01    0.08
  10  -2  -2    0.24    0.07
  10  -2  -2    0.13    0.09
 -10   2   2    0.26    0.08
 -10   2   2    0.38    0.12
 -10   2   2    0.33    0.09
   9  -2  -2    0.07    0.05
   9  -2  -2    0.07    0.04
   9  -2  -2   -0.01    0.07
  -9   2   2    0.13    0.06
  -9   2   2    0.01    0.06
   8  -2  -2    0.32    0.05
   8  -2  -2    0.25    0.07
   8  -2  -2    0.37    0.07
  -8   2   2    0.34    0.08
   7  -2  -2    0.57    0.08
   7  -2  -2    0.80    0.06
   7  -2  -2    0.71    0.07
   7  -2  -2    0.36    0.49
   7  -2  -2    0.35    0.40
   7  -2  -2    0.63    0.07
  -7   2   2    0.58    0.08
  -7   2   2    0.59    0.08
  -7   2   2    0.83    0.38
  -7   2   2    0.72    0.47
  -7   2   2    0.56    0.07
   6  -2  -2    0.10    0.05
   6  -2  -2    0.13    0.05
   6  -2  -2    0.02    0.20
   6  -2  -2    0.21    0.32
   6  -2  -2    0.02    0.32
   6  -2  -2    0.11    0.04
  -6   2   2    0.14    0.05
  -6   2   2    0.14    0.05
  -6   2   2    0.28    0.31
  -6   2   2    0.06    0.04
  -6   2   2   -0.03    0.18
  -6   2   2   -0.18    0.30
   5  -2  -2   18.73    0.48
   5  -2  -2   18.29    0.45
   5  -2  -2   18.71    0.46
   5  -2  -2   18.05    1.15
   5  -2  -2   20.06    1.23
   5  -2  -2   18.53    0.48
   5  -2  -2   17.56    1.24
   5  -2  -2   19.14    0.47
   5  -2  -2   18.49    0.47
   5  -2  -2   18.95    0.41
  -5   2   2   18.33    1.14
  -5   2   2   19.21    1.22
  -5   2   2   18.44    0.48
  -5   2   2   19.66    1.28
  -5   2   2   18.97    0.47
  -5   2   2   18.56    0.47
  -5   2   2   19.06    0.46
   4  -2  -2   73.45    2.43
   4  -2  -2   67.63    2.56
   4  -2  -2   69.19    2.43
  -4   2   2   69.19    2.42
  -4   2   2   69.12    2.53
  -4   2   2   69.77    2.37
   3  -2  -2   62.20    4.70
   3  -2  -2   61.18    2.06
   3  -2  -2   58.92    4.44
   3  -2  -2   61.94    2.09
  -3   2   2   64.46    2.23
  -3   2   2   62.62    2.06
  -3   2   2   60.69    4.66
  -3   2   2   63.53    2.14
  -3   2   2   65.14    4.59
   2  -2  -2   10.48    0.63
   2  -2  -2   10.81    1.83
   2  -2  -2   10.83    0.27
   2  -2  -2   10.62    0.26
   2  -2  -2   10.51    0.68
   2  -2  -2   10.86    0.66
   2  -2  -2    9.63    1.74
   2  -2  -2   10.75    0.27
  -2   2   2   10.30    0.27
  -2   2   2   10.58    0.27
  -2   2   2   11.87    0.68
  -2   2   2   10.46    0.26
  -2   2   2   10.41    0.26
  -2   2   2   10.74    0.65
  -2   2   2   11.72    1.82
  -2   2   2   11.86    1.71
  -2   2   2   10.06    0.67
  -2   2   2   10.52    0.26
   1  -2  -2    4.68    0.38
   1  -2  -2    5.24    0.14
   1  -2  -2    4.88    0.40
   1  -2  -2    3.79    1.08
   1  -2  -2    5.16    0.14
   1  -2  -2    6.57    1.16
   1  -2  -2    5.28    0.13
   1  -2  -2    5.59    0.15
   1  -2  -2    5.17    0.14
   1  -2  -2    5.25    0.40
  -1   2   2    4.99    0.14
  -1   2   2    3.91    1.17
  -1   2   2    5.00    0.14
  -1   2   2    4.51    0.44
  -1   2   2    5.21    0.12
  -1   2   2    5.01    0.41
  -1   2   2    5.03    0.37
  -1   2   2    5.17    0.13
  -1   2   2    5.08    0.15
  -1   2   2    5.87    1.24
   0  -2  -2  157.46    5.68
   0  -2  -2  156.68    5.77
   0  -2  -2  153.83    3.74
   0  -2  -2  156.42    3.80
   0   2   2  156.67    3.75
   0   2   2  156.74    5.72
   0   2   2  156.33    3.77
   0   2   2  158.51    5.73
  -1  -2  -2    1.31    0.21
  -1  -2  -2    1.54    0.20
  -1  -2  -2    1.42    0.05
  -1  -2  -2    1.43    0.07
  -1  -2  -2    1.37    0.68
  -1  -2  -2    1.65    0.22
  -1  -2  -2    0.91    0.66
  -1  -2  -2    1.42    0.07
  -1  -2  -2    1.41    0.05
  -1  -2  -2    1.31    0.05
   1   2   2    1.36    0.07
   1   2   2    1.53    0.22
   1   2   2    1.75    0.71
   1   2   2    1.42    0.05
   1   2   2    1.50    0.07
   1   2   2    1.46    0.19
   1   2   2    1.46    0.64
  -2  -2  -2   31.93    1.13
  -2  -2  -2   29.76    1.09
  -2  -2  -2   33.16    1.20
  -2  -2  -2   32.09    1.22
  -2  -2  -2   32.93    0.71
   2   2   2   33.02    1.12
   2   2   2   31.14    1.09
  -3  -2  -2    0.76    0.06
  -3  -2  -2    0.80    0.05
  -3  -2  -2    0.76    0.05
  -3  -2  -2    0.83    0.04
  -3  -2  -2    1.22    0.30
  -3  -2  -2    0.64    0.21
   3   2   2    0.78    0.07
   3   2   2    1.01    0.06
   3   2   2    0.61    0.20
   3   2   2    0.74    0.05
  -4  -2  -2    0.87    0.07
  -4  -2  -2    1.84    0.36
  -4  -2  -2    0.97    0.06
  -4  -2  -2    1.16    0.06
  -4  -2  -2    1.01    0.08
  -4  -2  -2    1.20    0.33
  -4  -2  -2    0.93    0.26
  -4  -2  -2    1.12    0.06
   4   2   2    0.37    0.22
   4   2   2    1.10    0.07
   4   2   2    0.98    0.29
   4   2   2    1.03    0.09
   4   2   2    0.95    0.06
  -5  -2  -2    1.94    0.35
  -5  -2  -2    1.50    0.09
  -5  -2  -2    1.62    0.08
  -5  -2  -2    1.58    0.08
  -5  -2  -2    1.60    0.12
  -5  -2  -2    0.70    0.35
  -5  -2  -2    1.53    0.09
   5   2   2    1.71    0.13
   5   2   2    2.53    0.52
  -6  -2  -2    0.97    0.07
  -6  -2  -2    1.11    0.08
  -6  -2  -2    0.72    0.09
   6   2   2    0.98    0.12
   6   2   2    0.96    0.07
  -7  -2  -2    0.02    0.04
  -7  -2  -2   -0.01    0.04
  -7  -2  -2    0.07    0.07
   7   2   2    0.10    0.04
   7   2   2    0.06    0.07
  -8  -2  -2    0.05    0.04
  -8  -2  -2    0.01    0.06
   8   2   2    0.04    0.08
  10  -3  -2   -0.08    0.07
  10  -3  -2    0.00    0.04
  10  -3  -2    0.04    0.06
 -10   3   2   -0.05    0.06
 -10   3   2    0.04    0.07
 -10   3   2   -0.05    0.06
   9  -3  -2    0.02    0.05
   9  -3  -2    0.04    0.04
   9  -3  -2    0.03    0.07
  -9   3   2    0.14    0.07
  -9   3   2    0.04    0.06
  -9   3   2    0.16    0.07
   8  -3  -2    0.02    0.04
   8  -3  -2   -0.02    0.03
   8  -3  -2    0.03    0.05
  -8   3   2    0.01    0.05
  -8   3   2    0.04    0.06
   7  -3  -2    1.73    0.12
   7  -3  -2    1.41    0.10
   7  -3  -2    1.40    0.05
   7  -3  -2    1.78    0.58
   7  -3  -2    1.54    0.09
   7  -3  -2    1.14    0.51
  -7   3   2    1.67    0.54
  -7   3   2    1.67    0.11
  -7   3   2    1.41    0.11
  -7   3   2    1.37    0.11
  -7   3   2    1.06    0.46
   6  -3  -2    0.71    0.07
   6  -3  -2    1.00    0.41
   6  -3  -2    0.68    0.07
   6  -3  -2    0.52    0.38
   6  -3  -2    0.71    0.07
   6  -3  -2    0.61    0.04
   6  -3  -2    0.94    0.36
   6  -3  -2    0.70    0.06
  -6   3   2    0.70    0.45
  -6   3   2    1.57    0.50
  -6   3   2    0.68    0.07
  -6   3   2    0.56    0.37
  -6   3   2    0.69    0.07
  -6   3   2    0.65    0.07
   5  -3  -2    2.47    0.46
   5  -3  -2    2.20    0.09
   5  -3  -2    2.11    0.10
   5  -3  -2    2.13    0.10
   5  -3  -2    2.18    0.10
   5  -3  -2    1.62    0.44
   5  -3  -2    2.21    0.11
   5  -3  -2    1.63    0.45
   5  -3  -2    1.78    0.10
  -5   3   2    2.35    0.50
  -5   3   2    2.11    0.11
  -5   3   2    2.73    0.47
  -5   3   2    2.00    0.10
  -5   3   2    1.99    0.12
  -5   3   2    2.12    0.11
  -5   3   2    2.02    0.10
  -5   3   2    1.99    0.10
  -5   3   2    2.12    0.50
   4  -3  -2    5.48    0.18
   4  -3  -2    5.32    0.65
   4  -3  -2    4.62    0.72
   4  -3  -2    5.71    0.16
   4  -3  -2    5.32    0.16
   4  -3  -2    5.59    0.17
   4  -3  -2    4.98    0.62
   4  -3  -2    5.76    0.17
  -4   3   2    5.24    0.60
  -4   3   2    5.42    0.62
  -4   3   2    5.43    0.17
  -4   3   2    4.98    0.18
  -4   3   2    5.56    0.17
  -4   3   2    5.64    0.18
  -4   3   2    5.18    0.18
  -4   3   2    5.13    0.15
   3  -3  -2    5.66    0.17
   3  -3  -2    5.82    0.18
   3  -3  -2    5.30    0.58
   3  -3  -2    4.50    1.87
   3  -3  -2    5.39    0.56
   3  -3  -2    5.64    0.16
   3  -3  -2    6.44    0.57
   3  -3  -2    6.03    0.18
   3  -3  -2    5.85    0.17
   3  -3  -2    3.52    1.49
  -3   3   2    5.94    0.17
  -3   3   2    5.03    0.57
  -3   3   2    6.09    0.17
  -3   3   2    5.66    0.18
  -3   3   2    7.70    2.10
  -3   3   2    5.11    0.52
  -3   3   2    5.73    0.57
  -3   3   2    5.78    0.17
  -3   3   2    5.89    0.15
  -3   3   2    7.77    1.94
  -3   3   2    5.67    0.18
   2  -3  -2    1.66    0.30
   2  -3  -2    1.40    0.07
   2  -3  -2    1.33    0.07
   2  -3  -2    1.25    0.06
   2  -3  -2    1.28    0.07
   2  -3  -2    1.24    0.06
   2  -3  -2    0.87    0.28
   2  -3  -2    0.75    0.25
   2  -3  -2    3.12    1.23
   2  -3  -2    0.79    1.04
  -2   3   2    1.20    0.07
  -2   3   2    1.51    0.29
  -2   3   2    1.27    0.06
  -2   3   2    1.24    0.07
  -2   3   2    0.87    0.27
  -2   3   2    1.28    0.27
  -2   3   2    1.37    0.07
  -2   3   2    1.38    0.06
  -2   3   2    2.70    1.29
  -2   3   2    0.53    0.87
   1  -3  -2    0.62    1.04
   1  -3  -2    3.60    0.12
   1  -3  -2    3.37    0.39
   1  -3  -2    4.53    0.40
   1  -3  -2    2.14    1.07
   1  -3  -2    3.66    0.11
   1  -3  -2    3.52    0.12
   1  -3  -2    3.60    0.13
   1  -3  -2    3.68    0.11
   1  -3  -2    3.69    0.41
  -1   3   2    4.04    0.41
  -1   3   2    3.56    0.11
  -1   3   2    3.44    0.39
  -1   3   2    3.69    0.11
  -1   3   2    3.50    0.11
  -1   3   2    4.06    0.38
  -1   3   2    3.83    0.12
  -1   3   2    3.75    1.27
  -1   3   2    3.52    0.13
  -1   3   2    0.74    1.07
  -1   3   2    3.72    0.12
   0  -3  -2    1.40    0.06
   0  -3  -2    1.44    0.07
   0  -3  -2    1.26    0.23
   0  -3  -2    0.08    0.74
   0  -3  -2    1.45    0.06
   0  -3  -2    1.45    0.25
   0  -3  -2    1.41    0.07
   0  -3  -2    1.60    0.27
   0  -3  -2    1.44    0.06
   0  -3  -2    1.55    0.95
   0   3   2    1.99    0.93
   0   3   2    0.53    0.73
   0   3   2    1.40    0.06
   0   3   2    1.32    0.24
   0   3   2    1.45    0.05
   0   3   2    1.45    0.07
   0   3   2    1.17    0.22
   0   3   2    1.69    0.28
   0   3   2    1.46    0.06
   0   3   2    1.41    0.07
  -1  -3  -2    0.36    0.17
  -1  -3  -2    0.53    0.04
  -1  -3  -2    0.66    0.04
  -1  -3  -2    0.86    0.24
  -1  -3  -2    0.58    0.21
  -1  -3  -2    0.15    0.14
  -1  -3  -2    0.60    0.04
  -1  -3  -2    0.66    0.05
  -1  -3  -2    0.55    0.03
   1   3   2    0.62    0.17
   1   3   2    0.60    0.03
   1   3   2    0.57    0.04
   1   3   2    0.39    0.17
   1   3   2    0.71    0.05
   1   3   2    0.63    0.05
   1   3   2    0.53    0.04
  -2  -3  -2    0.08    0.16
  -2  -3  -2    0.15    0.03
  -2  -3  -2    0.18    0.04
  -2  -3  -2    0.17    0.03
  -2  -3  -2    0.18    0.03
  -2  -3  -2    0.13    0.15
  -2  -3  -2    0.11    0.16
  -2  -3  -2    0.18    0.03
  -2  -3  -2    0.04    0.10
   2   3   2    0.13    0.17
   2   3   2    0.16    0.17
   2   3   2    0.15    0.03
   2   3   2    0.15    0.03
   2   3   2    0.19    0.05
  -3  -3  -2    0.70    0.27
  -3  -3  -2    1.02    0.08
  -3  -3  -2    1.04    0.06
  -3  -3  -2    1.45    0.29
  -3  -3  -2    0.93    0.28
  -3  -3  -2    1.07    0.06
  -3  -3  -2    0.90    0.07
  -3  -3  -2    1.05    0.06
  -3  -3  -2    0.73    0.27
  -3  -3  -2    1.19    0.06
   3   3   2    1.02    0.07
   3   3   2    1.21    0.31
   3   3   2    1.01    0.28
   3   3   2    1.10    0.06
   3   3   2    0.95    0.09
  -4  -3  -2    2.90    0.12
  -4  -3  -2    3.03    0.50
  -4  -3  -2    3.09    0.13
  -4  -3  -2    3.09    0.16
  -4  -3  -2    3.11    0.47
  -4  -3  -2    3.21    0.12
  -4  -3  -2    3.20    0.12
  -4  -3  -2    2.91    0.48
  -4  -3  -2    3.18    0.51
   4   3   2    3.15    0.13
   4   3   2    3.09    0.17
  -5  -3  -2    2.13    0.14
  -5  -3  -2    1.96    0.09
  -5  -3  -2    1.91    0.10
   5   3   2    1.96    0.12
   5   3   2    1.88    0.15
  -6  -3  -2   -0.02    0.04
  -6  -3  -2    0.03    0.04
  -6  -3  -2   -0.04    0.03
  -6  -3  -2    0.00    0.06
   6   3   2    0.03    0.07
   6   3   2    0.03    0.04
  -7  -3  -2    0.06    0.05
  -7  -3  -2   -0.01    0.06
   7   3   2   -0.01    0.07
  10  -4  -2    0.02    0.06
  10  -4  -2    0.03    0.05
  10  -4  -2    0.01    0.08
 -10   4   2    0.08    0.08
 -10   4   2   -0.02    0.06
 -10   4   2   -0.09    0.06
   9  -4  -2    0.00    0.04
   9  -4  -2    0.03    0.06
   9  -4  -2    0.03    0.05
  -9   4   2    0.06    0.06
  -9   4   2   -0.03    0.05
  -9   4   2   -0.11    0.04
   8  -4  -2    0.10    0.06
   8  -4  -2    0.05    0.04
   8  -4  -2    0.04    0.05
  -8   4   2    0.02    0.06
  -8   4   2    0.04    0.05
   7  -4  -2    0.09    0.27
   7  -4  -2    0.08    0.02
   7  -4  -2    0.12    0.05
   7  -4  -2    0.16    0.05
   7  -4  -2    0.07    0.03
   7  -4  -2    0.14    0.42
  -7   4   2    0.25    0.38
  -7   4   2    0.24    0.30
  -7   4   2    0.02    0.05
  -7   4   2    0.08    0.05
  -7   4   2   -0.01    0.05
   6  -4  -2    1.58    0.10
   6  -4  -2    1.90    0.09
   6  -4  -2    2.09    0.59
   6  -4  -2    1.84    0.10
   6  -4  -2    1.25    0.56
   6  -4  -2    1.76    0.51
  -6   4   2    1.98    0.56
  -6   4   2    1.53    0.51
  -6   4   2    1.84    0.11
  -6   4   2    1.01    0.45
  -6   4   2    1.78    0.12
  -6   4   2    1.54    0.10
  -6   4   2    1.73    0.11
   5  -4  -2    5.50    0.72
   5  -4  -2    4.92    0.16
   5  -4  -2    4.86    0.17
   5  -4  -2    5.06    0.16
   5  -4  -2    3.97    0.63
   5  -4  -2    4.76    0.64
   5  -4  -2    4.70    0.17
  -5   4   2    4.20    0.71
  -5   4   2    4.79    0.18
  -5   4   2    4.92    0.65
  -5   4   2    4.62    0.18
  -5   4   2    4.73    0.17
  -5   4   2    4.67    0.19
  -5   4   2    5.04    0.16
  -5   4   2    5.35    0.69
   4  -4  -2   25.86    0.61
   4  -4  -2   24.74    1.33
   4  -4  -2   24.40    0.60
   4  -4  -2   26.01    1.50
   4  -4  -2   25.20    0.61
   4  -4  -2   25.48    1.36
  -4   4   2   23.20    1.34
  -4   4   2   24.98    0.59
  -4   4   2   25.80    1.50
  -4   4   2   25.99    0.57
  -4   4   2   24.87    0.60
  -4   4   2   25.67    1.33
   3  -4  -2   37.58    1.72
   3  -4  -2   39.76    1.67
   3  -4  -2   39.14    1.69
  -3   4   2   41.70    1.70
  -3   4   2   44.27    1.88
  -3   4   2   38.98    1.73
   2  -4  -2   12.34    0.90
   2  -4  -2   15.39    2.64
   2  -4  -2   12.64    0.33
   2  -4  -2   12.32    0.32
   2  -4  -2   12.65    0.32
   2  -4  -2   12.61    0.84
   2  -4  -2   13.25    0.84
   2  -4  -2   14.03    2.50
   2  -4  -2   12.71    0.34
  -2   4   2   12.24    0.89
  -2   4   2   12.89    0.32
  -2   4   2   12.42    0.33
  -2   4   2   11.07    2.55
  -2   4   2   12.86    0.34
  -2   4   2   12.58    0.33
  -2   4   2   12.51    0.83
  -2   4   2   12.83    0.31
  -2   4   2   11.66    0.84
  -2   4   2   11.72    2.48
   1  -4  -2   16.75    0.41
   1  -4  -2   16.51    0.98
   1  -4  -2   16.72    0.90
   1  -4  -2   16.52    0.42
   1  -4  -2   16.70    2.68
   1  -4  -2   14.18    2.79
   1  -4  -2   16.45    0.99
   1  -4  -2   16.66    0.41
  -1   4   2   17.80    0.99
  -1   4   2   16.32    0.40
  -1   4   2   16.60    1.01
  -1   4   2   17.10    2.85
  -1   4   2   16.96    0.41
  -1   4   2   12.40    2.52
  -1   4   2   18.04    0.96
  -1   4   2   16.61    0.41
  -1   4   2   16.61    0.40
   0  -4  -2    6.50    0.18
   0  -4  -2    6.56    0.60
   0  -4  -2    6.83    0.24
   0  -4  -2    6.97    0.57
   0  -4  -2    6.71    0.19
   0  -4  -2    6.74    0.19
   0  -4  -2    6.79    0.19
   0  -4  -2    6.69    0.59
   0   4   2    6.59    0.19
   0   4   2    6.76    0.58
   0   4   2    6.58    0.19
   0   4   2    6.70    0.17
   0   4   2    7.11    0.64
   0   4   2    6.43    0.19
   0   4   2    5.53    0.54
   0   4   2    7.01    0.19
  -1  -4  -2   -0.14    0.15
  -1  -4  -2   -0.01    0.02
  -1  -4  -2    0.09    0.14
  -1  -4  -2    0.02    0.11
  -1  -4  -2    0.13    0.03
  -1  -4  -2    0.01    0.02
  -1  -4  -2   -0.01    0.02
   1   4   2    0.00    0.02
   1   4   2    0.03    0.03
   1   4   2    0.01    0.01
   1   4   2    0.00    0.16
   1   4   2    0.01    0.02
   1   4   2    0.03    0.02
   1   4   2    0.00    0.16
  -2  -4  -2    1.26    0.36
  -2  -4  -2    1.05    0.28
  -2  -4  -2    1.20    0.06
  -2  -4  -2    1.60    0.30
  -2  -4  -2    1.09    0.07
  -2  -4  -2    1.19    0.08
  -2  -4  -2    0.83    0.07
  -2  -4  -2    1.19    0.07
  -2  -4  -2    1.20    0.38
   2   4   2    1.13    0.08
   2   4   2    1.31    0.34
   2   4   2    1.78    0.39
   2   4   2    1.01    0.04
   2   4   2    1.04    0.07
   2   4   2    1.02    0.06
  -3  -4  -2    0.63    0.08
  -3  -4  -2    0.17    0.29
  -3  -4  -2    0.81    0.06
  -3  -4  -2    0.66    0.28
  -3  -4  -2    1.29    0.40
  -3  -4  -2    0.57    0.05
  -3  -4  -2    0.85    0.08
  -3  -4  -2    0.65    0.06
  -3  -4  -2    0.83    0.31
   3   4   2    0.59    0.09
   3   4   2    0.79    0.08
  -4  -4  -2    0.23    0.05
  -4  -4  -2    0.28    0.05
  -4  -4  -2    0.38    0.08
   4   4   2    0.23    0.06
   4   4   2    0.34    0.08
  -5  -4  -2    3.07    0.13
  -5  -4  -2    2.99    0.18
  -5  -4  -2    2.95    0.13
  -5  -4  -2    3.11    0.13
   5   4   2    3.34    0.16
   5   4   2    3.06    0.20
  -6  -4  -2    0.26    0.06
  -6  -4  -2    0.28    0.06
  -6  -4  -2    0.30    0.08
   6   4   2    0.18    0.09
  10  -5  -2   -0.05    0.06
  10  -5  -2    0.10    0.05
  10  -5  -2    0.12    0.08
 -10   5   2    0.08    0.08
 -10   5   2    0.15    0.08
 -10   5   2    0.04    0.08
   9  -5  -2   -0.04    0.05
   9  -5  -2    0.02    0.06
   9  -5  -2    0.01    0.02
   9  -5  -2   -0.03    0.04
  -9   5   2    0.04    0.07
  -9   5   2    0.07    0.06
  -9   5   2    0.00    0.06
   8  -5  -2    0.10    0.03
   8  -5  -2    0.07    0.05
   8  -5  -2    0.11    0.04
   8  -5  -2    0.03    0.06
  -8   5   2    0.02    0.05
  -8   5   2    0.08    0.06
  -8   5   2    0.03    0.05
   7  -5  -2    0.04    0.05
   7  -5  -2    0.01    0.04
   7  -5  -2    0.00    0.04
  -7   5   2   -0.07    0.04
  -7   5   2    0.09    0.05
  -7   5   2    0.03    0.05
  -7   5   2   -0.01    0.05
   6  -5  -2    0.85    0.08
   6  -5  -2    0.82    0.44
   6  -5  -2    0.89    0.07
   6  -5  -2    1.96    0.57
  -6   5   2    1.31    0.47
  -6   5   2    0.86    0.07
  -6   5   2    0.83    0.09
  -6   5   2    0.97    0.09
  -6   5   2    0.90    0.09
  -6   5   2    0.76    0.48
   5  -5  -2    1.40    0.08
   5  -5  -2    1.57    0.47
   5  -5  -2    1.01    0.51
   5  -5  -2    1.48    0.47
  -5   5   2    1.65    0.48
  -5   5   2    1.41    0.45
  -5   5   2    1.55    0.08
  -5   5   2    1.55    0.10
  -5   5   2    2.02    0.53
  -5   5   2    1.53    0.10
  -5   5   2    1.42    0.10
  -5   5   2    1.45    0.10
   4  -5  -2   24.92    0.62
   4  -5  -2   28.26    1.49
   4  -5  -2   27.11    1.59
   4  -5  -2   25.78    0.63
   4  -5  -2   24.95    1.45
   4  -5  -2   24.84    0.63
  -4   5   2   25.29    1.49
  -4   5   2   25.94    0.63
  -4   5   2   27.33    1.61
  -4   5   2   24.91    0.62
  -4   5   2   25.62    0.61
  -4   5   2   25.72    0.58
  -4   5   2   26.18    0.67
  -4   5   2   25.73    0.64
  -4   5   2   25.23    1.39
   3  -5  -2   -0.18    0.20
   3  -5  -2    0.03    0.03
   3  -5  -2   -0.05    0.21
   3  -5  -2    0.00    0.02
   3  -5  -2    0.07    0.04
   3  -5  -2    0.00    0.03
   3  -5  -2    0.01    0.16
   3  -5  -2    0.02    0.03
  -3   5   2    0.03    0.03
  -3   5   2   -0.19    0.11
  -3   5   2    0.02    0.03
  -3   5   2    0.01    0.03
  -3   5   2    0.28    0.28
  -3   5   2    0.32    0.24
  -3   5   2    0.03    0.03
  -3   5   2   -0.03    0.03
   2  -5  -2   65.28    2.32
   2  -5  -2   66.90    2.46
   2  -5  -2   65.85    2.57
  -2   5   2   67.23    2.57
  -2   5   2   66.66    2.37
  -2   5   2   64.51    2.38
   1  -5  -2   11.50    0.33
   1  -5  -2   11.07    0.29
   1  -5  -2   11.87    0.31
   1  -5  -2   11.28    0.32
   1  -5  -2   11.81    0.83
   1  -5  -2   11.52    0.31
   1  -5  -2   10.37    0.86
   1  -5  -2   10.35    0.86
  -1   5   2   12.24    0.88
  -1   5   2   11.81    0.86
  -1   5   2   11.86    0.31
  -1   5   2   12.23    0.95
  -1   5   2   11.69    0.29
  -1   5   2   11.58    0.31
  -1   5   2   11.40    0.31
  -1   5   2   11.78    0.30
   0  -5  -2    1.10    0.34
   0  -5  -2    1.08    0.34
   0  -5  -2    0.83    0.07
   0  -5  -2    1.00    0.06
   0  -5  -2    0.97    0.08
   0  -5  -2    1.19    0.34
   0  -5  -2    0.89    0.07
   0   5   2    0.85    0.06
   0   5   2    0.94    0.33
   0   5   2    0.85    0.06
   0   5   2    0.84    0.06
   0   5   2    0.68    0.30
   0   5   2    1.06    0.36
   0   5   2    0.94    0.05
  -1  -5  -2    4.02    0.54
  -1  -5  -2    4.07    0.15
  -1  -5  -2    4.13    0.16
  -1  -5  -2    4.50    0.61
  -1  -5  -2    3.92    0.53
  -1  -5  -2    4.21    0.14
  -1  -5  -2    4.18    0.15
  -1  -5  -2    4.13    0.59
   1   5   2    3.47    0.56
   1   5   2    4.07    0.15
   1   5   2    4.29    0.13
   1   5   2    4.15    0.12
   1   5   2    4.35    0.17
   1   5   2    3.29    0.53
  -2  -5  -2   12.80    1.09
  -2  -5  -2   14.64    0.37
  -2  -5  -2   17.37    1.14
  -2  -5  -2   14.32    0.39
  -2  -5  -2   14.31    0.38
  -2  -5  -2   14.56    0.99
  -2  -5  -2   14.79    0.39
  -2  -5  -2   13.94    1.04
   2   5   2   15.78    0.37
   2   5   2   14.16    0.41
   2   5   2   14.68    0.34
   2   5   2   14.21    0.39
  -3  -5  -2    0.71    0.07
  -3  -5  -2    0.55    0.06
  -3  -5  -2    0.72    0.07
  -3  -5  -2    0.47    0.08
   3   5   2    0.68    0.10
   3   5   2    0.66    0.08
  -4  -5  -2    2.53    0.18
  -4  -5  -2    2.38    0.12
  -4  -5  -2    2.51    0.12
  -4  -5  -2    2.49    0.16
   4   5   2    2.46    0.19
   4   5   2    2.78    0.14
  -5  -5  -2    0.07    0.06
  -5  -5  -2    0.07    0.04
  -5  -5  -2   -0.04    0.04
  -5  -5  -2    0.01    0.04
   5   5   2    0.03    0.05
   5   5   2   -0.01    0.06
  -6  -5  -2   -0.07    0.03
  -6  -5  -2    0.05    0.05
  -6  -5  -2   -0.04    0.06
   6   5   2    0.05    0.09
  10  -6  -2    0.04    0.08
  10  -6  -2    0.07    0.07
 -10   6   2    0.00    0.07
 -10   6   2   -0.01    0.07
 -10   6   2    0.02    0.07
   9  -6  -2    0.04    0.07
   9  -6  -2   -0.01    0.05
   9  -6  -2    0.07    0.05
   9  -6  -2    0.05    0.03
  -9   6   2    0.10    0.07
  -9   6   2    0.08    0.07
  -9   6   2    0.02    0.06
   8  -6  -2   -0.04    0.04
   8  -6  -2    0.02    0.04
  -8   6   2    0.01    0.05
  -8   6   2    0.07    0.05
  -8   6   2   -0.04    0.05
   7  -6  -2    0.90    0.08
   7  -6  -2    1.06    0.10
  -7   6   2    0.88    0.10
  -7   6   2    1.09    0.11
  -7   6   2    0.88    0.08
  -7   6   2    1.04    0.10
   6  -6  -2    1.85    0.58
   6  -6  -2    1.58    0.10
   6  -6  -2    2.18    0.62
   6  -6  -2    1.66    0.10
  -6   6   2    1.40    0.09
  -6   6   2    1.73    0.54
  -6   6   2    1.77    0.58
  -6   6   2    1.34    0.11
  -6   6   2    1.40    0.11
  -6   6   2    1.87    0.12
   5  -6  -2    5.50    0.80
   5  -6  -2    5.56    0.86
   5  -6  -2    5.56    0.18
   5  -6  -2    4.75    0.70
   5  -6  -2    5.45    0.20
  -5   6   2    5.28    0.74
  -5   6   2    5.46    0.21
  -5   6   2    5.21    0.20
  -5   6   2    5.62    0.77
  -5   6   2    5.77    0.85
  -5   6   2    5.45    0.17
  -5   6   2    5.14    0.21
   4  -6  -2    1.19    0.44
   4  -6  -2    0.95    0.45
   4  -6  -2    1.40    0.09
   4  -6  -2    1.44    0.46
   4  -6  -2    1.38    0.08
  -4   6   2    1.18    0.50
  -4   6   2    1.37    0.07
  -4   6   2    1.36    0.10
  -4   6   2    1.63    0.46
  -4   6   2    1.95    0.53
  -4   6   2    1.42    0.10
  -4   6   2    1.39    0.10
   3  -6  -2    0.70    0.41
   3  -6  -2    1.24    0.08
   3  -6  -2    1.86    0.55
   3  -6  -2    1.18    0.09
   3  -6  -2    0.57    0.35
   3  -6  -2    1.17    0.07
  -3   6   2    2.56    0.56
  -3   6   2    1.14    0.08
  -3   6   2    1.07    0.09
  -3   6   2    1.21    0.42
  -3   6   2    1.15    0.09
  -3   6   2    1.86    0.53
   2  -6  -2    0.06    0.24
   2  -6  -2    0.09    0.04
   2  -6  -2   -0.08    0.06
   2  -6  -2    0.15    0.04
   2  -6  -2    0.21    0.05
   2  -6  -2    0.05    0.28
  -2   6   2    0.13    0.04
  -2   6   2    0.21    0.05
  -2   6   2    0.29    0.31
  -2   6   2    0.39    0.26
  -2   6   2    0.54    0.30
  -2   6   2    0.12    0.03
   1  -6  -2    0.25    0.26
   1  -6  -2    0.05    0.04
   1  -6  -2    0.10    0.04
   1  -6  -2    0.03    0.17
   1  -6  -2    0.04    0.03
   1  -6  -2    0.30    0.31
  -1   6   2    0.07    0.04
  -1   6   2    0.03    0.03
  -1   6   2    0.05    0.24
  -1   6   2    0.01    0.03
  -1   6   2   -0.15    0.11
  -1   6   2   -0.05    0.28
  -1   6   2    0.05    0.03
   0  -6  -2    0.14    0.04
   0  -6  -2    0.17    0.27
   0  -6  -2    0.26    0.26
   0  -6  -2    0.08    0.03
   0  -6  -2    0.05    0.04
   0   6   2    0.12    0.04
   0   6   2    0.11    0.03
   0   6   2    0.07    0.04
  -1  -6  -2   10.87    0.31
  -1  -6  -2   10.97    0.29
  -1  -6  -2   11.84    1.05
  -1  -6  -2   10.84    0.92
  -1  -6  -2   10.54    1.00
  -1  -6  -2   11.25    1.06
  -1  -6  -2   10.73    0.31
   1   6   2   10.80    0.31
   1   6   2   10.99    0.28
   1   6   2   10.51    0.29
  -2  -6  -2    1.11    0.09
  -2  -6  -2    1.02    0.09
  -2  -6  -2    1.02    0.08
   2   6   2    1.01    0.11
   2   6   2    1.02    0.09
   2   6   2    0.83    0.05
   2   6   2    0.95    0.06
  -3  -6  -2    0.77    0.10
  -3  -6  -2    0.74    0.07
  -3  -6  -2    0.84    0.08
  -3  -6  -2    0.84    0.08
   3   6   2    0.71    0.08
   3   6   2    0.78    0.10
  -4  -6  -2    0.21    0.06
  -4  -6  -2    0.30    0.07
  -4  -6  -2    0.20    0.07
  -4  -6  -2    0.24    0.06
   4   6   2    0.16    0.08
   4   6   2    0.15    0.05
  -5  -6  -2    0.08    0.05
  -5  -6  -2   -0.02    0.04
  -5  -6  -2   -0.03    0.05
   5   6   2    0.08    0.08
   5   6   2   -0.01    0.05
  10  -7  -2    0.04    0.07
  10  -7  -2    0.00    0.05
 -10   7   2   -0.08    0.07
   9  -7  -2   -0.01    0.04
   9  -7  -2    0.11    0.07
  -9   7   2    0.09    0.07
  -9   7   2    0.10    0.07
  -9   7   2    0.03    0.07
   8  -7  -2   -0.04    0.04
   8  -7  -2    0.02    0.04
  -8   7   2   -0.01    0.06
  -8   7   2   -0.09    0.05
  -8   7   2    0.05    0.07
   7  -7  -2   -0.02    0.04
   7  -7  -2    0.01    0.05
  -7   7   2   -0.03    0.05
  -7   7   2   -0.02    0.04
  -7   7   2    0.04    0.06
  -7   7   2    0.01    0.05
   6  -7  -2    0.01    0.05
   6  -7  -2   -0.03    0.22
   6  -7  -2    0.32    0.49
   6  -7  -2    0.00    0.04
  -6   7   2    0.06    0.04
  -6   7   2   -0.02    0.05
  -6   7   2    0.00    0.22
  -6   7   2    0.35    0.46
  -6   7   2   -0.01    0.05
  -6   7   2   -0.01    0.05
   5  -7  -2    2.77    0.13
   5  -7  -2    3.34    0.78
   5  -7  -2    2.53    0.68
   5  -7  -2    3.07    0.15
  -5   7   2    3.11    0.12
  -5   7   2    2.90    0.16
  -5   7   2    3.33    0.63
  -5   7   2    3.05    0.16
  -5   7   2    3.35    0.16
  -5   7   2    3.61    0.70
   4  -7  -2    1.34    0.10
   4  -7  -2    1.29    0.55
   4  -7  -2    1.49    0.09
   4  -7  -2    1.73    0.57
   4  -7  -2    1.76    0.55
  -4   7   2    1.63    0.55
  -4   7   2    1.33    0.58
  -4   7   2    1.38    0.11
  -4   7   2    0.77    0.51
  -4   7   2    1.34    0.07
  -4   7   2    1.44    0.11
  -4   7   2    1.30    0.10
   3  -7  -2    2.72    0.65
   3  -7  -2    2.74    0.14
   3  -7  -2    2.87    0.12
   3  -7  -2    2.79    0.54
  -3   7   2    4.47    0.75
  -3   7   2    2.76    0.14
  -3   7   2    2.70    0.14
  -3   7   2    3.59    0.75
  -3   7   2    2.60    0.12
  -3   7   2    3.11    0.58
  -3   7   2    2.65    0.15
   2  -7  -2   -0.05    0.36
   2  -7  -2   -0.03    0.20
   2  -7  -2    0.08    0.05
   2  -7  -2    0.11    0.04
   2  -7  -2    0.12    0.04
   2  -7  -2    0.26    0.36
  -2   7   2    0.00    0.21
  -2   7   2    0.12    0.04
  -2   7   2    0.12    0.05
  -2   7   2    0.26    0.39
  -2   7   2    0.16    0.06
  -2   7   2    0.17    0.34
   1  -7  -2   -0.17    0.28
   1  -7  -2    0.02    0.04
   1  -7  -2    0.04    0.03
   1  -7  -2   -0.06    0.22
   1  -7  -2    0.05    0.04
  -1   7   2    0.04    0.03
  -1   7   2    0.01    0.04
  -1   7   2    0.33    0.37
  -1   7   2    0.03    0.04
  -1   7   2    0.02    0.04
  -1   7   2    0.29    0.29
   0  -7  -2    2.31    0.12
   0  -7  -2    2.57    0.11
   0  -7  -2    2.46    0.13
   0  -7  -2    2.55    0.63
   0  -7  -2    2.95    0.69
   0  -7  -2    2.94    0.56
   0  -7  -2    2.64    0.67
   0   7   2    2.38    0.10
   0   7   2    2.21    0.11
   0   7   2    2.48    0.12
  -1  -7  -2    0.04    0.04
  -1  -7  -2   -0.03    0.04
  -1  -7  -2    0.05    0.05
   1   7   2    0.03    0.04
   1   7   2    0.04    0.05
   1   7   2    0.05    0.04
  -2  -7  -2    0.43    0.07
  -2  -7  -2    0.58    0.08
  -2  -7  -2    0.41    0.06
   2   7   2    0.39    0.05
   2   7   2    0.38    0.09
   2   7   2    0.43    0.04
   2   7   2    0.40    0.06
  -3  -7  -2    0.08    0.06
  -3  -7  -2    0.08    0.05
  -3  -7  -2    0.12    0.06
  -3  -7  -2    0.15    0.05
   3   7   2    0.05    0.05
   3   7   2    0.04    0.07
  -4  -7  -2   -0.02    0.04
  -4  -7  -2    0.03    0.05
   4   7   2    0.02    0.07
   4   7   2   -0.03    0.07
   9  -8  -2   -0.03    0.05
   9  -8  -2    0.07    0.07
  -9   8   2    0.08    0.08
  -9   8   2   -0.01    0.07
  -9   8   2    0.23    0.09
   8  -8  -2    0.67    0.08
   8  -8  -2    0.65    0.10
  -8   8   2    0.49    0.10
  -8   8   2    0.40    0.09
  -8   8   2    0.34    0.10
   7  -8  -2    0.36    0.08
  -7   8   2    0.37    0.07
  -7   8   2    0.27    0.08
  -7   8   2    0.26    0.08
  -7   8   2    0.36    0.09
   6  -8  -2    0.03    0.04
   6  -8  -2   -0.09    0.04
  -6   8   2   -0.01    0.04
  -6   8   2    0.04    0.06
  -6   8   2    0.05    0.06
  -6   8   2   -0.04    0.05
   5  -8  -2    0.13    0.06
   5  -8  -2    0.05    0.04
  -5   8   2    0.06    0.04
  -5   8   2    0.16    0.07
  -5   8   2    0.06    0.06
  -5   8   2    0.14    0.07
   4  -8  -2    0.99    0.09
   4  -8  -2    1.06    0.56
   4  -8  -2    0.81    0.07
   4  -8  -2    1.18    0.52
  -4   8   2    1.00    0.10
  -4   8   2    0.84    0.51
  -4   8   2    0.96    0.10
  -4   8   2    0.95    0.10
  -4   8   2    0.12    0.52
   3  -8  -2    5.13    0.19
   3  -8  -2    5.55    0.82
   3  -8  -2    5.80    0.93
   3  -8  -2    5.17    0.21
  -3   8   2    5.43    0.22
  -3   8   2    5.19    0.18
  -3   8   2    6.45    0.89
  -3   8   2    5.51    0.22
  -3   8   2    4.02    0.85
   2  -8  -2    0.01    0.04
   2  -8  -2   -0.08    0.21
   2  -8  -2   -0.01    0.04
   2  -8  -2   -0.01    0.45
  -2   8   2    0.52    0.47
  -2   8   2    0.02    0.05
  -2   8   2    0.03    0.04
  -2   8   2    0.00    0.05
  -2   8   2    0.11    0.30
   1  -8  -2    2.03    0.13
   1  -8  -2    2.33    0.14
   1  -8  -2    2.34    0.12
  -1   8   2    2.47    0.12
  -1   8   2    2.27    0.13
   0  -8  -2    0.02    0.04
   0  -8  -2    0.00    0.04
   0  -8  -2    0.05    0.05
   0   8   2    0.00    0.04
   0   8   2    0.02    0.04
  -1  -8  -2   -0.01    0.04
  -1  -8  -2    0.01    0.04
  -1  -8  -2    0.00    0.05
   1   8   2   -0.01    0.05
   1   8   2   -0.03    0.03
   1   8   2   -0.01    0.04
   1   8   2   -0.01    0.03
  -2  -8  -2    0.08    0.05
  -2  -8  -2   -0.04    0.04
   2   8   2    0.02    0.03
   2   8   2   -0.01    0.04
   2   8   2    0.04    0.03
   2   8   2   -0.02    0.05
  -3  -8  -2   -0.02    0.05
  -3  -8  -2   -0.01    0.04
  -3  -8  -2   -0.05    0.04
   3   8   2    0.15    0.08
   3   8   2    0.01    0.05
   9  -9  -2   -0.02    0.05
   9  -9  -2   -0.06    0.06
  -9   9   2   -0.05    0.06
  -9   9   2    0.05    0.08
  -9   9   2    0.16    0.09
   8  -9  -2    0.06    0.05
   8  -9  -2    0.18    0.08
  -8   9   2    0.24    0.09
  -8   9   2    0.13    0.08
  -8   9   2    0.23    0.09
   7  -9  -2    0.29    0.07
   7  -9  -2    0.24    0.08
  -7   9   2    0.14    0.09
  -7   9   2    0.09    0.07
  -7   9   2    0.13    0.06
  -7   9   2    0.16    0.08
   6  -9  -2    0.06    0.05
   6  -9  -2   -0.03    0.05
  -6   9   2   -0.06    0.06
  -6   9   2    0.02    0.07
  -6   9   2    0.01    0.06
  -6   9   2    0.00    0.06
   5  -9  -2    0.18    0.06
   5  -9  -2    0.28    0.07
  -5   9   2    0.34    0.06
  -5   9   2    0.19    0.08
   4  -9  -2    0.03    0.04
   4  -9  -2   -0.02    0.05
  -4   9   2    0.03    0.04
  -4   9   2    0.06    0.06
  -4   9   2   -0.02    0.05
   3  -9  -2    1.96    0.13
   3  -9  -2    2.31    0.12
  -3   9   2    2.23    0.12
  -3   9   2    2.26    0.15
  -3   9   2    2.36    0.15
   2  -9  -2    1.94    0.11
  -2   9   2    1.63    0.12
   1  -9  -2    0.02    0.04
   1  -9  -2    0.03    0.04
  -1   9   2    0.02    0.04
  -1   9   2    0.03    0.05
   0  -9  -2    0.07    0.05
   0   9   2    0.16    0.05
   0   9   2    0.05    0.05
  -1  -9  -2    0.08    0.05
  -1  -9  -2    0.01    0.05
   1   9   2   -0.02    0.04
   1   9   2   -0.02    0.04
   1   9   2    0.03    0.08
  -2  -9  -2   -0.02    0.04
  -2  -9  -2    0.03    0.05
   2   9   2    0.03    0.05
   2   9   2    0.00    0.06
   8 -10  -2    0.31    0.09
   8 -10  -2    0.27    0.07
  -8  10   2    0.16    0.09
  -8  10   2    0.33    0.10
  -8  10   2    0.35    0.10
   7 -10  -2    0.05    0.05
   7 -10  -2    0.02    0.06
  -7  10   2    0.00    0.07
  -7  10   2   -0.05    0.07
  -7  10   2    0.08    0.08
   6 -10  -2    0.26    0.07
   6 -10  -2    0.20    0.08
  -6  10   2    0.42    0.10
  -6  10   2    0.41    0.06
  -6  10   2    0.12    0.08
  -6  10   2    0.26    0.08
   5 -10  -2   -0.05    0.05
   5 -10  -2    0.02    0.06
  -5  10   2   -0.06    0.05
  -5  10   2    0.04    0.05
  -5  10   2    0.04    0.07
  -5  10   2    0.05    0.05
   4 -10  -2   -0.01    0.05
   4 -10  -2    0.05    0.05
  -4  10   2    0.07    0.07
  -4  10   2    0.15    0.05
  -4  10   2    0.06    0.06
   3 -10  -2   -0.01    0.04
   3 -10  -2   -0.01    0.04
  -3  10   2    0.07    0.07
  -3  10   2    0.02    0.06
  -3  10   2   -0.01    0.04
   2 -10  -2    0.16    0.06
   2 -10  -2    0.12    0.06
  -2  10   2    0.13    0.05
  -2  10   2    0.22    0.08
   1 -10  -2    0.04    0.05
   1 -10  -2    0.09    0.06
  -1  10   2    0.02    0.05
  -1  10   2    0.01    0.04
   0 -10  -2    0.14    0.06
   0 -10  -2    0.14    0.06
   0  10   2    0.15    0.06
   0  10   2    0.20    0.06
  -1 -10  -2    0.12    0.06
  -1 -10  -2    0.03    0.06
   1  10   2    0.06    0.08
   1  10   2    0.05    0.05
   1  10   2    0.07    0.05
   8 -11  -2    0.01    0.06
  -8  11   2   -0.05    0.07
   7 -11  -2    0.06    0.06
   7 -11  -2    0.04    0.07
  -7  11   2    0.06    0.09
  -7  11   2    0.05    0.07
  -7  11   2    0.03    0.09
   6 -11  -2    0.18    0.07
   6 -11  -2    0.14    0.08
  -6  11   2   -0.08    0.06
  -6  11   2    0.05    0.08
  -6  11   2   -0.03    0.06
  -6  11   2    0.02    0.05
   5 -11  -2    0.33    0.09
   5 -11  -2    0.13    0.06
  -5  11   2    0.18    0.08
  -5  11   2    0.30    0.09
  -5  11   2    0.26    0.07
   4 -11  -2    0.11    0.06
   4 -11  -2   -0.01    0.05
  -4  11   2    0.11    0.08
  -4  11   2    0.11    0.07
  -4  11   2    0.10    0.05
   3 -11  -2    0.05    0.06
   3 -11  -2    0.05    0.06
  -3  11   2    0.01    0.05
  -3  11   2    0.02    0.05
   2 -11  -2    0.00    0.05
   2 -11  -2    0.05    0.06
  -2  11   2    0.00    0.05
  -2  11   2   -0.02    0.05
   1 -11  -2   -0.04    0.06
   1 -11  -2    0.04    0.05
  -1  11   2    0.14    0.06
  -1  11   2    0.13    0.07
   0 -11  -2    0.09    0.07
   0 -11  -2   -0.02    0.05
   0  11   2   -0.04    0.06
   0  11   2   -0.03    0.05
   6 -12  -2    0.01    0.06
  -6  12   2    0.04    0.12
  -6  12   2    0.06    0.09
  -6  12   2    0.08    0.06
   5 -12  -2    0.12    0.08
   5 -12  -2    0.22    0.12
  -5  12   2    0.29    0.07
  -5  12   2    0.05    0.08
  -5  12   2    0.10    0.08
  -4  12   2    0.01    0.05
  -4  12   2    0.00    0.08
   3 -12  -2    0.09    0.06
  -3  12   2    0.01    0.05
  -3  12   2   -0.04    0.06
  -1  12  -3    0.01    0.07
  -2  12  -3   -0.05    0.06
   2 -12   3    0.01    0.07
   2 -12   3   -0.03    0.05
  -3  12  -3    0.32    0.09
   3 -12   3    0.41    0.10
   3 -12   3    0.23    0.07
  -4  12  -3    0.42    0.11
   4 -12   3    0.33    0.08
   4 -12   3    0.31    0.09
  -5  12  -3   -0.01    0.07
   5 -12   3    0.03    0.06
   5 -12   3    0.07    0.08
  -6  12  -3    0.10    0.09
   6 -12   3    0.02    0.06
   6 -12   3    0.01    0.06
   1  11  -3    0.20    0.08
  -1 -11   3    0.11    0.06
  -1 -11   3    0.13    0.08
   0  11  -3    0.29    0.08
   0 -11   3    0.14    0.08
   0 -11   3    0.18    0.07
  -1  11  -3    0.09    0.07
   1 -11   3    0.15    0.07
   1 -11   3    0.09    0.06
  -2  11  -3    0.10    0.07
   2 -11   3    0.07    0.06
   2 -11   3   -0.03    0.05
  -3  11  -3    0.12    0.07
  -3  11  -3    0.01    0.01
   3 -11   3   -0.03    0.05
   3 -11   3    0.03    0.06
  -4  11  -3    0.09    0.02
  -4  11  -3    0.15    0.08
   4 -11   3    0.08    0.05
   4 -11   3    0.22    0.08
  -5  11  -3    0.05    0.02
  -5  11  -3   -0.03    0.07
   5 -11   3    0.02    0.06
   5 -11   3    0.05    0.05
  -6  11  -3    0.00    0.07
  -6  11  -3    0.04    0.03
  -6  11  -3    0.08    0.07
   6 -11   3   -0.01    0.04
   6 -11   3    0.05    0.06
  -7  11  -3    0.14    0.08
  -7  11  -3    0.07    0.08
   7 -11   3    0.08    0.06
   7 -11   3    0.01    0.06
  -3 -10   3    0.15    0.08
   2  10  -3    0.04    0.06
  -2 -10   3   -0.01    0.06
  -2 -10   3   -0.06    0.04
  -2 -10   3   -0.03    0.06
   1  10  -3    0.48    0.09
  -1 -10   3    0.42    0.09
  -1 -10   3    0.55    0.09
   0  10  -3    0.01    0.06
   0 -10   3   -0.06    0.05
   0 -10   3    0.04    0.05
  -1  10  -3    0.24    0.08
   1 -10   3    0.31    0.07
   1 -10   3    0.23    0.07
  -2  10  -3    0.65    0.10
  -2  10  -3    0.65    0.03
   2 -10   3    0.69    0.08
   2 -10   3    0.76    0.12
  -3  10  -3    1.81    0.14
  -3  10  -3    1.67    0.05
   3 -10   3    1.52    0.11
   3 -10   3    1.95    0.14
  -4  10  -3    1.26    0.13
  -4  10  -3    1.29    0.05
   4 -10   3    1.43    0.11
   4 -10   3    1.23    0.12
  -5  10  -3   -0.01    0.07
  -5  10  -3    0.02    0.06
   5 -10   3    0.07    0.05
   5 -10   3    0.03    0.05
  -6  10  -3    0.17    0.07
  -6  10  -3    0.23    0.09
   6 -10   3    0.31    0.08
   6 -10   3    0.26    0.06
  -7  10  -3    0.10    0.07
  -7  10  -3    0.22    0.08
  -7  10  -3    0.36    0.10
   7 -10   3    0.09    0.06
   7 -10   3    0.22    0.08
  -8  10  -3    0.06    0.08
  -8  10  -3    0.06    0.08
   8 -10   3    0.10    0.07
   4   9  -3    0.02    0.06
  -4  -9   3   -0.02    0.06
  -4  -9   3    0.00    0.07
  -4  -9   3    0.02    0.06
   3   9  -3   -0.05    0.05
  -3  -9   3    0.07    0.06
  -3  -9   3    0.01    0.05
  -3  -9   3    0.02    0.05
   2   9  -3    0.13    0.07
  -2  -9   3    0.19    0.06
  -2  -9   3    0.38    0.09
  -1  -9   3    0.11    0.06
  -1  -9   3    0.05    0.05
   0   9  -3    0.52    0.09
   0  -9   3    0.60    0.09
  -1   9  -3   -0.11    0.05
  -1   9  -3    0.00    0.02
   1  -9   3   -0.01    0.04
   1  -9   3    0.00    0.05
  -2   9  -3    0.47    0.09
  -2   9  -3    0.42    0.03
   2  -9   3    0.54    0.09
   2  -9   3    0.40    0.07
  -3   9  -3    0.08    0.07
   3  -9   3    0.00    0.04
   3  -9   3    0.08    0.06
  -4   9  -3    0.24    0.03
  -4   9  -3    0.35    0.08
   4  -9   3    0.30    0.07
   4  -9   3    0.29    0.06
  -5   9  -3    1.37    0.12
  -5   9  -3    1.24    0.06
   5  -9   3    1.26    0.10
   5  -9   3    1.26    0.11
  -6   9  -3    0.17    0.07
  -6   9  -3    0.08    0.06
  -6   9  -3    0.13    0.08
   6  -9   3    0.06    0.04
   6  -9   3    0.08    0.06
  -7   9  -3    0.12    0.07
  -7   9  -3    0.22    0.09
   7  -9   3    0.23    0.08
   7  -9   3    0.25    0.06
  -8   9  -3   -0.01    0.06
  -8   9  -3    0.04    0.07
  -8   9  -3    0.08    0.07
   8  -9   3   -0.02    0.05
   8  -9   3   -0.02    0.05
   8  -9   3   -0.01    0.04
   5   8  -3   -0.01    0.05
  -5  -8   3    0.05    0.06
  -5  -8   3    0.03    0.06
  -4  -8   3    0.02    0.06
  -4  -8   3   -0.06    0.05
  -4  -8   3   -0.02    0.05
   3   8  -3    0.36    0.08
  -3  -8   3    0.33    0.08
  -3  -8   3    0.51    0.08
  -3  -8   3    0.33    0.08
   2   8  -3    2.22    0.14
  -2  -8   3    2.50    0.15
   1   8  -3    0.95    0.10
  -1  -8   3    0.95    0.10
  -1  -8   3    0.83    0.08
   0   8  -3    0.50    0.08
   0  -8   3    0.32    0.41
   0  -8   3   -0.16    0.50
   0  -8   3    0.36    0.06
   0  -8   3    0.08    0.26
   0  -8   3    0.39    0.07
   0  -8   3    1.13    0.66
  -1   8  -3    7.25    0.26
  -1   8  -3    6.63    0.16
   1  -8   3    7.21    1.04
   1  -8   3    6.39    0.22
   1  -8   3    6.66    0.25
   1  -8   3    7.02    0.95
   1  -8   3    7.61    1.11
   1  -8   3    6.15    0.96
  -2   8  -3    3.43    0.17
  -2   8  -3    3.87    0.10
   2  -8   3    4.66    0.79
   2  -8   3    3.76    0.18
   2  -8   3    3.93    0.77
   2  -8   3    3.82    0.15
   2  -8   3    4.04    0.81
   2  -8   3    4.71    1.05
  -3   8  -3    8.47    0.30
  -3   8  -3    8.89    0.20
  -3   8  -3    7.86    1.08
   3  -8   3    9.06    1.05
   3  -8   3    8.48    0.26
   3  -8   3    8.67    0.29
  -4   8  -3   15.37    1.37
  -4   8  -3   13.50    0.40
  -4   8  -3   13.13    0.41
  -4   8  -3   13.06    1.23
   4  -8   3   13.95    0.37
   4  -8   3   14.21    1.31
   4  -8   3   13.94    1.21
   4  -8   3   13.57    0.40
  -5   8  -3    0.03    0.05
  -5   8  -3   -0.02    0.05
  -5   8  -3    0.02    0.05
   5  -8   3    0.00    0.04
   5  -8   3   -0.01    0.04
  -6   8  -3    2.00    0.16
  -6   8  -3    2.14    0.14
  -6   8  -3    2.00    0.14
   6  -8   3    2.11    0.13
   6  -8   3    2.48    0.11
  -7   8  -3    0.36    0.08
  -7   8  -3    0.39    0.10
  -7   8  -3    0.54    0.09
   7  -8   3    0.55    0.06
   7  -8   3    0.44    0.09
  -8   8  -3    0.06    0.07
  -8   8  -3    0.02    0.05
  -8   8  -3    0.12    0.08
   8  -8   3   -0.02    0.05
   8  -8   3    0.03    0.03
  -9   8  -3    0.40    0.09
  -9   8  -3    0.78    0.12
  -9   8  -3    0.76    0.13
   9  -8   3    0.74    0.10
   9  -8   3    0.68    0.10
   5   7  -3    0.10    0.06
  -5  -7   3    0.32    0.08
  -5  -7   3    0.00    0.06
  -5  -7   3    0.10    0.07
   4   7  -3    0.21    0.06
  -4  -7   3    0.08    0.06
  -4  -7   3    0.06    0.05
  -4  -7   3    0.27    0.07
   3   7  -3    0.62    0.08
  -3  -7   3    0.69    0.09
  -3  -7   3    0.51    0.07
   2   7  -3    0.79    0.08
  -2  -7   3    0.70    0.08
  -2  -7   3    0.61    0.07
   1   7  -3    3.95    0.18
  -1  -7   3    4.30    0.19
  -1  -7   3    5.93    0.89
  -1  -7   3    4.64    0.17
  -1  -7   3    4.95    0.84
  -1  -7   3    5.62    0.85
  -1  -7   3    4.64    0.90
   0   7  -3    3.95    0.72
   0   7  -3    2.65    0.68
   0   7  -3    2.31    0.13
   0  -7   3    2.39    0.66
   0  -7   3    3.20    0.64
   0  -7   3    2.46    0.64
   0  -7   3    2.47    0.12
   0  -7   3    3.20    0.62
   0  -7   3    2.81    0.14
  -1   7  -3    6.41    0.15
  -1   7  -3    6.63    0.90
  -1   7  -3    6.73    0.23
  -1   7  -3    5.47    0.87
   1  -7   3    6.98    0.94
   1  -7   3    6.64    0.23
   1  -7   3    6.16    0.86
   1  -7   3    6.22    0.22
   1  -7   3    6.32    0.81
   1  -7   3    7.38    0.88
   1  -7   3    6.25    0.20
  -2   7  -3    0.36    0.38
  -2   7  -3    0.40    0.07
  -2   7  -3    0.28    0.02
   2  -7   3    0.37    0.06
   2  -7   3    0.38    0.06
   2  -7   3    0.08    0.30
   2  -7   3    0.36    0.06
   2  -7   3    0.07    0.32
  -3   7  -3    3.58    0.15
  -3   7  -3    3.71    0.66
  -3   7  -3    2.48    0.62
  -3   7  -3    3.04    0.14
  -3   7  -3    3.24    0.15
   3  -7   3    3.19    0.13
   3  -7   3    2.21    0.61
   3  -7   3    3.39    0.14
   3  -7   3    3.35    0.67
   3  -7   3    3.75    0.62
  -4   7  -3   -0.01    0.04
  -4   7  -3   -0.05    0.03
  -4   7  -3    0.02    0.04
  -4   7  -3   -0.24    0.13
  -4   7  -3    0.05    0.35
  -4   7  -3   -0.02    0.04
   4  -7   3    0.00    0.03
   4  -7   3   -0.21    0.14
   4  -7   3   -0.02    0.04
   4  -7   3    0.11    0.30
   4  -7   3    0.00    0.04
  -5   7  -3    0.35    0.07
  -5   7  -3    0.34    0.07
  -5   7  -3    0.27    0.06
  -5   7  -3    0.51    0.43
  -5   7  -3   -0.11    0.12
  -5   7  -3    0.34    0.06
   5  -7   3    0.37    0.07
   5  -7   3    0.46    0.07
   5  -7   3    0.05    0.35
   5  -7   3    0.34    0.28
   5  -7   3    0.36    0.05
  -6   7  -3    0.73    0.08
  -6   7  -3    1.06    0.10
  -6   7  -3    0.99    0.09
  -6   7  -3    0.91    0.08
   6  -7   3    0.97    0.07
   6  -7   3    0.97    0.08
   6  -7   3    1.08    0.09
  -7   7  -3    0.07    0.06
  -7   7  -3   -0.01    0.05
  -7   7  -3    0.03    0.05
   7  -7   3    0.02    0.04
   7  -7   3    0.09    0.05
  -8   7  -3    0.00    0.06
  -8   7  -3    0.08    0.06
  -8   7  -3    0.08    0.06
   8  -7   3    0.07    0.03
   8  -7   3    0.05    0.05
   8  -7   3    0.09    0.05
  -9   7  -3    0.09    0.06
  -9   7  -3    0.03    0.07
  -9   7  -3    0.06    0.08
   9  -7   3    0.05    0.09
   9  -7   3    0.03    0.05
   6   6  -3    0.19    0.05
   6   6  -3    0.31    0.11
  -6  -6   3    0.22    0.08
  -6  -6   3    0.13    0.07
  -6  -6   3    0.08    0.06
   5   6  -3    0.00    0.04
  -5  -6   3   -0.05    0.05
  -5  -6   3    0.03    0.06
  -5  -6   3    0.01    0.05
   4   6  -3    0.69    0.08
  -4  -6   3    0.75    0.09
  -4  -6   3    0.58    0.09
   3   6  -3    1.71    0.11
  -3  -6   3    1.78    0.69
  -3  -6   3    1.53    0.11
  -3  -6   3    1.40    0.10
  -3  -6   3    1.61    0.11
   2   6  -3    2.64    0.13
  -2  -6   3    2.90    0.76
  -2  -6   3    3.42    0.61
  -2  -6   3    2.56    0.66
  -2  -6   3    2.60    0.12
  -2  -6   3    2.53    0.14
  -2  -6   3    2.41    0.60
   1   6  -3    6.87    0.83
   1   6  -3    6.87    0.86
   1   6  -3    5.78    0.21
  -1  -6   3    5.97    0.21
  -1  -6   3    5.65    0.19
  -1  -6   3    5.93    0.83
  -1  -6   3    5.45    0.81
  -1  -6   3    5.67    0.16
  -1  -6   3    5.37    0.75
  -1  -6   3    6.87    0.83
  -1  -6   3    5.87    0.21
   0   6  -3    0.38    0.33
   0   6  -3    0.17    0.05
   0   6  -3    0.17    0.05
   0   6  -3   -0.01    0.27
   0  -6   3    0.07    0.20
   0  -6   3    0.23    0.05
   0  -6   3   -0.17    0.27
   0  -6   3    0.19    0.05
   0  -6   3    0.17    0.04
   0  -6   3    0.55    0.36
   0  -6   3    0.02    0.32
   0  -6   3    0.15    0.05
  -1   6  -3    2.97    0.14
  -1   6  -3    2.98    0.53
  -1   6  -3    2.98    0.13
  -1   6  -3    3.94    0.64
   1  -6   3    3.16    0.13
   1  -6   3    3.31    0.14
   1  -6   3    2.47    0.61
   1  -6   3    2.98    0.12
   1  -6   3    3.57    0.56
   1  -6   3    3.42    0.62
   1  -6   3    4.32    0.64
   1  -6   3    3.06    0.14
   1  -6   3    3.03    0.12
  -2   6  -3    0.98    0.03
  -2   6  -3    1.54    0.44
  -2   6  -3    0.98    0.09
  -2   6  -3    0.97    0.08
   2  -6   3    0.95    0.07
   2  -6   3    0.83    0.32
   2  -6   3    0.99    0.07
   2  -6   3    1.24    0.41
   2  -6   3    0.88    0.07
  -3   6  -3   17.85    0.45
  -3   6  -3   16.66    1.18
  -3   6  -3   17.83    0.45
  -3   6  -3   17.48    0.46
  -3   6  -3   18.94    1.32
  -3   6  -3   18.04    1.18
  -3   6  -3   18.17    0.39
   3  -6   3   17.94    0.44
   3  -6   3   17.16    0.44
   3  -6   3   17.35    1.23
   3  -6   3   16.47    1.14
   3  -6   3   17.24    0.45
   3  -6   3   18.30    0.43
  -4   6  -3    2.91    0.09
  -4   6  -3    2.89    0.13
  -4   6  -3    2.96    0.13
  -4   6  -3    3.26    0.62
  -4   6  -3    2.88    0.14
  -4   6  -3    3.04    0.13
  -4   6  -3    2.66    0.51
  -4   6  -3    3.26    0.61
   4  -6   3    2.98    0.12
   4  -6   3    2.54    0.55
   4  -6   3    2.83    0.11
   4  -6   3    3.41    0.66
   4  -6   3    2.93    0.13
   4  -6   3    2.87    0.49
   4  -6   3    2.92    0.13
  -5   6  -3    0.30    0.05
  -5   6  -3    0.31    0.06
  -5   6  -3    0.10    0.28
  -5   6  -3    0.29    0.06
  -5   6  -3    0.27    0.06
  -5   6  -3    0.03    0.19
   5  -6   3    0.08    0.20
   5  -6   3    0.20    0.04
   5  -6   3    0.09    0.32
   5  -6   3    0.34    0.06
  -6   6  -3    0.44    0.06
  -6   6  -3    0.59    0.07
  -6   6  -3    0.48    0.07
  -6   6  -3    0.47    0.07
   6  -6   3    0.34    0.06
   6  -6   3    0.56    0.07
   6  -6   3    0.48    0.05
   6  -6   3    0.46    0.05
  -7   6  -3    1.04    0.09
  -7   6  -3    1.33    0.11
  -7   6  -3    1.09    0.10
  -7   6  -3    0.84    0.09
   7  -6   3    0.98    0.05
   7  -6   3    1.04    0.06
   7  -6   3    1.01    0.09
   7  -6   3    1.02    0.09
  -8   6  -3   -0.02    0.05
  -8   6  -3    0.06    0.06
  -8   6  -3    0.02    0.05
   8  -6   3    0.00    0.05
   8  -6   3   -0.01    0.04
  -9   6  -3    0.73    0.10
  -9   6  -3    0.89    0.11
  -9   6  -3    0.74    0.11
   9  -6   3    0.69    0.09
   7   5  -3    0.12    0.09
   7   5  -3   -0.03    0.04
  -7  -5   3    0.05    0.07
  -7  -5   3   -0.09    0.05
  -7  -5   3    0.01    0.07
   6   5  -3    0.60    0.07
   6   5  -3    0.60    0.12
  -6  -5   3    0.57    0.06
  -6  -5   3    0.70    0.09
  -6  -5   3    0.77    0.10
  -6  -5   3    0.62    0.10
   5   5  -3    0.47    0.07
  -5  -5   3    0.69    0.10
  -5  -5   3    0.49    0.08
  -5  -5   3    0.66    0.08
   4   5  -3    0.30    0.36
   4   5  -3    0.34    0.47
   4   5  -3    0.14    0.05
  -4  -5   3    0.11    0.05
  -4  -5   3    0.14    0.06
  -4  -5   3    0.10    0.05
  -4  -5   3   -0.08    0.23
  -4  -5   3    0.06    0.47
   3   5  -3    1.18    0.53
   3   5  -3    1.26    0.09
   3   5  -3    1.75    0.56
  -3  -5   3    0.64    0.43
  -3  -5   3    1.31    0.09
  -3  -5   3    1.35    0.09
  -3  -5   3    1.70    0.57
  -3  -5   3    1.41    0.10
   2   5  -3    0.93    0.08
   2   5  -3    0.72    0.41
   2   5  -3    0.45    0.33
   2   5  -3    1.16    0.43
  -2  -5   3    0.93    0.08
  -2  -5   3    1.36    0.45
  -2  -5   3    1.45    0.49
  -2  -5   3    0.70    0.07
  -2  -5   3    1.34    0.47
  -2  -5   3    0.88    0.07
   1   5  -3    8.65    0.26
   1   5  -3    7.54    0.81
   1   5  -3    8.98    0.24
  -1  -5   3    9.10    0.25
  -1  -5   3    9.35    0.95
  -1  -5   3    9.12    0.22
  -1  -5   3    8.90    0.27
  -1  -5   3    8.08    0.88
   0   5  -3    0.19    0.05
   0   5  -3    0.20    0.04
   0   5  -3    0.27    0.26
   0   5  -3   -0.09    0.22
   0   5  -3    0.21    0.05
   0  -5   3    0.23    0.24
   0  -5   3    0.25    0.26
   0  -5   3    0.18    0.04
   0  -5   3    0.12    0.04
   0  -5   3    0.03    0.17
   0  -5   3    0.25    0.05
   0  -5   3    0.21    0.02
   0  -5   3    0.13    0.25
   0  -5   3    0.24    0.04
   0  -5   3    0.14    0.04
  -1   5  -3    0.17    0.04
  -1   5  -3    0.12    0.20
  -1   5  -3   -0.10    0.22
  -1   5  -3    0.13    0.03
  -1   5  -3    0.06    0.03
   1  -5   3    0.05    0.04
   1  -5   3    0.20    0.23
   1  -5   3    0.15    0.04
   1  -5   3    0.01    0.20
   1  -5   3    0.10    0.03
   1  -5   3    0.10    0.03
   1  -5   3    0.06    0.15
   1  -5   3    0.20    0.22
   1  -5   3    0.13    0.03
  -2   5  -3    0.56    0.02
  -2   5  -3    0.58    0.06
  -2   5  -3    0.58    0.05
  -2   5  -3    0.62    0.05
  -2   5  -3    0.39    0.26
  -2   5  -3    0.59    0.04
  -2   5  -3    0.52    0.27
   2  -5   3    0.45    0.26
   2  -5   3    0.60    0.05
   2  -5   3    0.58    0.05
   2  -5   3    0.57    0.25
   2  -5   3    0.51    0.05
   2  -5   3    0.53    0.04
   2  -5   3    0.63    0.32
   2  -5   3    0.71    0.05
  -3   5  -3   19.44    0.48
  -3   5  -3   19.30    0.50
  -3   5  -3   19.22    1.23
  -3   5  -3   19.57    0.43
  -3   5  -3   19.01    0.47
  -3   5  -3   18.59    0.45
  -3   5  -3   18.48    1.14
  -3   5  -3   19.44    1.20
  -3   5  -3   19.13    0.47
   3  -5   3   19.42    0.45
   3  -5   3   18.40    0.47
   3  -5   3   19.20    0.46
   3  -5   3   19.70    0.46
   3  -5   3   18.62    1.16
   3  -5   3   19.35    0.48
  -4   5  -3   -0.03    0.24
  -4   5  -3   -0.13    0.08
  -4   5  -3    0.11    0.03
  -4   5  -3    0.09    0.02
  -4   5  -3   -0.10    0.21
  -4   5  -3    0.06    0.04
  -4   5  -3    0.02    0.03
  -4   5  -3    0.08    0.03
  -4   5  -3    0.07    0.04
   4  -5   3    0.01    0.21
   4  -5   3    0.13    0.04
   4  -5   3    0.10    0.03
   4  -5   3    0.08    0.03
   4  -5   3    0.09    0.15
   4  -5   3    0.08    0.03
   4  -5   3   -0.18    0.24
  -5   5  -3    2.78    0.12
  -5   5  -3    3.88    0.65
  -5   5  -3    3.47    0.55
  -5   5  -3    2.95    0.51
  -5   5  -3    2.75    0.12
  -5   5  -3    2.61    0.14
   5  -5   3    2.89    0.10
   5  -5   3    1.92    0.47
   5  -5   3    3.74    0.66
   5  -5   3    3.01    0.12
   5  -5   3    2.75    0.13
   5  -5   3    2.81    0.10
   5  -5   3    2.83    0.13
   5  -5   3    3.41    0.52
  -6   5  -3    2.51    0.13
  -6   5  -3    2.65    0.13
  -6   5  -3    3.06    0.50
  -6   5  -3    3.37    0.61
  -6   5  -3    2.72    0.14
  -6   5  -3    2.92    0.12
   6  -5   3    2.89    0.11
   6  -5   3    3.60    0.58
   6  -5   3    2.66    0.09
   6  -5   3    2.46    0.12
   6  -5   3    3.36    0.65
   6  -5   3    2.71    0.12
  -7   5  -3    0.41    0.07
  -7   5  -3    0.55    0.07
  -7   5  -3    0.32    0.06
  -7   5  -3    0.40    0.08
   7  -5   3    0.36    0.09
   7  -5   3    0.36    0.06
   7  -5   3    0.49    0.07
  -8   5  -3   -0.05    0.05
  -8   5  -3    0.05    0.06
  -8   5  -3   -0.03    0.05
   8  -5   3    0.01    0.04
   8  -5   3   -0.01    0.07
   8  -5   3    0.00    0.04
  -9   5  -3    0.06    0.05
  -9   5  -3    0.08    0.07
  -9   5  -3   -0.01    0.10
   9  -5   3    0.06    0.10
   9  -5   3    0.01    0.05
   8   4  -3    0.02    0.08
   7   4  -3   -0.01    0.04
   7   4  -3    0.08    0.09
  -7  -4   3    0.04    0.06
  -7  -4   3    0.13    0.07
  -7  -4   3    0.00    0.06
   6   4  -3    0.97    0.14
   6   4  -3    1.14    0.09
  -6  -4   3    1.04    0.07
  -6  -4   3    1.36    0.11
  -6  -4   3    1.10    0.11
  -6  -4   3    1.32    0.12
   5   4  -3    1.36    0.09
  -5  -4   3    1.51    0.12
  -5  -4   3    1.49    0.11
  -5  -4   3    1.53    0.11
   4   4  -3    1.09    0.08
   4   4  -3    1.03    0.46
   4   4  -3    1.49    0.56
  -4  -4   3    1.21    0.08
  -4  -4   3    1.27    0.09
  -4  -4   3    0.99    0.43
  -4  -4   3    1.06    0.09
  -4  -4   3    2.66    0.67
   3   4  -3   18.24    1.73
   3   4  -3   18.54    1.33
   3   4  -3   18.16    0.46
   3   4  -3   15.96    1.18
  -3  -4   3   17.54    0.45
  -3  -4   3   18.22    1.28
  -3  -4   3   17.54    0.46
  -3  -4   3   17.60    1.35
  -3  -4   3   17.79    0.47
   2   4  -3   60.31    2.50
   2   4  -3   64.39    2.40
   2   4  -3   67.16    2.79
  -2  -4   3   62.02    2.67
  -2  -4   3   65.88    2.59
  -2  -4   3   64.53    2.41
   1   4  -3    0.22    0.04
   1   4  -3    0.33    0.25
   1   4  -3    0.27    0.04
   1   4  -3    0.25    0.23
   1   4  -3    0.21    0.03
   1   4  -3    0.41    0.28
  -1  -4   3    0.28    0.21
  -1  -4   3    0.21    0.02
  -1  -4   3    0.26    0.06
  -1  -4   3    0.27    0.04
  -1  -4   3    0.21    0.04
  -1  -4   3    0.19    0.22
  -1  -4   3    0.34    0.25
   0   4  -3    1.75    0.08
   0   4  -3    1.59    0.37
   0   4  -3    2.84    1.35
   0   4  -3    1.86    1.22
   0   4  -3    1.96    0.39
   0   4  -3    1.54    0.07
   0   4  -3    1.78    0.09
   0  -4   3    1.75    0.40
   0  -4   3    2.00    1.62
   0  -4   3    2.34    0.56
   0  -4   3    1.65    0.08
   0  -4   3    1.57    0.07
   0  -4   3    1.69    0.05
   0  -4   3    2.05    0.38
   0  -4   3    1.91    1.32
   0  -4   3    1.69    0.08
   0  -4   3    2.25    0.40
  -1   4  -3   -0.04    1.11
  -1   4  -3    1.89    0.36
  -1   4  -3    2.35    1.20
  -1   4  -3    3.29    0.42
  -1   4  -3    2.13    0.09
  -1   4  -3    2.13    0.09
  -1   4  -3    2.14    0.08
   1  -4   3    2.38    0.09
   1  -4   3    2.25    0.08
   1  -4   3    1.63    0.39
   1  -4   3    2.48    0.41
   1  -4   3    1.81    0.34
   1  -4   3    1.32    1.30
   1  -4   3    2.26    0.10
   1  -4   3    2.12    0.09
   1  -4   3    2.25    0.08
   1  -4   3    3.79    1.51
   1  -4   3    1.94    0.39
  -2   4  -3   19.09    0.44
  -2   4  -3   19.39    0.42
  -2   4  -3   19.24    1.04
  -2   4  -3   18.96    0.45
  -2   4  -3   19.31    1.12
  -2   4  -3   18.69    0.46
  -2   4  -3   17.93    0.99
   2  -4   3   18.96    0.44
   2  -4   3   19.45    0.45
   2  -4   3   18.92    1.03
   2  -4   3   19.43    0.46
  -3   4  -3   65.72    2.23
  -3   4  -3   68.95    2.24
  -3   4  -3   63.26    2.31
   3  -4   3   65.18    2.12
   3  -4   3   67.21    2.26
   3  -4   3   64.66    2.31
  -4   4  -3    1.69    0.37
  -4   4  -3    2.21    0.45
  -4   4  -3    1.68    0.09
  -4   4  -3    1.85    0.09
  -4   4  -3    1.99    0.08
  -4   4  -3    1.84    0.09
  -4   4  -3    2.16    0.38
  -4   4  -3    2.54    0.14
  -4   4  -3    1.87    0.09
   4  -4   3    1.98    0.09
   4  -4   3    2.00    0.09
   4  -4   3    1.89    0.09
   4  -4   3    2.08    0.07
   4  -4   3    1.95    0.09
   4  -4   3    1.52    0.38
   4  -4   3    2.38    0.42
   4  -4   3    2.01    0.07
   4  -4   3    1.98    0.35
  -5   4  -3    4.00    0.15
  -5   4  -3    3.79    0.19
  -5   4  -3    3.82    0.13
  -5   4  -3    3.64    0.54
  -5   4  -3    4.28    0.56
  -5   4  -3    4.03    0.14
  -5   4  -3    4.36    0.56
   5  -4   3    3.75    0.15
   5  -4   3    3.99    0.14
   5  -4   3    3.70    0.18
   5  -4   3    4.71    0.61
   5  -4   3    4.92    0.58
   5  -4   3    4.00    0.11
   5  -4   3    3.92    0.10
   5  -4   3    4.07    0.51
  -6   4  -3    4.91    0.67
  -6   4  -3    5.32    0.18
  -6   4  -3    5.16    0.18
  -6   4  -3    4.92    0.20
  -6   4  -3    6.34    0.70
   6  -4   3    5.08    0.17
   6  -4   3    5.04    0.18
   6  -4   3    5.57    0.72
   6  -4   3    5.43    0.23
   6  -4   3    6.79    0.71
  -7   4  -3    1.00    0.08
  -7   4  -3    0.99    0.10
  -7   4  -3    1.06    0.09
   7  -4   3    1.03    0.08
   7  -4   3    0.98    0.12
   7  -4   3    0.92    0.08
  -8   4  -3    0.50    0.09
  -8   4  -3    0.73    0.09
  -8   4  -3    0.52    0.07
   8  -4   3    0.45    0.07
   8  -4   3    0.79    0.08
   8  -4   3    0.53    0.12
  -9   4  -3    0.56    0.09
  -9   4  -3    0.42    0.07
  -9   4  -3    0.53    0.11
   9  -4   3    0.62    0.13
   9  -4   3    0.71    0.08
   8   3  -3   -0.03    0.06
   8   3  -3    0.03    0.04
   8   3  -3    0.00    0.07
  -8  -3   3   -0.01    0.06
  -8  -3   3    0.05    0.07
  -8  -3   3   -0.11    0.05
   7   3  -3    0.59    0.11
   7   3  -3    0.72    0.07
  -7  -3   3    0.68    0.10
  -7  -3   3    0.59    0.09
  -7  -3   3    0.60    0.10
   6   3  -3    1.09    0.08
   6   3  -3    0.86    0.11
  -6  -3   3    1.19    0.11
  -6  -3   3    1.02    0.05
  -6  -3   3    0.74    0.09
  -6  -3   3    0.94    0.09
   5   3  -3    0.72    0.43
   5   3  -3    1.79    0.61
   5   3  -3    0.78    0.07
  -5  -3   3    0.34    0.41
  -5  -3   3    0.19    0.30
  -5  -3   3    0.56    0.07
  -5  -3   3    0.60    0.07
  -5  -3   3    0.67    0.05
  -5  -3   3    0.66    0.07
   4   3  -3    1.65    0.52
   4   3  -3    1.53    0.08
   4   3  -3    1.75    0.50
   4   3  -3    1.70    0.09
   4   3  -3    1.18    0.49
  -4  -3   3    1.61    0.10
  -4  -3   3    0.92    0.39
  -4  -3   3    1.42    0.09
  -4  -3   3    2.82    0.55
  -4  -3   3    2.11    0.55
  -4  -3   3    1.62    0.10
   3   3  -3    7.89    0.80
   3   3  -3    8.70    0.26
   3   3  -3    8.96    0.24
   3   3  -3    9.49    0.26
   3   3  -3    7.44    0.83
   3   3  -3    9.12    1.16
  -3  -3   3    9.17    0.26
  -3  -3   3    8.00    0.87
  -3  -3   3    8.04    0.82
  -3  -3   3    8.94    0.26
  -3  -3   3    8.94    0.25
  -3  -3   3    8.57    0.86
   2   3  -3    0.14    0.18
   2   3  -3   -0.29    0.19
   2   3  -3    0.11    0.03
   2   3  -3    0.07    0.03
   2   3  -3    0.23    0.20
   2   3  -3    0.10    0.03
  -2  -3   3   -0.04    0.19
  -2  -3   3    0.08    0.03
  -2  -3   3    0.12    0.04
  -2  -3   3    0.05    0.22
  -2  -3   3    0.15    0.04
  -2  -3   3    0.07    0.03
  -2  -3   3    0.10    0.02
  -2  -3   3   -0.03    0.17
   1   3  -3    0.33    0.04
   1   3  -3    0.37    0.21
   1   3  -3    0.28    0.03
   1   3  -3    0.60    0.24
   1   3  -3    0.24    0.20
   1   3  -3    1.29    1.19
   1   3  -3    0.21    0.04
   1   3  -3    0.52    1.23
  -1  -3   3    1.84    1.18
  -1  -3   3    0.26    0.20
  -1  -3   3    0.45    0.20
  -1  -3   3    0.30    0.05
  -1  -3   3    0.27    0.04
  -1  -3   3    0.28    0.03
  -1  -3   3    0.28    0.02
  -1  -3   3    0.23    0.18
  -1  -3   3    0.01    1.22
   0   3  -3    3.79    0.11
   0   3  -3    3.74    0.12
   0   3  -3    2.41    1.15
   0   3  -3    3.85    0.46
   0   3  -3    3.65    0.44
   0   3  -3    3.61    0.12
   0   3  -3    4.23    1.83
   0  -3   3    3.57    0.12
   0  -3   3    3.38    1.35
   0  -3   3    3.57    1.53
   0  -3   3    4.49    0.47
   0  -3   3    3.89    0.09
   0  -3   3    4.13    0.42
   0  -3   3    3.72    0.11
   0  -3   3    3.85    0.48
   0  -3   3    3.81    0.12
  -1   3  -3    1.82    0.08
  -1   3  -3    1.88    0.06
  -1   3  -3    2.17    0.27
  -1   3  -3    1.87    0.07
  -1   3  -3    1.48    0.30
  -1   3  -3    1.78    0.07
  -1   3  -3    2.35    0.94
  -1   3  -3    1.61    1.15
   1  -3   3    1.77    0.07
   1  -3   3    1.45    0.28
   1  -3   3    1.37    0.27
   1  -3   3    1.35    1.03
   1  -3   3    1.78    0.06
   1  -3   3    1.78    0.07
   1  -3   3    1.81    0.06
   1  -3   3    1.75    0.07
  -2   3  -3   11.36    0.28
  -2   3  -3   11.17    0.31
  -2   3  -3   11.97    0.70
  -2   3  -3   13.09    1.84
  -2   3  -3    8.99    1.72
  -2   3  -3   11.24    0.27
  -2   3  -3   11.95    0.68
  -2   3  -3   11.20    0.28
  -2   3  -3   11.60    0.28
  -2   3  -3   11.73    0.74
  -2   3  -3   11.54    0.26
   2  -3   3   11.26    0.27
   2  -3   3   11.69    1.84
   2  -3   3   11.18    0.28
   2  -3   3   11.70    0.67
   2  -3   3   11.50    0.27
   2  -3   3   12.89    0.73
   2  -3   3    9.91    0.69
   2  -3   3   11.67    0.27
   2  -3   3   14.74    1.97
  -3   3  -3    0.90    0.04
  -3   3  -3    0.85    0.05
  -3   3  -3    0.93    0.28
  -3   3  -3    0.90    0.05
  -3   3  -3    0.70    0.20
  -3   3  -3    0.79    0.23
  -3   3  -3    0.85    0.05
  -3   3  -3    0.87    0.05
  -3   3  -3    0.95    0.05
   3  -3   3    0.83    0.25
   3  -3   3    0.83    0.06
   3  -3   3    0.85    0.04
   3  -3   3    0.89    0.23
   3  -3   3    0.80    0.05
   3  -3   3    0.79    0.23
   3  -3   3    0.82    0.04
   3  -3   3    0.88    0.05
   3  -3   3    0.91    0.05
  -4   3  -3   -0.02    0.14
  -4   3  -3    0.02    0.02
  -4   3  -3    0.01    0.03
  -4   3  -3    0.02    0.03
  -4   3  -3   -0.10    0.09
  -4   3  -3    0.06    0.04
  -4   3  -3    0.02    0.02
  -4   3  -3   -0.02    0.02
  -4   3  -3   -0.05    0.15
   4  -3   3   -0.03    0.04
   4  -3   3   -0.09    0.14
   4  -3   3    0.02    0.17
   4  -3   3    0.02    0.11
   4  -3   3    0.03    0.03
   4  -3   3    0.00    0.02
   4  -3   3    0.05    0.03
   4  -3   3    0.02    0.03
  -5   3  -3   19.18    0.45
  -5   3  -3   18.52    0.99
  -5   3  -3   19.04    1.09
  -5   3  -3   18.92    0.45
  -5   3  -3   18.66    1.03
  -5   3  -3   18.88    0.44
  -5   3  -3   18.22    0.48
   5  -3   3   19.00    1.03
   5  -3   3   18.31    0.45
   5  -3   3   19.20    1.09
   5  -3   3   17.45    1.00
   5  -3   3   18.24    0.48
   5  -3   3   18.93    0.45
   5  -3   3   18.65    0.51
   5  -3   3   19.13    0.47
  -6   3  -3    7.91    0.69
  -6   3  -3    7.06    0.66
  -6   3  -3    7.50    0.22
  -6   3  -3    7.72    0.23
  -6   3  -3    7.52    0.22
  -6   3  -3    7.63    0.26
   6  -3   3    7.98    0.29
   6  -3   3    7.70    0.22
   6  -3   3    7.99    0.73
   6  -3   3    7.98    0.24
   6  -3   3    7.99    0.72
  -7   3  -3    0.02    0.04
  -7   3  -3    0.00    0.04
  -7   3  -3   -0.03    0.05
   7  -3   3   -0.01    0.04
   7  -3   3   -0.01    0.03
  -8   3  -3    0.09    0.06
  -8   3  -3    0.02    0.05
  -8   3  -3    0.07    0.04
   8  -3   3    0.08    0.04
   8  -3   3    0.16    0.05
   8  -3   3   -0.01    0.07
  -9   3  -3   -0.01    0.06
  -9   3  -3    0.07    0.08
  -9   3  -3    0.09    0.05
   9  -3   3    0.27    0.10
   9  -3   3    0.09    0.05
   8   2  -3    0.01    0.06
   8   2  -3    0.05    0.08
   8   2  -3    0.04    0.04
  -8  -2   3    0.06    0.06
  -8  -2   3    0.11    0.07
  -8  -2   3    0.03    0.06
   7   2  -3    0.04    0.04
   7   2  -3    0.00    0.05
   7   2  -3    0.07    0.07
  -7  -2   3    0.06    0.05
  -7  -2   3    0.01    0.05
  -7  -2   3    0.01    0.05
   6   2  -3    0.03    0.06
   6   2  -3    0.17    0.05
  -6  -2   3    0.12    0.05
  -6  -2   3    0.10    0.05
  -6  -2   3    0.20    0.06
   5   2  -3    0.26    0.35
   5   2  -3    0.19    0.28
   5   2  -3    0.47    0.05
   5   2  -3    0.27    0.04
   5   2  -3    0.26    0.37
  -5  -2   3    0.55    0.39
  -5  -2   3    0.31    0.06
  -5  -2   3    0.35    0.31
  -5  -2   3    0.34    0.06
  -5  -2   3    0.42    0.06
  -5  -2   3    0.38    0.03
  -5  -2   3    0.44    0.40
   4   2  -3    0.94    0.06
   4   2  -3    1.10    0.40
   4   2  -3    0.43    0.34
   4   2  -3    0.93    0.06
   4   2  -3    1.40    0.45
  -4  -2   3    1.20    0.42
  -4  -2   3    1.02    0.41
  -4  -2   3    0.93    0.07
  -4  -2   3    0.88    0.07
  -4  -2   3    1.29    0.42
  -4  -2   3    0.97    0.07
   3   2  -3    5.93    0.71
   3   2  -3    6.65    0.70
   3   2  -3    6.28    0.18
   3   2  -3    6.12    0.17
   3   2  -3    6.13    0.66
  -3  -2   3    5.61    0.68
  -3  -2   3    5.95    0.64
  -3  -2   3    5.63    0.18
  -3  -2   3    6.05    0.19
  -3  -2   3    6.93    0.69
  -3  -2   3    5.88    0.19
  -3  -2   3    6.07    0.21
   2   2  -3    0.22    0.21
   2   2  -3    0.14    0.03
   2   2  -3    0.13    0.03
   2   2  -3   -0.78    0.95
   2   2  -3    0.31    0.20
   2   2  -3    0.15    0.04
   2   2  -3   -0.16    0.16
   2   2  -3    0.25    1.13
  -2  -2   3    0.57    1.00
  -2  -2   3    0.14    0.19
  -2  -2   3    0.20    0.04
  -2  -2   3    0.18    0.03
  -2  -2   3   -1.75    1.18
  -2  -2   3    0.21    0.04
  -2  -2   3    0.27    0.18
  -2  -2   3    0.16    0.03
   1   2  -3    6.59    0.52
   1   2  -3    6.49    0.18
   1   2  -3    6.65    0.17
   1   2  -3    6.87    0.62
   1   2  -3    6.71    0.18
   1   2  -3    7.74    1.73
   1   2  -3    6.80    1.58
   1   2  -3    7.26    0.55
  -1  -2   3    4.75    1.54
  -1  -2   3    6.39    0.18
  -1  -2   3    6.37    0.16
  -1  -2   3    6.18    0.53
  -1  -2   3    6.26    0.59
  -1  -2   3    6.66    0.18
  -1  -2   3    6.50    0.17
  -1  -2   3    6.23    1.65
  -1  -2   3    6.12    0.50
   0   2  -3   36.34    1.31
   0   2  -3   33.11    2.72
   0   2  -3   34.53    1.24
   0   2  -3   32.82    2.92
   0   2  -3   36.19    1.43
   0  -2   3   35.16    1.22
   0  -2   3   31.49    2.88
   0  -2   3   37.06    1.40
   0  -2   3   34.31    2.67
   0  -2   3   36.68    1.31
  -1   2  -3  169.56    4.12
  -1   2  -3  172.65    4.21
  -1   2  -3  171.41    6.35
  -1   2  -3  174.37    6.22
   1  -2   3  169.25    4.20
   1  -2   3  173.06    6.46
   1  -2   3  179.69    4.20
   1  -2   3  177.18    6.80
  -2   2  -3   12.51    1.48
  -2   2  -3   11.76    0.27
  -2   2  -3   10.75    0.55
  -2   2  -3   11.86    0.31
  -2   2  -3   11.35    0.57
  -2   2  -3   12.06    0.27
  -2   2  -3   11.70    0.28
  -2   2  -3   11.84    1.43
  -2   2  -3   11.34    0.28
   2  -2   3   12.72    1.51
   2  -2   3   11.77    0.28
   2  -2   3   11.65    1.43
   2  -2   3   11.77    0.29
   2  -2   3   11.80    0.31
   2  -2   3   11.96    0.28
   2  -2   3   11.13    0.53
   2  -2   3   11.68    0.59
   2  -2   3   11.69    0.58
  -3   2  -3    8.90    0.24
  -3   2  -3    9.00    0.21
  -3   2  -3    9.27    0.56
  -3   2  -3    8.77    0.22
  -3   2  -3    9.15    0.52
  -3   2  -3    9.04    0.23
  -3   2  -3    8.94    0.22
  -3   2  -3    9.07    0.21
  -3   2  -3    9.60    0.29
  -3   2  -3    8.54    0.49
   3  -2   3    7.26    0.50
   3  -2   3    9.02    0.22
   3  -2   3    8.44    0.51
   3  -2   3    8.41    0.26
   3  -2   3    8.70    0.22
   3  -2   3    9.28    0.24
   3  -2   3    9.01    0.23
   3  -2   3    8.83    0.24
   3  -2   3    8.41    0.49
  -4   2  -3    1.49    0.06
  -4   2  -3    1.38    0.06
  -4   2  -3    1.36    0.25
  -4   2  -3    1.28    0.08
  -4   2  -3    1.39    0.06
  -4   2  -3    1.53    0.06
  -4   2  -3    1.12    0.26
  -4   2  -3    1.49    0.25
   4  -2   3    1.37    0.08
   4  -2   3    1.30    0.06
   4  -2   3    1.51    0.25
   4  -2   3    1.65    0.28
   4  -2   3    1.51    0.08
   4  -2   3    1.92    0.31
   4  -2   3    1.26    0.09
   4  -2   3    1.48    0.06
  -5   2  -3    0.20    0.16
  -5   2  -3   -0.15    0.16
  -5   2  -3   -0.03    0.20
  -5   2  -3    0.05    0.05
  -5   2  -3    0.06    0.03
  -5   2  -3    0.06    0.03
   5  -2   3    0.16    0.21
   5  -2   3    0.12    0.03
   5  -2   3    0.11    0.03
   5  -2   3    0.12    0.04
   5  -2   3    0.03    0.06
   5  -2   3   -0.12    0.16
   5  -2   3    0.06    0.15
  -6   2  -3    0.02    0.22
  -6   2  -3    0.15    0.16
  -6   2  -3    0.00    0.03
  -6   2  -3    0.01    0.03
  -6   2  -3    0.03    0.04
   6  -2   3    0.13    0.24
   6  -2   3    0.00    0.03
   6  -2   3   -0.05    0.14
   6  -2   3    0.04    0.06
   6  -2   3    0.01    0.02
  -7   2  -3    0.09    0.04
  -7   2  -3    0.12    0.06
   7  -2   3    0.15    0.03
   7  -2   3    0.06    0.04
   7  -2   3    0.18    0.08
  -8   2  -3    0.03    0.04
  -8   2  -3    0.04    0.06
  -8   2  -3    0.07    0.05
   8  -2   3    0.04    0.04
   8  -2   3   -0.01    0.07
   8  -2   3    0.11    0.04
  -9   2  -3    0.07    0.06
  -9   2  -3    0.22    0.10
   9  -2   3   -0.01    0.08
   9   1  -3   -0.02    0.03
   9   1  -3    0.02    0.05
   9   1  -3   -0.10    0.07
  -9  -1   3    0.00    0.07
  -9  -1   3    0.02    0.06
  -9  -1   3    0.04    0.06
   8   1  -3    0.18    0.09
   8   1  -3    0.11    0.06
   8   1  -3    0.10    0.04
  -8  -1   3    0.06    0.06
  -8  -1   3    0.13    0.07
  -8  -1   3    0.01    0.06
   7   1  -3    0.49    0.08
   7   1  -3    0.58    0.06
   7   1  -3    0.61    0.10
  -7  -1   3    0.55    0.08
  -7  -1   3    0.43    0.08
  -7  -1   3    0.46    0.08
   6   1  -3    2.81    0.15
   6   1  -3    3.19    0.76
   6   1  -3    2.76    0.12
   6   1  -3    2.93    0.77
   6   1  -3    3.07    0.15
  -6  -1   3    2.78    0.14
  -6  -1   3    3.08    0.59
  -6  -1   3    2.75    0.15
  -6  -1   3    3.20    0.75
  -6  -1   3    2.84    0.15
   5   1  -3    0.69    0.06
   5   1  -3    0.67    0.07
   5   1  -3    0.35    0.37
   5   1  -3    1.37    0.46
   5   1  -3    1.63    0.53
  -5  -1   3    0.83    0.07
  -5  -1   3    0.49    0.40
  -5  -1   3    0.84    0.08
  -5  -1   3    0.81    0.36
  -5  -1   3    0.26    0.33
  -5  -1   3    0.68    0.07
   4   1  -3    9.64    0.27
   4   1  -3    9.13    0.27
   4   1  -3    9.96    0.85
   4   1  -3    9.22    0.25
   4   1  -3    9.61    0.88
   4   1  -3    9.79    0.86
   4   1  -3    9.21    0.25
  -4  -1   3    9.37    0.27
  -4  -1   3   11.51    0.87
  -4  -1   3    9.12    0.26
  -4  -1   3    9.56    0.89
  -4  -1   3    9.40    0.83
  -4  -1   3    9.12    0.27
  -4  -1   3    9.43    0.27
   3   1  -3   11.65    0.30
   3   1  -3   10.79    0.29
   3   1  -3   11.04    0.80
   3   1  -3   11.82    0.29
   3   1  -3   11.26    0.30
   3   1  -3   12.05    2.72
   3   1  -3   12.23    2.37
   3   1  -3   11.38    0.82
  -3  -1   3   11.19    0.29
  -3  -1   3   11.23    0.29
  -3  -1   3   10.28    2.38
  -3  -1   3   11.47    0.30
  -3  -1   3   11.72    0.82
  -3  -1   3   11.55    0.79
  -3  -1   3   10.88    0.90
  -3  -1   3   11.15    0.30
  -3  -1   3   10.82    2.71
   2   1  -3   18.57    0.97
   2   1  -3   16.40    0.94
   2   1  -3   15.41    2.24
   2   1  -3   20.17    2.68
   2   1  -3   17.57    1.01
  -2  -1   3   16.06    0.89
  -2  -1   3   19.99    2.93
  -2  -1   3   17.35    2.41
  -2  -1   3   15.92    0.91
  -2  -1   3   17.06    0.40
   1   1  -3    1.63    0.26
   1   1  -3    0.92    0.82
   1   1  -3    1.24    0.06
   1   1  -3    1.38    0.05
   1   1  -3    1.28    0.69
   1   1  -3    1.34    0.05
   1   1  -3    1.39    0.06
   1   1  -3    1.53    0.26
   1   1  -3    1.65    0.26
  -1  -1   3    1.47    0.06
  -1  -1   3    1.36    0.05
  -1  -1   3    1.67    0.86
  -1  -1   3    1.37    0.06
  -1  -1   3    1.41    0.06
  -1  -1   3    1.47    0.27
  -1  -1   3    1.50    0.25
  -1  -1   3    1.37    0.05
  -1  -1   3    1.44    0.26
  -1  -1   3    2.26    1.04
   0   1  -3   58.11    1.70
   0   1  -3   61.63    3.40
   0   1  -3   60.78    1.71
   0   1  -3   59.88    3.23
   0  -1   3   61.04    1.71
   0  -1   3   59.44    2.98
   0  -1   3   62.34    1.69
   0  -1   3   59.99    3.41
  -1   1  -3   27.41    0.82
  -1   1  -3   28.06    1.61
  -1   1  -3   26.78    1.71
  -1   1  -3   27.58    0.84
   1  -1   3   26.06    1.77
   1  -1   3   28.14    0.84
   1  -1   3   26.52    0.89
   1  -1   3   26.91    1.81
   1  -1   3   27.77    0.85
  -2   1  -3    0.03    0.03
  -2   1  -3   -0.51    0.34
  -2   1  -3    0.07    0.03
  -2   1  -3    0.07    0.01
  -2   1  -3    0.12    0.02
  -2   1  -3    0.07    0.01
  -2   1  -3    0.07    0.01
  -2   1  -3    0.00    0.05
  -2   1  -3    0.05    0.02
   2  -1   3    0.09    0.01
   2  -1   3    0.04    0.03
   2  -1   3    0.06    0.01
   2  -1   3    0.08    0.06
   2  -1   3   -0.13    0.35
   2  -1   3    0.05    0.02
   2  -1   3    0.07    0.02
   2  -1   3    0.18    0.07
   2  -1   3    0.07    0.02
  -3   1  -3   13.08    0.37
  -3   1  -3   12.58    0.29
  -3   1  -3   12.78    0.28
  -3   1  -3   12.88    0.32
  -3   1  -3   13.04    0.51
  -3   1  -3   12.76    0.29
  -3   1  -3   12.68    0.51
  -3   1  -3   12.78    0.32
  -3   1  -3   12.83    0.54
   3  -1   3   12.93    0.29
   3  -1   3   13.18    0.29
   3  -1   3   11.77    0.31
   3  -1   3   13.26    0.51
   3  -1   3   12.91    0.33
   3  -1   3   13.00    0.33
   3  -1   3   12.36    0.55
   3  -1   3   12.56    0.35
   3  -1   3   12.74    0.51
  -4   1  -3   53.34    1.53
  -4   1  -3   55.70    1.60
  -4   1  -3   53.29    1.62
   4  -1   3   53.76    1.55
   4  -1   3   51.92    1.64
   4  -1   3   49.53    1.51
  -5   1  -3   17.68    0.81
  -5   1  -3   17.21    0.85
  -5   1  -3   17.67    0.40
  -5   1  -3   16.95    0.41
  -5   1  -3   17.56    0.46
  -5   1  -3   16.90    0.40
   5  -1   3   17.59    0.44
   5  -1   3   16.33    0.48
   5  -1   3   16.76    0.41
   5  -1   3   18.11    0.84
   5  -1   3   17.10    0.88
  -6   1  -3    0.17    0.03
  -6   1  -3    0.15    0.04
  -6   1  -3    0.17    0.06
  -6   1  -3    0.19    0.04
   6  -1   3    0.17    0.07
   6  -1   3    0.22    0.05
  -7   1  -3    0.06    0.09
  -7   1  -3    0.07    0.03
  -7   1  -3    0.01    0.04
   7  -1   3   -0.01    0.06
   7  -1   3    0.06    0.04
  -8   1  -3    0.02    0.05
  -8   1  -3    0.02    0.03
  -8   1  -3   -0.05    0.05
   8  -1   3    0.02    0.08
   9   0  -3    0.03    0.04
   9   0  -3    0.12    0.07
   9   0  -3   -0.03    0.07
  -9   0   3    0.12    0.07
  -9   0   3    0.05    0.07
  -9   0   3    0.04    0.06
   8   0  -3    1.38    0.08
   8   0  -3    1.04    0.10
   8   0  -3    1.15    0.12
  -8   0   3    1.25    0.12
  -8   0   3    1.03    0.12
  -8   0   3    1.10    0.11
   7   0  -3    0.01    0.06
   7   0  -3    0.00    0.05
   7   0  -3    0.05    0.04
  -7   0   3   -0.06    0.04
  -7   0   3   -0.05    0.04
  -7   0   3    0.03    0.05
   6   0  -3    2.86    0.12
   6   0  -3    2.77    0.14
   6   0  -3    2.97    0.59
   6   0  -3    3.17    0.12
   6   0  -3    3.02    0.14
   6   0  -3    2.73    0.65
  -6   0   3    2.22    0.59
  -6   0   3    3.09    0.15
  -6   0   3    3.03    0.15
  -6   0   3    2.59    0.63
  -6   0   3    3.18    0.14
   5   0  -3    3.27    0.60
   5   0  -3    4.18    0.16
   5   0  -3    3.69    0.14
   5   0  -3    4.18    0.14
   5   0  -3    5.12    0.69
   5   0  -3    5.44    0.72
   5   0  -3    4.08    0.16
  -5   0   3    3.45    0.83
  -5   0   3    3.97    0.15
  -5   0   3    4.52    0.65
  -5   0   3    4.32    0.17
  -5   0   3    4.09    0.62
  -5   0   3    4.10    0.16
   4   0  -3    0.12    0.23
   4   0  -3    0.06    0.20
   4   0  -3    0.29    0.05
   4   0  -3    0.40    0.05
   4   0  -3    0.36    0.28
   4   0  -3    0.46    0.06
   4   0  -3    0.31    0.05
   4   0  -3    0.28    0.04
  -4   0   3    0.30    0.06
  -4   0   3    0.34    0.05
  -4   0   3    0.73    0.30
  -4   0   3    0.36    0.05
  -4   0   3    0.37    0.27
  -4   0   3    0.31    0.05
  -4   0   3    0.52    0.31
   3   0  -3  225.77   12.80
   3   0  -3  243.97    5.99
   3   0  -3  237.06    9.68
   3   0  -3  233.95    6.47
  -3   0   3  235.44    9.69
  -3   0   3  228.41    5.89
  -3   0   3  240.73   10.11
  -3   0   3  236.92    6.00
   2   0  -3   98.54    5.13
   2   0  -3   94.07    2.76
   2   0  -3   96.11    5.47
   2   0  -3   93.48    2.72
  -2   0   3  100.44    2.84
  -2   0   3  103.71    5.44
   1   0  -3  165.83    6.57
   1   0  -3  170.33    4.01
   1   0  -3  165.41    6.10
   1   0  -3  172.95    4.04
  -1   0   3  170.08    6.44
  -1   0   3  156.97    8.38
  -1   0   3  163.37    3.96
  -1   0   3  145.61    4.65
   0   0  -3   60.82    2.71
   0   0  -3   58.44    1.58
   0   0  -3   61.21    1.59
   0   0  -3   60.83    2.79
   0   0   3   60.30    2.72
   0   0   3   60.21    2.85
   0   0   3   62.22    1.60
   0   0   3   59.54    1.57
  -1   0  -3    2.40    0.08
  -1   0  -3    2.28    0.09
  -1   0  -3    2.43    0.09
   1   0   3    2.24    0.09
   1   0   3    2.32    0.09
   1   0   3    2.45    0.06
   1   0   3    2.51    0.08
  -2   0  -3    7.07    0.19
  -2   0  -3    6.63    0.19
  -2   0  -3    6.70    0.20
  -2   0  -3    6.82    0.19
   2   0   3    7.26    0.20
   2   0   3    6.77    0.19
   2   0   3    6.50    0.20
  -3   0  -3   33.96    0.78
  -3   0  -3   32.01    0.86
  -3   0  -3   33.66    0.75
  -3   0  -3   33.25    0.87
   3   0   3   31.63    0.86
   3   0   3   31.86    0.88
   3   0   3   32.17    0.93
  -4   0  -3    0.40    0.07
  -4   0  -3    0.42    0.06
  -4   0  -3    0.45    0.03
  -4   0  -3    0.47    0.15
  -4   0  -3    0.38    0.03
  -4   0  -3    0.40    0.03
  -4   0  -3    0.45    0.15
  -4   0  -3    0.51    0.15
   4   0   3    0.39    0.07
   4   0   3    0.39    0.03
   4   0   3    0.42    0.05
   4   0   3    0.39    0.05
   4   0   3    0.52    0.15
   4   0   3    0.43    0.14
   4   0   3    0.37    0.03
   4   0   3    0.52    0.15
  -5   0  -3    4.76    0.14
  -5   0  -3    4.70    0.13
  -5   0  -3    4.75    0.17
  -5   0  -3    4.82    0.14
  -5   0  -3    5.31    0.42
  -5   0  -3    4.57    0.19
   5   0   3    4.68    0.14
   5   0   3    4.78    0.19
   5   0   3    4.76    0.49
   5   0   3    4.59    0.21
   5   0   3    4.61    0.13
  -6   0  -3    0.03    0.04
  -6   0  -3    0.06    0.03
  -6   0  -3    0.09    0.04
  -6   0  -3    0.03    0.05
   6   0   3    0.12    0.07
   6   0   3    0.04    0.02
  -7   0  -3    0.21    0.05
  -7   0  -3    0.04    0.05
  -7   0  -3    0.20    0.04
   7   0   3    0.27    0.09
   7   0   3    0.11    0.03
  -8   0  -3   -0.03    0.02
  -8   0  -3    0.01    0.06
  -8   0  -3    0.03    0.05
   8   0   3   -0.07    0.07
   9  -1  -3    0.04    0.05
   9  -1  -3    0.01    0.04
   9  -1  -3    0.01    0.07
  -9   1   3    0.00    0.06
  -9   1   3    0.04    0.07
  -9   1   3    0.06    0.06
   8  -1  -3   -0.01    0.04
   8  -1  -3    0.00    0.06
   8  -1  -3    0.03    0.04
  -8   1   3    0.03    0.06
  -8   1   3   -0.05    0.04
  -8   1   3    0.01    0.05
   7  -1  -3    0.35    0.05
   7  -1  -3    0.28    0.07
   7  -1  -3    0.38    0.07
  -7   1   3    0.28    0.07
  -7   1   3    0.38    0.08
  -7   1   3    0.41    0.07
   6  -1  -3    0.56    0.08
   6  -1  -3    0.20    0.38
   6  -1  -3    0.56    0.06
   6  -1  -3    0.63    0.07
   6  -1  -3    0.58    0.06
   6  -1  -3    1.09    0.48
   6  -1  -3    0.49    0.43
  -6   1   3    0.62    0.07
  -6   1   3    0.79    0.08
  -6   1   3    0.45    0.46
  -6   1   3    0.85    0.42
  -6   1   3    0.61    0.38
  -6   1   3    0.53    0.07
   5  -1  -3    2.77    0.15
   5  -1  -3    3.03    0.12
   5  -1  -3    2.87    0.11
   5  -1  -3    3.57    0.61
   5  -1  -3    3.35    0.58
   5  -1  -3    2.92    0.12
   5  -1  -3    3.29    0.13
   5  -1  -3    2.84    0.56
  -5   1   3    3.08    0.14
  -5   1   3    2.91    0.50
  -5   1   3    2.92    0.12
  -5   1   3    3.54    0.56
  -5   1   3    3.02    0.59
  -5   1   3    2.96    0.13
   4  -1  -3    3.40    0.13
   4  -1  -3    3.55    0.13
   4  -1  -3    3.49    0.12
   4  -1  -3    3.50    0.14
   4  -1  -3    3.24    0.12
   4  -1  -3    3.54    0.12
   4  -1  -3    3.36    0.54
   4  -1  -3    3.94    0.61
  -4   1   3    3.08    0.54
  -4   1   3    3.81    0.54
  -4   1   3    2.58    0.47
  -4   1   3    3.51    0.13
  -4   1   3    3.37    0.13
  -4   1   3    3.51    0.14
  -4   1   3    3.44    0.13
   3  -1  -3    0.11    0.03
   3  -1  -3    0.16    0.17
   3  -1  -3    0.05    0.03
   3  -1  -3    0.26    0.18
   3  -1  -3    0.06    0.15
   3  -1  -3   -0.97    0.98
   3  -1  -3    0.09    0.03
   3  -1  -3    0.07    0.03
   3  -1  -3   -0.35    0.96
   3  -1  -3    0.09    0.02
   3  -1  -3    0.09    0.03
  -3   1   3    0.10    0.03
  -3   1   3   -0.06    0.16
  -3   1   3    0.11    0.03
  -3   1   3   -0.56    1.02
  -3   1   3    0.21    0.04
  -3   1   3    0.06    0.15
  -3   1   3    0.09    0.03
   2  -1  -3    3.08    0.10
   2  -1  -3    5.04    1.36
   2  -1  -3    3.22    0.11
   2  -1  -3    5.57    1.49
   2  -1  -3    3.11    0.10
   2  -1  -3    3.31    0.09
   2  -1  -3    3.68    0.39
   2  -1  -3    3.04    0.10
   2  -1  -3    3.57    0.41
   2  -1  -3    3.34    0.10
   2  -1  -3    2.91    0.36
  -2   1   3    3.34    0.11
  -2   1   3    3.09    0.10
  -2   1   3    2.87    0.34
  -2   1   3    3.21    0.11
  -2   1   3    3.19    0.11
  -2   1   3    2.97    0.40
  -2   1   3    4.06    1.42
  -2   1   3    2.21    0.98
  -2   1   3    3.37    0.10
  -2   1   3    3.13    0.37
   1  -1  -3  123.96    3.18
   1  -1  -3  127.74    3.22
   1  -1  -3  125.53    5.45
  -1   1   3  126.17    3.19
  -1   1   3  128.23    5.49
   0  -1  -3    5.39    0.33
   0  -1  -3    5.45    0.13
   0  -1  -3    4.38    0.92
   0  -1  -3    5.43    0.15
   0  -1  -3    5.24    0.35
   0  -1  -3    5.71    0.16
   0  -1  -3    5.25    0.32
   0  -1  -3    5.33    0.13
   0  -1  -3    5.36    0.13
   0  -1  -3    5.47    1.01
   0  -1  -3    5.18    0.13
   0   1   3    5.60    0.32
   0   1   3    5.80    0.34
   0   1   3    5.41    0.13
   0   1   3    5.47    0.13
   0   1   3    6.09    1.04
   0   1   3    5.52    0.15
   0   1   3    5.44    0.15
   0   1   3    4.73    0.33
   0   1   3    3.13    0.80
   0   1   3    5.55    0.15
  -1  -1  -3    0.31    0.02
  -1  -1  -3    0.27    0.03
  -1  -1  -3    0.32    0.04
  -1  -1  -3    0.38    0.08
  -1  -1  -3    0.46    0.08
  -1  -1  -3    0.01    0.29
  -1  -1  -3    0.30    0.02
  -1  -1  -3    0.27    0.04
   1   1   3    0.33    0.04
   1   1   3    0.29    0.02
   1   1   3    0.11    0.32
   1   1   3    0.32    0.04
   1   1   3    0.32    0.08
   1   1   3    0.28    0.04
  -2  -1  -3    0.39    0.08
  -2  -1  -3    0.63    0.09
  -2  -1  -3    0.27    0.04
  -2  -1  -3    0.51    0.09
  -2  -1  -3    0.29    0.04
  -2  -1  -3    0.29    0.05
  -2  -1  -3    0.37    0.02
  -2  -1  -3    0.35    0.01
  -2  -1  -3    0.37    0.07
   2   1   3    0.41    0.05
   2   1   3    0.38    0.02
   2   1   3    0.34    0.04
   2   1   3    0.40    0.08
   2   1   3    0.22    0.04
   2   1   3    0.43    0.09
  -3  -1  -3    0.63    0.03
  -3  -1  -3    0.68    0.06
  -3  -1  -3    0.67    0.03
  -3  -1  -3    0.59    0.04
  -3  -1  -3    0.84    0.16
  -3  -1  -3    0.60    0.05
  -3  -1  -3    0.66    0.12
  -3  -1  -3    0.69    0.07
  -3  -1  -3    0.60    0.03
  -3  -1  -3    0.60    0.12
  -3  -1  -3    0.68    0.15
   3   1   3    0.84    0.17
   3   1   3    0.64    0.06
   3   1   3    0.63    0.03
   3   1   3    0.83    0.16
   3   1   3    0.58    0.05
  -4  -1  -3    8.93    0.22
  -4  -1  -3    9.04    0.51
  -4  -1  -3    9.37    0.53
  -4  -1  -3    9.07    0.22
  -4  -1  -3    9.06    0.26
  -4  -1  -3    9.05    0.23
  -4  -1  -3    8.71    0.28
   4   1   3    9.42    0.22
   4   1   3    8.92    0.30
   4   1   3    8.99    0.26
   4   1   3    9.30    0.22
   4   1   3    9.24    0.52
  -5  -1  -3    3.44    0.37
  -5  -1  -3    3.82    0.11
  -5  -1  -3    3.76    0.13
  -5  -1  -3    3.76    0.17
  -5  -1  -3    3.93    0.46
  -5  -1  -3    3.89    0.13
   5   1   3    3.71    0.12
   5   1   3    3.79    0.12
   5   1   3    3.82    0.19
   5   1   3    3.85    0.16
  -6  -1  -3    0.51    0.06
  -6  -1  -3    0.51    0.08
  -6  -1  -3    0.54    0.06
  -6  -1  -3    0.41    0.04
   6   1   3    0.62    0.10
   6   1   3    0.38    0.04
  -7  -1  -3    0.16    0.05
  -7  -1  -3    0.08    0.03
  -7  -1  -3    0.08    0.06
   7   1   3    0.11    0.08
   7   1   3    0.13    0.04
  -8  -1  -3    0.05    0.05
  -8  -1  -3    0.03    0.06
   8   1   3    0.03    0.09
  10  -2  -3    0.10    0.08
  10  -2  -3    0.10    0.06
  10  -2  -3    0.05    0.04
 -10   2   3   -0.04    0.06
 -10   2   3    0.04    0.07
   9  -2  -3    0.53    0.06
   9  -2  -3    0.62    0.09
   9  -2  -3    0.61    0.11
  -9   2   3    0.63    0.10
  -9   2   3    0.45    0.11
   8  -2  -3    0.79    0.10
   8  -2  -3    0.97    0.09
   8  -2  -3    0.80    0.07
  -8   2   3    0.80    0.09
  -8   2   3    0.87    0.10
   7  -2  -3    0.49    0.06
   7  -2  -3    0.61    0.45
   7  -2  -3    0.52    0.08
   7  -2  -3    0.42    0.07
   7  -2  -3    0.15    0.32
  -7   2   3    0.53    0.39
  -7   2   3    0.42    0.08
  -7   2   3    0.23    0.41
  -7   2   3    0.36    0.07
  -7   2   3    0.57    0.08
   6  -2  -3    3.65    0.71
   6  -2  -3    3.38    0.13
   6  -2  -3    3.61    0.15
   6  -2  -3    3.59    0.99
   6  -2  -3    3.51    0.65
   6  -2  -3    3.71    0.15
  -6   2   3    4.15    0.63
  -6   2   3    3.64    0.16
  -6   2   3    3.51    0.15
  -6   2   3    3.46    0.16
  -6   2   3    2.55    0.60
  -6   2   3    2.15    0.58
   5  -2  -3    1.05    0.39
   5  -2  -3    1.47    0.08
   5  -2  -3    1.83    0.49
   5  -2  -3    1.51    0.09
   5  -2  -3    1.52    0.09
   5  -2  -3    1.92    0.45
   5  -2  -3    1.43    0.04
   5  -2  -3    1.61    0.08
   5  -2  -3    1.30    0.08
   5  -2  -3    1.40    0.10
  -5   2   3    1.40    0.09
  -5   2   3    2.33    0.50
  -5   2   3    1.36    0.08
  -5   2   3    1.58    0.44
  -5   2   3    1.43    0.09
  -5   2   3    1.07    0.48
   4  -2  -3   59.89    2.24
   4  -2  -3   59.76    2.22
   4  -2  -3   57.08    2.34
  -4   2   3   60.24    2.38
  -4   2   3   58.12    2.17
  -4   2   3   59.39    2.20
   3  -2  -3   74.17    2.36
   3  -2  -3   70.35    5.63
   3  -2  -3   66.93    2.58
   3  -2  -3   68.17    2.46
   3  -2  -3   70.95    5.06
  -3   2   3   68.24    2.33
  -3   2   3   71.12    5.06
  -3   2   3   76.10    2.53
  -3   2   3   67.52    4.98
  -3   2   3   69.74    2.30
   2  -2  -3    0.01    0.13
   2  -2  -3    0.05    0.15
   2  -2  -3    0.02    0.02
   2  -2  -3    0.02    0.02
   2  -2  -3    0.19    0.17
   2  -2  -3   -0.20    0.86
   2  -2  -3   -0.02    0.02
   2  -2  -3    0.02    0.02
   2  -2  -3    0.01    0.02
   2  -2  -3    0.01    0.02
   2  -2  -3   -0.87    0.80
  -2   2   3    0.07    0.84
  -2   2   3    0.91    0.88
  -2   2   3   -0.01    0.02
  -2   2   3    0.00    0.02
  -2   2   3    0.03    0.11
  -2   2   3   -0.09    0.08
  -2   2   3   -0.01    0.02
  -2   2   3   -0.03    0.12
  -2   2   3   -0.01    0.02
  -2   2   3    0.00    0.02
   1  -2  -3   44.46    1.48
   1  -2  -3   44.80    1.57
   1  -2  -3   44.44    3.10
   1  -2  -3   47.05    3.11
   1  -2  -3   45.31    1.46
  -1   2   3   43.91    1.54
  -1   2   3   46.66    1.56
  -1   2   3   43.55    1.43
  -1   2   3   45.35    3.10
  -1   2   3   42.41    3.29
   0  -2  -3    0.02    0.08
   0  -2  -3    0.04    0.08
   0  -2  -3    0.03    0.02
   0  -2  -3    0.02    0.02
   0  -2  -3   -0.05    0.02
   0  -2  -3    0.03    0.02
   0  -2  -3   -0.95    0.54
   0  -2  -3    0.01    0.01
   0  -2  -3    0.02    0.02
   0  -2  -3    0.00    0.01
   0  -2  -3   -0.04    0.08
   0  -2  -3   -0.20    0.48
   0   2   3    0.05    0.08
   0   2   3   -0.15    0.54
   0   2   3    0.01    0.01
   0   2   3   -0.01    0.10
   0   2   3    0.16    0.52
   0   2   3    0.02    0.02
   0   2   3    0.02    0.01
   0   2   3    0.04    0.08
   0   2   3    0.01    0.02
   0   2   3    0.00    0.02
   0   2   3    0.02    0.01
  -1  -2  -3    0.26    0.02
  -1  -2  -3    0.27    0.03
  -1  -2  -3    0.27    0.03
  -1  -2  -3    0.21    0.04
  -1  -2  -3    0.42    0.14
  -1  -2  -3    0.20    0.10
  -1  -2  -3    0.49    0.59
  -1  -2  -3    0.31    0.02
   1   2   3    0.29    0.03
   1   2   3   -0.09    0.11
   1   2   3    0.23    0.04
   1   2   3   -1.69    0.57
   1   2   3    0.30    0.05
  -2  -2  -3    0.64    0.16
  -2  -2  -3    0.40    0.13
  -2  -2  -3    0.45    0.14
  -2  -2  -3    0.60    0.03
  -2  -2  -3    0.57    0.04
  -2  -2  -3    0.61    0.03
  -2  -2  -3    0.54    0.05
  -2  -2  -3    0.40    0.14
  -2  -2  -3    0.53    0.03
   2   2   3    0.61    0.16
   2   2   3    0.55    0.06
   2   2   3    0.55    0.03
   2   2   3    0.63    0.17
   2   2   3    0.63    0.05
  -3  -2  -3    0.05    0.09
  -3  -2  -3    0.23    0.03
  -3  -2  -3    0.22    0.03
  -3  -2  -3    0.28    0.04
  -3  -2  -3    0.25    0.13
  -3  -2  -3    0.18    0.03
  -3  -2  -3    0.20    0.15
  -3  -2  -3    0.18    0.04
  -3  -2  -3    0.31    0.14
  -3  -2  -3    0.21    0.03
   3   2   3    0.21    0.14
   3   2   3   -0.21    0.12
   3   2   3    0.24    0.04
   3   2   3    0.16    0.02
   3   2   3    0.18    0.06
  -4  -2  -3    1.22    0.29
  -4  -2  -3    0.92    0.25
  -4  -2  -3    0.66    0.34
  -4  -2  -3    0.79    0.05
  -4  -2  -3    1.10    0.22
  -4  -2  -3    0.66    0.04
  -4  -2  -3    0.68    0.05
  -4  -2  -3    0.80    0.05
  -4  -2  -3    0.78    0.08
   4   2   3    0.73    0.07
   4   2   3    0.75    0.09
   4   2   3    0.79    0.05
  -5  -2  -3    0.23    0.05
  -5  -2  -3    0.21    0.04
  -5  -2  -3    0.26    0.07
  -5  -2  -3    0.30    0.05
  -5  -2  -3    0.20    0.03
   5   2   3    0.23    0.06
   5   2   3    0.25    0.04
   5   2   3    0.35    0.09
  -6  -2  -3    0.05    0.03
  -6  -2  -3    0.05    0.04
  -6  -2  -3    0.13    0.06
   6   2   3    0.00    0.07
   6   2   3    0.04    0.03
  -7  -2  -3    0.02    0.02
  -7  -2  -3   -0.02    0.05
  -7  -2  -3    0.03    0.03
  -7  -2  -3   -0.01    0.04
   7   2   3    0.04    0.08
  10  -3  -3    0.05    0.04
  10  -3  -3    0.08    0.07
  10  -3  -3    0.12    0.07
 -10   3   3   -0.12    0.06
 -10   3   3    0.05    0.07
 -10   3   3   -0.02    0.06
   9  -3  -3    0.09    0.05
   9  -3  -3    0.14    0.07
   9  -3  -3    0.09    0.07
  -9   3   3    0.10    0.07
  -9   3   3    0.23    0.08
  -9   3   3    0.23    0.08
   8  -3  -3   -0.03    0.04
   8  -3  -3    0.01    0.04
   8  -3  -3    0.03    0.06
  -8   3   3    0.00    0.05
  -8   3   3    0.11    0.09
  -8   3   3    0.03    0.05
   7  -3  -3   -0.04    0.24
   7  -3  -3   -0.27    0.43
   7  -3  -3    0.01    0.04
   7  -3  -3    0.04    0.05
   7  -3  -3    0.03    0.04
  -7   3   3    0.01    0.05
  -7   3   3    0.06    0.39
  -7   3   3    0.08    0.29
  -7   3   3    0.10    0.05
  -7   3   3    0.05    0.05
   6  -3  -3    5.34    0.76
   6  -3  -3    4.90    0.78
   6  -3  -3    4.33    0.77
   6  -3  -3    5.43    0.18
   6  -3  -3    5.41    0.19
   6  -3  -3    5.34    0.27
  -6   3   3    5.64    0.84
  -6   3   3    5.51    0.21
  -6   3   3    5.91    0.20
  -6   3   3    4.54    0.87
  -6   3   3    6.81    0.83
  -6   3   3    5.37    0.20
   5  -3  -3    1.73    0.08
   5  -3  -3    2.21    0.49
   5  -3  -3    2.10    0.52
   5  -3  -3    2.01    0.56
   5  -3  -3    1.52    0.08
   5  -3  -3    1.56    0.09
   5  -3  -3    1.76    0.09
  -5   3   3    1.56    0.10
  -5   3   3    1.88    0.51
  -5   3   3    1.44    0.43
  -5   3   3    1.60    0.10
  -5   3   3    1.74    0.47
  -5   3   3    1.61    0.09
  -5   3   3    1.65    0.09
   4  -3  -3    4.63    0.59
   4  -3  -3    4.43    0.14
   4  -3  -3    4.71    0.19
   4  -3  -3    4.06    0.57
   4  -3  -3    4.47    0.15
   4  -3  -3    4.69    0.16
   4  -3  -3    5.94    0.63
   4  -3  -3    4.51    0.16
   4  -3  -3    4.52    0.13
  -4   3   3    4.40    0.16
  -4   3   3    4.85    0.58
  -4   3   3    4.50    0.16
  -4   3   3    4.64    0.16
  -4   3   3    4.44    0.16
  -4   3   3    3.40    0.52
  -4   3   3    4.09    0.14
  -4   3   3    3.26    0.54
   3  -3  -3    0.09    1.38
   3  -3  -3    0.37    0.05
   3  -3  -3    0.30    0.05
   3  -3  -3    0.37    0.04
   3  -3  -3    0.28    0.20
   3  -3  -3    0.48    0.04
   3  -3  -3    0.31    0.24
   3  -3  -3    0.67    1.15
   3  -3  -3    0.41    0.05
   3  -3  -3    0.07    0.18
  -3   3   3    0.27    0.20
  -3   3   3   -1.07    1.09
  -3   3   3    0.38    0.05
  -3   3   3    0.19    0.20
  -3   3   3    0.21    1.29
  -3   3   3    0.22    0.23
  -3   3   3    0.48    0.05
  -3   3   3    0.38    0.04
  -3   3   3    0.51    0.05
  -3   3   3    0.38    0.04
   2  -3  -3   17.80    0.43
   2  -3  -3   18.26    1.03
   2  -3  -3   19.41    2.74
   2  -3  -3   16.69    0.92
   2  -3  -3   12.06    2.19
   2  -3  -3   16.71    0.92
   2  -3  -3   17.70    0.41
  -2   3   3   15.23    0.91
  -2   3   3   17.42    0.91
  -2   3   3   17.63    0.40
  -2   3   3   17.51    0.43
  -2   3   3   18.58    2.57
  -2   3   3   14.56    2.44
  -2   3   3   15.69    0.98
  -2   3   3   16.56    0.41
   1  -3  -3   32.23    3.16
   1  -3  -3   33.26    2.91
   1  -3  -3   30.73    1.23
   1  -3  -3   32.46    1.35
   1  -3  -3   31.19    1.27
  -1   3   3   30.89    1.54
  -1   3   3   33.85    3.46
  -1   3   3   32.50    1.23
  -1   3   3   32.80    3.10
  -1   3   3   31.24    1.32
   0  -3  -3    6.06    0.47
   0  -3  -3    6.50    0.52
   0  -3  -3    6.76    0.54
   0  -3  -3    6.70    0.18
   0  -3  -3    3.75    1.30
   0  -3  -3    6.32    1.64
   0  -3  -3    6.94    0.21
   0  -3  -3    6.79    0.18
   0  -3  -3    6.60    0.20
   0  -3  -3    6.71    0.18
   0  -3  -3    6.68    0.17
   0   3   3    6.70    0.18
   0   3   3    4.20    1.23
   0   3   3    6.64    0.17
   0   3   3    6.75    0.16
   0   3   3    6.48    0.18
   0   3   3    7.07    0.55
   0   3   3    6.65    0.51
   0   3   3    6.55    0.18
   0   3   3    6.15    0.48
   0   3   3    6.42    0.19
   0   3   3    6.26    1.53
  -1  -3  -3    1.11    0.05
  -1  -3  -3    1.01    0.05
  -1  -3  -3    1.07    0.06
  -1  -3  -3    1.04    0.07
  -1  -3  -3    1.16    0.25
  -1  -3  -3    1.44    0.24
  -1  -3  -3    1.06    0.21
  -1  -3  -3    1.02    0.05
   1   3   3    1.02    0.06
   1   3   3    0.89    0.05
   1   3   3    0.87    0.23
   1   3   3    1.08    0.07
   1   3   3    0.95    0.24
  -2  -3  -3   -0.01    0.02
  -2  -3  -3    0.08    0.16
  -2  -3  -3   -0.06    0.07
  -2  -3  -3   -0.02    0.02
  -2  -3  -3    0.02    0.02
  -2  -3  -3    0.02    0.02
  -2  -3  -3    0.02    0.10
  -2  -3  -3   -0.11    0.13
  -2  -3  -3    0.00    0.02
   2   3   3   -0.01    0.02
   2   3   3    0.01    0.03
   2   3   3   -0.06    0.15
   2   3   3   -0.08    0.14
   2   3   3   -0.01    0.02
  -3  -3  -3    5.20    0.51
  -3  -3  -3    4.36    0.44
  -3  -3  -3    4.64    0.14
  -3  -3  -3    4.61    0.14
  -3  -3  -3    4.76    0.45
  -3  -3  -3    4.61    0.15
  -3  -3  -3    4.81    0.14
  -3  -3  -3    4.56    0.49
  -3  -3  -3    4.55    0.18
   3   3   3    4.47    0.14
   3   3   3    5.11    0.48
   3   3   3    4.69    0.17
   3   3   3    5.06    0.51
   3   3   3    4.58    0.19
  -4  -3  -3    6.69    0.19
  -4  -3  -3    6.64    0.25
  -4  -3  -3    6.06    0.56
  -4  -3  -3    6.69    0.19
  -4  -3  -3    6.66    0.59
  -4  -3  -3    6.86    0.19
  -4  -3  -3    6.08    0.63
   4   3   3    6.94    0.23
   4   3   3    7.08    0.26
  -5  -3  -3    0.61    0.05
  -5  -3  -3    0.68    0.06
  -5  -3  -3    0.59    0.05
   5   3   3    0.81    0.08
   5   3   3    0.57    0.11
  -6  -3  -3    0.04    0.06
  -6  -3  -3    0.03    0.04
  -6  -3  -3    0.00    0.03
   6   3   3   -0.02    0.07
   6   3   3    0.04    0.04
  -7  -3  -3    0.10    0.08
  -7  -3  -3    0.23    0.04
  -7  -3  -3    0.12    0.06
  10  -4  -3    0.09    0.08
  10  -4  -3    0.10    0.05
  10  -4  -3    0.27    0.08
 -10   4   3    0.21    0.09
 -10   4   3    0.14    0.08
 -10   4   3    0.04    0.07
   9  -4  -3    0.23    0.08
   9  -4  -3    0.19    0.05
   9  -4  -3    0.24    0.07
  -9   4   3    0.19    0.08
  -9   4   3    0.17    0.08
  -9   4   3    0.24    0.07
   8  -4  -3    0.50    0.07
   8  -4  -3    0.46    0.08
   8  -4  -3    0.37    0.07
  -8   4   3    0.34    0.08
  -8   4   3    0.36    0.08
  -8   4   3    0.38    0.08
   7  -4  -3    0.03    0.41
   7  -4  -3    0.27    0.05
   7  -4  -3    0.27    0.06
   7  -4  -3    0.05    0.31
  -7   4   3    0.34    0.07
  -7   4   3   -0.09    0.41
  -7   4   3    0.16    0.06
  -7   4   3    0.09    0.28
  -7   4   3    0.27    0.07
   6  -4  -3    2.53    0.73
   6  -4  -3    0.87    0.45
   6  -4  -3    1.59    0.10
   6  -4  -3    1.55    0.09
   6  -4  -3    1.67    0.09
   6  -4  -3    0.50    0.40
  -6   4   3    1.46    0.10
  -6   4   3    0.61    0.44
  -6   4   3    1.39    0.10
  -6   4   3    1.40    0.48
  -6   4   3    1.65    0.11
  -6   4   3    1.00    0.50
   5  -4  -3    1.35    0.08
   5  -4  -3    1.12    0.42
   5  -4  -3    1.36    0.10
   5  -4  -3    1.37    0.07
   5  -4  -3    1.58    0.48
   5  -4  -3    1.10    0.39
  -5   4   3    1.40    0.09
  -5   4   3    2.10    0.50
  -5   4   3    1.06    0.09
  -5   4   3    2.01    0.54
  -5   4   3    1.43    0.09
  -5   4   3    1.17    0.09
  -5   4   3    0.64    0.37
   4  -4  -3    0.70    0.31
   4  -4  -3    0.16    0.04
   4  -4  -3    0.19    0.27
   4  -4  -3    0.27    0.05
   4  -4  -3    0.10    0.26
   4  -4  -3    0.21    0.04
   4  -4  -3    0.17    0.04
  -4   4   3    0.29    0.06
  -4   4   3    0.23    0.04
  -4   4   3    0.23    0.05
  -4   4   3    0.28    0.05
  -4   4   3    0.12    0.24
  -4   4   3    0.03    0.17
  -4   4   3    0.33    0.29
  -4   4   3    0.22    0.03
  -4   4   3    0.16    0.04
   3  -4  -3    3.13    0.12
   3  -4  -3    2.82    0.11
   3  -4  -3    2.92    0.12
   3  -4  -3    3.50    0.59
   3  -4  -3    2.79    0.12
   3  -4  -3    2.48    0.45
   3  -4  -3    2.24    0.42
   3  -4  -3    2.97    0.13
  -3   4   3    3.69    0.49
  -3   4   3    2.93    0.13
  -3   4   3    2.92    0.13
  -3   4   3    3.18    0.12
  -3   4   3    2.86    0.49
  -3   4   3    2.99    0.46
  -3   4   3    2.99    0.12
  -3   4   3    2.93    0.11
  -3   4   3    3.02    0.07
   2  -4  -3    0.16    0.03
   2  -4  -3    0.20    0.04
   2  -4  -3    0.16    0.04
   2  -4  -3    0.04    0.17
   2  -4  -3    0.15    0.19
   2  -4  -3    0.26    0.20
   2  -4  -3    0.16    0.04
   2  -4  -3    0.12    0.03
  -2   4   3    0.16    0.03
  -2   4   3    0.28    0.22
  -2   4   3    0.11    0.04
  -2   4   3   -0.03    0.15
  -2   4   3    0.17    0.04
  -2   4   3    0.09    0.04
  -2   4   3    0.15    0.17
  -2   4   3    0.16    0.03
   1  -4  -3    2.68    0.38
   1  -4  -3    1.75    0.41
   1  -4  -3    2.15    0.11
   1  -4  -3    2.11    0.09
   1  -4  -3    2.10    0.08
   1  -4  -3    2.04    0.09
   1  -4  -3    1.62    0.37
   1  -4  -3    2.16    0.09
  -1   4   3    2.09    0.09
  -1   4   3    2.09    0.09
  -1   4   3    2.33    0.37
  -1   4   3    1.82    0.34
  -1   4   3    2.22    0.08
  -1   4   3    2.02    0.09
  -1   4   3    2.24    0.09
  -1   4   3    2.09    0.08
   0  -4  -3    8.25    0.66
   0  -4  -3    7.37    0.21
   0  -4  -3    7.88    0.23
   0  -4  -3    7.47    0.20
   0  -4  -3    7.53    0.22
   0  -4  -3    7.81    0.24
   0  -4  -3    7.66    0.60
   0  -4  -3    7.49    0.65
   0  -4  -3    7.90    0.25
   0   4   3    7.71    0.19
   0   4   3    7.41    0.21
   0   4   3    7.70    0.79
   0   4   3    8.69    0.69
   0   4   3    7.17    0.60
   0   4   3    7.76    0.20
   0   4   3    7.78    0.22
   0   4   3    7.80    0.22
   0   4   3    7.65    0.22
  -1  -4  -3    4.13    0.45
  -1  -4  -3    3.89    0.50
  -1  -4  -3    4.31    0.14
  -1  -4  -3    3.41    0.41
  -1  -4  -3    4.14    0.16
  -1  -4  -3    4.37    0.51
  -1  -4  -3    4.07    0.14
  -1  -4  -3    4.19    0.12
  -1  -4  -3    4.25    0.14
   1   4   3    4.15    0.13
   1   4   3    4.02    0.15
   1   4   3    4.74    0.48
   1   4   3    4.45    0.50
   1   4   3    4.28    0.16
   1   4   3    4.10    0.10
  -2  -4  -3   16.22    0.40
  -2  -4  -3   16.22    1.02
  -2  -4  -3   15.89    0.98
  -2  -4  -3   17.15    0.91
  -2  -4  -3   16.51    0.40
  -2  -4  -3   15.98    0.38
  -2  -4  -3   15.31    0.95
   2   4   3   16.46    0.42
   2   4   3   15.91    0.39
   2   4   3   15.48    0.92
   2   4   3   15.85    0.95
   2   4   3   16.35    0.44
  -3  -4  -3    8.09    0.24
  -3  -4  -3    8.04    0.22
  -3  -4  -3    6.95    0.70
  -3  -4  -3    8.35    0.23
  -3  -4  -3    8.79    0.74
  -3  -4  -3    7.86    0.74
  -3  -4  -3    8.12    0.23
  -3  -4  -3    8.01    0.28
  -3  -4  -3    8.12    0.67
   3   4   3    8.08    0.25
   3   4   3    8.31    0.29
  -4  -4  -3    2.58    0.11
  -4  -4  -3    2.67    0.11
  -4  -4  -3    2.63    0.11
  -4  -4  -3    2.47    0.15
   4   4   3    2.75    0.17
   4   4   3    2.59    0.14
  -5  -4  -3    2.22    0.11
  -5  -4  -3    1.98    0.10
  -5  -4  -3    2.12    0.15
  -5  -4  -3    1.99    0.10
   5   4   3    2.16    0.13
   5   4   3    2.01    0.16
  -6  -4  -3    0.01    0.06
  -6  -4  -3    0.00    0.04
  -6  -4  -3    0.00    0.03
   6   4   3   -0.04    0.08
  10  -5  -3   -0.01    0.06
  10  -5  -3   -0.08    0.04
  10  -5  -3    0.06    0.07
 -10   5   3    0.19    0.08
 -10   5   3    0.06    0.07
 -10   5   3    0.00    0.06
   9  -5  -3   -0.02    0.05
   9  -5  -3   -0.02    0.05
   9  -5  -3    0.01    0.04
  -9   5   3   -0.01    0.06
  -9   5   3    0.06    0.06
  -9   5   3    0.05    0.07
   8  -5  -3    0.38    0.08
   8  -5  -3    0.54    0.06
   8  -5  -3    0.26    0.07
  -8   5   3    0.39    0.08
  -8   5   3    0.38    0.09
   7  -5  -3    0.26    0.07
   7  -5  -3    0.31    0.06
   7  -5  -3    0.46    0.07
  -7   5   3    0.16    0.06
  -7   5   3    0.24    0.07
  -7   5   3    0.38    0.08
   6  -5  -3    0.18    0.43
   6  -5  -3    0.52    0.41
   6  -5  -3    0.42    0.06
   6  -5  -3    0.44    0.06
  -6   5   3    0.22    0.30
  -6   5   3    0.39    0.07
  -6   5   3    0.39    0.08
  -6   5   3    0.38    0.07
  -6   5   3    0.29    0.38
   5  -5  -3    1.17    0.46
   5  -5  -3    0.82    0.43
   5  -5  -3    0.87    0.08
   5  -5  -3    1.80    0.55
   5  -5  -3    0.92    0.07
  -5   5   3    0.90    0.09
  -5   5   3    0.28    0.39
  -5   5   3    1.63    0.48
  -5   5   3    0.81    0.08
  -5   5   3    0.96    0.05
  -5   5   3    0.87    0.08
  -5   5   3    0.57    0.39
   4  -5  -3    1.65    0.45
   4  -5  -3    1.20    0.42
   4  -5  -3    1.36    0.08
   4  -5  -3    0.96    0.42
   4  -5  -3    1.36    0.09
   4  -5  -3    1.33    0.09
  -4   5   3    1.38    0.45
  -4   5   3    1.26    0.05
  -4   5   3    1.16    0.40
  -4   5   3    1.08    0.43
  -4   5   3    1.26    0.09
  -4   5   3    1.24    0.09
  -4   5   3    1.23    0.10
  -4   5   3    1.13    0.09
   3  -5  -3    4.10    0.16
   3  -5  -3    4.02    0.17
   3  -5  -3    4.06    0.56
   3  -5  -3    4.28    0.16
   3  -5  -3    4.35    0.16
   3  -5  -3    4.62    0.57
  -3   5   3    3.93    0.15
  -3   5   3    4.39    0.17
  -3   5   3    4.76    0.60
  -3   5   3    4.21    0.11
  -3   5   3    4.26    0.16
  -3   5   3    4.21    0.58
  -3   5   3    4.39    0.15
  -3   5   3    4.29    0.16
  -3   5   3    4.07    0.62
   2  -5  -3    9.76    0.25
   2  -5  -3    9.10    0.88
   2  -5  -3    9.17    0.27
   2  -5  -3    9.49    0.27
   2  -5  -3    9.11    0.75
   2  -5  -3    9.49    0.28
   2  -5  -3    9.31    0.85
  -2   5   3    9.70    0.89
  -2   5   3    9.45    0.27
  -2   5   3    9.48    0.27
  -2   5   3    9.43    0.27
  -2   5   3    9.46    0.25
  -2   5   3    9.43    0.27
  -2   5   3    9.99    0.84
  -2   5   3    9.25    0.80
   1  -5  -3    0.37    0.05
   1  -5  -3    0.35    0.04
   1  -5  -3    0.24    0.23
   1  -5  -3    0.37    0.05
   1  -5  -3    0.35    0.05
   1  -5  -3    0.64    0.26
   1  -5  -3   -0.20    0.20
   1  -5  -3    0.38    0.06
  -1   5   3    0.26    0.22
  -1   5   3    0.43    0.04
  -1   5   3    0.19    0.23
  -1   5   3    0.41    0.05
  -1   5   3    0.38    0.05
  -1   5   3    0.37    0.05
  -1   5   3    0.33    0.04
   0  -5  -3    7.59    0.21
   0  -5  -3    7.27    0.22
   0  -5  -3    7.62    0.22
   0  -5  -3    7.11    0.72
   0  -5  -3    6.94    0.69
   0  -5  -3    7.30    0.22
   0  -5  -3    8.58    0.69
   0   5   3    7.46    0.74
   0   5   3    7.66    0.23
   0   5   3    7.66    0.23
   0   5   3    7.48    0.21
   0   5   3    7.55    0.74
   0   5   3    7.65    0.20
   0   5   3    7.25    0.23
   0   5   3    7.74    0.71
  -1  -5  -3    0.45    0.05
  -1  -5  -3    0.47    0.06
  -1  -5  -3    0.59    0.27
  -1  -5  -3    0.32    0.23
  -1  -5  -3    0.20    0.27
  -1  -5  -3    0.36    0.05
  -1  -5  -3    0.51    0.32
  -1  -5  -3    0.46    0.06
   1   5   3    0.72    0.32
   1   5   3    0.41    0.07
   1   5   3    0.41    0.04
  -2  -5  -3    6.38    1.01
  -2  -5  -3    6.57    0.19
  -2  -5  -3    5.57    0.63
  -2  -5  -3    4.67    0.70
  -2  -5  -3    6.35    0.20
  -2  -5  -3    6.08    0.21
  -2  -5  -3    6.36    0.20
  -2  -5  -3    6.53    0.76
   2   5   3    6.55    0.22
   2   5   3    6.73    0.24
  -3  -5  -3    8.11    0.25
  -3  -5  -3    8.05    0.24
  -3  -5  -3    8.23    0.30
  -3  -5  -3    8.40    0.24
   3   5   3    8.53    0.27
   3   5   3    8.38    0.30
  -4  -5  -3    1.73    0.13
  -4  -5  -3    1.76    0.10
  -4  -5  -3    1.38    0.09
  -4  -5  -3    1.84    0.10
   4   5   3    1.46    0.13
   4   5   3    1.84    0.12
  -5  -5  -3    0.02    0.06
  -5  -5  -3    0.03    0.04
  -5  -5  -3    0.01    0.04
   5   5   3    0.04    0.06
   5   5   3   -0.07    0.06
  10  -6  -3   -0.01    0.04
  10  -6  -3    0.03    0.08
  10  -6  -3    0.03    0.06
 -10   6   3    0.03    0.07
 -10   6   3    0.11    0.07
 -10   6   3    0.06    0.08
   9  -6  -3    0.27    0.04
   9  -6  -3    0.20    0.07
   9  -6  -3    0.15    0.05
  -9   6   3    0.14    0.07
  -9   6   3    0.26    0.09
  -9   6   3    0.22    0.09
   8  -6  -3    0.23    0.07
   8  -6  -3    0.19    0.06
  -8   6   3    0.14    0.07
  -8   6   3    0.30    0.08
  -8   6   3    0.14    0.07
   7  -6  -3    0.25    0.07
   7  -6  -3    0.16    0.05
  -7   6   3    0.25    0.07
  -7   6   3    0.22    0.07
  -7   6   3    0.11    0.06
   6  -6  -3    0.01    0.04
   6  -6  -3   -0.12    0.17
   6  -6  -3    0.05    0.05
   6  -6  -3    0.38    0.45
  -6   6   3    0.08    0.04
  -6   6   3    0.03    0.05
  -6   6   3    0.10    0.06
  -6   6   3    0.33    0.41
  -6   6   3    0.07    0.06
  -6   6   3    0.13    0.31
   5  -6  -3   -0.12    0.19
   5  -6  -3    0.14    0.05
   5  -6  -3   -0.10    0.41
   5  -6  -3    0.14    0.04
   5  -6  -3    0.23    0.38
  -5   6   3    0.12    0.05
  -5   6   3    0.15    0.06
  -5   6   3   -0.07    0.21
  -5   6   3   -0.31    0.40
  -5   6   3    0.24    0.40
  -5   6   3    0.18    0.03
  -5   6   3    0.08    0.05
   4  -6  -3    4.97    0.19
   4  -6  -3    5.37    0.75
   4  -6  -3    5.82    0.79
   4  -6  -3    5.06    0.17
   4  -6  -3    4.90    0.80
  -4   6   3    6.24    0.80
  -4   6   3    3.75    0.77
  -4   6   3    4.77    0.19
  -4   6   3    5.02    0.20
  -4   6   3    4.79    0.73
  -4   6   3    4.98    0.19
   3  -6  -3    0.10    0.04
   3  -6  -3    0.31    0.23
   3  -6  -3    0.04    0.04
   3  -6  -3   -0.32    0.27
   3  -6  -3   -0.05    0.32
   3  -6  -3    0.07    0.04
  -3   6   3   -0.09    0.16
  -3   6   3    0.22    0.36
  -3   6   3    0.13    0.05
  -3   6   3    0.12    0.30
  -3   6   3    0.10    0.05
  -3   6   3    0.08    0.04
   2  -6  -3    0.68    0.40
   2  -6  -3    1.43    0.08
   2  -6  -3    1.30    0.09
   2  -6  -3    1.51    0.09
   2  -6  -3    1.75    0.48
   2  -6  -3    1.88    0.45
  -2   6   3    1.56    0.47
  -2   6   3    1.47    0.08
  -2   6   3    1.74    0.51
  -2   6   3    1.52    0.09
  -2   6   3    1.44    0.41
  -2   6   3    1.47    0.08
   1  -6  -3    0.06    0.17
   1  -6  -3   -0.29    0.24
   1  -6  -3    0.02    0.03
   1  -6  -3    0.02    0.04
   1  -6  -3    0.02    0.03
   1  -6  -3   -0.32    0.25
  -1   6   3    0.08    0.03
  -1   6   3    0.02    0.03
  -1   6   3    0.02    0.03
  -1   6   3   -0.13    0.15
  -1   6   3    0.08    0.26
  -1   6   3    0.00    0.04
   0  -6  -3    0.63    0.32
   0  -6  -3    0.51    0.31
   0  -6  -3    0.83    0.07
   0   6   3    0.84    0.07
   0   6   3    0.82    0.08
  -1  -6  -3   12.34    0.97
  -1  -6  -3   13.13    0.34
  -1  -6  -3   12.34    1.05
  -1  -6  -3   13.29    0.35
  -1  -6  -3   13.03    0.35
  -1  -6  -3   14.10    1.14
  -1  -6  -3   12.99    1.17
   1   6   3   12.19    0.37
   1   6   3   12.32    0.36
   1   6   3   12.12    0.30
   1   6   3   12.42    0.31
  -2  -6  -3    5.68    0.20
  -2  -6  -3    6.07    0.19
  -2  -6  -3    5.52    0.20
   2   6   3    6.10    0.21
   2   6   3    5.58    0.23
  -3  -6  -3    0.17    0.05
  -3  -6  -3    0.21    0.05
  -3  -6  -3    0.17    0.07
   3   6   3    0.28    0.06
   3   6   3    0.02    0.06
  -4  -6  -3    0.31    0.06
  -4  -6  -3    0.33    0.06
  -4  -6  -3    0.31    0.08
   4   6   3    0.37    0.08
   4   6   3    0.27    0.10
  -5  -6  -3    0.12    0.08
  -5  -6  -3    0.17    0.05
  -5  -6  -3    0.11    0.06
   5   6   3    0.05    0.06
   5   6   3    0.23    0.11
  10  -7  -3    0.02    0.06
  10  -7  -3    0.06    0.07
 -10   7   3    0.07    0.12
 -10   7   3    0.07    0.08
   9  -7  -3    0.19    0.06
  -9   7   3    0.28    0.09
  -9   7   3    0.12    0.08
  -9   7   3    0.15    0.08
   8  -7  -3    0.45    0.09
   8  -7  -3    0.33    0.07
  -8   7   3    0.33    0.09
  -8   7   3    0.40    0.10
  -8   7   3    0.40    0.09
   7  -7  -3    0.06    0.05
   7  -7  -3   -0.02    0.05
  -7   7   3    0.05    0.04
  -7   7   3    0.06    0.06
   6  -7  -3    0.51    0.07
   6  -7  -3    0.38    0.07
  -6   7   3    0.47    0.09
  -6   7   3    0.64    0.09
  -6   7   3    0.44    0.05
  -6   7   3    0.42    0.09
   5  -7  -3   -0.18    0.41
   5  -7  -3    0.01    0.04
   5  -7  -3    0.00    0.03
   5  -7  -3    0.10    0.27
  -5   7   3   -0.05    0.40
  -5   7   3    0.08    0.03
  -5   7   3    0.04    0.05
  -5   7   3    0.01    0.05
  -5   7   3   -0.02    0.05
   4  -7  -3    0.39    0.07
   4  -7  -3    0.01    0.23
   4  -7  -3    0.63    0.42
   4  -7  -3    0.28    0.06
  -4   7   3    0.45    0.07
  -4   7   3    0.37    0.04
  -4   7   3    0.55    0.08
  -4   7   3    0.19    0.33
  -4   7   3    0.46    0.74
  -4   7   3    0.40    0.07
   3  -7  -3    0.84    0.43
   3  -7  -3    0.46    0.06
   3  -7  -3    0.47    0.06
   3  -7  -3    0.15    0.39
  -3   7   3    0.40    0.05
  -3   7   3    0.47    0.07
  -3   7   3    0.68    0.44
  -3   7   3    0.50    0.07
  -3   7   3    0.61    0.46
   2  -7  -3    2.39    0.59
   2  -7  -3    1.47    0.09
   2  -7  -3    1.42    0.10
   2  -7  -3    1.49    0.10
   2  -7  -3    1.67    0.52
  -2   7   3    1.61    0.11
  -2   7   3    1.45    0.09
  -2   7   3    1.10    0.47
  -2   7   3    1.49    0.10
  -2   7   3    1.85    0.53
   1  -7  -3    6.73    0.80
   1  -7  -3    5.97    0.85
   1  -7  -3    6.37    0.22
   1  -7  -3    6.41    0.20
   1  -7  -3    6.55    0.23
  -1   7   3    6.09    0.19
  -1   7   3    6.29    0.21
  -1   7   3    6.40    0.84
  -1   7   3    6.59    0.22
  -1   7   3    6.73    0.23
  -1   7   3    6.50    0.89
   0  -7  -3    2.10    0.13
   0  -7  -3    2.78    0.51
   0  -7  -3    1.39    0.45
   0  -7  -3    2.28    0.11
   0  -7  -3    2.15    0.12
   0  -7  -3    3.14    0.74
   0   7   3    2.15    0.13
   0   7   3    2.02    0.12
   0   7   3    2.21    0.11
   0   7   3    2.21    0.11
  -1  -7  -3    0.36    0.07
  -1  -7  -3    0.36    0.06
  -1  -7  -3    0.16    0.06
   1   7   3    0.50    0.07
   1   7   3    0.30    0.07
   1   7   3    0.29    0.04
   1   7   3    0.40    0.05
  -2  -7  -3    0.44    0.07
  -2  -7  -3    0.34    0.06
  -2  -7  -3    0.43    0.06
   2   7   3    0.27    0.06
   2   7   3    0.47    0.09
  -3  -7  -3    0.10    0.07
  -3  -7  -3    0.00    0.04
  -3  -7  -3    0.03    0.04
   3   7   3    0.00    0.06
   3   7   3   -0.04    0.04
  -4  -7  -3    0.04    0.05
  -4  -7  -3    0.09    0.07
   4   7   3    0.14    0.06
   4   7   3    0.08    0.09
   9  -8  -3    0.01    0.05
   9  -8  -3    0.00    0.06
  -9   8   3   -0.04    0.07
  -9   8   3    0.02    0.07
  -9   8   3   -0.06    0.05
   8  -8  -3    0.06    0.05
   8  -8  -3    0.01    0.06
  -8   8   3    0.03    0.07
  -8   8   3    0.07    0.08
  -8   8   3    0.07    0.07
   7  -8  -3    0.84    0.09
   7  -8  -3    0.77    0.10
  -7   8   3    0.78    0.11
  -7   8   3    0.55    0.11
  -7   8   3    0.67    0.07
  -7   8   3    0.70    0.11
   6  -8  -3    1.01    0.10
   6  -8  -3    0.89    0.09
  -6   8   3    0.78    0.12
  -6   8   3    1.03    0.13
  -6   8   3    1.21    0.12
  -6   8   3    1.03    0.07
   5  -8  -3    0.16    0.06
   5  -8  -3    0.17    0.05
  -5   8   3    0.13    0.07
  -5   8   3    0.17    0.04
  -5   8   3    0.18    0.07
  -5   8   3    0.15    0.07
   4  -8  -3    1.96    0.11
   4  -8  -3    1.94    0.13
  -4   8   3    2.16    0.15
  -4   8   3    2.30    0.14
  -4   8   3    2.15    0.14
  -4   8   3    1.97    0.09
   3  -8  -3    0.38    0.06
   3  -8  -3    0.49    0.08
  -3   8   3    0.40    0.08
  -3   8   3    0.46    0.08
  -3   8   3    0.50    0.07
   2  -8  -3    2.97    0.15
   2  -8  -3    3.19    0.14
  -2   8   3    2.86    0.15
  -2   8   3    2.87    0.15
   1  -8  -3    0.68    0.08
   1  -8  -3    0.56    0.07
   1  -8  -3    0.56    0.08
  -1   8   3    0.62    0.08
  -1   8   3    0.64    0.08
   0  -8  -3    0.82    0.08
   0  -8  -3    0.73    0.07
   0  -8  -3    0.89    0.09
   0   8   3    0.79    0.10
   0   8   3    0.87    0.07
   0   8   3    0.76    0.07
   0   8   3    0.69    0.08
  -1  -8  -3    0.07    0.05
  -1  -8  -3    0.02    0.04
  -1  -8  -3    0.01    0.04
   1   8   3    0.04    0.03
   1   8   3   -0.02    0.06
   1   8   3   -0.01    0.03
   1   8   3    0.07    0.05
  -2  -8  -3    0.03    0.04
  -2  -8  -3    0.02    0.04
   2   8   3    0.07    0.05
   2   8   3    0.00    0.06
  -3  -8  -3    0.10    0.07
  -3  -8  -3    0.20    0.06
  -3  -8  -3    0.22    0.06
   3   8   3    0.29    0.10
   3   8   3    0.13    0.06
   9  -9  -3    0.15    0.07
   9  -9  -3    0.08    0.07
  -9   9   3    0.17    0.09
  -9   9   3    0.14    0.08
  -9   9   3    0.03    0.07
   8  -9  -3   -0.04    0.07
   8  -9  -3   -0.03    0.05
  -8   9   3    0.02    0.07
  -8   9   3   -0.03    0.07
  -8   9   3   -0.07    0.06
   7  -9  -3    0.06    0.05
   7  -9  -3    0.06    0.06
  -7   9   3    0.03    0.07
  -7   9   3    0.16    0.08
  -7   9   3    0.30    0.09
  -7   9   3    0.14    0.05
   6  -9  -3    0.31    0.07
   6  -9  -3    0.19    0.07
  -6   9   3    0.33    0.09
  -6   9   3    0.11    0.07
  -6   9   3    0.17    0.08
  -6   9   3    0.24    0.05
   5  -9  -3    0.10    0.05
   5  -9  -3    0.05    0.05
  -5   9   3    0.09    0.07
  -5   9   3    0.12    0.07
  -5   9   3    0.12    0.04
  -5   9   3   -0.01    0.05
   4  -9  -3    2.21    0.19
   4  -9  -3    2.16    0.14
  -4   9   3    2.25    0.15
  -4   9   3    2.01    0.12
  -4   9   3    2.02    0.15
   3  -9  -3    0.07    0.06
   3  -9  -3    0.22    0.06
  -3   9   3    0.22    0.07
  -3   9   3    0.22    0.07
  -3   9   3    0.08    0.05
   2  -9  -3    0.37    0.08
   2  -9  -3    0.68    0.08
  -2   9   3    0.50    0.09
  -2   9   3    0.65    0.09
  -2   9   3    0.45    0.07
   1  -9  -3    0.00    0.05
  -1   9   3    0.07    0.05
  -1   9   3    0.07    0.05
   0  -9  -3    0.37    0.08
   0  -9  -3    0.43    0.07
   0   9   3    0.30    0.06
   0   9   3    0.40    0.08
   0   9   3    0.44    0.08
  -1  -9  -3    0.24    0.07
  -1  -9  -3    0.45    0.08
   1   9   3    0.32    0.07
  -2  -9  -3    0.01    0.05
  -2  -9  -3   -0.02    0.05
   2   9   3    0.16    0.07
   2   9   3   -0.01    0.07
   8 -10  -3    0.16    0.09
   8 -10  -3    0.06    0.06
  -8  10   3    0.02    0.08
  -8  10   3    0.05    0.08
  -8  10   3    0.05    0.08
   7 -10  -3    0.74    0.09
   7 -10  -3    0.49    0.10
  -7  10   3    0.84    0.12
  -7  10   3    0.48    0.12
  -7  10   3    0.57    0.12
   6 -10  -3   -0.02    0.05
   6 -10  -3    0.03    0.06
  -6  10   3    0.01    0.06
  -6  10   3    0.03    0.07
  -6  10   3    0.01    0.07
   5 -10  -3    0.47    0.10
   5 -10  -3    0.58    0.08
  -5  10   3    0.64    0.11
  -5  10   3    0.74    0.07
  -5  10   3    0.77    0.09
  -5  10   3    0.46    0.10
   4 -10  -3    0.12    0.07
   4 -10  -3    0.03    0.05
  -4  10   3    0.20    0.06
  -4  10   3    0.12    0.07
  -4  10   3    0.12    0.07
   3 -10  -3   -0.07    0.04
   3 -10  -3    0.02    0.05
  -3  10   3   -0.05    0.05
  -3  10   3   -0.01    0.06
  -3  10   3    0.01    0.04
   2 -10  -3    0.02    0.05
   2 -10  -3    0.00    0.05
  -2  10   3   -0.06    0.04
  -2  10   3   -0.07    0.05
   1 -10  -3    0.18    0.06
   1 -10  -3    0.30    0.07
  -1  10   3    0.29    0.08
  -1  10   3    0.20    0.06
  -1  10   3    0.23    0.06
   0 -10  -3    0.63    0.10
   0 -10  -3    0.56    0.09
   0  10   3    0.62    0.09
   0  10   3    0.59    0.10
   0  10   3    0.58    0.07
  -1 -10  -3    0.33    0.08
  -1 -10  -3    0.28    0.07
   1  10   3    0.54    0.10
   1  10   3    0.50    0.11
   7 -11  -3   -0.02    0.07
   7 -11  -3   -0.07    0.04
  -7  11   3   -0.01    0.07
  -7  11   3    0.07    0.08
  -7  11   3   -0.04    0.07
   6 -11  -3    0.02    0.05
   6 -11  -3    0.07    0.07
  -6  11   3   -0.08    0.05
  -6  11   3    0.05    0.07
  -6  11   3    0.07    0.08
   5 -11  -3    0.07    0.06
   5 -11  -3    0.04    0.06
  -5  11   3    0.09    0.06
  -5  11   3    0.08    0.08
  -5  11   3    0.04    0.07
   4 -11  -3   -0.01    0.05
   4 -11  -3    0.00    0.06
  -4  11   3    0.03    0.05
  -4  11   3   -0.04    0.07
  -4  11   3   -0.04    0.06
   3 -11  -3    0.01    0.05
   3 -11  -3    0.03    0.06
  -3  11   3    0.05    0.05
  -3  11   3   -0.04    0.05
   2 -11  -3    0.25    0.08
   2 -11  -3    0.18    0.06
  -2  11   3    0.21    0.07
  -2  11   3    0.20    0.07
   1 -11  -3    0.00    0.05
   1 -11  -3    0.07    0.10
  -1  11   3    0.02    0.05
  -1  11   3    0.04    0.06
  -5  12   3    0.03    0.06
  -5  12   3    0.05    0.09
  -4  12   3    0.17    0.06
  -1  12  -4    0.02    0.08
   1 -12   4    0.08    0.08
   1 -12   4    0.07    0.07
  -2  12  -4    0.01    0.07
   2 -12   4    0.13    0.07
   2 -12   4    0.07    0.08
  -3  12  -4   -0.06    0.06
   3 -12   4   -0.06    0.05
   3 -12   4    0.07    0.06
  -4  12  -4   -0.01    0.06
   4 -12   4    0.16    0.07
   4 -12   4    0.01    0.07
   5 -12   4    0.08    0.06
   5 -12   4    0.09    0.07
   1  11  -4   -0.03    0.06
  -1 -11   4    0.03    0.07
  -1 -11   4    0.14    0.12
   0  11  -4   -0.01    0.06
   0 -11   4   -0.03    0.06
   0 -11   4    0.05    0.06
  -1  11  -4    0.37    0.10
   1 -11   4    0.35    0.08
   1 -11   4    0.14    0.07
  -2  11  -4    1.39    0.14
   2 -11   4    1.21    0.12
   2 -11   4    1.42    0.13
  -3  11  -4    1.81    0.16
   3 -11   4    1.93    0.15
   3 -11   4    1.70    0.13
  -4  11  -4    1.22    0.14
   4 -11   4    1.29    0.11
   4 -11   4    1.22    0.13
  -5  11  -4    0.49    0.11
   5 -11   4    0.68    0.11
   5 -11   4    0.87    0.09
  -6  11  -4    0.02    0.07
   6 -11   4    0.07    0.05
   6 -11   4    0.16    0.08
  -7  11  -4    0.10    0.10
  -7  11  -4    0.11    0.08
   7 -11   4   -0.03    0.06
   7 -11   4    0.00    0.05
   3  10  -4    0.06    0.06
  -3 -10   4    0.05    0.07
  -3 -10   4    0.11    0.07
  -3 -10   4    0.16    0.08
   2  10  -4    0.25    0.08
  -2 -10   4    0.44    0.10
  -2 -10   4    0.45    0.09
  -2 -10   4    0.29    0.08
   1  10  -4    0.82    0.11
  -1 -10   4    0.72    0.09
  -1 -10   4    0.62    0.10
   0  10  -4    0.27    0.08
   0 -10   4    0.45    0.09
   0 -10   4    0.32    0.09
  -1  10  -4    0.11    0.06
   1 -10   4    0.03    0.05
   1 -10   4   -0.03    0.04
  -2  10  -4    0.82    0.11
   2 -10   4    0.91    0.10
  -3  10  -4    2.07    0.15
   3 -10   4    1.87    0.12
   3 -10   4    1.86    0.14
  -4  10  -4    1.10    0.12
   4 -10   4    1.05    0.09
   4 -10   4    0.83    0.10
  -5  10  -4    0.05    0.07
  -5  10  -4    0.01    0.01
   5 -10   4   -0.02    0.05
  -6  10  -4    0.30    0.08
  -6  10  -4    0.39    0.09
   6 -10   4    0.26    0.08
   6 -10   4    0.33    0.07
  -7  10  -4    0.02    0.08
  -7  10  -4    0.05    0.06
   7 -10   4   -0.06    0.06
   7 -10   4   -0.02    0.04
   4   9  -4   -0.02    0.06
  -4  -9   4   -0.05    0.06
  -4  -9   4    0.05    0.07
  -4  -9   4    0.17    0.08
   3   9  -4   -0.03    0.06
  -3  -9   4   -0.05    0.04
  -3  -9   4    0.02    0.05
  -3  -9   4   -0.02    0.05
   2   9  -4    0.00    0.06
  -2  -9   4    0.06    0.06
  -2  -9   4    0.10    0.06
  -2  -9   4   -0.01    0.05
   1   9  -4    0.10    0.06
  -1  -9   4    0.01    0.05
  -1  -9   4    0.01    0.05
   0  -9   4    1.52    0.13
   0  -9   4    1.93    0.12
  -1   9  -4    6.87    0.27
   1  -9   4    7.04    0.24
   1  -9   4    6.77    0.27
  -2   9  -4   12.51    0.39
   2  -9   4   11.86    0.35
   2  -9   4   11.38    0.38
  -3   9  -4    3.94    0.20
   3  -9   4    4.07    0.20
   3  -9   4    4.36    0.17
  -4   9  -4    0.87    0.10
   4  -9   4    1.01    0.10
   4  -9   4    0.90    0.08
  -5   9  -4   -0.03    0.10
  -5   9  -4    0.20    0.07
   5  -9   4    0.06    0.04
   5  -9   4    0.01    0.05
  -6   9  -4    1.11    0.13
  -6   9  -4    0.82    0.10
   6  -9   4    0.89    0.08
   6  -9   4    0.94    0.10
  -7   9  -4    0.57    0.11
  -7   9  -4    0.26    0.08
   7  -9   4    0.39    0.08
   7  -9   4    0.47    0.06
  -8   9  -4    0.05    0.08
  -8   9  -4    0.06    0.06
  -8   9  -4    0.06    0.07
   8  -9   4    0.02    0.03
   8  -9   4    0.05    0.06
   8  -9   4    0.12    0.07
   5   8  -4   -0.01    0.05
  -5  -8   4   -0.05    0.05
  -5  -8   4   -0.01    0.06
   4   8  -4    0.14    0.06
  -4  -8   4    0.08    0.06
  -4  -8   4    0.01    0.05
  -4  -8   4    0.08    0.06
   3   8  -4    0.01    0.06
  -3  -8   4   -0.01    0.05
  -3  -8   4    0.03    0.06
  -3  -8   4    0.07    0.06
   2   8  -4    0.95    0.11
  -2  -8   4    0.69    0.08
  -2  -8   4    0.70    0.10
  -2  -8   4    0.86    0.10
   1   8  -4    8.61    0.31
  -1  -8   4    9.03    0.31
  -1  -8   4    8.56    0.28
  -1  -8   4    8.49    0.23
   0   8  -4    4.53    0.20
   0  -8   4    3.93    0.17
   0  -8   4    4.34    0.19
  -1   8  -4    4.11    0.19
   1  -8   4    4.00    0.71
   1  -8   4    3.93    0.19
   1  -8   4    4.28    0.17
   1  -8   4    5.01    0.91
   1  -8   4    2.65    0.73
  -2   8  -4   16.19    0.47
   2  -8   4   17.22    1.41
   2  -8   4   16.75    1.52
   2  -8   4   16.81    0.46
   2  -8   4   14.71    1.39
   2  -8   4   16.21    0.48
   2  -8   4   15.70    1.48
   2  -8   4   16.38    0.43
  -3   8  -4   14.69    0.42
   3  -8   4   13.66    0.37
   3  -8   4   13.47    0.40
   3  -8   4   14.76    1.31
   3  -8   4   13.58    0.41
   3  -8   4   11.22    1.17
   3  -8   4   12.80    1.38
  -4   8  -4    0.05    0.05
  -4   8  -4    0.05    0.02
  -4   8  -4    0.14    0.06
   4  -8   4    0.05    0.05
   4  -8   4    0.12    0.04
  -5   8  -4    4.45    0.21
  -5   8  -4    4.14    0.20
  -5   8  -4    4.42    0.19
  -5   8  -4    4.30    0.13
   5  -8   4    4.34    0.16
   5  -8   4    4.43    0.19
  -6   8  -4    0.49    0.08
  -6   8  -4    0.49    0.07
  -6   8  -4    0.41    0.07
  -6   8  -4    0.43    0.09
   6  -8   4    0.46    0.06
   6  -8   4    0.61    0.09
  -7   8  -4    0.11    0.07
  -7   8  -4    0.10    0.06
  -7   8  -4    0.05    0.05
  -7   8  -4    0.13    0.07
   7  -8   4    0.14    0.06
   7  -8   4    0.03    0.05
   7  -8   4    0.10    0.04
  -8   8  -4    0.29    0.07
  -8   8  -4    0.35    0.09
  -8   8  -4    0.34    0.09
   8  -8   4    0.32    0.07
   8  -8   4    0.36    0.08
   6   7  -4    0.14    0.09
   6   7  -4   -0.01    0.05
  -6  -7   4   -0.02    0.07
  -6  -7   4    0.02    0.06
  -6  -7   4   -0.01    0.06
   5   7  -4    0.10    0.06
  -5  -7   4    0.08    0.06
  -5  -7   4    0.12    0.06
  -5  -7   4    0.13    0.07
   4   7  -4    1.93    0.13
  -4  -7   4    1.69    0.14
  -4  -7   4    1.93    0.13
  -4  -7   4    1.66    0.14
   3   7  -4    0.91    0.09
  -3  -7   4    0.76    0.09
  -3  -7   4    0.83    0.09
   2   7  -4    0.29    0.07
  -2  -7   4    0.22    0.06
  -2  -7   4    0.30    0.07
  -2  -7   4    0.24    0.06
   1   7  -4    0.45    0.08
  -1  -7   4    0.45    0.37
  -1  -7   4    0.43    0.08
  -1  -7   4    0.18    0.46
  -1  -7   4    0.42    0.07
  -1  -7   4    0.40    0.04
  -1  -7   4    0.48    0.40
   0   7  -4    0.24    0.06
   0  -7   4    0.35    0.06
   0  -7   4   -0.04    0.42
   0  -7   4    0.28    0.43
   0  -7   4   -0.08    0.27
   0  -7   4    0.34    0.07
   0  -7   4    0.20    0.36
   0  -7   4    0.24    0.05
  -1   7  -4   11.18    1.07
  -1   7  -4   11.44    1.11
  -1   7  -4   11.04    0.33
   1  -7   4   10.94    0.31
   1  -7   4   10.41    0.32
   1  -7   4   11.82    1.12
   1  -7   4   11.02    1.90
   1  -7   4   10.60    0.30
   1  -7   4    9.56    1.04
   1  -7   4    8.54    1.10
  -2   7  -4   24.23    1.49
  -2   7  -4   23.03    1.60
  -2   7  -4   23.51    0.60
  -2   7  -4   24.66    0.62
   2  -7   4   23.82    0.58
   2  -7   4   21.59    1.46
   2  -7   4   23.41    1.70
   2  -7   4   23.56    1.59
   2  -7   4   24.28    0.61
   2  -7   4   27.53    1.76
  -3   7  -4    0.12    0.04
  -3   7  -4    0.10    0.04
  -3   7  -4    0.00    0.05
   3  -7   4    0.11    0.04
   3  -7   4    0.13    0.04
   3  -7   4   -0.01    0.18
   3  -7   4   -0.37    0.31
   3  -7   4    0.07    0.04
  -4   7  -4    0.07    0.04
  -4   7  -4    0.01    0.02
  -4   7  -4    0.03    0.05
  -4   7  -4   -0.01    0.20
  -4   7  -4    0.06    0.37
  -4   7  -4    0.08    0.05
   4  -7   4   -0.31    0.09
   4  -7   4    0.03    0.03
   4  -7   4    0.44    0.35
   4  -7   4   -0.01    0.04
   4  -7   4   -0.01    0.03
   4  -7   4    0.03    0.04
  -5   7  -4    2.08    0.12
  -5   7  -4    1.97    0.13
  -5   7  -4    1.98    0.12
   5  -7   4    2.27    0.11
   5  -7   4    2.12    0.10
   5  -7   4    2.28    0.13
  -6   7  -4    0.66    0.08
  -6   7  -4    0.61    0.08
  -6   7  -4    0.52    0.08
  -6   7  -4    0.58    0.07
   6  -7   4    0.59    0.06
   6  -7   4    0.70    0.09
   6  -7   4    0.69    0.06
   6  -7   4    0.72    0.08
  -7   7  -4    0.13    0.06
  -7   7  -4    0.08    0.05
  -7   7  -4    0.01    0.06
  -7   7  -4    0.06    0.06
   7  -7   4    0.12    0.05
   7  -7   4    0.19    0.06
   7  -7   4    0.08    0.03
   7  -7   4    0.10    0.03
  -8   7  -4    0.26    0.08
  -8   7  -4    0.20    0.07
  -8   7  -4    0.21    0.08
   8  -7   4    0.13    0.06
   6   6  -4    0.02    0.08
  -6  -6   4   -0.02    0.06
  -6  -6   4   -0.11    0.04
  -6  -6   4   -0.05    0.06
   5   6  -4    0.08    0.05
  -5  -6   4    0.00    0.05
  -5  -6   4   -0.03    0.05
  -5  -6   4   -0.01    0.05
   4   6  -4    0.02    0.05
  -4  -6   4   -0.01    0.04
  -4  -6   4    0.04    0.05
   3   6  -4    0.62    0.50
   3   6  -4    0.01    0.04
  -3  -6   4    0.00    0.04
  -3  -6   4   -0.33    0.13
  -3  -6   4   -0.16    0.46
  -3  -6   4   -0.01    0.04
  -3  -6   4    0.04    0.04
   2   6  -4    1.70    0.11
  -2  -6   4    1.48    0.09
  -2  -6   4    1.33    0.10
  -2  -6   4    1.46    0.11
  -2  -6   4    3.98    0.82
  -2  -6   4    2.36    0.71
   1   6  -4    0.01    0.36
   1   6  -4    0.19    0.39
   1   6  -4    0.12    0.06
  -1  -6   4    0.10    0.02
  -1  -6   4    0.09    0.05
  -1  -6   4    0.11    0.35
  -1  -6   4    0.25    0.33
  -1  -6   4    0.03    0.19
  -1  -6   4    0.12    0.05
  -1  -6   4    0.25    0.37
   0   6  -4    1.98    0.52
   0   6  -4    2.10    0.11
   0   6  -4    1.74    0.53
   0   6  -4    2.11    0.12
   0  -6   4    2.18    0.11
   0  -6   4    2.85    0.65
   0  -6   4    2.01    0.50
   0  -6   4    2.42    0.65
   0  -6   4    2.27    0.10
   0  -6   4    2.35    0.12
   0  -6   4    2.75    0.55
  -1   6  -4    0.20    0.32
  -1   6  -4    0.20    0.32
  -1   6  -4    0.49    0.06
  -1   6  -4    0.52    0.06
   1  -6   4    0.46    0.07
   1  -6   4    0.66    0.41
   1  -6   4    0.74    0.41
   1  -6   4    0.55    0.06
   1  -6   4    0.87    0.36
   1  -6   4    0.84    0.37
   1  -6   4    0.50    0.05
   1  -6   4    0.59    0.05
  -2   6  -4    2.57    0.51
  -2   6  -4    2.05    0.11
  -2   6  -4    2.10    0.54
  -2   6  -4    1.95    0.11
   2  -6   4    2.19    0.58
   2  -6   4    1.91    0.56
   2  -6   4    1.82    0.10
   2  -6   4    1.89    0.09
   2  -6   4    0.62    0.35
   2  -6   4    1.88    0.50
   2  -6   4    1.92    0.10
  -3   6  -4    0.53    0.06
  -3   6  -4    0.45    0.06
  -3   6  -4    0.52    0.03
  -3   6  -4    0.86    0.36
  -3   6  -4    0.45    0.05
   3  -6   4    0.49    0.05
   3  -6   4    0.39    0.27
   3  -6   4    0.23    0.26
   3  -6   4    0.50    0.06
   3  -6   4    0.43    0.05
   3  -6   4    0.43    0.06
  -4   6  -4    0.15    0.04
  -4   6  -4    0.15    0.04
  -4   6  -4    0.03    0.04
  -4   6  -4    0.09    0.27
  -4   6  -4    0.34    0.30
  -4   6  -4    0.08    0.02
   4  -6   4   -0.01    0.26
   4  -6   4    0.06    0.04
   4  -6   4    0.13    0.04
   4  -6   4    0.01    0.03
   4  -6   4    0.21    0.23
  -5   6  -4    0.04    0.04
  -5   6  -4    0.05    0.04
  -5   6  -4    0.05    0.04
  -5   6  -4    0.05    0.04
  -5   6  -4    0.22    0.36
  -5   6  -4   -0.11    0.16
   5  -6   4    0.31    0.34
   5  -6   4    0.06    0.04
   5  -6   4    0.00    0.03
   5  -6   4    0.07    0.05
   5  -6   4    0.03    0.03
   5  -6   4    0.25    0.27
   5  -6   4    0.01    0.02
  -6   6  -4    0.08    0.04
  -6   6  -4    0.05    0.04
  -6   6  -4    0.21    0.06
  -6   6  -4    0.06    0.04
   6  -6   4    0.10    0.03
   6  -6   4    0.11    0.03
   6  -6   4    0.12    0.05
   6  -6   4    0.07    0.05
  -7   6  -4    0.19    0.05
  -7   6  -4    0.11    0.05
  -7   6  -4    0.16    0.07
  -7   6  -4    0.15    0.06
   7  -6   4    0.10    0.05
   7  -6   4    0.11    0.06
  -8   6  -4    0.45    0.08
  -8   6  -4    0.47    0.08
  -8   6  -4    0.67    0.09
   8  -6   4    0.51    0.09
   8  -6   4    0.53    0.08
  -9   6  -4    0.49    0.10
  -9   6  -4    0.69    0.10
   7   5  -4    0.03    0.05
   7   5  -4   -0.03    0.08
  -7  -5   4    0.11    0.07
  -7  -5   4   -0.01    0.06
  -7  -5   4    0.03    0.06
   6   5  -4    0.03    0.05
  -6  -5   4    0.20    0.07
  -6  -5   4    0.01    0.06
  -6  -5   4    0.16    0.07
   5   5  -4    0.10    0.05
  -5  -5   4    0.09    0.05
  -5  -5   4   -0.01    0.05
  -5  -5   4    0.01    0.05
   4   5  -4    0.07    0.05
  -4  -5   4    0.12    0.05
  -4  -5   4    0.10    0.05
  -4  -5   4    0.19    0.05
   3   5  -4    0.71    0.43
   3   5  -4    0.06    0.40
   3   5  -4    0.74    0.07
  -3  -5   4    0.78    0.07
  -3  -5   4    0.19    0.43
  -3  -5   4    0.72    0.44
  -3  -5   4    0.80    0.07
  -3  -5   4    0.68    0.08
   2   5  -4    0.12    0.27
   2   5  -4    0.46    0.06
   2   5  -4    0.98    0.45
   2   5  -4    0.46    0.37
  -2  -5   4    1.46    0.54
  -2  -5   4    0.36    0.36
  -2  -5   4    0.70    0.06
  -2  -5   4    0.61    0.05
  -2  -5   4    0.45    0.35
  -2  -5   4    0.73    0.06
  -2  -5   4    0.65    0.07
   1   5  -4    0.71    0.38
   1   5  -4    1.77    0.10
   1   5  -4    1.87    0.10
  -1  -5   4    1.76    0.06
  -1  -5   4    1.91    0.56
  -1  -5   4    1.55    0.49
  -1  -5   4    1.93    0.09
   0   5  -4    0.00    0.02
   0   5  -4    0.02    0.04
   0   5  -4   -0.11    0.23
   0   5  -4    0.27    0.27
   0   5  -4    0.07    0.03
   0  -5   4    0.01    0.03
   0  -5   4    0.07    0.23
   0  -5   4    0.05    0.03
   0  -5   4   -0.15    0.12
   0  -5   4    0.01    0.03
   0  -5   4   -0.32    0.24
   0  -5   4    0.03    0.16
   0  -5   4    0.05    0.03
  -1   5  -4    1.51    0.39
  -1   5  -4    1.95    0.09
  -1   5  -4    1.95    0.09
  -1   5  -4    2.07    0.48
  -1   5  -4    2.10    0.10
   1  -5   4    1.87    0.39
   1  -5   4    2.09    0.10
   1  -5   4    2.46    0.50
   1  -5   4    2.42    0.47
   1  -5   4    2.53    0.47
   1  -5   4    1.89    0.10
   1  -5   4    2.05    0.08
   1  -5   4    2.01    0.08
   1  -5   4    1.96    0.10
  -2   5  -4    2.43    0.53
  -2   5  -4    2.79    0.10
  -2   5  -4    2.74    0.12
  -2   5  -4    3.41    0.50
  -2   5  -4    2.81    0.10
  -2   5  -4    2.81    0.11
   2  -5   4    2.86    0.11
   2  -5   4    2.69    0.10
   2  -5   4    2.87    0.10
   2  -5   4    2.58    0.45
   2  -5   4    2.90    0.48
   2  -5   4    2.50    0.52
   2  -5   4    2.60    0.11
   2  -5   4    2.66    0.11
  -3   5  -4    4.08    0.11
  -3   5  -4    4.10    0.14
  -3   5  -4    4.07    0.15
  -3   5  -4    4.32    0.55
  -3   5  -4    3.97    0.14
  -3   5  -4    3.85    0.54
  -3   5  -4    3.86    0.13
   3  -5   4    4.17    0.54
   3  -5   4    3.92    0.13
   3  -5   4    3.51    0.54
   3  -5   4    3.86    0.12
   3  -5   4    4.14    0.15
   3  -5   4    2.76    0.45
   3  -5   4    3.99    0.13
  -4   5  -4    2.91    0.10
  -4   5  -4    2.70    0.12
  -4   5  -4    2.66    0.12
  -4   5  -4    2.90    0.50
  -4   5  -4    2.75    0.11
  -4   5  -4    2.83    0.11
  -4   5  -4    2.97    0.48
  -4   5  -4    2.74    0.53
   4  -5   4    3.92    0.61
   4  -5   4    2.89    0.11
   4  -5   4    2.95    0.12
   4  -5   4    3.49    0.53
   4  -5   4    2.95    0.13
   4  -5   4    2.84    0.09
   4  -5   4    3.26    0.53
  -5   5  -4    5.64    0.18
  -5   5  -4    6.03    0.67
  -5   5  -4    5.28    0.19
  -5   5  -4    6.06    0.71
   5  -5   4    5.94    0.68
   5  -5   4    5.62    0.18
   5  -5   4    5.28    0.62
   5  -5   4    5.27    0.19
   5  -5   4    5.41    0.19
   5  -5   4    5.52    0.14
  -6   5  -4    0.83    0.07
  -6   5  -4    0.70    0.08
  -6   5  -4    0.87    0.08
  -6   5  -4    0.86    0.08
   6  -5   4    0.76    0.07
   6  -5   4    0.93    0.09
  -7   5  -4    0.48    0.07
  -7   5  -4    0.51    0.08
  -7   5  -4    0.61    0.09
  -7   5  -4    0.47    0.06
   7  -5   4    0.42    0.07
   7  -5   4    0.44    0.07
  -8   5  -4    0.03    0.06
  -8   5  -4    0.13    0.07
   8  -5   4    0.08    0.05
   8  -5   4    0.17    0.06
  -9   5  -4    0.01    0.06
  -9   5  -4    0.07    0.05
   9  -5   4    0.03    0.05
   8   4  -4   -0.03    0.04
   8   4  -4    0.12    0.15
  -8  -4   4   -0.06    0.07
  -8  -4   4   -0.01    0.07
   7   4  -4   -0.05    0.07
   7   4  -4    0.01    0.05
  -7  -4   4   -0.02    0.06
  -7  -4   4    0.01    0.05
  -7  -4   4   -0.02    0.06
   6   4  -4    0.34    0.06
  -6  -4   4    0.40    0.04
  -6  -4   4    0.35    0.08
  -6  -4   4    0.53    0.08
   5   4  -4    1.06    0.09
  -5  -4   4    0.85    0.10
  -5  -4   4    0.86    0.09
  -5  -4   4    0.87    0.09
   4   4  -4    0.46    0.06
   4   4  -4    0.34    0.37
   4   4  -4    0.59    0.45
  -4  -4   4    1.22    0.53
  -4  -4   4    0.40    0.06
  -4  -4   4    0.48    0.07
  -4  -4   4    0.69    0.46
  -4  -4   4    0.45    0.06
   3   4  -4    0.10    0.05
   3   4  -4    0.34    0.38
   3   4  -4   -0.04    0.25
   3   4  -4    0.01    0.36
  -3  -4   4    0.11    0.05
  -3  -4   4    0.34    0.37
  -3  -4   4    0.05    0.04
  -3  -4   4    0.19    0.27
  -3  -4   4    0.12    0.05
  -3  -4   4    0.10    0.33
   2   4  -4    9.34    0.85
   2   4  -4    7.60    0.25
   2   4  -4    7.69    0.24
   2   4  -4    7.71    0.22
   2   4  -4    7.13    0.83
  -2  -4   4    7.24    0.81
  -2  -4   4    7.14    0.24
  -2  -4   4    7.48    0.22
  -2  -4   4    7.34    0.22
  -2  -4   4    6.55    0.78
  -2  -4   4    7.53    0.25
  -2  -4   4    7.56    0.19
  -2  -4   4    7.63    0.74
   1   4  -4   47.17    2.17
   1   4  -4   48.67    2.08
   1   4  -4   48.36    1.99
  -1  -4   4   47.40    1.09
  -1  -4   4   47.46    1.89
  -1  -4   4   47.18    2.01
  -1  -4   4   49.87    2.24
   0   4  -4    2.52    0.09
   0   4  -4    2.51    0.11
   0   4  -4    3.42    0.53
   0   4  -4    2.51    0.10
   0  -4   4    2.89    0.48
   0  -4   4    2.30    0.47
   0  -4   4    2.63    0.09
   0  -4   4    2.49    0.11
   0  -4   4    2.53    0.09
   0  -4   4    2.25    0.10
  -1   4  -4   39.02    1.58
  -1   4  -4   40.02    1.66
   1  -4   4   41.65    1.90
   1  -4   4   41.99    1.72
   1  -4   4   42.29    1.68
   1  -4   4   39.13    1.77
  -2   4  -4   21.30    0.48
  -2   4  -4   18.08    0.98
  -2   4  -4   20.39    0.45
  -2   4  -4   20.80    0.49
  -2   4  -4   20.32    0.47
  -2   4  -4   20.29    0.49
  -2   4  -4   19.98    1.10
  -2   4  -4   20.40    0.52
   2  -4   4   20.76    0.49
   2  -4   4   20.09    1.14
   2  -4   4   20.68    0.48
   2  -4   4   19.97    1.12
   2  -4   4   21.24    0.47
   2  -4   4   20.93    1.07
   2  -4   4   19.95    1.21
  -3   4  -4    9.81    0.72
  -3   4  -4    8.58    0.23
  -3   4  -4    8.90    0.24
  -3   4  -4    8.55    0.27
  -3   4  -4    9.52    0.26
  -3   4  -4    8.46    0.66
  -3   4  -4    8.33    0.72
  -3   4  -4    9.08    0.22
  -3   4  -4    9.26    0.25
   3  -4   4    9.15    0.68
   3  -4   4    8.45    0.24
   3  -4   4    9.14    0.26
   3  -4   4    9.10    0.74
   3  -4   4    9.30    0.24
   3  -4   4    8.67    0.22
   3  -4   4    8.93    0.22
   3  -4   4    8.89    0.24
  -4   4  -4    1.82    0.40
  -4   4  -4    1.46    0.08
  -4   4  -4    1.46    0.08
  -4   4  -4    1.43    0.07
  -4   4  -4    1.53    0.37
  -4   4  -4    1.38    0.07
  -4   4  -4    1.45    0.38
   4  -4   4    1.52    0.08
   4  -4   4    1.17    0.34
   4  -4   4    2.08    0.35
   4  -4   4    1.63    0.09
   4  -4   4    1.45    0.08
   4  -4   4    2.10    0.38
   4  -4   4    1.53    0.08
  -5   4  -4   12.09    0.31
  -5   4  -4   12.40    0.32
  -5   4  -4   11.66    0.37
  -5   4  -4   10.88    0.87
  -5   4  -4   12.77    0.33
  -5   4  -4   12.18    0.32
  -5   4  -4   12.05    0.86
   5  -4   4   12.47    0.35
   5  -4   4   11.13    0.85
   5  -4   4   12.30    0.35
   5  -4   4   14.13    0.35
   5  -4   4   12.54    0.86
  -6   4  -4    0.04    0.04
  -6   4  -4    0.04    0.03
  -6   4  -4    0.06    0.04
  -6   4  -4   -0.07    0.04
   6  -4   4    0.04    0.05
   6  -4   4    0.05    0.04
   6  -4   4    0.07    0.07
  -7   4  -4    1.09    0.09
  -7   4  -4    0.98    0.07
  -7   4  -4    1.14    0.10
   7  -4   4    1.04    0.09
   7  -4   4    0.89    0.07
   7  -4   4    1.09    0.13
  -8   4  -4    0.99    0.11
  -8   4  -4    0.93    0.09
  -8   4  -4    0.81    0.07
   8  -4   4    0.81    0.09
   8  -4   4    1.01    0.15
   8  -4   4    1.02    0.08
  -9   4  -4    0.34    0.09
  -9   4  -4    0.33    0.09
   9  -4   4    0.28    0.07
   9  -4   4    0.53    0.14
   8   3  -4    0.06    0.05
   8   3  -4    0.06    0.08
   8   3  -4    0.08    0.07
  -8  -3   4    0.11    0.08
  -8  -3   4    0.04    0.06
  -8  -3   4    0.13    0.07
   7   3  -4    0.43    0.09
   7   3  -4    0.60    0.07
  -7  -3   4    0.53    0.09
  -7  -3   4    0.45    0.09
  -7  -3   4    0.50    0.10
   6   3  -4    0.54    0.10
   6   3  -4    0.64    0.07
  -6  -3   4    0.52    0.08
  -6  -3   4    0.47    0.08
  -6  -3   4    0.67    0.09
   5   3  -4    4.21    0.17
   5   3  -4    3.66    0.71
  -5  -3   4    4.25    0.18
  -5  -3   4    4.15    0.17
  -5  -3   4    4.99    0.83
  -5  -3   4    3.99    0.18
   4   3  -4    1.40    0.50
   4   3  -4    0.96    0.08
   4   3  -4    1.34    0.49
   4   3  -4    1.22    0.49
  -4  -3   4    1.18    0.08
  -4  -3   4    1.24    0.09
  -4  -3   4    0.93    0.49
  -4  -3   4    1.64    0.60
  -4  -3   4    0.54    0.40
  -4  -3   4    1.19    0.09
   3   3  -4    0.05    0.03
   3   3  -4    0.37    0.30
   3   3  -4   -0.19    0.28
   3   3  -4   -0.03    0.25
   3   3  -4    0.17    0.04
  -3  -3   4    0.17    0.04
  -3  -3   4    0.12    0.04
  -3  -3   4    0.37    0.30
  -3  -3   4    0.17    0.23
  -3  -3   4    0.09    0.03
  -3  -3   4   -0.03    0.25
  -3  -3   4    0.07    0.04
   2   3  -4    0.06    0.03
   2   3  -4    0.06    0.03
   2   3  -4   -0.17    0.24
   2   3  -4    0.06    0.03
   2   3  -4   -0.04    0.15
   2   3  -4   -0.11    0.21
  -2  -3   4    0.05    0.03
  -2  -3   4    0.08    0.03
  -2  -3   4    0.02    0.18
  -2  -3   4    0.22    0.24
  -2  -3   4    0.06    0.23
  -2  -3   4    0.05    0.03
  -2  -3   4    0.08    0.03
   1   3  -4   13.58    0.87
   1   3  -4   13.13    0.34
   1   3  -4   12.87    0.34
   1   3  -4   13.21    3.00
   1   3  -4   11.56    2.28
   1   3  -4   14.08    1.05
   1   3  -4   13.25    0.91
   1   3  -4   13.71    0.33
  -1  -3   4   12.09    0.87
  -1  -3   4    7.35    1.98
  -1  -3   4   13.40    0.34
  -1  -3   4   13.41    0.34
  -1  -3   4   12.83    1.00
  -1  -3   4   15.84    2.90
  -1  -3   4   12.86    0.98
   0   3  -4   30.45    1.33
   0   3  -4   35.61    1.59
   0   3  -4   34.53    1.45
   0   3  -4   34.32    3.49
   0   3  -4   32.94    3.19
   0  -3   4   33.41    3.59
   0  -3   4   33.73    1.34
   0  -3   4   33.80    1.43
   0  -3   4   34.49    3.10
   0  -3   4   31.90    1.50
  -1   3  -4   77.04    4.47
  -1   3  -4   79.55    2.37
  -1   3  -4   76.27    4.82
  -1   3  -4   80.65    2.43
   1  -3   4   79.63    5.17
   1  -3   4   78.42    2.53
   1  -3   4   81.86    2.65
   1  -3   4   81.14    5.25
   1  -3   4   76.55    2.37
   1  -3   4   77.59    2.44
  -2   3  -4    3.00    0.09
  -2   3  -4    3.11    0.10
  -2   3  -4    3.07    0.13
  -2   3  -4    2.93    0.34
  -2   3  -4    2.99    0.09
  -2   3  -4    2.82    0.37
  -2   3  -4    3.08    0.09
  -2   3  -4    3.03    0.10
   2  -3   4    3.13    0.09
   2  -3   4    3.09    0.08
   2  -3   4    3.40    0.39
   2  -3   4    3.19    0.36
   2  -3   4    3.24    0.39
   2  -3   4    2.68    0.35
   2  -3   4    3.00    0.10
   2  -3   4    3.04    0.10
   2  -3   4    2.98    0.09
   2  -3   4    2.69    0.12
   2  -3   4    2.88    0.11
  -3   3  -4   24.11    0.55
  -3   3  -4   23.55    0.55
  -3   3  -4   24.79    0.54
  -3   3  -4   23.73    0.55
  -3   3  -4   23.49    0.60
  -3   3  -4   22.82    1.00
   3  -3   4   24.37    0.99
   3  -3   4   23.65    1.07
   3  -3   4   23.99    1.05
   3  -3   4   24.50    0.55
   3  -3   4   23.91    0.55
  -4   3  -4    0.44    0.04
  -4   3  -4    0.68    0.25
  -4   3  -4    0.53    0.05
  -4   3  -4    0.44    0.20
  -4   3  -4    0.48    0.04
  -4   3  -4    0.54    0.04
  -4   3  -4    0.44    0.21
   4  -3   4    0.06    0.17
   4  -3   4    0.40    0.19
   4  -3   4    0.69    0.23
   4  -3   4    0.48    0.05
   4  -3   4    0.41    0.04
   4  -3   4    0.43    0.07
   4  -3   4    0.41    0.04
  -5   3  -4    2.89    0.11
  -5   3  -4    2.44    0.39
  -5   3  -4    2.82    0.10
  -5   3  -4    2.31    0.13
  -5   3  -4    3.24    0.42
  -5   3  -4    2.85    0.10
  -5   3  -4    2.87    0.13
   5  -3   4    2.73    0.13
   5  -3   4    2.72    0.13
   5  -3   4    2.91    0.10
   5  -3   4    2.74    0.11
   5  -3   4    2.91    0.42
   5  -3   4    2.80    0.16
   5  -3   4    3.40    0.41
  -6   3  -4    2.01    0.09
  -6   3  -4    1.99    0.09
  -6   3  -4    1.87    0.12
  -6   3  -4    1.91    0.10
   6  -3   4    1.93    0.11
   6  -3   4    2.08    0.15
  -7   3  -4    1.61    0.12
  -7   3  -4    1.61    0.08
  -7   3  -4    1.55    0.10
   7  -3   4    1.63    0.15
   7  -3   4    1.76    0.11
  -8   3  -4    0.09    0.06
  -8   3  -4    0.07    0.06
  -8   3  -4    0.02    0.03
   8  -3   4   -0.02    0.07
   8  -3   4    0.05    0.05
   9   2  -4    0.05    0.04
   9   2  -4   -0.01    0.10
   9   2  -4    0.05    0.07
  -9  -2   4    0.00    0.07
  -9  -2   4    0.04    0.08
   8   2  -4    0.04    0.04
   8   2  -4    0.12    0.08
   8   2  -4    0.01    0.06
  -8  -2   4    0.00    0.07
  -8  -2   4    0.02    0.06
  -8  -2   4    0.07    0.06
   7   2  -4    0.12    0.06
   7   2  -4    0.10    0.11
   7   2  -4    0.11    0.05
  -7  -2   4    0.19    0.07
  -7  -2   4    0.09    0.06
  -7  -2   4    0.16    0.07
   6   2  -4    0.97    0.08
   6   2  -4    0.79    0.10
  -6  -2   4    1.11    0.11
  -6  -2   4    0.99    0.10
  -6  -2   4    1.12    0.10
   5   2  -4    0.13    0.05
   5   2  -4    0.16    0.30
   5   2  -4    0.01    0.36
   5   2  -4   -0.23    0.36
  -5  -2   4    0.39    0.43
  -5  -2   4    0.10    0.05
  -5  -2   4   -0.49    0.35
  -5  -2   4    0.10    0.05
  -5  -2   4    0.15    0.05
   4   2  -4    1.31    0.08
   4   2  -4    1.93    0.53
   4   2  -4    1.87    0.54
   4   2  -4    1.35    0.09
   4   2  -4    1.32    0.08
   4   2  -4    1.40    0.44
  -4  -2   4    1.38    0.10
  -4  -2   4    1.12    0.41
  -4  -2   4    1.37    0.49
  -4  -2   4    1.19    0.08
  -4  -2   4    1.35    0.09
  -4  -2   4    1.54    0.49
   3   2  -4    7.91    0.23
   3   2  -4    7.72    0.78
   3   2  -4    8.32    0.83
   3   2  -4    7.85    0.23
   3   2  -4    7.89    0.22
   3   2  -4    7.38    0.80
   3   2  -4    8.33    0.24
  -3  -2   4    8.20    0.82
  -3  -2   4    7.89    0.23
  -3  -2   4    8.47    0.88
  -3  -2   4    7.86    0.23
  -3  -2   4    8.12    0.24
  -3  -2   4    7.81    0.23
  -3  -2   4    7.98    0.76
   2   2  -4  123.09    3.86
   2   2  -4  127.58    3.66
   2   2  -4  123.88    6.77
   2   2  -4  122.81    3.65
   2   2  -4  120.60    7.64
  -2  -2   4  122.07    3.60
  -2  -2   4  112.33    6.73
  -2  -2   4  120.21    7.48
  -2  -2   4  123.62    3.83
  -2  -2   4  122.39    3.61
   1   2  -4   29.81    1.30
   1   2  -4   24.24    3.10
   1   2  -4   29.35    1.24
   1   2  -4   29.68    3.15
   1   2  -4   25.19    1.31
  -1  -2   4   26.62    1.20
  -1  -2   4   29.62    1.38
  -1  -2   4   28.01    1.25
  -1  -2   4   24.85    2.91
  -1  -2   4   33.98    3.06
   0   2  -4   17.69    0.84
   0   2  -4   17.62    0.99
   0   2  -4   20.18    2.45
   0   2  -4   16.85    0.86
   0   2  -4   19.66    2.12
   0  -2   4   18.60    2.06
   0  -2   4   18.01    0.96
   0  -2   4   16.76    0.41
   0  -2   4   17.94    0.88
  -1   2  -4    4.42    0.12
  -1   2  -4    6.39    1.17
  -1   2  -4    4.69    0.12
  -1   2  -4    4.62    0.15
  -1   2  -4    4.57    0.11
  -1   2  -4    4.68    0.13
  -1   2  -4    4.13    1.19
  -1   2  -4    4.37    0.37
  -1   2  -4    4.62    0.39
  -1   2  -4    4.62    0.13
   1  -2   4    2.85    1.01
   1  -2   4    4.42    0.40
   1  -2   4    4.65    0.12
   1  -2   4    4.48    0.11
   1  -2   4    4.49    0.14
   1  -2   4    3.71    0.38
   1  -2   4    4.60    1.38
   1  -2   4    4.50    0.13
   1  -2   4    4.81    0.38
   1  -2   4    4.59    0.12
   1  -2   4    4.67    0.40
  -2   2  -4   15.34    0.69
  -2   2  -4   15.01    0.40
  -2   2  -4   15.66    0.36
  -2   2  -4   14.40    0.63
  -2   2  -4   15.12    0.36
  -2   2  -4   16.34    0.35
   2  -2   4   15.66    0.36
   2  -2   4   16.21    0.36
   2  -2   4   15.35    0.38
   2  -2   4   14.79    0.64
   2  -2   4   15.19    0.70
   2  -2   4   16.15    0.78
   2  -2   4   15.81    0.70
   2  -2   4   15.43    0.36
  -3   2  -4    0.14    0.02
  -3   2  -4    0.02    0.12
  -3   2  -4    0.12    0.02
  -3   2  -4    0.11    0.02
  -3   2  -4    0.18    0.05
  -3   2  -4    0.12    0.03
   3  -2   4    0.17    0.03
   3  -2   4    0.13    0.03
   3  -2   4    0.15    0.10
   3  -2   4    0.13    0.02
   3  -2   4    0.19    0.05
   3  -2   4    0.16    0.04
   3  -2   4    0.15    0.11
  -4   2  -4    8.14    0.50
  -4   2  -4    8.70    0.25
  -4   2  -4    8.10    0.51
  -4   2  -4    8.70    0.21
  -4   2  -4    8.55    0.21
  -4   2  -4    8.19    0.52
   4  -2   4    8.63    0.24
   4  -2   4    8.61    0.21
   4  -2   4    8.71    0.51
   4  -2   4    8.15    0.25
   4  -2   4    8.50    0.21
   4  -2   4    8.43    0.51
   4  -2   4    8.22    0.28
   4  -2   4    8.48    0.24
   4  -2   4    8.36    0.51
  -5   2  -4    0.39    0.04
  -5   2  -4    0.40    0.04
  -5   2  -4    0.29    0.06
  -5   2  -4    0.37    0.03
  -5   2  -4    0.27    0.19
   5  -2   4    0.27    0.04
   5  -2   4    0.38    0.06
   5  -2   4    0.35    0.04
   5  -2   4    0.27    0.17
   5  -2   4    0.28    0.08
   5  -2   4    0.31    0.18
  -6   2  -4    0.08    0.05
  -6   2  -4    0.04    0.05
  -6   2  -4    0.06    0.04
   6  -2   4   -0.02    0.04
   6  -2   4    0.02    0.06
   6  -2   4    0.05    0.03
  -7   2  -4    0.01    0.04
  -7   2  -4   -0.03    0.04
  -7   2  -4    0.08    0.03
   7  -2   4    0.21    0.08
   7  -2   4    0.08    0.05
   7  -2   4    0.03    0.03
  -8   2  -4    0.16    0.07
  -8   2  -4    0.30    0.07
   8  -2   4    0.23    0.10
   8  -2   4    0.28    0.06
   9   1  -4    0.08    0.08
   9   1  -4    0.00    0.05
   9   1  -4   -0.03    0.04
  -9  -1   4    0.06    0.07
  -9  -1   4    0.01    0.06
  -9  -1   4    0.01    0.06
   8   1  -4    0.22    0.07
   8   1  -4    0.27    0.08
   8   1  -4    0.22    0.06
  -8  -1   4    0.25    0.08
  -8  -1   4    0.18    0.07
  -8  -1   4    0.20    0.07
   7   1  -4    0.26    0.06
   7   1  -4    0.20    0.08
   7   1  -4    0.19    0.06
  -7  -1   4    0.19    0.06
  -7  -1   4    0.15    0.06
  -7  -1   4    0.12    0.06
   6   1  -4    9.16    0.31
   6   1  -4    9.09    0.27
   6   1  -4    9.54    1.07
   6   1  -4    9.24    0.30
  -6  -1   4    9.51    0.31
  -6  -1   4    9.25    0.29
  -6  -1   4    9.26    0.30
  -6  -1   4   10.87    1.12
  -6  -1   4    7.42    0.97
   5   1  -4    7.26    1.23
   5   1  -4    7.26    0.22
   5   1  -4    7.63    0.89
   5   1  -4    7.01    0.88
  -5  -1   4    6.05    0.83
  -5  -1   4    6.26    1.05
  -5  -1   4    6.78    0.24
  -5  -1   4    6.90    0.22
  -5  -1   4    6.90    0.23
  -5  -1   4    6.97    0.87
   4   1  -4    1.84    0.09
   4   1  -4    1.93    0.09
   4   1  -4    2.67    0.47
   4   1  -4    1.93    0.10
   4   1  -4    1.83    0.09
   4   1  -4    2.20    0.49
   4   1  -4    1.92    0.48
  -4  -1   4    2.35    0.45
  -4  -1   4    1.92    0.50
  -4  -1   4    1.96    0.10
  -4  -1   4    1.91    0.06
  -4  -1   4    1.20    0.36
  -4  -1   4    1.88    0.10
   3   1  -4    4.99    0.60
   3   1  -4    3.79    0.53
   3   1  -4    4.95    0.17
   3   1  -4    4.70    0.15
   3   1  -4    4.82    0.15
   3   1  -4    3.59    0.54
   3   1  -4    4.48    0.15
  -3  -1   4    5.14    0.70
  -3  -1   4    4.56    0.12
  -3  -1   4    4.71    0.15
  -3  -1   4    4.64    0.16
  -3  -1   4    5.15    0.58
  -3  -1   4    5.09    0.60
  -3  -1   4    5.04    0.15
  -3  -1   4    4.72    0.16
   2   1  -4   34.96    3.48
   2   1  -4   31.94    1.39
   2   1  -4   31.28    3.41
   2   1  -4   32.98    1.43
   2   1  -4   29.34    1.45
  -2  -1   4   31.74    1.36
  -2  -1   4   34.81    3.56
  -2  -1   4   25.75    3.02
  -2  -1   4   33.96    1.55
  -2  -1   4   31.70    1.36
   1   1  -4    6.97    0.19
   1   1  -4    6.21    0.55
   1   1  -4   10.18    1.99
   1   1  -4    6.69    0.53
   1   1  -4    6.73    0.18
   1   1  -4    6.72    0.16
   1   1  -4    4.17    1.23
   1   1  -4    6.93    0.18
   1   1  -4    6.93    0.56
  -1  -1   4    6.84    0.18
  -1  -1   4    6.83    1.75
  -1  -1   4    7.15    0.52
  -1  -1   4    7.16    0.60
  -1  -1   4    5.28    1.49
  -1  -1   4    6.18    0.51
  -1  -1   4    6.67    0.19
  -1  -1   4    6.88    0.16
  -1  -1   4    6.60    0.18
  -1  -1   4    6.90    0.18
   0   1  -4   -0.05    0.06
   0   1  -4    0.04    0.01
   0   1  -4   -0.86    0.57
   0   1  -4    0.01    0.09
   0   1  -4    0.05    0.02
   0   1  -4    0.02    0.02
   0   1  -4    0.02    0.02
   0   1  -4   -0.01    0.09
   0   1  -4    0.01    0.02
   0   1  -4    0.78    0.61
   0  -1   4   -0.03    0.07
   0  -1   4   -0.33    0.54
   0  -1   4    0.02    0.02
   0  -1   4    0.07    0.02
   0  -1   4    0.02    0.02
   0  -1   4   -0.04    0.08
   0  -1   4    0.23    0.53
   0  -1   4    0.01    0.09
   0  -1   4    0.03    0.02
   0  -1   4    0.05    0.02
  -1   1  -4   45.66    1.30
  -1   1  -4   46.85    2.37
   1  -1   4   46.23    1.31
   1  -1   4   45.35    2.59
  -2   1  -4   34.76    0.90
  -2   1  -4   34.44    0.90
  -2   1  -4   34.73    0.80
   2  -1   4   34.01    0.88
   2  -1   4   34.18    0.90
  -3   1  -4    8.24    0.18
  -3   1  -4    8.29    0.23
  -3   1  -4    8.20    0.19
  -3   1  -4    8.19    0.26
  -3   1  -4    8.34    0.24
   3  -1   4    8.08    0.19
   3  -1   4    8.36    0.19
   3  -1   4    8.29    0.29
   3  -1   4    8.10    0.24
   3  -1   4    8.22    0.22
  -4   1  -4    7.38    0.32
  -4   1  -4    7.28    0.22
  -4   1  -4    6.88    0.44
  -4   1  -4    7.33    0.23
  -4   1  -4    7.24    0.17
  -4   1  -4    7.05    0.30
   4  -1   4    7.39    0.17
   4  -1   4    7.54    0.33
   4  -1   4    6.85    0.25
   4  -1   4    6.77    0.31
   4  -1   4    7.41    0.17
   4  -1   4    7.02    0.21
  -5   1  -4    1.49    0.10
  -5   1  -4    1.54    0.07
  -5   1  -4    1.47    0.18
  -5   1  -4    1.80    0.25
  -5   1  -4    1.57    0.07
   5  -1   4    1.28    0.23
   5  -1   4    1.46    0.19
   5  -1   4    1.53    0.10
   5  -1   4    1.53    0.12
   5  -1   4    1.52    0.06
  -6   1  -4    1.00    0.07
  -6   1  -4    0.84    0.09
  -6   1  -4    0.76    0.06
   6  -1   4    0.82    0.12
   6  -1   4    0.85    0.08
   6  -1   4    0.91    0.05
  -7   1  -4    0.40    0.08
  -7   1  -4    0.53    0.07
   7  -1   4    0.43    0.11
   7  -1   4    0.51    0.07
  -8   1  -4   -0.03    0.05
   8  -1   4    0.01    0.08
   9   0  -4   -0.01    0.07
   9   0  -4   -0.03    0.04
   9   0  -4    0.00    0.05
  -9   0   4   -0.04    0.06
  -9   0   4    0.01    0.06
  -9   0   4    0.07    0.07
   8   0  -4    0.04    0.04
   8   0  -4    0.04    0.06
   8   0  -4    0.04    0.08
  -8   0   4    0.11    0.07
  -8   0   4    0.06    0.06
  -8   0   4    0.10    0.06
   7   0  -4    0.24    0.06
   7   0  -4    0.21    0.07
   7   0  -4    0.21    0.07
  -7   0   4    0.08    0.06
  -7   0   4    0.12    0.06
  -7   0   4    0.18    0.06
   6   0  -4    0.34    0.07
   6   0  -4    0.26    0.37
   6   0  -4    0.49    0.08
   6   0  -4   -0.20    0.40
   6   0  -4    0.36    0.05
  -6   0   4    0.32    0.07
  -6   0   4    0.87    0.47
  -6   0   4    0.31    0.07
  -6   0   4    0.12    0.35
  -6   0   4    0.42    0.08
   5   0  -4    4.72    0.70
   5   0  -4    5.09    0.71
   5   0  -4    4.22    0.74
   5   0  -4    4.98    0.17
   5   0  -4    4.52    0.16
   5   0  -4    4.72    0.17
   5   0  -4    4.80    0.18
  -5   0   4    4.51    0.70
  -5   0   4    4.62    0.18
  -5   0   4    4.72    0.18
  -5   0   4    5.19    0.73
  -5   0   4    5.01    0.71
  -5   0   4    4.70    0.17
   4   0  -4   24.35    1.47
   4   0  -4   18.58    1.20
   4   0  -4   20.86    0.51
   4   0  -4   20.56    0.51
   4   0  -4   22.78    1.27
   4   0  -4   20.66    0.52
   4   0  -4   22.25    0.55
  -4   0   4   18.68    1.25
  -4   0   4   23.12    1.40
  -4   0   4   21.50    1.27
  -4   0   4   20.56    0.52
  -4   0   4   20.60    0.51
  -4   0   4   20.93    0.51
  -4   0   4   21.00    0.51
   3   0  -4   12.04    0.96
   3   0  -4   10.52    2.70
   3   0  -4   11.78    0.82
   3   0  -4   11.24    0.29
   3   0  -4   10.93    0.83
   3   0  -4   11.51    0.29
   3   0  -4   11.31    0.30
   3   0  -4    9.86    2.28
   3   0  -4   10.65    0.29
  -3   0   4   11.15    0.29
  -3   0   4   10.61    0.29
  -3   0   4   12.61    0.92
  -3   0   4   10.69    0.84
  -3   0   4    8.27    2.20
  -3   0   4   11.32    0.81
  -3   0   4   11.00    0.26
  -3   0   4   10.88    0.30
  -3   0   4   10.80    0.29
  -3   0   4    9.70    2.49
   2   0  -4    6.07    0.56
   2   0  -4    6.50    1.71
   2   0  -4    6.04    0.18
   2   0  -4    5.68    0.16
   2   0  -4    5.63    0.58
   2   0  -4    5.85    0.16
   2   0  -4    5.63    0.54
   2   0  -4    5.97    0.17
   2   0  -4    9.08    2.29
   2   0  -4    6.04    0.15
  -2   0   4    6.20    0.56
  -2   0   4    5.91    0.17
  -2   0   4    5.90    0.16
  -2   0   4    6.02    0.18
  -2   0   4    5.97    0.17
  -2   0   4    3.96    1.42
  -2   0   4    6.12    0.16
  -2   0   4    6.15    0.55
  -2   0   4    4.71    0.53
  -2   0   4    3.46    1.52
   1   0  -4   14.25    1.88
   1   0  -4   17.20    0.88
   1   0  -4   14.47    2.04
   1   0  -4   14.58    0.35
   1   0  -4   13.55    0.73
   1   0  -4   14.40    0.75
  -1   0   4   12.64    1.85
  -1   0   4   13.30    0.77
  -1   0   4   14.70    0.34
  -1   0   4   14.75    0.74
   0   0  -4    1.60    0.06
   0   0  -4    1.56    0.05
   0   0  -4    1.79    0.22
   0   0  -4    1.10    0.61
   0   0  -4    1.56    0.07
   0   0  -4    1.72    0.06
   0   0  -4    1.61    0.06
   0   0  -4    1.57    0.05
   0   0  -4    1.51    0.22
   0   0  -4    1.76    0.68
   0   0  -4    1.96    0.22
   0   0  -4    1.61    0.07
   0   0   4    1.68    0.07
   0   0   4    1.53    0.06
   0   0   4    1.52    0.21
   0   0   4    1.52    0.07
   0   0   4    1.83    0.70
   0   0   4    1.38    0.78
   0   0   4    1.71    0.21
   0   0   4    1.64    0.21
  -1   0  -4  249.96    5.51
  -1   0  -4  254.50    6.31
  -1   0  -4  249.79    6.50
  -1   0  -4  256.10    5.50
   1   0   4  253.49    6.23
   1   0   4  253.76    6.39
   1   0   4  251.64    5.48
   1   0   4  253.61    5.49
  -3   0  -4    0.14    0.04
  -3   0  -4    0.15    0.05
  -3   0  -4    0.19    0.04
   3   0   4    0.18    0.04
   3   0   4    0.23    0.05
   3   0   4    0.15    0.04
  -4   0  -4    0.07    0.04
  -4   0  -4    0.10    0.05
  -4   0  -4    0.09    0.02
   4   0   4    0.03    0.03
   4   0   4    0.15    0.04
   4   0   4    0.04    0.06
  -5   0  -4    0.24    0.03
  -5   0  -4    0.22    0.03
  -5   0  -4    0.19    0.06
   5   0   4    0.19    0.05
   5   0   4    0.14    0.02
   5   0   4    0.12    0.05
   5   0   4    0.41    0.09
  -6   0  -4    0.37    0.08
  -6   0  -4    0.38    0.05
   6   0   4    0.23    0.08
   6   0   4    0.26    0.03
  -7   0  -4   -0.05    0.04
   7   0   4    0.09    0.08
  -8   0  -4    0.06    0.05
  -8   0  -4   -0.06    0.05
   8   0   4   -0.07    0.07
  10  -1  -4    0.04    0.05
  10  -1  -4    0.01    0.07
 -10   1   4   -0.01    0.08
 -10   1   4    0.07    0.07
 -10   1   4    0.03    0.07
   9  -1  -4    0.03    0.06
   9  -1  -4    0.04    0.07
   9  -1  -4    0.14    0.05
  -9   1   4    0.04    0.06
  -9   1   4    0.04    0.06
  -9   1   4    0.08    0.07
   8  -1  -4    0.24    0.05
   8  -1  -4    0.35    0.08
   8  -1  -4    0.36    0.08
  -8   1   4    0.26    0.07
  -8   1   4    0.21    0.07
   7  -1  -4    2.05    0.13
   7  -1  -4    2.13    0.13
   7  -1  -4    1.83    0.11
  -7   1   4    1.84    0.13
  -7   1   4    1.84    0.12
  -7   1   4    2.09    0.14
   6  -1  -4   16.88    1.52
   6  -1  -4   20.05    0.49
   6  -1  -4   19.00    1.45
   6  -1  -4   19.66    0.51
   6  -1  -4   19.83    0.51
   6  -1  -4   20.31    1.50
  -6   1   4   18.32    1.50
  -6   1   4   19.52    0.52
  -6   1   4   20.22    1.51
  -6   1   4   18.09    1.38
  -6   1   4   19.82    0.53
  -6   1   4   19.05    0.51
   5  -1  -4   16.90    1.25
   5  -1  -4   17.95    0.44
   5  -1  -4   17.73    0.45
   5  -1  -4   17.61    0.44
   5  -1  -4   17.61    1.24
   5  -1  -4   17.77    0.46
   5  -1  -4   18.91    1.39
  -5   1   4   16.56    1.20
  -5   1   4   17.67    0.46
  -5   1   4   17.52    0.46
  -5   1   4   18.12    0.46
  -5   1   4   17.83    1.32
  -5   1   4   17.55    1.27
   4  -1  -4    2.48    0.50
   4  -1  -4    1.25    0.07
   4  -1  -4    1.20    0.08
   4  -1  -4    1.48    0.08
   4  -1  -4    1.36    0.05
   4  -1  -4    1.42    0.08
   4  -1  -4    1.81    0.53
   4  -1  -4    1.38    0.40
  -4   1   4    1.92    0.43
  -4   1   4    1.40    0.42
  -4   1   4    1.23    0.08
  -4   1   4    1.32    0.08
  -4   1   4    1.23    0.08
  -4   1   4    1.52    0.08
  -4   1   4    2.10    0.55
   3  -1  -4   60.89    2.39
   3  -1  -4   62.77    5.15
   3  -1  -4   62.79    2.21
   3  -1  -4   59.80    2.36
   3  -1  -4   58.68    5.04
  -3   1   4   59.09    2.18
  -3   1   4   59.30    4.74
  -3   1   4   62.39    5.03
  -3   1   4   58.61    2.31
  -3   1   4   64.98    2.20
   2  -1  -4   19.82    0.47
   2  -1  -4   19.82    1.07
   2  -1  -4   17.79    0.95
   2  -1  -4   18.83    2.52
   2  -1  -4   18.74    2.53
   2  -1  -4   20.55    0.96
  -2   1   4   21.11    1.11
  -2   1   4   18.58    2.64
  -2   1   4   20.06    0.98
  -2   1   4   19.88    2.56
  -2   1   4   19.21    0.96
   1  -1  -4    6.20    1.37
   1  -1  -4    3.82    0.36
   1  -1  -4    3.52    0.11
   1  -1  -4    3.35    0.11
   1  -1  -4    2.96    0.35
   1  -1  -4    4.51    1.18
   1  -1  -4    3.46    0.11
   1  -1  -4    3.45    0.10
   1  -1  -4    3.44    0.36
   1  -1  -4    3.53    0.11
   1  -1  -4    3.48    0.10
  -1   1   4    3.34    0.36
  -1   1   4    3.50    0.35
  -1   1   4    3.39    1.12
  -1   1   4    2.72    1.03
  -1   1   4    3.40    0.11
  -1   1   4    3.36    0.11
  -1   1   4    3.43    0.11
  -1   1   4    3.57    0.10
  -1   1   4    3.92    0.38
   0  -1  -4   92.41    2.34
   0  -1  -4   92.08    4.16
   0   1   4   90.81    2.33
   0   1   4   88.82    3.76
   0   1   4   91.01    2.32
   0   1   4   91.76    4.09
  -1  -1  -4  187.88    5.24
  -1  -1  -4  183.35    4.15
  -1  -1  -4  190.37    5.17
  -1  -1  -4  186.87    4.15
   1   1   4  191.54    5.09
   1   1   4  186.44    5.21
   1   1   4  186.00    4.15
   1   1   4  185.15    4.14
  -2  -1  -4    0.40    0.05
  -2  -1  -4    0.41    0.05
   2   1   4    0.40    0.04
   2   1   4    0.33    0.05
   2   1   4    0.38    0.05
  -3  -1  -4    9.88    0.28
  -3  -1  -4    9.88    0.29
  -3  -1  -4   10.32    0.23
  -3  -1  -4    9.97    0.22
   3   1   4   10.18    0.31
   3   1   4   10.12    0.28
  -4  -1  -4    4.31    0.18
  -4  -1  -4    4.59    0.12
  -4  -1  -4    4.31    0.12
   4   1   4    4.65    0.11
   4   1   4    4.45    0.17
   4   1   4    4.70    0.20
   4   1   4    4.31    0.17
   4   1   4    4.26    0.11
  -5  -1  -4    1.55    0.12
  -5  -1  -4    1.90    0.08
  -5  -1  -4    1.64    0.08
   5   1   4    1.74    0.14
   5   1   4    1.85    0.06
   5   1   4    1.63    0.10
  -6  -1  -4    0.17    0.04
  -6  -1  -4    0.22    0.08
  -6  -1  -4    0.33    0.05
   6   1   4    0.19    0.03
   6   1   4    0.20    0.08
  -7  -1  -4    0.02    0.04
  -7  -1  -4    0.03    0.06
   7   1   4    0.04    0.08
  10  -2  -4   -0.12    0.07
  10  -2  -4    0.03    0.07
 -10   2   4    0.03    0.06
 -10   2   4   -0.01    0.07
   9  -2  -4    0.08    0.05
   9  -2  -4   -0.05    0.05
  -9   2   4    0.00    0.06
  -9   2   4   -0.01    0.06
   8  -2  -4    0.42    0.08
   8  -2  -4    0.33    0.06
   8  -2  -4    0.27    0.08
  -8   2   4    0.30    0.08
  -8   2   4    0.34    0.08
   7  -2  -4    1.19    0.10
   7  -2  -4    1.37    0.59
   7  -2  -4    1.10    0.10
   7  -2  -4    1.64    0.60
   7  -2  -4    1.19    0.09
  -7   2   4    1.17    0.11
  -7   2   4    1.19    0.58
  -7   2   4    1.25    0.11
  -7   2   4    1.51    0.59
   6  -2  -4    0.03    0.05
   6  -2  -4    0.24    0.34
   6  -2  -4    0.05    0.04
   6  -2  -4   -0.18    0.37
   6  -2  -4    0.83    0.42
   6  -2  -4    0.13    0.05
  -6   2   4    0.14    0.06
  -6   2   4    0.00    0.25
  -6   2   4    0.43    0.40
  -6   2   4    0.17    0.06
  -6   2   4   -0.01    0.39
   5  -2  -4   11.00    0.32
   5  -2  -4   10.28    1.01
   5  -2  -4   11.29    0.33
   5  -2  -4   11.24    0.30
   5  -2  -4   10.91    0.96
   5  -2  -4   11.28    0.26
   5  -2  -4   12.40    1.10
   5  -2  -4   11.22    0.29
  -5   2   4    9.88    0.98
  -5   2   4   10.96    0.32
  -5   2   4   11.68    1.01
  -5   2   4   11.26    0.32
  -5   2   4   10.53    0.97
   4  -2  -4   18.28    0.43
   4  -2  -4   17.62    0.46
   4  -2  -4   18.85    0.42
   4  -2  -4   18.31    1.17
   4  -2  -4   18.73    0.45
   4  -2  -4   18.68    0.46
   4  -2  -4   19.30    1.27
   4  -2  -4   19.23    0.51
   4  -2  -4   19.34    1.17
  -4   2   4   18.69    0.46
  -4   2   4   20.75    1.21
  -4   2   4   18.54    1.25
  -4   2   4   15.92    1.10
  -4   2   4   18.39    0.47
  -4   2   4   18.71    0.47
  -4   2   4   18.88    0.46
   3  -2  -4    1.52    1.48
   3  -2  -4    1.66    0.37
   3  -2  -4    1.04    0.06
   3  -2  -4    2.08    0.39
   3  -2  -4    0.96    0.06
   3  -2  -4    1.84    0.47
   3  -2  -4    0.96    0.07
   3  -2  -4    0.98    0.05
   3  -2  -4    1.55    1.32
   3  -2  -4    1.15    0.07
   3  -2  -4    1.00    0.06
   3  -2  -4    1.07    0.04
  -3   2   4    1.02    0.07
  -3   2   4    2.44    1.42
  -3   2   4    1.00    0.32
  -3   2   4    0.12    1.31
  -3   2   4    1.00    0.07
  -3   2   4    0.49    0.23
  -3   2   4    1.04    0.06
  -3   2   4    1.18    0.06
  -3   2   4    0.99    0.06
  -3   2   4    0.55    0.28
   2  -2  -4   28.34    3.36
   2  -2  -4   31.85    1.34
   2  -2  -4   30.01    3.12
   2  -2  -4   27.98    1.37
   2  -2  -4   32.14    1.34
  -2   2   4   31.81    1.30
  -2   2   4   29.06    3.34
  -2   2   4   32.30    1.42
  -2   2   4   31.47    3.33
  -2   2   4   29.99    1.34
   1  -2  -4    3.36    1.25
   1  -2  -4    3.28    0.38
   1  -2  -4    3.28    0.09
   1  -2  -4    3.11    0.10
   1  -2  -4    3.07    0.10
   1  -2  -4    3.26    0.11
   1  -2  -4    3.18    0.11
   1  -2  -4    3.23    0.37
   1  -2  -4    4.28    1.41
   1  -2  -4    2.92    0.35
   1  -2  -4    3.10    0.11
   1  -2  -4    3.13    0.10
  -1   2   4    2.26    1.16
  -1   2   4    3.18    0.12
  -1   2   4    3.14    0.11
  -1   2   4    3.30    0.10
  -1   2   4    3.18    0.09
  -1   2   4    3.24    0.10
  -1   2   4    2.08    1.11
  -1   2   4    3.02    0.10
  -1   2   4    3.00    0.33
  -1   2   4    3.41    0.38
  -1   2   4    3.33    0.39
   0  -2  -4   73.04    2.13
   0  -2  -4   72.36    2.02
   0  -2  -4   67.46    3.70
   0  -2  -4   72.00    3.98
   0  -2  -4   71.30    2.02
   0   2   4   76.12    3.99
   0   2   4   75.53    2.08
   0   2   4   73.13    3.76
   0   2   4   74.42    2.02
  -1  -2  -4   37.30    1.15
  -1  -2  -4   38.76    0.86
  -1  -2  -4   37.90    1.20
  -1  -2  -4   36.00    1.12
   1   2   4   36.30    1.13
   1   2   4   36.61    1.14
  -2  -2  -4    1.51    0.22
  -2  -2  -4    1.35    0.09
  -2  -2  -4    1.59    0.17
  -2  -2  -4    1.94    0.21
  -2  -2  -4    1.51    0.06
  -2  -2  -4    1.38    0.08
  -2  -2  -4    1.49    0.04
  -2  -2  -4    1.44    0.18
   2   2   4    1.63    0.20
   2   2   4    1.56    0.08
   2   2   4    1.56    0.05
   2   2   4    1.38    0.19
   2   2   4    1.47    0.09
  -3  -2  -4    1.52    0.15
  -3  -2  -4    1.67    0.17
  -3  -2  -4    2.19    0.24
  -3  -2  -4    1.58    0.10
  -3  -2  -4    1.98    0.19
  -3  -2  -4    1.73    0.06
  -3  -2  -4    1.77    0.07
   3   2   4    1.75    0.21
   3   2   4    1.64    0.09
   3   2   4    1.69    0.11
   3   2   4    1.67    0.06
   3   2   4    1.68    0.20
  -4  -2  -4    0.53    0.11
  -4  -2  -4    0.50    0.04
  -4  -2  -4    0.48    0.07
  -4  -2  -4    0.45    0.15
  -4  -2  -4    0.41    0.11
  -4  -2  -4    0.46    0.13
  -4  -2  -4    0.55    0.05
   4   2   4    0.60    0.07
   4   2   4    0.55    0.04
   4   2   4    0.48    0.08
  -5  -2  -4    0.70    0.09
  -5  -2  -4    0.70    0.05
   5   2   4    0.61    0.08
  -6  -2  -4   -0.01    0.04
  -6  -2  -4    0.01    0.05
   6   2   4   -0.03    0.06
   6   2   4    0.03    0.02
  -7  -2  -4   -0.05    0.06
  -7  -2  -4    0.07    0.05
   7   2   4    0.11    0.09
  10  -3  -4    0.00    0.07
  10  -3  -4   -0.02    0.04
  10  -3  -4   -0.04    0.05
 -10   3   4   -0.04    0.06
 -10   3   4    0.00    0.06
 -10   3   4    0.08    0.07
   9  -3  -4    0.08    0.05
   9  -3  -4    0.09    0.07
   9  -3  -4    0.01    0.05
  -9   3   4    0.03    0.06
  -9   3   4    0.05    0.06
  -9   3   4    0.08    0.07
   8  -3  -4    0.07    0.05
   8  -3  -4    0.03    0.05
   8  -3  -4   -0.03    0.04
  -8   3   4    0.02    0.05
  -8   3   4    0.00    0.05
  -8   3   4    0.11    0.06
   7  -3  -4    5.10    0.18
   7  -3  -4    6.90    1.05
   7  -3  -4    4.76    0.84
   7  -3  -4    5.32    0.21
   7  -3  -4    4.92    0.19
  -7   3   4    4.86    0.80
  -7   3   4    4.29    0.89
  -7   3   4    4.67    0.21
  -7   3   4    5.04    0.22
  -7   3   4    5.19    0.20
   6  -3  -4   15.23    1.26
   6  -3  -4   14.46    0.38
   6  -3  -4   16.78    1.30
   6  -3  -4   16.49    1.37
   6  -3  -4   14.41    0.40
   6  -3  -4   13.77    0.37
  -6   3   4   14.43    1.54
  -6   3   4   16.54    1.26
  -6   3   4   14.01    0.41
  -6   3   4   14.49    0.41
  -6   3   4   12.85    1.24
  -6   3   4   14.00    0.40
   5  -3  -4   10.04    0.26
   5  -3  -4   10.02    0.28
   5  -3  -4    9.89    0.32
   5  -3  -4   10.04    0.99
   5  -3  -4    8.71    0.94
   5  -3  -4   14.00    1.09
   5  -3  -4   10.34    0.25
  -5   3   4   10.18    0.31
  -5   3   4   11.05    0.97
  -5   3   4   10.80    0.31
  -5   3   4    9.47    0.95
  -5   3   4    9.85    0.29
  -5   3   4   10.36    0.30
  -5   3   4    9.58    0.96
   4  -3  -4    4.08    0.15
   4  -3  -4    3.73    0.14
   4  -3  -4    4.26    0.11
   4  -3  -4    4.30    0.61
   4  -3  -4    3.94    0.15
   4  -3  -4    3.83    0.15
   4  -3  -4    3.99    0.12
   4  -3  -4    4.05    0.62
   4  -3  -4    4.80    0.64
   4  -3  -4    3.82    0.17
  -4   3   4    4.04    0.15
  -4   3   4    3.97    0.15
  -4   3   4    3.29    0.54
  -4   3   4    4.18    0.61
  -4   3   4    4.26    0.15
  -4   3   4    3.89    0.15
  -4   3   4    3.82    0.15
  -4   3   4    4.50    0.59
   3  -3  -4    9.06    0.75
   3  -3  -4    7.67    0.76
   3  -3  -4    9.08    0.24
   3  -3  -4    8.61    0.25
   3  -3  -4    9.71    0.27
   3  -3  -4    8.73    0.24
   3  -3  -4    8.89    0.24
   3  -3  -4    9.19    0.84
   3  -3  -4    8.97    0.25
  -3   3   4    8.99    0.25
  -3   3   4    9.50    0.77
  -3   3   4    8.61    0.26
  -3   3   4    8.70    0.25
  -3   3   4    9.72    0.81
  -3   3   4    8.47    0.24
  -3   3   4    9.07    0.79
   2  -3  -4   27.79    1.30
   2  -3  -4   29.31    1.33
   2  -3  -4   27.86    1.39
   2  -3  -4   29.00    0.67
   2  -3  -4   29.32    0.66
  -2   3   4   28.48    1.34
  -2   3   4   26.85    1.34
  -2   3   4   27.75    1.26
   1  -3  -4    7.26    0.20
   1  -3  -4    7.12    0.57
   1  -3  -4    7.45    0.21
   1  -3  -4    6.95    0.22
   1  -3  -4    7.17    0.19
   1  -3  -4    6.64    0.58
   1  -3  -4    6.78    0.57
   1  -3  -4    7.75    0.21
   1  -3  -4    7.37    0.20
  -1   3   4    7.44    0.19
  -1   3   4    7.29    0.19
  -1   3   4    6.73    0.59
  -1   3   4    7.06    0.21
  -1   3   4    7.23    0.20
  -1   3   4    7.26    0.18
  -1   3   4    6.15    0.55
  -1   3   4    7.06    0.56
  -1   3   4    7.30    0.20
   0  -3  -4   20.01    0.92
   0  -3  -4   21.24    0.98
   0  -3  -4   21.23    0.48
   0  -3  -4   20.70    0.51
   0  -3  -4   21.84    1.04
   0  -3  -4   20.62    0.48
   0  -3  -4   20.64    0.52
   0   3   4   20.42    0.50
   0   3   4   20.45    0.45
   0   3   4   21.44    1.02
   0   3   4   20.65    0.97
   0   3   4   20.59    0.45
   0   3   4   20.22    0.48
   0   3   4   20.88    0.93
   0   3   4   20.63    0.48
  -1  -3  -4    2.79    0.09
  -1  -3  -4    2.59    0.09
  -1  -3  -4    2.61    0.09
  -1  -3  -4    2.60    0.08
  -1  -3  -4    2.43    0.30
  -1  -3  -4    2.38    0.30
  -1  -3  -4    2.62    0.12
   1   3   4    2.54    0.09
   1   3   4    2.46    0.11
   1   3   4    3.23    0.37
   1   3   4    2.51    0.11
  -2  -3  -4    0.83    0.05
  -2  -3  -4    0.79    0.05
  -2  -3  -4    0.83    0.04
  -2  -3  -4    1.12    0.22
  -2  -3  -4    0.65    0.22
  -2  -3  -4    0.86    0.04
  -2  -3  -4    1.02    0.19
  -2  -3  -4    1.42    0.28
   2   3   4    0.86    0.23
   2   3   4    0.87    0.08
   2   3   4    0.87    0.05
   2   3   4    1.26    0.27
   2   3   4    0.93    0.07
  -3  -3  -4    0.21    0.03
  -3  -3  -4    0.16    0.05
  -3  -3  -4    0.16    0.03
  -3  -3  -4    0.24    0.16
  -3  -3  -4    0.15    0.18
  -3  -3  -4    0.22    0.04
  -3  -3  -4    0.02    0.16
  -3  -3  -4    0.04    0.11
  -3  -3  -4    0.14    0.03
   3   3   4    0.12    0.06
   3   3   4    0.14    0.04
   3   3   4    0.18    0.03
  -4  -3  -4    0.31    0.07
  -4  -3  -4    0.50    0.03
  -4  -3  -4    0.50    0.05
  -4  -3  -4    0.38    0.05
  -4  -3  -4    0.52    0.03
   4   3   4    0.38    0.09
   4   3   4    0.48    0.07
  -5  -3  -4    0.00    0.03
  -5  -3  -4   -0.03    0.05
   5   3   4   -0.01    0.04
   5   3   4    0.06    0.07
  -6  -3  -4   -0.01    0.05
  -6  -3  -4    0.03    0.04
   6   3   4   -0.04    0.07
  10  -4  -4    0.02    0.05
  10  -4  -4    0.07    0.07
 -10   4   4    0.02    0.07
 -10   4   4   -0.01    0.07
 -10   4   4    0.11    0.08
   9  -4  -4    0.26    0.07
   9  -4  -4    0.19    0.07
  -9   4   4    0.29    0.08
  -9   4   4    0.11    0.07
  -9   4   4    0.10    0.07
   8  -4  -4    0.23    0.06
   8  -4  -4    0.22    0.07
   8  -4  -4    0.24    0.06
  -8   4   4    0.22    0.07
  -8   4   4    0.33    0.08
   7  -4  -4    0.20    0.03
   7  -4  -4    0.25    0.07
   7  -4  -4    0.20    0.05
   7  -4  -4    0.21    0.06
  -7   4   4    0.22    0.07
  -7   4   4    0.32    0.07
  -7   4   4    0.17    0.07
   6  -4  -4    1.77    0.11
   6  -4  -4    1.84    0.09
   6  -4  -4    1.78    0.10
   6  -4  -4    1.93    0.61
   6  -4  -4    2.57    0.73
  -6   4   4    1.68    0.57
  -6   4   4    1.93    0.12
  -6   4   4    1.74    0.12
  -6   4   4    2.01    0.12
  -6   4   4    2.08    0.62
   5  -4  -4   -0.15    0.16
   5  -4  -4    0.15    0.04
   5  -4  -4   -0.19    0.30
   5  -4  -4    0.15    0.05
   5  -4  -4    0.17    0.03
   5  -4  -4    0.26    0.37
  -5   4   4    0.26    0.06
  -5   4   4    0.18    0.05
  -5   4   4    0.71    0.42
  -5   4   4    0.19    0.05
  -5   4   4   -0.04    0.29
  -5   4   4    0.09    0.25
   4  -4  -4    0.01    0.03
   4  -4  -4    0.54    0.34
   4  -4  -4   -0.01    0.03
   4  -4  -4    0.04    0.03
   4  -4  -4    0.09    0.24
   4  -4  -4   -0.13    0.15
   4  -4  -4    0.07    0.03
  -4   4   4    0.04    0.03
  -4   4   4    0.12    0.05
  -4   4   4    0.04    0.04
  -4   4   4    0.06    0.04
  -4   4   4   -0.01    0.28
  -4   4   4    0.03    0.03
  -4   4   4   -0.35    0.24
  -4   4   4    0.06    0.18
   3  -4  -4    0.90    0.33
   3  -4  -4    0.89    0.36
   3  -4  -4    1.30    0.08
   3  -4  -4    1.48    0.07
   3  -4  -4    1.77    0.46
   3  -4  -4    1.32    0.08
   3  -4  -4    1.47    0.08
   3  -4  -4    1.44    0.08
  -3   4   4    1.38    0.08
  -3   4   4    1.57    0.09
  -3   4   4    1.17    0.39
  -3   4   4    1.41    0.08
  -3   4   4    1.47    0.09
  -3   4   4    1.24    0.37
  -3   4   4    1.47    0.41
   2  -4  -4    0.43    0.26
   2  -4  -4    0.51    0.05
   2  -4  -4    0.54    0.05
   2  -4  -4    0.58    0.05
   2  -4  -4    0.51    0.06
   2  -4  -4    0.27    0.25
   2  -4  -4    0.60    0.05
   2  -4  -4    0.98    0.34
  -2   4   4    0.95    0.32
  -2   4   4    0.52    0.05
  -2   4   4    0.45    0.05
  -2   4   4    0.52    0.04
  -2   4   4    0.09    0.19
  -2   4   4    0.53    0.05
  -2   4   4    0.48    0.06
  -2   4   4    0.46    0.25
  -2   4   4    0.53    0.03
   1  -4  -4    0.59    0.05
   1  -4  -4    0.49    0.06
   1  -4  -4    0.25    0.20
   1  -4  -4    0.46    0.04
   1  -4  -4    0.45    0.04
   1  -4  -4    0.51    0.05
   1  -4  -4    0.41    0.05
   1  -4  -4    0.26    0.21
   1  -4  -4    0.83    0.30
  -1   4   4    0.46    0.04
  -1   4   4    0.09    0.20
  -1   4   4    0.24    0.16
  -1   4   4    0.40    0.05
  -1   4   4    0.53    0.04
  -1   4   4    0.53    0.05
  -1   4   4    0.47    0.22
  -1   4   4    0.55    0.05
  -1   4   4    0.46    0.04
   0  -4  -4   29.03    1.36
   0  -4  -4   27.30    0.63
   0  -4  -4   27.14    0.63
   0  -4  -4   26.65    1.36
   0  -4  -4   26.19    0.67
   0  -4  -4   26.78    1.22
   0   4   4   27.91    0.64
   0   4   4   26.99    0.64
   0   4   4   27.57    0.60
   0   4   4   26.84    0.60
   0   4   4   28.37    1.32
   0   4   4   26.59    1.21
   0   4   4   29.34    1.30
   0   4   4   27.29    0.65
   0   4   4   27.38    0.63
  -1  -4  -4   46.00    1.80
  -1  -4  -4   45.09    1.74
  -1  -4  -4   45.40    1.64
  -1  -4  -4   46.79    1.91
  -1  -4  -4   46.74    1.03
   1   4   4   46.41    1.64
   1   4   4   45.75    1.70
  -2  -4  -4    1.82    0.08
  -2  -4  -4    1.96    0.35
  -2  -4  -4    1.82    0.32
  -2  -4  -4    1.20    0.34
  -2  -4  -4    2.37    0.36
  -2  -4  -4    1.77    0.09
  -2  -4  -4    1.79    0.08
   2   4   4    1.75    0.12
   2   4   4    1.86    0.10
  -3  -4  -4    1.07    0.08
  -3  -4  -4    1.07    0.06
  -3  -4  -4    1.02    0.06
  -3  -4  -4    1.18    0.10
  -3  -4  -4    0.96    0.06
   3   4   4    0.76    0.08
   3   4   4    1.10    0.11
  -4  -4  -4    0.44    0.10
  -4  -4  -4    0.41    0.04
  -4  -4  -4    0.37    0.05
   4   4   4    0.32    0.11
   4   4   4    0.44    0.08
  -5  -4  -4    0.03    0.02
  -5  -4  -4    0.04    0.02
  -5  -4  -4    0.02    0.04
  -5  -4  -4    0.01    0.05
   5   4   4    0.05    0.05
   5   4   4    0.02    0.07
  -6  -4  -4    0.04    0.07
  -6  -4  -4    0.33    0.06
   6   4   4    0.28    0.10
  10  -5  -4    0.00    0.06
  10  -5  -4   -0.01    0.05
  10  -5  -4   -0.02    0.06
 -10   5   4   -0.06    0.05
 -10   5   4    0.08    0.08
 -10   5   4   -0.04    0.06
   9  -5  -4   -0.03    0.05
   9  -5  -4   -0.03    0.05
   9  -5  -4    0.09    0.05
  -9   5   4    0.07    0.07
  -9   5   4   -0.02    0.06
  -9   5   4   -0.04    0.05
   8  -5  -4    0.80    0.08
   8  -5  -4    0.74    0.08
   8  -5  -4    0.88    0.10
   8  -5  -4    0.75    0.05
  -8   5   4    0.72    0.10
  -8   5   4    0.70    0.10
  -8   5   4    0.85    0.11
   7  -5  -4    2.89    0.14
   7  -5  -4    3.23    0.13
   7  -5  -4    3.16    0.16
  -7   5   4    3.18    0.17
  -7   5   4    2.87    0.17
  -7   5   4    3.04    0.17
   6  -5  -4    5.71    0.21
   6  -5  -4    5.99    0.90
   6  -5  -4    5.72    0.19
   6  -5  -4    5.20    0.94
  -6   5   4    5.15    0.22
  -6   5   4    6.98    0.94
  -6   5   4    5.39    0.22
  -6   5   4    6.53    0.87
  -6   5   4    5.15    0.21
   5  -5  -4    6.48    0.21
   5  -5  -4    6.19    0.87
   5  -5  -4    6.15    0.84
   5  -5  -4    7.25    0.88
   5  -5  -4    6.94    0.23
  -5   5   4    6.37    0.81
  -5   5   4    6.47    0.24
  -5   5   4    6.86    0.24
  -5   5   4    7.02    0.86
  -5   5   4    6.15    0.91
  -5   5   4    6.56    0.23
   4  -5  -4    0.45    0.35
   4  -5  -4    0.12    0.35
   4  -5  -4    0.52    0.06
   4  -5  -4    0.45    0.06
   4  -5  -4    0.51    0.06
   4  -5  -4    0.90    0.39
  -4   5   4    0.58    0.07
  -4   5   4    0.31    0.33
  -4   5   4    0.55    0.07
  -4   5   4    0.32    0.37
  -4   5   4    1.08    0.46
   3  -5  -4    9.70    0.29
   3  -5  -4    9.38    0.28
   3  -5  -4    9.04    0.88
   3  -5  -4    9.34    0.26
   3  -5  -4    9.22    0.90
   3  -5  -4    9.64    0.90
  -3   5   4    9.39    0.26
  -3   5   4   10.04    0.93
  -3   5   4    9.34    0.30
  -3   5   4    9.70    0.29
  -3   5   4   11.47    0.99
   2  -5  -4    1.02    0.33
   2  -5  -4    0.73    0.06
   2  -5  -4    0.36    0.30
   2  -5  -4    0.80    0.32
   2  -5  -4    0.92    0.07
   2  -5  -4    0.69    0.07
   2  -5  -4    0.80    0.06
  -2   5   4    0.94    0.37
  -2   5   4    0.72    0.06
  -2   5   4    0.75    0.06
  -2   5   4    0.73    0.07
  -2   5   4    0.82    0.04
  -2   5   4    0.71    0.05
  -2   5   4    0.41    0.48
  -2   5   4    0.83    0.35
   1  -5  -4    6.49    0.20
   1  -5  -4    6.41    0.19
   1  -5  -4    6.38    0.20
   1  -5  -4    6.74    0.21
   1  -5  -4    5.03    0.63
   1  -5  -4    7.21    0.74
   1  -5  -4    5.74    0.61
  -1   5   4    6.45    0.19
  -1   5   4    5.02    0.63
  -1   5   4    6.27    0.19
  -1   5   4    5.79    0.66
  -1   5   4    6.30    0.21
  -1   5   4    6.03    0.66
  -1   5   4    6.64    0.18
  -1   5   4    6.67    0.21
   0  -5  -4   19.64    1.76
   0  -5  -4   21.77    0.53
   0  -5  -4   20.87    1.24
   0  -5  -4   22.64    0.54
   0  -5  -4   21.54    1.16
   0  -5  -4   22.06    0.54
   0  -5  -4   21.56    0.52
   0   5   4   22.41    0.54
   0   5   4   23.28    1.23
   0   5   4   20.50    1.27
   0   5   4   21.77    0.54
   0   5   4   22.35    0.50
   0   5   4   21.53    0.49
   0   5   4   22.84    1.25
   0   5   4   22.08    0.55
  -1  -5  -4    4.53    0.58
  -1  -5  -4    5.11    0.64
  -1  -5  -4    4.00    0.15
  -1  -5  -4    3.96    0.14
  -1  -5  -4    3.91    0.13
  -1  -5  -4    3.93    0.15
  -1  -5  -4    3.35    0.53
  -1  -5  -4    4.24    0.52
   1   5   4    3.91    0.17
   1   5   4    3.81    0.18
  -2  -5  -4    4.75    0.15
  -2  -5  -4    4.86    0.16
  -2  -5  -4    4.56    0.17
  -2  -5  -4    4.73    0.16
   2   5   4    4.70    0.21
   2   5   4    4.79    0.19
  -3  -5  -4    0.79    0.16
  -3  -5  -4    0.97    0.07
  -3  -5  -4    0.76    0.06
  -3  -5  -4    0.75    0.06
   3   5   4    0.76    0.08
   3   5   4    0.70    0.11
  -4  -5  -4   -0.07    0.04
  -4  -5  -4    0.02    0.03
  -4  -5  -4   -0.02    0.03
  -4  -5  -4    0.04    0.03
   4   5   4   -0.07    0.04
   4   5   4    0.00    0.07
  -5  -5  -4    0.05    0.04
  -5  -5  -4    0.02    0.03
  -5  -5  -4    0.01    0.06
   5   5   4    0.08    0.06
   5   5   4   -0.10    0.07
  10  -6  -4   -0.08    0.06
  10  -6  -4    0.01    0.05
 -10   6   4   -0.04    0.12
 -10   6   4    0.06    0.08
 -10   6   4   -0.03    0.07
   9  -6  -4    0.07    0.05
  -9   6   4    0.05    0.07
  -9   6   4    0.02    0.06
  -9   6   4    0.00    0.06
   8  -6  -4   -0.01    0.05
   8  -6  -4    0.03    0.05
  -8   6   4    0.06    0.06
  -8   6   4   -0.01    0.06
  -8   6   4    0.00    0.06
   7  -6  -4    0.05    0.06
   7  -6  -4    0.04    0.04
  -7   6   4    0.05    0.06
  -7   6   4    0.00    0.06
  -7   6   4    0.07    0.06
   6  -6  -4    4.43    0.95
   6  -6  -4    3.70    0.15
   6  -6  -4    3.71    0.72
   6  -6  -4    3.44    0.16
  -6   6   4    4.15    0.75
  -6   6   4    3.28    0.17
  -6   6   4    3.36    0.18
  -6   6   4    1.99    0.63
  -6   6   4    3.61    0.18
   5  -6  -4    3.12    0.13
   5  -6  -4    2.59    0.69
   5  -6  -4    3.27    0.15
   5  -6  -4    3.37    0.76
  -5   6   4    4.05    0.75
  -5   6   4    3.20    0.16
  -5   6   4    3.45    0.16
  -5   6   4    3.17    0.17
   4  -6  -4    1.10    0.41
   4  -6  -4    0.54    0.06
   4  -6  -4    0.29    0.36
   4  -6  -4    0.76    0.08
   4  -6  -4    0.92    0.48
  -4   6   4    0.40    0.39
  -4   6   4    0.54    0.07
  -4   6   4    0.69    0.08
  -4   6   4    0.63    0.40
  -4   6   4    0.71    0.08
   3  -6  -4    2.17    0.10
   3  -6  -4    1.51    0.55
   3  -6  -4    2.58    0.47
   3  -6  -4    2.16    0.55
   3  -6  -4    2.35    0.12
   3  -6  -4    2.23    0.12
  -3   6   4    1.82    0.50
  -3   6   4    2.32    0.12
  -3   6   4    2.01    0.13
  -3   6   4    2.21    0.13
  -3   6   4    2.19    0.07
  -3   6   4    1.83    0.55
  -3   6   4    1.81    0.52
   2  -6  -4    3.06    0.12
   2  -6  -4    2.86    0.13
   2  -6  -4    2.78    0.59
   2  -6  -4    2.80    0.51
   2  -6  -4    1.97    0.55
   2  -6  -4    2.82    0.13
  -2   6   4    2.93    0.12
  -2   6   4    2.68    0.60
  -2   6   4    3.17    0.10
  -2   6   4    2.96    0.13
  -2   6   4    3.84    0.61
  -2   6   4    2.92    0.14
  -2   6   4    2.21    0.55
   1  -6  -4    1.70    0.10
   1  -6  -4    1.63    0.09
   1  -6  -4    2.34    0.54
   1  -6  -4    1.91    0.52
   1  -6  -4    1.48    0.09
  -1   6   4    1.66    0.09
  -1   6   4    1.52    0.45
  -1   6   4    1.71    0.09
  -1   6   4    1.70    0.10
  -1   6   4    2.32    0.53
  -1   6   4    1.56    0.10
  -1   6   4    1.74    0.08
   0  -6  -4   35.00    0.84
   0  -6  -4   36.63    0.82
   0  -6  -4   34.79    0.83
   0  -6  -4   35.68    1.69
   0   6   4   33.95    0.84
   0   6   4   35.57    0.84
   0   6   4   35.09    0.80
   0   6   4   35.95    0.79
   0   6   4   36.97    1.75
  -1  -6  -4   12.13    0.33
  -1  -6  -4   11.86    0.31
  -1  -6  -4   11.69    0.33
   1   6   4   11.62    0.34
   1   6   4   11.48    0.35
  -2  -6  -4    0.37    0.05
  -2  -6  -4    0.34    0.06
  -2  -6  -4    0.39    0.06
   2   6   4    0.41    0.08
   2   6   4    0.59    0.10
  -3  -6  -4    0.08    0.04
  -3  -6  -4    0.12    0.04
  -3  -6  -4    0.12    0.04
  -3  -6  -4    0.14    0.07
   3   6   4    0.13    0.07
   3   6   4    0.14    0.06
  -4  -6  -4   -0.01    0.04
  -4  -6  -4    0.03    0.04
  -4  -6  -4   -0.04    0.05
   4   6   4    0.00    0.05
   4   6   4   -0.10    0.07
  10  -7  -4    0.14    0.08
  10  -7  -4    0.00    0.05
 -10   7   4    0.00    0.07
 -10   7   4    0.01    0.07
   9  -7  -4    0.20    0.06
   9  -7  -4    0.15    0.08
  -9   7   4    0.03    0.07
  -9   7   4    0.28    0.09
  -9   7   4    0.18    0.08
   8  -7  -4    0.63    0.09
  -8   7   4    0.55    0.10
  -8   7   4    0.60    0.10
  -8   7   4    0.50    0.10
   7  -7  -4    1.61    0.13
   7  -7  -4    1.43    0.12
  -7   7   4    1.67    0.13
  -7   7   4    1.36    0.13
   6  -7  -4    1.45    0.10
   6  -7  -4    1.29    0.11
  -6   7   4    1.31    0.12
  -6   7   4    1.39    0.12
  -6   7   4    1.43    0.12
   5  -7  -4    0.18    0.06
   5  -7  -4    0.00    0.46
   5  -7  -4    0.22    0.32
   5  -7  -4    0.18    0.05
  -5   7   4    0.20    0.06
  -5   7   4    0.03    0.05
  -5   7   4   -0.33    0.38
  -5   7   4    0.19    0.32
  -5   7   4    0.15    0.06
   4  -7  -4    0.31    0.34
   4  -7  -4    0.15    0.04
   4  -7  -4    0.15    0.05
   4  -7  -4    0.33    0.48
  -4   7   4    0.00    0.23
  -4   7   4    0.12    0.06
  -4   7   4    0.22    0.06
  -4   7   4    0.14    0.02
  -4   7   4    0.18    0.06
  -4   7   4   -0.21    0.37
   3  -7  -4    0.04    0.24
   3  -7  -4    0.32    0.41
   3  -7  -4    0.03    0.04
   3  -7  -4    0.06    0.04
   3  -7  -4   -0.05    0.04
  -3   7   4    0.00    0.05
  -3   7   4    0.02    0.04
  -3   7   4   -0.05    0.04
  -3   7   4    0.06    0.26
  -3   7   4   -0.26    0.37
   2  -7  -4    0.33    0.07
   2  -7  -4   -0.02    0.35
   2  -7  -4    0.30    0.06
   2  -7  -4    0.26    0.05
   2  -7  -4    0.28    0.28
  -2   7   4    0.35    0.07
  -2   7   4    0.20    0.06
  -2   7   4    0.05    0.38
  -2   7   4    0.44    0.07
  -2   7   4    0.76    0.45
  -2   7   4    0.30    0.05
   1  -7  -4    7.21    0.23
   1  -7  -4    7.59    0.25
   1  -7  -4    8.14    0.90
   1  -7  -4    7.81    0.26
   1  -7  -4    8.27    0.93
  -1   7   4    7.73    0.26
  -1   7   4    9.54    0.99
  -1   7   4    7.83    0.24
  -1   7   4    7.56    0.25
  -1   7   4    6.85    1.05
   0  -7  -4    4.23    0.16
   0  -7  -4    4.17    0.17
   0  -7  -4    3.96    0.17
   0   7   4    3.77    0.17
   0   7   4    4.09    0.17
   0   7   4    3.83    0.13
   0   7   4    3.79    0.14
  -1  -7  -4    0.35    0.06
  -1  -7  -4    0.33    0.06
  -1  -7  -4    0.32    0.06
   1   7   4    0.37    0.08
   1   7   4    0.44    0.07
  -2  -7  -4    0.02    0.05
  -2  -7  -4    0.00    0.04
  -2  -7  -4   -0.04    0.03
   2   7   4    0.03    0.05
   2   7   4    0.03    0.06
  -3  -7  -4    0.22    0.05
  -3  -7  -4    0.44    0.10
  -3  -7  -4    0.34    0.07
   3   7   4    0.38    0.10
   9  -8  -4   -0.02    0.06
   9  -8  -4    0.04    0.06
  -9   8   4    0.04    0.08
  -9   8   4    0.01    0.07
  -9   8   4    0.04    0.08
   8  -8  -4    0.02    0.06
   8  -8  -4    0.04    0.05
  -8   8   4   -0.12    0.06
  -8   8   4   -0.07    0.06
  -8   8   4    0.05    0.07
   7  -8  -4    0.37    0.08
   7  -8  -4    0.42    0.08
  -7   8   4    0.48    0.10
  -7   8   4    0.39    0.09
  -7   8   4    0.52    0.10
   6  -8  -4    0.02    0.06
   6  -8  -4    0.12    0.05
  -6   8   4    0.20    0.07
  -6   8   4    0.15    0.07
  -6   8   4    0.40    0.09
   5  -8  -4    1.32    0.10
   5  -8  -4    1.18    0.11
  -5   8   4    1.12    0.04
  -5   8   4    1.12    0.11
  -5   8   4    1.31    0.12
  -5   8   4    1.34    0.13
   4  -8  -4    0.03    0.05
   4  -8  -4    0.03    0.04
  -4   8   4    0.07    0.06
  -4   8   4    0.08    0.05
  -4   8   4    0.03    0.06
  -4   8   4    0.04    0.06
   3  -8  -4    2.05    0.11
   3  -8  -4    1.99    0.13
  -3   8   4    2.07    0.13
  -3   8   4    1.91    0.13
  -3   8   4    1.98    0.13
   2  -8  -4    0.22    0.05
   2  -8  -4    0.20    0.07
   2  -8  -4    0.35    0.07
  -2   8   4    0.22    0.06
  -2   8   4    0.22    0.07
  -2   8   4    0.30    0.06
  -2   8   4    0.16    0.06
   1  -8  -4    1.49    0.11
   1  -8  -4    1.50    0.11
   1  -8  -4    1.59    0.10
  -1   8   4    1.66    0.09
  -1   8   4    1.67    0.10
  -1   8   4    1.41    0.11
  -1   8   4    1.44    0.10
   0  -8  -4    2.84    0.14
   0  -8  -4    2.62    0.14
   0  -8  -4    2.44    0.14
   0   8   4    2.59    0.11
   0   8   4    2.31    0.10
   0   8   4    2.71    0.15
   0   8   4    2.59    0.14
  -1  -8  -4    0.92    0.09
  -1  -8  -4    0.85    0.09
  -1  -8  -4    0.82    0.08
   1   8   4    0.87    0.11
   1   8   4    0.66    0.08
  -2  -8  -4    0.60    0.08
   2   8   4    0.72    0.12
   2   8   4    0.55    0.13
  -3  -8  -4    0.06    0.05
  -3  -8  -4    0.03    0.05
  -3  -8  -4    0.02    0.07
   3   8   4    0.08    0.06
   3   8   4    0.04    0.08
   9  -9  -4    0.18    0.08
   9  -9  -4    0.27    0.09
   8  -9  -4    0.29    0.07
   8  -9  -4    0.17    0.08
  -8   9   4    0.21    0.10
  -8   9   4    0.09    0.08
  -8   9   4    0.14    0.09
   7  -9  -4    0.03    0.05
   7  -9  -4    0.11    0.07
  -7   9   4    0.02    0.07
  -7   9   4    0.05    0.07
  -7   9   4    0.01    0.07
   6  -9  -4    0.12    0.07
   6  -9  -4    0.01    0.05
  -6   9   4    0.08    0.07
  -6   9   4   -0.02    0.06
  -6   9   4   -0.03    0.05
   5  -9  -4    1.17    0.11
   5  -9  -4    1.12    0.10
  -5   9   4    1.29    0.12
  -5   9   4    1.22    0.12
  -5   9   4    1.18    0.13
   4  -9  -4    1.74    0.13
   4  -9  -4    1.79    0.11
  -4   9   4    2.03    0.15
  -4   9   4    1.68    0.08
  -4   9   4    1.83    0.14
  -4   9   4    1.59    0.11
   3  -9  -4    0.38    0.07
   3  -9  -4    0.27    0.07
  -3   9   4    0.31    0.07
[truncated: 347,046 more chars]
