# Supplementary material for: Harnessing Bifunctional N‐Benzoyloxyamides for Photoredox Amidative Dual Functionalizations of Alkenes
Source: Angew Chem Int Ed Engl. 2025 Jun 16;64(32):e202506290. doi: 10.1002/anie.202506290 (PMC12322644; doi:10.1002/anie.202506290)
Supplement: Supplementary file 2 — Supporting Information [file ANIE-64-e202506290-s001.zip › 5h.cif]

 
data_A24193_061
 
_audit_creation_method            'SHELXL-2019/3'
_shelx_SHELXL_version_number      '2019/3'
_chemical_name_systematic         ?
_chemical_name_common             ?
_chemical_melting_point           ?
_chemical_formula_moiety          'C16 H18 N4 O2'
_chemical_formula_sum
 'C16 H18 N4 O2' 
_chemical_formula_weight          298.34

loop_
 _atom_type_symbol
 _atom_type_description
 _atom_type_scat_dispersion_real
 _atom_type_scat_dispersion_imag
 _atom_type_scat_source
 'C'  'C'   0.0033   0.0016
 'International Tables Vol C Tables 4.2.6.8 and 6.1.1.4'
 'H'  'H'   0.0000   0.0000
 'International Tables Vol C Tables 4.2.6.8 and 6.1.1.4'
 'N'  'N'   0.0061   0.0033
 'International Tables Vol C Tables 4.2.6.8 and 6.1.1.4'
 'O'  'O'   0.0106   0.0060
 'International Tables Vol C Tables 4.2.6.8 and 6.1.1.4'
 
_space_group_crystal_system       orthorhombic
_space_group_IT_number            61
_space_group_name_H-M_alt         'P b c a'
_space_group_name_Hall            '-P 2ac 2ab'
 
_shelx_space_group_comment
;
The symmetry employed for this shelxl refinement is uniquely defined
by the following loop, which should always be used as a source of
symmetry information in preference to the above space-group names.
They are only intended as comments.
;
 
loop_
 _space_group_symop_operation_xyz
 'x, y, z'
 '-x+1/2, -y, z+1/2'
 '-x, y+1/2, -z+1/2'
 'x+1/2, -y+1/2, -z'
 '-x, -y, -z'
 'x-1/2, y, -z-1/2'
 'x, -y-1/2, z-1/2'
 '-x-1/2, y-1/2, z'
 
_cell_length_a                    10.6944(5)
_cell_length_b                    16.3834(7)
_cell_length_c                    17.2431(7)
_cell_angle_alpha                 90
_cell_angle_beta                  90
_cell_angle_gamma                 90
_cell_volume                      3021.2(2)
_cell_formula_units_Z             8
_cell_measurement_temperature     203(2)
_cell_measurement_reflns_used      9975
_cell_measurement_theta_min        2.56
_cell_measurement_theta_max       27.01
 
_exptl_crystal_description        'rod'
_exptl_crystal_colour             'colourless'
_exptl_crystal_density_meas       ?
_exptl_crystal_density_method     ?
_exptl_crystal_density_diffrn     1.312          
_exptl_crystal_F_000              1264
_exptl_transmission_factor_min    ?
_exptl_transmission_factor_max    ?
_exptl_crystal_size_max           0.167
_exptl_crystal_size_mid           0.047
_exptl_crystal_size_min           0.022
_exptl_absorpt_coefficient_mu     0.090
_shelx_estimated_absorpt_T_min    0.985
_shelx_estimated_absorpt_T_max    0.998
_exptl_absorpt_correction_type    MULTI-SCAN
_exptl_absorpt_correction_T_min   0.7061
_exptl_absorpt_correction_T_max   0.7455
_exptl_absorpt_process_details    SADABS
_exptl_absorpt_special_details    ?
_diffrn_ambient_temperature       203(2)
_diffrn_radiation_wavelength      0.71073
_diffrn_radiation_type            MoK\a
_diffrn_source                    'Ius 3.0 microfocus source'
_diffrn_measurement_device_type   'PHOTON II CPAD detector'
_diffrn_measurement_method        'phi and omega scans' 
_diffrn_detector_area_resol_mean  ?
_diffrn_reflns_number             26408
_diffrn_reflns_av_unetI/netI      0.0384
_diffrn_reflns_av_R_equivalents   0.1007
_diffrn_reflns_limit_h_min        -13
_diffrn_reflns_limit_h_max        13
_diffrn_reflns_limit_k_min        -20
_diffrn_reflns_limit_k_max        20
_diffrn_reflns_limit_l_min        -22
_diffrn_reflns_limit_l_max        14
_diffrn_reflns_theta_min          2.563
_diffrn_reflns_theta_max          27.025
_diffrn_reflns_theta_full         25.242
_diffrn_measured_fraction_theta_max   0.993
_diffrn_measured_fraction_theta_full  0.993
_diffrn_reflns_Laue_measured_fraction_max    0.993
_diffrn_reflns_Laue_measured_fraction_full   0.993
_diffrn_reflns_point_group_measured_fraction_max   0.993
_diffrn_reflns_point_group_measured_fraction_full  0.993
_reflns_number_total              3283
_reflns_number_gt                 2337
_reflns_threshold_expression      'I > 2\s(I)'
_reflns_Friedel_coverage          0.000
_reflns_Friedel_fraction_max      .
_reflns_Friedel_fraction_full     .
 
_reflns_special_details
;
 Reflections were merged by SHELXL according to the crystal
 class for the calculation of statistics and refinement.
 
 _reflns_Friedel_fraction is defined as the number of unique
 Friedel pairs measured divided by the number that would be
 possible theoretically, ignoring centric projections and
 systematic absences.
;
 
_computing_data_collection        'Bruker APEX5 software' 
_computing_cell_refinement        'Bruker APEX5 software' 
_computing_data_reduction         'Bruker APEX5 software' 
_computing_structure_solution     'SHELXS-2013/1 (Sheldrick, 2013)'
_computing_structure_refinement   'SHELXL-2019/2 (Sheldrick, 2019)'
_computing_molecular_graphics     ORTEP
_computing_publication_material   CIFTAB
_refine_special_details           ?
_refine_ls_structure_factor_coef  Fsqd
_refine_ls_matrix_type            full
_refine_ls_weighting_scheme       calc
_refine_ls_weighting_details
'w=1/[\s^2^(Fo^2^)+(0.0572P)^2^+1.2876P] where P=(Fo^2^+2Fc^2^)/3'
_atom_sites_solution_primary      direct
_atom_sites_solution_secondary    ?
_atom_sites_solution_hydrogens    mixed
_refine_ls_hydrogen_treatment     mixed
_refine_ls_extinction_method      none
_refine_ls_extinction_coef        .
_refine_ls_number_reflns          3283
_refine_ls_number_parameters      205
_refine_ls_number_restraints      0
_refine_ls_R_factor_all           0.0797
_refine_ls_R_factor_gt            0.0513
_refine_ls_wR_factor_ref          0.1447
_refine_ls_wR_factor_gt           0.1226
_refine_ls_goodness_of_fit_ref    1.040
_refine_ls_restrained_S_all       1.040
_refine_ls_shift/su_max           0.000
_refine_ls_shift/su_mean          0.000
 
loop_
 _atom_site_label
 _atom_site_type_symbol
 _atom_site_fract_x
 _atom_site_fract_y
 _atom_site_fract_z
 _atom_site_U_iso_or_equiv
 _atom_site_adp_type
 _atom_site_occupancy
 _atom_site_site_symmetry_order  
 _atom_site_calc_flag
 _atom_site_refinement_flags_posn
 _atom_site_refinement_flags_adp
 _atom_site_refinement_flags_occupancy
 _atom_site_disorder_assembly
 _atom_site_disorder_group
O1 O 0.46362(15) 0.42351(12) 0.10366(9) 0.0571(4) Uani 1 1 d . . . . .
C2 C 0.3553(2) 0.43244(13) 0.08268(11) 0.0414(5) Uani 1 1 d . . . . .
C3 C 0.3098(2) 0.43664(16) 0.00068(12) 0.0571(6) Uani 1 1 d . . . . .
H3A H 0.329120 0.385359 -0.027227 0.068 Uiso 1 1 calc R U . . .
H3B H 0.349652 0.482677 -0.027105 0.068 Uiso 1 1 calc R U . . .
C4 C 0.1700(2) 0.44920(18) 0.00614(13) 0.0623(7) Uani 1 1 d . . . . .
H4A H 0.145759 0.500677 -0.019877 0.075 Uiso 1 1 calc R U . . .
H4B H 0.125336 0.403474 -0.019167 0.075 Uiso 1 1 calc R U . . .
C5 C 0.1376(2) 0.45279(18) 0.09129(13) 0.0589(6) Uani 1 1 d . . . . .
H5A H 0.102690 0.506834 0.105158 0.071 Uiso 1 1 calc R U . . .
H5B H 0.075895 0.410064 0.104917 0.071 Uiso 1 1 calc R U . . .
N6 N 0.25640(15) 0.43866(10) 0.13090(9) 0.0393(4) Uani 1 1 d . . . . .
C7 C 0.27082(18) 0.43428(12) 0.21446(11) 0.0374(4) Uani 1 1 d . . . . .
H7 H 0.360(2) 0.4182(15) 0.2234(13) 0.056 Uiso 1 1 d . U . . .
C8 C 0.1821(2) 0.37124(13) 0.24926(12) 0.0431(5) Uani 1 1 d . . . . .
H8A H 0.094898 0.386995 0.237230 0.052 Uiso 1 1 calc R U . . .
H8B H 0.198198 0.317533 0.224906 0.052 Uiso 1 1 calc R U . . .
N9 N 0.19616(17) 0.36375(11) 0.33262(10) 0.0415(4) Uani 1 1 d . . . . .
H9 H 0.134(2) 0.3777(16) 0.3608(15) 0.062 Uiso 1 1 d . U . . .
O10 O 0.38861(15) 0.30982(10) 0.32427(9) 0.0489(4) Uani 1 1 d . . . . .
C11 C 0.29932(19) 0.33147(11) 0.36434(11) 0.0389(4) Uani 1 1 d . . . . .
C12 C 0.3016(2) 0.32081(12) 0.45099(12) 0.0417(5) Uani 1 1 d . . . . .
C13 C 0.2021(3) 0.33960(17) 0.49944(13) 0.0576(6) Uani 1 1 d . . . . .
H13 H 0.126307 0.360209 0.478365 0.069 Uiso 1 1 calc R U . . .
C14 C 0.2139(3) 0.3280(2) 0.57950(14) 0.0730(8) Uani 1 1 d . . . . .
H14 H 0.146171 0.341296 0.612843 0.088 Uiso 1 1 calc R U . . .
C15 C 0.3231(3) 0.29754(18) 0.61020(14) 0.0690(8) Uani 1 1 d . . . . .
H15 H 0.330489 0.289604 0.664587 0.083 Uiso 1 1 calc R U . . .
C16 C 0.4213(3) 0.27862(16) 0.56236(15) 0.0629(7) Uani 1 1 d . . . . .
H16 H 0.496589 0.257604 0.583677 0.075 Uiso 1 1 calc R U . . .
C17 C 0.4110(2) 0.29004(14) 0.48304(13) 0.0513(5) Uani 1 1 d . . . . .
H17 H 0.479431 0.276712 0.450257 0.062 Uiso 1 1 calc R U . . .
N18 N 0.25598(15) 0.51361(10) 0.25120(9) 0.0368(4) Uani 1 1 d . . . . .
N19 N 0.14073(16) 0.54551(11) 0.26296(10) 0.0447(4) Uani 1 1 d . . . . .
C20 C 0.1625(2) 0.61698(13) 0.29667(12) 0.0484(5) Uani 1 1 d . . . . .
H20 H 0.098780 0.653984 0.312153 0.058 Uiso 1 1 calc R U . . .
C21 C 0.2891(2) 0.63108(14) 0.30653(13) 0.0506(5) Uani 1 1 d . . . . .
H21 H 0.327563 0.677693 0.328997 0.061 Uiso 1 1 calc R U . . .
C22 C 0.3469(2) 0.56331(13) 0.27690(12) 0.0451(5) Uani 1 1 d . . . . .
H22 H 0.434396 0.553375 0.274917 0.054 Uiso 1 1 calc R U . . .
 
loop_
 _atom_site_aniso_label
 _atom_site_aniso_U_11
 _atom_site_aniso_U_22
 _atom_site_aniso_U_33
 _atom_site_aniso_U_23
 _atom_site_aniso_U_13
 _atom_site_aniso_U_12
O1 0.0369(9) 0.0824(12) 0.0520(8) -0.0003(8) 0.0032(7) 0.0054(8)
C2 0.0383(12) 0.0443(11) 0.0417(10) -0.0010(8) 0.0009(8) 0.0020(9)
C3 0.0651(16) 0.0669(15) 0.0392(10) -0.0020(10) -0.0018(10) 0.0126(12)
C4 0.0530(15) 0.0872(19) 0.0468(11) 0.0087(12) -0.0143(11) -0.0141(13)
C5 0.0411(13) 0.0862(18) 0.0493(12) -0.0083(11) -0.0134(10) 0.0125(12)
N6 0.0332(9) 0.0475(9) 0.0372(8) 0.0005(7) -0.0035(7) 0.0019(7)
C7 0.0310(10) 0.0433(10) 0.0379(9) -0.0011(8) -0.0021(8) 0.0030(8)
C8 0.0416(12) 0.0447(11) 0.0430(9) 0.0001(9) -0.0019(8) -0.0014(9)
N9 0.0365(10) 0.0456(9) 0.0423(8) 0.0013(7) 0.0040(7) 0.0024(7)
O10 0.0431(9) 0.0515(9) 0.0520(8) 0.0019(7) 0.0061(7) 0.0079(7)
C11 0.0385(11) 0.0322(9) 0.0459(10) -0.0005(8) 0.0030(9) -0.0036(8)
C12 0.0458(12) 0.0348(10) 0.0444(10) 0.0007(8) -0.0016(9) -0.0075(8)
C13 0.0545(15) 0.0737(16) 0.0445(11) -0.0031(11) 0.0041(10) -0.0066(12)
C14 0.075(2) 0.097(2) 0.0471(12) -0.0087(13) 0.0124(13) -0.0206(17)
C15 0.088(2) 0.0742(17) 0.0445(11) 0.0050(11) -0.0149(13) -0.0312(16)
C16 0.0708(18) 0.0598(15) 0.0581(13) 0.0097(11) -0.0201(13) -0.0119(13)
C17 0.0526(14) 0.0476(12) 0.0536(12) 0.0027(10) -0.0071(10) -0.0037(10)
N18 0.0280(8) 0.0422(8) 0.0401(7) -0.0012(7) -0.0007(6) 0.0023(7)
N19 0.0305(10) 0.0484(10) 0.0553(10) -0.0011(8) 0.0027(8) 0.0040(7)
C20 0.0487(13) 0.0476(12) 0.0489(11) -0.0042(9) 0.0037(10) 0.0066(10)
C21 0.0537(14) 0.0463(12) 0.0520(11) -0.0067(9) -0.0102(10) -0.0040(10)
C22 0.0309(11) 0.0540(12) 0.0505(10) 0.0029(9) -0.0082(9) -0.0024(9)
 
_geom_special_details
;
 All esds (except the esd in the dihedral angle between two l.s. planes)
 are estimated using the full covariance matrix.  The cell esds are taken
 into account individually in the estimation of esds in distances, angles
 and torsion angles; correlations between esds in cell parameters are only
 used when they are defined by crystal symmetry.  An approximate (isotropic)
 treatment of cell esds is used for estimating esds involving l.s. planes.
;
 
loop_
 _geom_bond_atom_site_label_1
 _geom_bond_atom_site_label_2
 _geom_bond_distance
 _geom_bond_site_symmetry_2
 _geom_bond_publ_flag
O1 C2 1.222(3) . ?
C2 N6 1.349(3) . ?
C2 C3 1.497(3) . ?
C3 C4 1.512(4) . ?
C3 H3A 0.9900 . ?
C3 H3B 0.9900 . ?
C4 C5 1.510(3) . ?
C4 H4A 0.9900 . ?
C4 H4B 0.9900 . ?
C5 N6 1.461(3) . ?
C5 H5A 0.9900 . ?
C5 H5B 0.9900 . ?
N6 C7 1.451(2) . ?
C7 N18 1.455(2) . ?
C7 C8 1.525(3) . ?
C7 H7 1.00(2) . ?
C8 N9 1.450(3) . ?
C8 H8A 0.9900 . ?
C8 H8B 0.9900 . ?
N9 C11 1.340(3) . ?
N9 H9 0.86(3) . ?
O10 C11 1.231(2) . ?
C11 C12 1.505(3) . ?
C12 C13 1.388(3) . ?
C12 C17 1.389(3) . ?
C13 C14 1.399(3) . ?
C13 H13 0.9500 . ?
C14 C15 1.376(4) . ?
C14 H14 0.9500 . ?
C15 C16 1.371(4) . ?
C15 H15 0.9500 . ?
C16 C17 1.385(3) . ?
C16 H16 0.9500 . ?
C17 H17 0.9500 . ?
N18 C22 1.344(3) . ?
N18 N19 1.354(2) . ?
N19 C20 1.328(3) . ?
C20 C21 1.384(3) . ?
C20 H20 0.9500 . ?
C21 C22 1.370(3) . ?
C21 H21 0.9500 . ?
C22 H22 0.9500 . ?
 
loop_
 _geom_angle_atom_site_label_1
 _geom_angle_atom_site_label_2
 _geom_angle_atom_site_label_3
 _geom_angle
 _geom_angle_site_symmetry_1
 _geom_angle_site_symmetry_3
 _geom_angle_publ_flag
O1 C2 N6 124.73(18) . . ?
O1 C2 C3 126.37(19) . . ?
N6 C2 C3 108.89(18) . . ?
C2 C3 C4 105.59(18) . . ?
C2 C3 H3A 110.6 . . ?
C4 C3 H3A 110.6 . . ?
C2 C3 H3B 110.6 . . ?
C4 C3 H3B 110.6 . . ?
H3A C3 H3B 108.8 . . ?
C5 C4 C3 107.06(18) . . ?
C5 C4 H4A 110.3 . . ?
C3 C4 H4A 110.3 . . ?
C5 C4 H4B 110.3 . . ?
C3 C4 H4B 110.3 . . ?
H4A C4 H4B 108.6 . . ?
N6 C5 C4 104.37(19) . . ?
N6 C5 H5A 110.9 . . ?
C4 C5 H5A 110.9 . . ?
N6 C5 H5B 110.9 . . ?
C4 C5 H5B 110.9 . . ?
H5A C5 H5B 108.9 . . ?
C2 N6 C7 121.66(16) . . ?
C2 N6 C5 113.94(17) . . ?
C7 N6 C5 124.37(17) . . ?
N6 C7 N18 112.13(16) . . ?
N6 C7 C8 110.98(16) . . ?
N18 C7 C8 111.46(16) . . ?
N6 C7 H7 105.5(13) . . ?
N18 C7 H7 105.8(14) . . ?
C8 C7 H7 110.7(14) . . ?
N9 C8 C7 112.52(17) . . ?
N9 C8 H8A 109.1 . . ?
C7 C8 H8A 109.1 . . ?
N9 C8 H8B 109.1 . . ?
C7 C8 H8B 109.1 . . ?
H8A C8 H8B 107.8 . . ?
C11 N9 C8 121.54(17) . . ?
C11 N9 H9 121.1(17) . . ?
C8 N9 H9 117.2(17) . . ?
O10 C11 N9 121.55(19) . . ?
O10 C11 C12 120.76(19) . . ?
N9 C11 C12 117.68(18) . . ?
C13 C12 C17 119.2(2) . . ?
C13 C12 C11 124.0(2) . . ?
C17 C12 C11 116.8(2) . . ?
C12 C13 C14 119.6(3) . . ?
C12 C13 H13 120.2 . . ?
C14 C13 H13 120.2 . . ?
C15 C14 C13 120.4(3) . . ?
C15 C14 H14 119.8 . . ?
C13 C14 H14 119.8 . . ?
C16 C15 C14 120.0(2) . . ?
C16 C15 H15 120.0 . . ?
C14 C15 H15 120.0 . . ?
C15 C16 C17 120.2(3) . . ?
C15 C16 H16 119.9 . . ?
C17 C16 H16 119.9 . . ?
C16 C17 C12 120.6(2) . . ?
C16 C17 H17 119.7 . . ?
C12 C17 H17 119.7 . . ?
C22 N18 N19 112.07(17) . . ?
C22 N18 C7 127.31(18) . . ?
N19 N18 C7 120.62(16) . . ?
C20 N19 N18 104.28(17) . . ?
N19 C20 C21 111.8(2) . . ?
N19 C20 H20 124.1 . . ?
C21 C20 H20 124.1 . . ?
C22 C21 C20 105.1(2) . . ?
C22 C21 H21 127.4 . . ?
C20 C21 H21 127.4 . . ?
N18 C22 C21 106.69(19) . . ?
N18 C22 H22 126.7 . . ?
C21 C22 H22 126.7 . . ?
 
loop_
 _geom_torsion_atom_site_label_1
 _geom_torsion_atom_site_label_2
 _geom_torsion_atom_site_label_3
 _geom_torsion_atom_site_label_4
 _geom_torsion
 _geom_torsion_site_symmetry_1
 _geom_torsion_site_symmetry_2
 _geom_torsion_site_symmetry_3
 _geom_torsion_site_symmetry_4
 _geom_torsion_publ_flag
O1 C2 C3 C4 -179.2(2) . . . . ?
N6 C2 C3 C4 1.9(3) . . . . ?
C2 C3 C4 C5 0.5(3) . . . . ?
C3 C4 C5 N6 -2.5(3) . . . . ?
O1 C2 N6 C7 -0.7(3) . . . . ?
C3 C2 N6 C7 178.25(19) . . . . ?
O1 C2 N6 C5 177.3(2) . . . . ?
C3 C2 N6 C5 -3.8(3) . . . . ?
C4 C5 N6 C2 4.0(3) . . . . ?
C4 C5 N6 C7 -178.1(2) . . . . ?
C2 N6 C7 N18 106.5(2) . . . . ?
C5 N6 C7 N18 -71.3(3) . . . . ?
C2 N6 C7 C8 -128.1(2) . . . . ?
C5 N6 C7 C8 54.1(3) . . . . ?
N6 C7 C8 N9 178.57(16) . . . . ?
N18 C7 C8 N9 -55.7(2) . . . . ?
C7 C8 N9 C11 -68.8(2) . . . . ?
C8 N9 C11 O10 2.9(3) . . . . ?
C8 N9 C11 C12 -175.80(17) . . . . ?
O10 C11 C12 C13 -176.4(2) . . . . ?
N9 C11 C12 C13 2.4(3) . . . . ?
O10 C11 C12 C17 3.5(3) . . . . ?
N9 C11 C12 C17 -177.73(19) . . . . ?
C17 C12 C13 C14 0.6(4) . . . . ?
C11 C12 C13 C14 -179.5(2) . . . . ?
C12 C13 C14 C15 -0.6(4) . . . . ?
C13 C14 C15 C16 0.3(4) . . . . ?
C14 C15 C16 C17 0.0(4) . . . . ?
C15 C16 C17 C12 0.1(4) . . . . ?
C13 C12 C17 C16 -0.4(3) . . . . ?
C11 C12 C17 C16 179.7(2) . . . . ?
N6 C7 N18 C22 -101.5(2) . . . . ?
C8 C7 N18 C22 133.4(2) . . . . ?
N6 C7 N18 N19 78.5(2) . . . . ?
C8 C7 N18 N19 -46.6(2) . . . . ?
C22 N18 N19 C20 0.2(2) . . . . ?
C7 N18 N19 C20 -179.76(17) . . . . ?
N18 N19 C20 C21 0.0(2) . . . . ?
N19 C20 C21 C22 -0.2(3) . . . . ?
N19 N18 C22 C21 -0.3(2) . . . . ?
C7 N18 C22 C21 179.64(18) . . . . ?
C20 C21 C22 N18 0.3(2) . . . . ?
 
loop_
 _geom_hbond_atom_site_label_D 
 _geom_hbond_atom_site_label_H 
 _geom_hbond_atom_site_label_A 
 _geom_hbond_distance_DH 
 _geom_hbond_distance_HA 
 _geom_hbond_distance_DA 
 _geom_hbond_angle_DHA 
 _geom_hbond_site_symmetry_A 
 _geom_hbond_publ_flag
N9 H9 O1  0.86(3) 2.06(3) 2.890(2) 163(2) 6_556 yes
 
_refine_diff_density_max    0.237
_refine_diff_density_min   -0.214
_refine_diff_density_rms    0.043

_shelx_res_file
;
TITL A24193_061 in Pbca
    A24193_061.res
    created by SHELXL-2019/3 at 15:58:20 on 10-Sep-2024
CELL 0.71073  10.69440  16.38340  17.24310  90.0000  90.0000  90.0000
ZERR    8.00   0.00050   0.00070   0.00070   0.0000   0.0000   0.0000
LATT  1
SYMM 0.5-X, -Y, 0.5+Z
SYMM -X, 0.5+Y, 0.5-Z
SYMM 0.5+X, 0.5-Y, -Z
SFAC C H N O
UNIT 128 144 32 16
OMIT 12 6 0
OMIT 12 5 1
OMIT 12 1 1
OMIT 11 10 1
TEMP -70.150
SIZE 0.022 0.047 0.167
L.S. 7
BOND $H
ACTA
LIST 4
MERG 2
CONF
FMAP 2
PLAN 5
EQIV $1 x-1/2, y, -z+1/2
HTAB N9 O1_$1
WGHT    0.057200    1.287600
FVAR       0.09444
O1    4    0.463620    0.423510    0.103657    11.00000    0.03688    0.08244 =
         0.05195   -0.00034    0.00323    0.00544
C2    1    0.355293    0.432436    0.082684    11.00000    0.03834    0.04428 =
         0.04170   -0.00100    0.00089    0.00196
C3    1    0.309793    0.436640    0.000678    11.00000    0.06510    0.06691 =
         0.03922   -0.00201   -0.00175    0.01256
AFIX  23
H3A   2    0.329120    0.385359   -0.027227    11.00000   -1.20000
H3B   2    0.349652    0.482677   -0.027105    11.00000   -1.20000
AFIX   0
C4    1    0.170040    0.449195    0.006141    11.00000    0.05299    0.08720 =
         0.04683    0.00867   -0.01430   -0.01412
AFIX  23
H4A   2    0.145759    0.500677   -0.019877    11.00000   -1.20000
H4B   2    0.125336    0.403474   -0.019167    11.00000   -1.20000
AFIX   0
C5    1    0.137557    0.452793    0.091292    11.00000    0.04108    0.08624 =
         0.04929   -0.00828   -0.01340    0.01250
AFIX  23
H5A   2    0.102690    0.506834    0.105158    11.00000   -1.20000
H5B   2    0.075895    0.410064    0.104917    11.00000   -1.20000
AFIX   0
N6    3    0.256396    0.438662    0.130896    11.00000    0.03324    0.04749 =
         0.03723    0.00052   -0.00352    0.00188
C7    1    0.270824    0.434279    0.214460    11.00000    0.03099    0.04329 =
         0.03792   -0.00112   -0.00211    0.00297
H7    2    0.359949    0.418205    0.223373    11.00000   -1.50000
C8    1    0.182140    0.371243    0.249257    11.00000    0.04158    0.04474 =
         0.04296    0.00014   -0.00189   -0.00140
AFIX  23
H8A   2    0.094898    0.386995    0.237230    11.00000   -1.20000
H8B   2    0.198198    0.317533    0.224906    11.00000   -1.20000
AFIX   0
N9    3    0.196163    0.363745    0.332617    11.00000    0.03645    0.04564 =
         0.04227    0.00128    0.00404    0.00239
H9    2    0.133532    0.377746    0.360817    11.00000   -1.50000
O10   4    0.388608    0.309816    0.324269    11.00000    0.04307    0.05152 =
         0.05204    0.00192    0.00608    0.00791
C11   1    0.299322    0.331474    0.364340    11.00000    0.03848    0.03224 =
         0.04587   -0.00053    0.00303   -0.00359
C12   1    0.301593    0.320814    0.450992    11.00000    0.04583    0.03475 =
         0.04443    0.00071   -0.00163   -0.00749
C13   1    0.202068    0.339602    0.499441    11.00000    0.05449    0.07366 =
         0.04453   -0.00314    0.00411   -0.00659
AFIX  43
H13   2    0.126307    0.360209    0.478365    11.00000   -1.20000
AFIX   0
C14   1    0.213899    0.328033    0.579495    11.00000    0.07510    0.09666 =
         0.04714   -0.00869    0.01245   -0.02060
AFIX  43
H14   2    0.146171    0.341296    0.612843    11.00000   -1.20000
AFIX   0
C15   1    0.323126    0.297541    0.610202    11.00000    0.08840    0.07419 =
         0.04451    0.00502   -0.01487   -0.03123
AFIX  43
H15   2    0.330489    0.289604    0.664587    11.00000   -1.20000
AFIX   0
C16   1    0.421273    0.278622    0.562356    11.00000    0.07077    0.05985 =
         0.05811    0.00965   -0.02005   -0.01190
AFIX  43
H16   2    0.496589    0.257604    0.583677    11.00000   -1.20000
AFIX   0
C17   1    0.411019    0.290042    0.483039    11.00000    0.05259    0.04762 =
         0.05363    0.00271   -0.00711   -0.00369
AFIX  43
H17   2    0.479431    0.276712    0.450257    11.00000   -1.20000
AFIX   0
N18   3    0.255983    0.513612    0.251196    11.00000    0.02795    0.04225 =
         0.04006   -0.00121   -0.00070    0.00232
N19   3    0.140726    0.545507    0.262961    11.00000    0.03054    0.04841 =
         0.05528   -0.00110    0.00275    0.00402
C20   1    0.162458    0.616984    0.296671    11.00000    0.04873    0.04756 =
         0.04886   -0.00417    0.00373    0.00660
AFIX  43
H20   2    0.098780    0.653984    0.312153    11.00000   -1.20000
AFIX   0
C21   1    0.289086    0.631083    0.306533    11.00000    0.05365    0.04627 =
         0.05197   -0.00670   -0.01017   -0.00395
AFIX  43
H21   2    0.327563    0.677693    0.328997    11.00000   -1.20000
AFIX   0
C22   1    0.346937    0.563311    0.276904    11.00000    0.03094    0.05398 =
         0.05049    0.00292   -0.00818   -0.00241
AFIX  43
H22   2    0.434396    0.553375    0.274917    11.00000   -1.20000

REM <hkl>
REM A24193_061.hkl
REM </hkl>
AFIX   0
HKLF 4


REM  A24193_061 in Pbca
REM wR2 = 0.1447, GooF = S = 1.040, Restrained GooF = 1.040 for all data
REM R1 = 0.0513 for 2337 Fo > 4sig(Fo) and 0.0797 for all 3283 data
REM 205 parameters refined using 0 restraints

END

WGHT      0.0572      1.2876

REM Highest difference peak  0.237,  deepest hole -0.214,  1-sigma level  0.043
Q1    1   0.0591  0.4401  0.1153  11.00000  0.05    0.24
Q2    1   0.1895  0.3967  0.0065  11.00000  0.05    0.23
Q3    1   0.4357  0.5420  0.2318  11.00000  0.05    0.23
Q4    1   0.1705  0.3341  0.0068  11.00000  0.05    0.21
Q5    1   0.1389  0.3109  0.3374  11.00000  0.05    0.19
;
_shelx_res_checksum    7655

_shelx_hkl_file
;
   3   0   0    0.03    0.02
   3   0   0   -0.03    0.02
  -3   0   0    0.01    0.02
   3   0   0    0.73    0.54
  -3   0   0   -0.75    0.39
   4   0   0   27.79    2.46
  -4   0   0   24.93    2.35
  -4   0   0   24.86    0.97
   4   0   0   26.06    0.95
   4   0   0   25.81    0.97
  -5   0   0    0.91    0.93
   5   0   0    1.25    0.87
   6   0   0   21.16    2.83
  -6   0   0   17.85    0.80
  -6   0   0   21.82    2.67
   6   0   0   20.14    0.79
   7   0   0    2.82    1.36
  -7   0   0    1.43    0.16
  -7   0   0    0.20    1.06
   8   0   0    1.39    1.42
  -8   0   0    2.07    0.21
  -8   0   0   -0.37    1.29
   8   0   0    1.81    0.19
   9   0   0    2.22    1.95
  -9   0   0    1.81    1.44
  10   0   0    0.80    0.15
 -10   0   0    0.63    0.18
 -11   0   0    0.09    0.07
  11   0   0    0.15    0.07
  12   0   0   -0.04    0.09
 -12   0   0    0.15    0.09
  13   0   0    0.01    0.08
  -2  -1   0  127.38    5.37
   2  -1   0  127.29    5.39
  -2   1   0  127.15    5.40
   2   1   0  122.75    5.51
   3   1   0    0.42    0.45
  -3  -1   0    0.01    0.43
   3  -1   0   -0.03    0.03
   3   1   0    0.01    0.02
  -3   1   0   -0.04    0.02
  -3  -1   0   -0.01    0.03
  -3   1   0   -0.23    0.42
   3   1   0   -0.01    0.03
   3  -1   0    0.00    0.02
   3  -1   0   -0.22    0.40
   4   1   0   51.91    3.56
   4  -1   0   54.91    1.89
   4  -1   0   55.52    3.66
   4   1   0   54.34    1.92
  -4   1   0   54.39    3.61
   4  -1   0   55.17    1.92
  -4  -1   0   48.84    1.96
  -4  -1   0   60.13    3.82
  -4   1   0   53.94    1.92
  -5  -1   0   -0.35    0.74
   5   1   0    0.00    0.03
  -5   1   0   -0.03    0.70
  -5   1   0    0.01    0.03
   5   1   0    0.00    0.04
   5   1   0    0.72    0.81
   5  -1   0   -0.77    0.84
  -5  -1   0   -0.03    0.03
   5  -1   0   -0.01    0.03
   6  -1   0    5.76    0.31
   6  -1   0    7.60    2.06
  -6   1   0    6.58    1.52
   6   1   0    5.18    0.31
   6   1   0    6.19    1.80
  -6   1   0    5.49    0.33
  -6  -1   0    6.59    0.35
  -6  -1   0    5.40    1.71
  -7   1   0    0.09    1.06
  -7  -1   0    1.75    2.29
   7   1   0    0.88    1.23
   8   1   0    2.34    1.56
  -8  -1   0    0.83    1.64
  -8  -1   0    0.03    0.08
   8   1   0    0.12    0.07
  -8   1   0    0.19    0.09
  -8   1   0    0.07    1.48
   8  -1   0    0.12    0.07
   8  -1   0   -1.70    1.76
   9  -1   0   -1.87    1.83
  -9  -1   0   -0.07    0.08
  -9  -1   0   -3.67    1.76
   9   1   0    0.03    0.07
   9  -1   0    0.14    0.08
   9   1   0   -0.89    1.78
  -9   1   0    0.09    0.08
  -9   1   0    1.47    1.76
 -10   1   0    0.18    0.13
 -10  -1   0    0.20    0.16
  10   1   0    0.01    0.08
  10  -1   0    0.13    0.10
  11   1   0   -0.09    0.07
  11  -1   0    0.00    0.08
 -11  -1   0   -0.06    0.07
 -11   1   0    0.04    0.08
  12   1   0    0.19    0.08
 -12   1   0   -0.19    0.08
 -12  -1   0    0.01    0.11
  13   1   0    0.01    0.09
  13  -1   0    0.00    0.08
   1  -2   0    0.01    0.01
  -1  -2   0    0.02    0.02
  -1   2   0    0.00    0.01
   1  -2   0   -0.01    0.12
   1  -2   0    0.03    0.02
  -1   2   0    0.00    0.02
   1   2   0    0.00    0.01
  -1  -2   0    0.01    0.17
   1   2   0   -0.27    0.16
   1  -2   0    0.01    0.02
   2   2   0   58.43    3.08
   2  -2   0   61.82    3.18
  -2  -2   0   59.47    3.60
  -2   2   0   60.86    3.05
   3   2   0   -0.97    0.43
  -3   2   0    0.03    0.03
  -3   2   0    0.10    0.03
  -3  -2   0    0.55    0.52
  -3   2   0    0.79    0.48
   3  -2   0    0.41    0.49
  -4   2   0    4.18    1.11
  -4  -2   0    1.58    0.88
   4  -2   0    1.64    0.88
   4   2   0    3.11    0.19
   4  -2   0    3.38    0.18
  -4  -2   0    2.97    0.22
   4   2   0    2.98    0.90
  -4   2   0    3.19    0.19
  -5   2   0    0.05    0.05
   5  -2   0   -0.14    0.75
  -5  -2   0    0.84    0.90
  -5   2   0    0.03    0.61
   5   2   0   -0.01    0.04
   5  -2   0    0.02    0.03
  -5  -2   0   -0.03    0.03
   5   2   0    0.81    0.88
   6  -2   0    4.01    0.24
  -6   2   0    3.82    0.26
   6  -2   0    0.78    1.26
   6   2   0    4.69    0.28
   6   2   0    6.39    1.82
  -6  -2   0    4.41    0.28
  -6   2   0    5.69    1.63
  -6  -2   0    4.85    1.52
   7   2   0    0.07    0.05
  -7   2   0   -0.01    0.05
   7  -2   0    0.00    0.04
  -7  -2   0    1.70    1.35
  -7  -2   0    0.02    0.06
   7  -2   0   -0.85    1.31
   7   2   0    1.35    1.36
  -7   2   0   -0.29    1.12
   8   2   0   24.71    3.78
   8   2   0   24.35    1.11
   8  -2   0   25.65    1.00
  -8   2   0   25.30    1.06
  -8   2   0   21.09    3.34
  -8  -2   0   25.02    1.07
  -8  -2   0   21.17    3.41
   8  -2   0   25.88    3.77
  -9  -2   0    0.37    2.11
   9  -2   0    0.63    2.02
   9   2   0   -1.02    1.71
  -9   2   0   -3.03    1.71
  10  -2   0   37.99    1.48
 -10   2   0   37.73    1.58
 -10  -2   0   38.17    1.58
 -11  -2   0    0.02    0.09
 -11   2   0   -0.07    0.08
  11  -2   0   -0.11    0.07
  11   2   0    0.06    0.09
  13  -2   0   -0.08    0.07
  13   2   0   -0.13    0.09
   0   3   0   -0.01    0.01
   0  -3   0    0.02    0.02
   0   3   0   -0.12    0.17
   0  -3   0    0.02    0.01
   0   3   0    0.00    0.02
   0  -3   0   -0.04    0.16
   1   3   0    0.09    0.20
  -1  -3   0    0.04    0.03
   1  -3   0    0.05    0.03
  -1   3   0    0.12    0.20
   1  -3   0    0.01    0.02
  -1  -3   0    0.19    0.21
   1   3   0    0.01    0.02
   1  -3   0    0.02    0.01
   1  -3   0    0.31    0.21
  -2   3   0   66.14    2.31
   2  -3   0   66.30    3.47
  -2  -3   0   66.49    3.43
   2   3   0   70.75    3.46
  -3  -3   0    0.12    0.47
  -3  -3   0   -0.01    0.02
   3  -3   0    0.00    0.03
  -3  -3   0    0.02    0.03
   3  -3   0   -0.02    0.02
  -3   3   0   -0.02    0.02
  -3   3   0   -0.26    0.40
   3   3   0   -0.38    0.29
  -4   3   0    1.38    0.12
  -4  -3   0    1.29    0.11
  -4  -3   0    1.19    0.12
  -4   3   0    1.16    0.75
   4   3   0    1.17    0.11
  -4  -3   0    0.74    0.59
   4  -3   0    1.20    0.10
   4  -3   0    2.29    1.02
  -5   3   0    0.00    0.04
   5   3   0    0.03    0.04
  -5  -3   0   -0.01    0.03
   5   3   0    1.13    0.88
  -5  -3   0    0.80    0.89
   5  -3   0   -1.48    0.86
   5  -3   0   -0.03    0.03
  -5   3   0   -0.38    0.71
   6  -3   0    2.72    0.18
   6   3   0    1.51    1.32
  -6   3   0    2.46    1.12
  -6  -3   0    2.83    0.22
   6  -3   0    1.13    1.22
  -6  -3   0   -0.30    1.33
  -6   3   0    2.37    0.20
  -7  -3   0   -0.79    1.28
  -7  -3   0   -0.01    0.06
  -7   3   0   -0.17    0.91
   7  -3   0    0.70    1.36
   7  -3   0   -0.01    0.05
  -7   3   0    0.08    0.06
   7   3   0   -1.46    1.19
  -8   3   0    5.39    0.36
  -8  -3   0    3.53    1.99
  -8   3   0    5.68    1.91
  -8  -3   0    5.76    0.37
   8  -3   0    5.47    0.32
   8  -3   0    2.22    2.17
   8   3   0    5.86    2.01
   8   3   0    5.88    0.36
  -9   3   0    0.04    1.80
   9   3   0   -0.76    1.78
  -9  -3   0   -0.05    0.08
  -9  -3   0   -0.90    1.49
  -9   3   0    0.18    0.11
   9   3   0   -0.10    0.05
   9  -3   0   -3.68    2.04
  10   3   0    8.57    0.50
  10  -3   0    8.46    0.46
 -10   3   0    8.20    0.51
 -10  -3   0    8.25    0.54
  11  -3   0    0.06    0.09
  13   3   0    0.19    0.10
  13  -3   0    0.33    0.13
   0   4   0   96.83    4.23
   0  -4   0   99.75    4.31
  -1  -4   0   -0.06    0.21
  -1   4   0   -0.41    0.24
   1   4   0   -0.09    0.26
  -1  -4   0   -0.01    0.02
  -1   4   0    0.01    0.01
  -1  -4   0    0.01    0.02
  -1   4   0    0.00    0.02
   1  -4   0    0.01    0.03
   1  -4   0    0.00    0.01
   1  -4   0    0.05    0.03
   1  -4   0   -0.12    0.24
   2  -4   0   90.23    4.39
  -2  -4   0   93.92    4.40
   2  -4   0   86.16    4.21
   2   4   0   93.33    4.33
   3   4   0   -0.76    0.33
   3  -4   0   -0.17    0.51
  -3  -4   0    0.34    0.41
  -3   4   0   -0.01    0.02
  -3  -4   0   -0.03    0.03
   3  -4   0    0.00    0.02
  -3  -4   0    0.01    0.03
   4  -4   0    3.54    0.20
   4   4   0    5.02    1.23
  -4  -4   0    3.75    0.23
  -4  -4   0    3.81    0.22
  -4  -4   0    3.14    1.36
  -4   4   0    4.66    1.07
   4  -4   0    2.34    0.93
  -4   4   0    4.16    0.23
  -5  -4   0   -0.48    0.68
   5  -4   0   -0.04    0.03
  -5   4   0    0.01    0.04
   5  -4   0   -1.83    0.91
  -5   4   0    0.02    0.64
  -5  -4   0    0.01    0.04
   5   4   0    1.69    0.90
  -5  -4   0    0.01    0.04
  -6  -4   0   24.84    5.02
  -6  -4   0   27.08    1.02
   6  -4   0   25.36    3.20
  -6   4   0   24.53    0.98
  -6   4   0   21.24    4.22
   6  -4   0   22.13    0.94
   6   4   0   26.16    2.77
  -7  -4   0    0.93    1.48
   7   4   0    0.21    0.92
   7  -4   0    0.65    1.36
  -7   4   0   -0.85    0.87
  -8   4   0   20.04    3.25
  -8   4   0   22.25    0.96
  -8  -4   0   22.00    0.98
   8  -4   0   22.69    0.90
  -8  -4   0   18.48    3.73
   8  -4   0   23.89    3.65
   8   4   0   20.10    3.31
  -9   4   0    0.10    0.09
   9   4   0   -0.05    0.06
  -9  -4   0    0.02    0.06
 -10   4   0    7.71    0.50
  10   4   0    8.12    0.50
  10  -4   0    8.04    0.44
 -11  -4   0   -0.16    0.08
 -11   4   0   -0.01    0.05
  11   4   0   -0.04    0.07
  11  -4   0   -0.12    0.06
  13   4   0   -0.05    0.12
   0  -5   0    0.23    0.35
   0   5   0    0.05    0.03
   0   5   0    0.25    0.34
   0   5   0    0.10    0.02
  -1   5   0    0.24    0.35
  -1  -5   0    0.11    0.04
  -1   5   0    0.01    0.01
   1  -5   0    0.04    0.03
  -1   5   0    0.06    0.03
   1  -5   0    0.05    0.33
   1   5   0    0.33    0.34
  -1  -5   0   -0.25    0.33
   1  -5   0    0.02    0.01
  -2  -5   0   53.91    1.87
   2  -5   0   53.39    1.86
   2   5   0   56.37    3.17
  -2  -5   0   50.89    3.14
   2  -5   0   53.46    3.04
   3   5   0    0.23    0.46
  -3  -5   0    1.05    0.60
   3  -5   0   -0.16    0.55
   3  -5   0   -0.27    0.46
   4   5   0   16.41    1.90
   4  -5   0   14.32    0.57
   4  -5   0   14.29    2.02
  -4  -5   0   15.92    2.20
  -4  -5   0   14.72    0.61
  -4   5   0   14.34    0.59
  -4  -5   0   14.03    0.60
   5  -5   0    0.08    0.04
  -5  -5   0    0.05    0.05
  -5   5   0   -0.27    0.85
  -5  -5   0    0.02    0.04
  -5   5   0   -0.01    0.04
   5   5   0    1.26    1.08
  -5  -5   0   -2.03    0.88
   5  -5   0    0.15    0.96
  -6  -5   0   29.14    1.13
  -6  -5   0   24.45    3.17
  -6   5   0   27.63    1.10
   6  -5   0   26.79    1.06
  -6  -5   0   29.51    1.12
   6  -5   0   28.85    3.20
  -6   5   0   28.13    4.90
   6   5   0   27.76    3.12
   7  -5   0   -0.43    1.20
  -7  -5   0   -0.02    0.06
   7  -5   0    0.00    0.04
  -7  -5   0   -0.08    1.41
  -7   5   0   -0.06    0.05
  -7   5   0   -1.01    1.10
   7   5   0    1.32    1.25
  -8  -5   0   -2.30    1.80
  -8  -5   0    2.15    0.22
   8  -5   0    3.72    1.86
   8   5   0    0.78    1.51
  -8   5   0    2.05    0.21
   8  -5   0    2.09    0.22
  -8   5   0    1.66    1.67
   9  -5   0   -0.04    0.05
  -9   5   0    0.00    0.06
  10  -5   0    2.06    0.20
 -10   5   0    1.94    0.23
  11   5   0   -0.06    0.10
  11  -5   0    0.15    0.07
 -11  -5   0    0.13    0.10
 -11   5   0   -0.18    0.08
 -12   5   0    0.16    0.10
  12   5   0   -0.16    0.10
  13   5   0   -0.13    0.11
   0  -6   0    1.12    0.09
   0  -6   0    1.18    0.54
   0   6   0    1.41    0.50
   0   6   0    1.04    0.09
  -1  -6   0   -0.35    0.38
  -1   6   0    0.01    0.01
   1  -6   0    0.04    0.03
  -1   6   0   -0.55    0.37
   1  -6   0   -0.29    0.39
   1   6   0   -0.08    0.38
  -1   6   0    0.02    0.03
  -2   6   0   80.98    2.74
   2   6   0   81.38    4.29
   2  -6   0   79.80    4.19
  -2   6   0   83.17    4.36
  -2  -6   0   80.71    4.55
   2  -6   0   81.39    2.80
  -3  -6   0    0.52    0.48
   3   6   0   -0.63    0.49
   3  -6   0    0.16    0.59
   3  -6   0    0.61    0.53
   4  -6   0    3.71    0.18
  -4  -6   0    3.69    1.29
  -4   6   0    4.38    0.24
  -4  -6   0    4.57    0.26
   4  -6   0    3.59    1.14
   4  -6   0    2.34    1.07
  -4  -6   0    4.53    0.26
   4  -6   0    4.79    0.24
   4   6   0    5.42    1.22
  -5  -6   0    0.25    0.99
  -5   6   0    0.08    0.04
   5   6   0   -0.96    0.88
   5  -6   0    0.85    1.00
  -5  -6   0    0.01    0.03
   5  -6   0   -0.02    0.04
  -5  -6   0    0.06    0.04
  -6  -6   0    3.02    0.23
  -6   6   0    2.99    0.22
  -6  -6   0    2.01    1.34
  -6  -6   0    3.03    0.24
   6  -6   0    2.40    0.19
   6  -6   0    2.90    1.45
   6   6   0    2.62    1.18
  -6   6   0    3.34    1.58
  -7   6   0    0.10    0.07
   7  -6   0    0.78    1.54
  -7  -6   0    0.67    1.63
  -7  -6   0    0.08    0.07
   7  -6   0   -0.02    0.05
  -7   6   0   -0.08    1.18
  -7  -6   0    0.05    0.06
   7   6   0   -0.40    1.22
   8  -6   0    2.49    0.20
   8   6   0    2.34    1.76
  -8  -6   0    1.66    1.99
  -8   6   0    0.62    1.37
  -8  -6   0    2.86    0.27
   8  -6   0    2.41    2.18
  -9   6   0    0.02    0.08
  -9  -6   0   -0.10    0.06
   9  -6   0   -0.10    0.05
 -10   6   0   16.81    0.81
  10   6   0   17.59    0.86
  10  -6   0   16.07    0.74
  11   6   0    0.19    0.11
  11  -6   0   -0.05    0.07
  12  -6   0    0.08    0.08
 -12   6   0    0.17    0.09
   0   7   0   -0.36    0.44
   0  -7   0    0.12    0.05
   0  -7   0    0.07    0.56
   0   7   0    0.07    0.04
  -1  -7   0   -0.09    0.52
   1   7   0   -0.69    0.44
  -1   7   0   -0.22    0.48
   1  -7   0    0.00    0.03
  -1   7   0    0.01    0.03
  -1  -7   0    0.03    0.04
  -1   7   0   -0.01    0.01
   2   7   0   16.36    1.79
  -2   7   0   15.56    1.74
   2  -7   0   16.08    0.63
   2  -7   0   14.68    0.56
  -2   7   0   16.19    0.62
   2  -7   0   16.50    1.73
  -2   7   0   16.44    0.57
  -2  -7   0   18.69    1.84
   3  -7   0    0.54    0.66
   3  -7   0    0.03    0.02
  -3   7   0    0.01    0.02
   3   7   0   -0.41    0.59
  -3  -7   0   -0.05    0.66
   3  -7   0   -1.00    0.54
  -3  -7   0    0.04    0.04
  -4   7   0    4.67    0.25
  -4  -7   0    4.47    0.27
   4  -7   0    4.71    0.25
   4   7   0    4.51    1.39
  -4  -7   0    4.04    1.59
   4  -7   0    4.57    1.06
   4  -7   0    4.95    0.20
   4  -7   0    4.17    1.34
   5  -7   0    1.26    1.22
   5  -7   0   -1.10    0.82
  -5  -7   0   -1.05    1.10
  -5  -7   0    0.02    0.05
  -5   7   0   -0.06    0.03
   5  -7   0   -0.01    0.02
  -5  -7   0    0.08    0.05
   5   7   0    0.77    0.89
   6  -7   0    0.07    0.05
   6  -7   0    0.71    1.24
   6  -7   0    0.18    0.98
  -6   7   0    0.11    0.05
  -6  -7   0    0.03    0.05
  -6  -7   0    0.08    0.06
  -6  -7   0   -0.47    1.25
   6   7   0   -0.83    1.16
  -7  -7   0    0.56    1.32
   7   7   0   -0.76    1.28
   7  -7   0    1.46    1.64
  -8  -7   0    6.09    0.41
   8  -7   0    6.08    2.60
   8   7   0    4.44    2.26
  -8   7   0    3.89    1.89
   8  -7   0    5.72    0.33
  -8  -7   0    5.40    2.49
  -8   7   0    6.33    0.38
  -9  -7   0    0.02    0.10
  -9   7   0    0.02    0.08
  10  -7   0    0.15    0.09
 -10  -7   0   -0.06    0.09
 -11   7   0   -0.01    0.06
  11   7   0   -0.01    0.09
   0   8   0  224.88    9.50
   0  -8   0  223.24    9.56
  -1   8   0   -0.04    0.03
   1  -8   0    0.49    0.59
  -1  -8   0    0.34    0.62
  -1  -8   0    0.02    0.04
   1  -8   0    0.04    0.04
  -1   8   0   -0.90    0.51
   1   8   0    0.64    0.58
  -2  -8   0    8.21    0.47
   2  -8   0    8.85    1.42
  -2   8   0    7.75    1.22
  -2   8   0    8.49    0.33
  -2   8   0    8.76    0.37
   2   8   0    9.66    2.25
  -2  -8   0    6.91    1.49
   2  -8   0    8.82    0.39
   3   8   0   -0.63    0.64
  -3  -8   0   -0.15    1.30
   3  -8   0    0.78    0.81
   3  -8   0   -0.06    0.67
   3  -8   0    0.00    0.03
  -3  -8   0    0.01    0.05
   3  -8   0    0.00    0.02
  -3   8   0    0.00    0.04
   4   8   0   12.13    1.82
   4  -8   0   10.94    1.91
  -4  -8   0    6.84    1.70
   4  -8   0    7.18    0.37
   4  -8   0    8.38    0.31
   4  -8   0    8.92    1.61
  -4  -8   0    8.15    0.40
  -5  -8   0   -0.82    1.16
   5  -8   0   -0.06    1.15
  -5  -8   0   -0.05    0.04
   5   8   0   -0.81    0.88
   5  -8   0   -0.39    0.87
  -5   8   0    0.00    0.04
   5  -8   0    0.03    0.04
   5  -8   0    0.00    0.02
  -5  -8   0   -0.03    0.05
   6  -8   0    0.19    0.05
   6  -8   0    1.51    1.38
   6  -8   0    0.16    0.06
   6  -8   0    0.45    1.08
   6   8   0   -0.51    1.08
  -6  -8   0    0.18    0.08
  -6  -8   0    0.26    0.10
  -6   8   0    0.02    0.06
   7  -8   0    0.39    1.39
  -7  -8   0    0.15    0.08
   7  -8   0    0.00    0.04
  -7  -8   0    0.57    1.64
   7   8   0    0.40    1.43
   7  -8   0    0.07    0.06
  -7  -8   0   -0.03    0.06
   7  -8   0   -3.45    1.61
  -7   8   0   -0.02    0.05
   8  -8   0    4.28    0.28
  -8  -8   0    4.24    0.35
  -8   8   0    4.12    0.30
  -9   8   0    0.04    0.08
   9  -8   0    0.06    0.06
  -9  -8   0    0.13    0.08
 -10   8   0    0.74    0.17
  10  -8   0    0.70    0.13
 -11   8   0   -0.15    0.07
  11  -8   0   -0.01    0.06
  12   8   0    0.70    0.20
   0   9   0   -0.86    0.57
   0  -9   0    0.07    0.06
   0  -9   0   -0.16    0.63
   0   9   0   -0.06    0.04
  -1   9   0    0.84    0.69
   1  -9   0    0.04    0.05
   1  -9   0   -0.25    0.67
   1   9   0   -0.58    0.63
  -1   9   0    0.01    0.04
  -1  -9   0    0.06    0.04
  -1  -9   0    0.96    0.83
  -2  -9   0   67.61    4.45
  -2  -9   0   72.80    2.55
   2  -9   0   73.13    4.46
   2   9   0   75.06    4.46
   2  -9   0   71.24    2.53
  -2   9   0   74.61    4.54
   3  -9   0    0.87    0.80
   3  -9   0    0.00    0.04
  -3  -9   0    0.05    0.05
   3  -9   0    0.00    0.02
  -3   9   0   -0.01    0.03
  -3  -9   0   -0.72    0.88
   3   9   0    0.11    0.82
   4  -9   0   12.34    0.55
  -4  -9   0   12.45    0.58
  -4   9   0   12.33    0.54
   4  -9   0    9.75    1.80
   4  -9   0   13.86    0.46
   4  -9   0   11.81    1.69
   4   9   0   13.49    2.20
  -4  -9   0   15.43    2.36
   5   9   0    0.46    0.96
   5  -9   0   -1.46    1.14
  -5  -9   0    0.96    1.26
   5  -9   0    1.69    1.02
  -6  -9   0   11.90    2.76
   6  -9   0   11.95    0.46
  -6   9   0   12.47    0.56
   6   9   0   12.21    2.33
  -6  -9   0   11.54    0.60
   6  -9   0   12.51    0.55
  -6  -9   0   11.63    0.60
   6  -9   0   11.56    2.78
   6  -9   0   12.01    2.18
   7  -9   0    0.41    1.38
   7  -9   0    0.66    1.69
  -7  -9   0    1.02    1.79
   7   9   0    0.31    1.45
   8  -9   0    2.10    0.18
  -8   9   0    2.23    0.21
  -8  -9   0    2.11    0.24
  -8  -9   0    2.50    0.25
  -9  -9   0    0.06    0.09
  -9   9   0    0.15    0.08
   9  -9   0    0.08    0.07
  10  -9   0    0.36    0.11
  11  -9   0   -0.04    0.04
 -11   9   0    0.04    0.07
  11  -9   0    0.01    0.05
  12   9   0    0.78    0.26
 -12   9   0    0.07    0.10
   0  10   0   23.08    0.89
   0 -10   0   19.85    2.35
   0 -10   0   22.92    0.90
   0  10   0   28.20    2.62
  -1  10   0   -0.26    0.74
  -1  10   0    0.23    0.07
   1 -10   0    0.75    0.78
  -1 -10   0    0.31    0.83
   1  10   0    0.36    0.82
  -2 -10   0   22.03    2.40
   2 -10   0   19.71    0.83
  -2  10   0   21.64    0.82
  -2  10   0   23.70    2.51
   2  10   0   23.49    2.42
   2 -10   0   18.19    2.36
  -2 -10   0   21.86    0.86
   3 -10   0    0.05    0.04
  -3  10   0   -0.02    0.03
   3 -10   0   -0.24    0.85
   3  10   0    0.02    0.92
  -3 -10   0   -0.46    0.99
  -3 -10   0    0.02    0.05
  -4 -10   0    0.53    0.11
   4 -10   0    0.69    0.10
  -4 -10   0    0.51    1.22
   4 -10   0    0.65    0.05
  -4  10   0    0.48    0.09
   4 -10   0    0.40    0.99
   4  10   0   -0.58    0.94
   4 -10   0   -1.82    1.07
   5  10   0   -1.05    1.02
  -5  10   0    0.01    0.05
   5 -10   0   -0.04    0.04
  -5 -10   0    0.06    0.06
   5 -10   0    0.38    1.42
  -5 -10   0    0.75    1.20
   5 -10   0    0.44    0.91
   6 -10   0    6.20    1.71
  -6 -10   0    5.56    2.30
  -6 -10   0    6.95    0.43
   6 -10   0    7.86    0.39
   6 -10   0    9.60    2.62
  -6  10   0    7.60    0.40
   6 -10   0    7.29    0.29
   7 -10   0   -0.01    0.03
  -7 -10   0    0.11    0.09
  -7 -10   0    0.03    0.07
  -7  10   0   -0.01    0.04
   8 -10   0    0.06    0.07
  -8 -10   0   -0.12    0.06
  -8 -10   0    0.13    0.09
  -8  10   0    0.12    0.08
   8 -10   0    0.04    0.04
  -9 -10   0   -0.02    0.07
   9 -10   0   -0.03    0.05
  -9 -10   0    0.31    0.13
  -9  10   0   -0.07    0.04
   9 -10   0   -0.03    0.03
 -10  10   0    0.36    0.13
  10 -10   0    0.50    0.11
  11 -10   0    0.09    0.07
 -11  10   0    0.00    0.07
 -12  10   0   -0.12    0.08
   0  11   0    0.60    0.90
   0 -11   0    0.97    0.99
   1 -11   0    0.03    0.05
  -1 -11   0    0.48    0.87
   1 -11   0    1.19    0.95
  -1  11   0   -0.21    0.80
  -1  11   0   -0.02    0.04
   1  11   0   -0.34    0.84
  -2 -11   0    3.66    1.28
  -2  11   0    3.83    1.20
   2  11   0    2.20    1.08
   2 -11   0    3.12    0.21
  -2  11   0    2.81    0.20
   2 -11   0    5.73    1.56
  -2 -11   0    2.84    0.22
  -3  11   0   -0.06    0.04
   3 -11   0   -0.86    0.93
   3 -11   0   -0.01    0.04
   3  11   0    0.21    0.94
  -3 -11   0   -0.59    1.14
  -3 -11   0    0.02    0.06
  -4 -11   0    0.83    1.38
  -4 -11   0    0.84    0.13
   4  11   0    0.48    1.11
  -4  11   0    0.69    0.11
   4 -11   0    0.76    0.11
   4 -11   0    0.54    1.27
   5 -11   0    2.05    1.30
   5 -11   0   -0.66    1.44
  -5 -11   0    1.45    1.61
   6 -11   0    8.02    0.31
  -6  11   0    8.15    0.42
   6 -11   0    8.19    0.42
  -6 -11   0    7.84    0.47
  -6 -11   0    8.00    0.48
  -7 -11   0   -0.13    0.07
  -7 -11   0    0.00    0.07
  -7  11   0    0.04    0.05
   7 -11   0    0.01    0.03
  -8 -11   0    0.13    0.10
  -8  11   0    0.32    0.09
   8 -11   0    0.38    0.12
  -8 -11   0    0.42    0.12
   9 -11   0    0.21    0.07
  -9  11   0    0.11    0.08
  -9 -11   0    0.08    0.09
 -10  11   0    2.30    0.25
  10 -11   0    2.36    0.20
  11 -11   0   -0.06    0.05
 -11  11   0    0.10    0.09
   0  12   0    8.60    0.41
   0 -12   0    9.50    1.94
   0  12   0    5.85    1.56
   0 -12   0    7.85    0.41
  -1  12   0   -0.50    0.91
  -1 -12   0    0.56    0.98
   1 -12   0   -1.09    1.12
   1  12   0   -0.15    0.92
  -1 -12   0   -0.05    0.03
  -1  12   0   -0.03    0.04
   1 -12   0    0.05    0.06
  -2  12   0    0.09    0.06
  -2 -12   0    0.69    1.13
  -2  12   0    1.26    1.06
  -2 -12   0    0.05    0.06
   2 -12   0    0.04    0.07
   2 -12   0   -1.63    1.06
   2  12   0   -0.85    1.05
   3 -12   0    0.01    0.05
  -3 -12   0   -0.83    1.21
  -3  12   0   -0.08    0.04
   3 -12   0    1.01    1.15
  -3  12   0   -1.51    1.15
   3  12   0   -0.51    1.09
  -4 -12   0   20.37    3.14
   4 -12   0   19.50    3.17
   4 -12   0   20.82    0.84
  -4 -12   0   20.66    0.90
  -4  12   0   21.11    0.84
   4 -12   0   16.42    2.72
   4  12   0   16.69    3.38
  -5 -12   0    0.96    1.69
   5 -12   0    1.22    1.73
  -6  12   0    2.59    0.21
  -6 -12   0    2.32    0.25
   6 -12   0    2.88    0.22
  -6 -12   0    3.07    0.26
   6 -12   0    2.25    0.12
  -7 -12   0   -0.12    0.06
   7 -12   0   -0.03    0.02
  -7  12   0    0.08    0.08
   7 -12   0   -0.02    0.05
  -7 -12   0    0.11    0.08
   8 -12   0    0.00    0.06
  -8  12   0    0.09    0.09
  -8 -12   0    0.10    0.09
   8 -12   0    0.01    0.04
  -9 -12   0    0.02    0.10
   9 -12   0   -0.05    0.06
  -9  12   0    0.06    0.08
 -10  12   0    0.16    0.11
  10 -12   0    0.29    0.10
 -11  12   0   -0.16    0.08
   0  13   0    0.06    0.06
   0 -13   0   -0.78    1.14
   0  13   0   -0.35    1.07
   1  13   0   -1.20    1.14
   1 -13   0    0.25    1.23
  -1 -13   0    0.04    0.06
  -1  13   0    0.56    1.15
  -1  13   0   -0.06    0.04
   1 -13   0    0.02    0.08
  -1 -13   0   -0.54    1.22
  -2 -13   0   -0.70    1.26
  -2 -13   0    0.00    0.06
   2 -13   0    0.01    0.06
   2 -13   0   -0.19    1.21
  -2  13   0    0.08    0.07
  -2  13   0   -0.05    1.24
   3 -13   0    0.01    0.08
  -3 -13   0    0.00    0.06
  -3  13   0   -0.69    1.28
   3 -13   0   -2.25    1.26
  -3  13   0   -0.04    0.06
   3  13   0    0.71    1.25
  -4 -13   0    5.24    0.36
   4 -13   0    4.47    0.34
  -4  13   0    5.58    0.32
   5 -13   0   -0.01    0.05
  -5 -13   0   -0.12    0.06
  -5  13   0    0.01    0.06
  -7  13   0   -0.03    0.06
   7 -13   0   -0.02    0.06
  -7 -13   0    0.01    0.07
  -8  13   0    0.13    0.09
   8 -13   0    0.21    0.09
  -8 -13   0    0.22    0.12
  -9  13   0    0.08    0.08
   9 -13   0    0.02    0.07
  -9 -13   0    0.06    0.10
 -10  13   0    0.43    0.11
   0  14   0    9.26    2.23
   0 -14   0    9.25    0.47
   0 -14   0    6.05    2.24
   0  14   0    8.16    0.44
   1  14   0   -1.14    1.38
   1 -14   0    1.00    1.70
  -1  14   0    2.18    1.35
  -1 -14   0    2.29    1.52
   2 -14   0    0.26    0.08
  -2 -14   0    0.38    0.10
  -2  14   0    0.38    0.11
   3 -14   0    0.02    0.07
  -3  14   0    0.04    0.07
  -3 -14   0   -0.05    0.06
  -4  14   0    1.25    0.16
  -4 -14   0    1.07    0.18
   4 -14   0    1.17    0.14
  -5 -14   0   -0.10    0.07
   5 -14   0    0.04    0.06
  -5  14   0    0.04    0.06
  -6 -14   0    0.84    0.16
   6 -14   0    0.82    0.13
  -6  14   0    0.91    0.14
   7 -14   0    0.04    0.08
  -7  14   0   -0.02    0.06
  -7 -14   0   -0.09    0.09
   8 -14   0   -0.07    0.07
  -8 -14   0    0.18    0.09
  -8  14   0   -0.06    0.05
  -9  14   0   -0.03    0.07
   9 -14   0   -0.02    0.07
  -9 -14   0    0.03    0.09
 -10 -14   0    0.62    0.18
  10 -14   0    0.15    0.07
 -10  14   0   -0.01    0.09
   0  15   0   -0.04    0.04
   0 -15   0   -0.04    0.06
  -1 -15   0    0.07    0.08
  -1  15   0   -0.02    0.04
   1 -15   0    0.02    0.07
  -2  15   0    0.14    0.08
  -2 -15   0    0.18    0.10
   2 -15   0    0.11    0.08
  -3 -15   0    0.06    0.06
   3 -15   0   -0.08    0.05
  -3  15   0   -0.02    0.06
  -4  15   0    3.40    0.26
  -4 -15   0    3.58    0.31
   4 -15   0    3.41    0.26
  -5  15   0    0.05    0.08
   5 -15   0   -0.05    0.08
  -5 -15   0   -0.04    0.07
   6 -15   0    0.15    0.08
  -6 -15   0    0.14    0.10
  -6  15   0    0.02    0.07
  -7  15   0    0.11    0.09
  -7 -15   0    0.11    0.10
   8 -15   0    0.21    0.08
  -8  15   0    0.20    0.11
  -9 -15   0    0.03    0.10
   9 -15   0    0.07    0.08
  -9  15   0    0.05    0.07
   0 -16   0   18.01    0.83
  -1  16   0   -0.01    0.07
   1 -16   0   -0.02    0.06
  -1 -16   0    0.09    0.09
   2 -16   0    8.69    0.51
  -2  16   0   10.07    0.50
  -2 -16   0    9.00    0.53
  -3  16   0    0.00    0.07
   3 -16   0   -0.01    0.06
  -3 -16   0   -0.11    0.06
  -4 -16   0    0.04    0.07
  -4  16   0    0.05    0.08
   4 -16   0    0.17    0.09
  -5 -16   0    0.11    0.09
  -5  16   0   -0.03    0.05
   5 -16   0    0.05    0.08
   6 -16   0    0.45    0.12
  -6 -16   0    0.59    0.17
   7 -16   0    0.06    0.07
  -7  16   0   -0.02    0.07
  -7 -16   0    0.09    0.12
   8 -16   0    0.10    0.08
  -8  16   0    0.21    0.11
  -8 -16   0   -0.10    0.09
   0 -17   0   -0.02    0.08
   1 -17   0    0.02    0.05
  -1  17   0    0.06    0.08
  -1 -17   0    0.00    0.08
   2 -17   0    0.03    0.08
  -2  17   0    0.05    0.09
  -2 -17   0    0.22    0.11
   3 -17   0    0.07    0.08
  -3 -17   0    0.00    0.07
  -3  17   0   -0.06    0.06
  -4 -17   0    0.31    0.14
   4 -17   0    0.57    0.13
   5 -17   0   -0.01    0.08
  -5  17   0   -0.03    0.07
  -5 -17   0    0.02    0.09
   6 -17   0    0.37    0.12
  -6  17   0    0.35    0.13
  -6 -17   0    0.83    0.18
  -7  17   0   -0.06    0.07
  -7 -17   0   -0.10    0.07
   0 -18   0    1.76    0.22
   1 -18   0    0.09    0.08
  -1 -18   0    0.07    0.09
  -1  18   0   -0.08    0.06
  -2  18   0    0.90    0.15
   2 -18   0    0.75    0.15
  -2 -18   0    0.71    0.14
   3 -18   0    0.07    0.07
  -3  18   0   -0.06    0.07
  -3 -18   0    0.03    0.07
   4 -18   0    0.02    0.08
  -4 -18   0    0.06    0.11
  -5  18   0    0.08    0.08
   5 -18   0    0.11    0.08
  -6 -18   0    0.22    0.11
   6 -18   0    0.08    0.09
  -7 -18   0   -0.01    0.09
   0 -19   0    0.00    0.09
  -1 -19   0    0.00    0.09
   1 -19   0    0.16    0.09
  -2  19   0    0.57    0.13
  -2 -19   0    0.29    0.13
   2 -19   0    0.64    0.16
  -3  19   0   -0.10    0.07
   3 -19   0    0.05    0.07
  -3 -19   0    0.14    0.09
  -4  19   0    0.67    0.19
   4 -19   0    0.64    0.18
  -4 -19   0    0.53    0.17
  -5 -19   0   -0.09    0.10
   5 -19   0   -0.10    0.06
  -5  19   0    0.03    0.08
   0 -20   0    2.34    0.26
  -1 -20   0    0.01    0.11
   1 -20   0   -0.10    0.09
  -2  20   0    0.65    0.16
   2 -20   0    0.67    0.17
  -2 -20   0    0.70    0.18
  -3 -20   0    0.20    0.12
  -3  20   0   -0.01    0.09
   3 -20   0    0.24    0.12
  -4 -20   0    0.54    0.16
  -4  20   0    0.67    0.15
   4 -20   0    0.75    0.16
   2   0   1    0.06    0.02
  -2   0  -1    0.41    0.31
  -2   0  -1    0.03    0.02
  -2   0   1    0.03    0.03
   2   0  -1    0.27    0.28
   2   0  -1    0.03    0.03
  -2   0   1    0.05    0.03
   2   0   1    0.16    0.31
   2   0  -1    0.05    0.03
   2   0   1    0.02    0.03
  -2   0   1   -0.08    0.26
  -3   0   1    0.00    0.02
   3   0   1    0.02    0.02
   3   0  -1   -0.02    0.02
   3   0  -1    0.03    0.41
   3   0   1    0.32    0.42
  -3   0   1   -0.33    0.41
   3   0  -1    0.00    0.02
  -3   0  -1    0.01    0.03
   3   0   1   -0.02    0.03
   3   0   1    0.02    0.02
   4   0   1   -0.31    0.61
  -4   0  -1    0.17    0.65
  -4   0  -1    0.01    0.02
   4   0  -1    0.01    0.03
   4   0   1    0.01    0.02
   4   0   1    0.00    0.02
   4   0  -1    0.26    0.66
  -4   0   1    0.03    0.03
   4   0  -1   -0.01    0.03
  -4   0   1    0.26    0.55
  -5   0   1   -0.41    0.58
   5   0  -1   -0.04    0.03
   5   0  -1   -0.05    0.81
   5   0   1    0.04    0.04
   5   0   1   -0.20    0.83
  -5   0  -1    0.03    0.04
  -5   0   1    0.02    0.04
   5   0  -1   -0.01    0.03
  -5   0  -1    0.12    0.77
  -6   0  -1    0.01    0.03
  -6   0  -1    0.13    0.89
  -6   0   1    0.00    0.03
   6   0  -1   -1.31    0.95
  -6   0   1    0.68    1.04
   6   0   1   -0.05    0.03
   6   0   1   -1.53    0.91
   6   0  -1    0.01    0.04
  -7   0  -1   -0.01    0.04
   7   0   1   -0.68    1.27
  -7   0   1    0.04    0.05
   7   0   1   -0.01    0.04
  -7   0  -1    0.57    1.26
   7   0  -1   -0.81    1.35
  -7   0   1    0.37    1.35
  -8   0   1   -0.23    1.47
   8   0  -1    0.39    1.55
   8   0   1    0.96    1.61
  -8   0  -1   -0.01    0.07
   8   0  -1   -0.06    0.06
  -8   0   1    0.09    0.08
  -8   0  -1    0.18    1.49
  -9   0   1    0.02    1.89
  -9   0  -1   -1.95    1.97
  -9   0  -1    0.00    0.10
   9   0  -1   -1.75    1.86
  -9   0   1    0.20    0.11
   9   0   1   -0.09    0.06
   9   0   1    0.94    1.94
   9   0  -1    0.09    0.09
  10   0  -1    0.11    0.09
 -10   0   1   -0.05    0.07
  10   0   1   -0.11    0.07
  11   0   1    0.14    0.08
  11   0  -1    0.07    0.08
 -11   0   1    0.11    0.07
 -11   0  -1    0.32    0.14
 -12   0   1   -0.03    0.11
 -12   0  -1    0.08    0.08
  12   0   1    0.00    0.07
  13   0  -1   -0.07    0.09
  13   0   1   -0.07    0.08
  -1   1   1    1.49    0.39
   1  -1   1    1.29    0.07
  -1  -1  -1    1.33    0.41
   1   1  -1    0.96    0.29
   1   1  -1    1.61    0.07
  -1  -1  -1    1.63    0.07
   1  -1  -1    0.97    0.30
  -1   1  -1    1.30    0.33
  -1   1  -1    1.36    0.08
  -1  -1   1    1.54    0.08
   1  -1  -1    1.24    0.09
  -1   1  -1    1.47    0.06
   1  -1  -1    1.51    0.08
  -2   1   1    1.82    0.54
  -2  -1  -1    2.91    0.63
  -2   1   1    2.23    0.12
  -2  -1  -1    2.33    0.13
   2  -1   1    2.37    0.62
   2   1  -1    2.28    0.12
   2  -1   1    2.22    0.10
   2   1  -1    2.32    0.12
  -2  -1  -1    2.31    0.11
   2  -1   1    2.14    0.12
   2   1  -1    3.11    0.59
  -2   1   1    2.21    0.13
   2   1   1    1.34    0.43
  -2  -1   1    1.68    0.61
   2  -1  -1    2.28    0.12
  -2   1  -1    2.53    0.57
   2  -1  -1    2.29    0.13
   2   1   1    2.14    0.10
   2   1   1    2.27    0.13
  -2  -1   1    2.30    0.12
  -2   1  -1    2.21    0.10
   2  -1  -1    1.63    0.48
   3  -1   1    2.25    0.12
   3   1  -1    1.02    0.55
  -3  -1  -1    2.48    0.15
  -3   1   1    3.00    0.78
   3  -1   1    2.35    0.15
  -3   1   1    2.26    0.14
   3  -1   1    2.57    0.96
  -3  -1  -1    2.14    0.70
   3   1  -1    2.64    0.15
   3  -1  -1    2.62    0.18
  -3   1  -1    0.91    0.58
  -3  -1   1    2.39    0.71
   3  -1  -1    2.61    0.80
   3   1   1    2.36    0.12
   3   1   1    1.88    0.68
  -3  -1   1    2.76    0.15
   3  -1  -1    2.58    0.15
  -3   1  -1    2.36    0.15
   3   1   1    2.47    0.15
  -3   1  -1    2.77    0.13
   4   1  -1    2.29    0.83
   4  -1   1    2.88    0.16
   4  -1   1    1.17    0.86
  -4   1   1    2.94    0.21
  -4  -1  -1    3.06    0.19
  -4  -1  -1    4.75    1.24
  -4   1   1    3.34    1.00
   4   1  -1    3.06    0.19
   4  -1  -1    3.02    0.18
   4   1   1    3.30    0.88
  -4   1  -1    2.92    0.18
  -4  -1   1    2.22    0.86
   4   1   1    2.79    0.19
  -4  -1   1    2.86    0.18
  -4   1  -1    3.39    1.04
   4  -1  -1    2.86    0.18
   4  -1  -1    1.30    0.80
  -5  -1  -1   17.90    2.29
   5   1  -1   16.80    0.67
   5   1  -1   15.46    2.09
   5  -1   1   17.12    2.42
  -5   1   1   16.92    2.45
  -5  -1  -1   16.99    0.69
  -5   1   1   14.95    0.66
   5   1  -1   17.45    0.68
   5  -1   1   16.56    0.63
   5  -1  -1   15.22    2.24
  -5  -1   1   17.74    2.15
   5  -1  -1   16.47    0.67
   5   1   1   13.76    0.63
   5   1   1   15.94    2.10
  -5   1  -1   13.94    0.66
   5  -1  -1   16.99    0.66
  -5   1  -1   15.11    2.14
  -6  -1  -1   18.28    2.45
   6   1  -1   14.17    3.83
   6   1  -1   16.90    0.70
  -6   1   1   17.77    2.46
  -6   1   1   17.83    0.71
  -6  -1  -1   15.18    0.70
   6  -1   1   15.14    2.32
   6  -1   1   16.44    0.65
   6   1  -1   15.58    0.69
   6  -1  -1   16.10    0.68
   6   1   1   13.08    2.05
  -6  -1   1   16.94    2.57
  -6   1  -1   15.44    0.69
  -6  -1   1   17.29    0.71
   6   1   1   14.25    0.65
   6  -1  -1   17.57    2.60
  -6   1  -1   20.39    2.79
  -7   1   1    1.06    0.14
  -7  -1  -1    2.26    1.49
   7   1  -1    0.88    0.12
   7   1  -1    1.27    1.27
   7  -1   1    2.28    1.42
  -7   1   1    1.85    1.43
   7  -1   1    1.02    0.12
  -7  -1  -1    1.17    0.15
   7   1   1    1.08    0.13
   7   1   1   -0.40    1.26
  -7  -1   1    0.66    1.23
   7  -1  -1   -0.10    1.37
   7  -1  -1    1.04    0.13
  -7   1  -1   -0.58    1.24
  -7   1  -1    1.00    0.14
  -8  -1  -1    4.42    1.87
  -8   1   1    5.24    0.35
   8   1  -1    5.24    0.34
  -8   1   1    2.81    1.75
   8  -1   1    4.89    0.30
   8  -1   1    8.98    2.69
   8   1  -1    8.32    2.45
  -8  -1  -1    5.00    0.36
   8   1   1    5.16    0.31
  -8   1  -1    5.05    0.35
  -8  -1   1    5.49    1.94
  -8  -1   1    5.13    0.35
   8   1   1    3.58    1.57
   8  -1  -1    5.48    1.96
  -9   1   1   -1.04    1.84
   9   1  -1   -2.81    1.31
   9   1  -1   -0.05    0.06
   9  -1   1   -0.67    2.01
   9  -1   1    0.01    0.06
  -9  -1  -1    1.37    1.95
  -9   1   1    0.01    0.09
  -9   1  -1    0.30    2.08
  -9   1  -1    0.12    0.10
  -9  -1   1    0.96    1.95
   9  -1  -1    0.05    0.07
  -9  -1   1    0.02    0.09
   9  -1  -1    2.53    2.10
   9   1   1   -1.19    1.82
   9   1   1   -0.01    0.07
 -10  -1  -1    4.86    0.39
 -10   1   1    4.84    0.45
  10   1  -1    5.12    0.37
  10  -1   1    5.08    0.33
 -10   1  -1    4.95    0.39
  10   1   1    5.27    0.35
 -10  -1   1    5.30    0.39
  10  -1  -1    4.83    0.35
 -11  -1  -1    0.16    0.11
  11  -1   1    0.49    0.14
  11  -1  -1    0.92    0.16
  11   1   1    0.89    0.15
 -12  -1  -1   -0.11    0.09
 -12   1   1    0.12    0.12
  12  -1   1    0.05    0.06
  12   1   1    0.13    0.07
  13   1  -1   -0.05    0.08
  13   1   1   -0.20    0.09
  13  -1  -1   -0.08    0.08
   0  -2   1   83.03    3.22
   0   2   1   86.12    3.43
   0   2  -1   83.04    3.21
   0  -2  -1   82.63    3.42
  -1   2   1    5.45    0.23
   1   2  -1    5.21    0.52
   1  -2   1    5.59    0.21
  -1   2   1    5.96    0.22
  -1  -2  -1    5.56    0.21
   1  -2   1    5.37    0.22
   1   2  -1    5.68    0.23
  -1   2   1    5.11    0.58
  -1  -2  -1    4.92    0.63
  -1   2  -1    5.49    0.22
   1  -2  -1    5.52    0.22
   1  -2  -1    5.59    0.21
   1   2   1    5.68    0.22
  -1   2  -1    5.51    0.21
  -1  -2   1    5.95    0.59
   1   2   1    5.80    0.63
  -1  -2   1    5.63    0.23
   1  -2  -1    5.39    0.59
  -2  -2  -1    2.55    0.15
  -2   2   1    2.68    0.15
  -2  -2  -1    3.17    0.68
  -2   2   1    2.82    0.14
   2  -2   1    4.09    0.69
   2  -2   1    2.94    0.15
   2   2  -1    3.01    0.59
  -2   2   1    2.71    0.56
   2   2  -1    3.10    0.15
   2   2  -1    3.16    0.15
   2  -2   1    2.56    0.12
   2   2   1    3.42    0.75
  -2   2  -1    3.61    0.66
   2  -2  -1    2.77    0.15
  -2   2  -1    3.08    0.15
   2  -2  -1    2.64    0.15
   2  -2  -1    2.36    0.63
  -2  -2   1    3.03    0.15
  -2  -2   1    3.10    0.64
   2   2   1    3.18    0.13
   3   2  -1    6.72    1.10
  -3  -2  -1    7.89    0.32
   3  -2   1    7.78    1.11
  -3  -2  -1    7.80    0.38
   3   2  -1    7.71    0.34
  -3   2   1    9.84    1.28
   3  -2   1    7.32    0.33
  -3  -2  -1    8.21    1.18
  -3   2   1    7.92    0.34
  -3   2  -1    6.97    1.11
  -3   2  -1    7.83    0.35
   3  -2  -1    7.35    1.03
  -3   2  -1    8.04    0.32
   3   2   1    8.33    1.19
   3  -2  -1    7.71    0.34
   3  -2  -1    8.15    0.35
  -3  -2   1    8.61    0.35
   3   2   1    8.20    0.35
   3   2   1    7.62    0.33
  -3  -2   1    8.22    1.27
  -4  -2  -1   12.96    1.86
   4   2  -1   12.65    1.64
  -4   2   1   11.75    0.51
   4  -2   1   11.47    0.48
  -4  -2  -1   11.70    0.53
   4   2  -1   12.24    0.51
  -4   2   1   12.21    1.67
   4  -2   1   14.03    1.77
  -4  -2  -1   11.86    0.49
  -4   2  -1   12.33    0.48
   4  -2  -1   12.52    0.53
   4  -2  -1   13.04    0.51
   4  -2  -1   10.61    1.62
  -4  -2   1   11.76    1.75
  -4  -2   1   13.48    0.53
   4   2   1   12.50    0.52
  -4   2  -1   11.88    1.62
  -4   2  -1   13.01    0.53
   4   2   1   10.69    1.72
  -5  -2  -1    0.41    0.08
  -5  -2  -1    0.93    0.92
   5   2  -1    0.47    0.08
  -5   2   1    1.40    0.85
   5  -2   1    0.52    0.07
   5  -2   1    1.14    0.88
   5   2  -1    0.28    0.79
  -5   2   1    0.43    0.07
  -5  -2   1    0.46    0.08
  -5   2  -1    0.51    0.09
  -5  -2   1    1.09    0.84
   5  -2  -1   -0.58    0.76
   5  -2  -1    0.41    0.08
   5   2   1   -0.23    0.75
  -5   2  -1    0.31    0.78
  -6   2   1    4.82    0.28
   6  -2   1    5.93    1.79
   6  -2   1    4.07    0.23
  -6  -2  -1    4.51    0.29
   6   2  -1    4.28    0.27
  -6  -2  -1    5.52    1.71
  -6   2   1    4.30    1.34
   6   2  -1    2.61    1.38
   6   2  -1    4.47    0.32
  -6  -2   1    4.24    0.28
  -6  -2   1    7.01    1.64
   6  -2  -1    5.79    1.80
   6  -2  -1    4.30    0.26
  -6   2  -1    3.66    0.26
   6   2   1    5.46    1.37
  -6   2  -1    3.50    1.31
   7  -2   1    1.20    1.43
  -7   2   1    0.04    2.25
   7   2  -1    0.81    0.12
   7   2  -1    0.06    1.23
   7  -2   1    0.52    0.09
  -7   2   1    0.59    0.11
  -7  -2  -1    1.54    1.43
  -7  -2  -1    0.55    0.10
   7  -2  -1    0.36    0.08
   7  -2  -1   -1.38    1.29
  -7   2  -1    1.62    1.26
   7   2   1    0.46    0.09
  -7  -2   1   -0.33    1.30
  -7  -2   1    0.56    0.11
  -7   2  -1    0.42    0.11
   7   2   1   -0.09    0.88
  -8  -2  -1    0.07    0.08
  -8  -2  -1   -0.39    1.24
  -8   2   1    0.11    0.07
   8   2  -1    2.26    1.56
  -8   2   1   -2.31    1.37
   8  -2   1   -1.27    1.50
   8   2  -1    0.27    0.10
   8  -2  -1   -2.36    1.71
  -8   2  -1    0.15    0.09
   8   2   1    0.10    0.08
  -8  -2   1    0.68    1.63
   8   2   1   -0.52    1.42
  -8   2  -1    0.59    1.50
  -8  -2   1    0.19    0.10
   9   2  -1   17.17    0.82
   9  -2   1   13.31    3.88
   9  -2   1   18.16    0.76
  -9   2   1   17.60    0.82
   9   2  -1   13.96    3.55
  -9  -2  -1   17.79    0.86
  -9  -2  -1   13.26    3.28
  -9   2   1   14.05    3.41
  -9  -2   1   18.69    0.86
   9   2   1   17.98    3.61
  -9   2  -1   17.50    0.84
  -9   2  -1   17.62    3.43
   9  -2  -1   14.25    3.56
   9  -2  -1   18.75    0.80
  -9  -2   1   18.95    3.64
   9   2   1   18.46    0.80
  10   2  -1    3.11    0.29
  10  -2   1    3.18    0.25
 -10  -2  -1    2.94    0.31
 -10   2   1    2.94    0.30
 -10  -2   1    2.91    0.31
 -10   2  -1    2.70    0.29
  10  -2  -1    3.43    0.28
  10   2   1    3.20    0.27
  11  -2   1    3.68    0.27
  11   2  -1    3.95    0.33
  11  -2  -1    3.58    0.30
 -11   2  -1    3.88    0.34
  11   2   1    3.84    0.30
  12   2  -1    0.76    0.16
 -12  -2  -1    0.43    0.15
  12  -2  -1    0.78    0.16
 -12   2  -1    0.20    0.10
 -13   2  -1   -0.11    0.09
  13  -2  -1   -0.13    0.09
  13   2   1   -0.14    0.08
   0  -3   1    0.03    0.02
   0  -3   1    0.00    0.02
   0   3  -1    0.02    0.02
   0  -3  -1    0.02    0.02
   0  -3  -1    0.02    0.02
   0  -3  -1    0.00    0.02
   0   3   1    0.02    0.02
   0   3  -1    0.01    0.02
   0   3   1    0.00    0.01
   0   3  -1   -0.22    0.16
   0   3   1    0.13    0.20
   0   3   1    0.00    0.01
   0  -3  -1    0.07    0.17
   0  -3   1   -0.01    0.22
   1  -3   1   17.12    0.63
  -1   3   1   17.12    0.61
  -1  -3  -1   17.28    1.27
   1  -3   1   16.99    1.16
  -1   3   1   17.72    0.64
   1   3  -1   18.25    1.20
  -1   3   1   17.20    1.22
  -1   3   1   17.86    0.60
   1  -3   1   17.95    0.62
   1   3  -1   17.33    0.62
  -1  -3  -1   16.27    0.62
   1  -3  -1   18.01    0.62
   1  -3  -1   17.01    1.24
  -1   3  -1   16.46    0.61
  -1   3  -1   17.69    0.61
   1  -3  -1   16.11    0.63
  -1  -3   1   17.76    1.20
  -1  -3   1   17.56    0.63
   1  -3  -1   16.61    0.60
   1   3   1   17.49    0.62
  -1   3  -1   17.46    1.21
  -2   3   1    1.63    0.10
   2  -3   1    1.64    0.56
   2   3  -1    1.45    0.49
   2  -3   1    1.75    0.10
  -2  -3  -1    1.78    0.10
   2  -3  -1    1.88    0.11
   2  -3  -1    1.87    0.55
  -2   3  -1    2.00    0.10
   2  -3  -1    1.73    0.09
  -2  -3   1    1.89    0.12
   2  -3  -1    1.82    0.11
   2  -3  -1    1.93    0.53
  -2   3  -1    2.20    0.56
  -2  -3   1    2.05    0.52
   2   3   1    2.43    0.63
  -2   3  -1    1.95    0.11
  -3  -3  -1    0.63    0.58
   3   3  -1    0.55    0.44
  -3  -3  -1    0.40    0.08
  -3   3   1    0.85    0.44
  -3   3   1    0.53    0.06
   3  -3   1    0.34    0.51
  -3  -3  -1    0.45    0.06
   3  -3   1    0.49    0.05
  -3  -3   1   -0.28    0.45
   3  -3  -1    0.34    0.39
   3  -3  -1    0.58    0.07
   3   3   1    0.09    0.48
  -3  -3   1    0.53    0.06
   3  -3  -1    0.45    0.06
  -3   3  -1    0.47    0.41
  -3   3  -1    0.55    0.06
  -3   3  -1    0.43    0.06
  -3  -3   1    0.54    0.07
  -4   3   1    3.05    1.10
   4   3  -1    5.59    0.27
  -4  -3  -1    5.29    0.28
  -4  -3  -1    5.35    0.26
  -4   3   1    5.12    0.27
   4   3  -1    4.82    1.17
   4  -3   1    5.37    0.24
   4  -3   1    4.40    1.27
  -4  -3  -1    6.84    1.35
   4  -3  -1    4.77    0.32
  -4  -3   1    6.33    1.31
   4  -3  -1    5.62    1.18
   4  -3  -1    5.42    0.27
  -4  -3   1    5.65    0.28
  -4   3  -1    4.45    1.30
  -4   3  -1    5.26    0.27
  -4  -3   1    5.31    0.27
   4   3   1    4.16    1.24
  -5  -3  -1    2.74    1.92
   5   3  -1    2.13    0.85
   5  -3   1    2.20    1.14
  -5  -3  -1    2.11    0.16
  -5   3   1    2.38    0.17
   5  -3   1    2.26    0.14
   5   3  -1    2.33    0.17
  -5  -3  -1    2.15    0.18
  -5   3   1    3.02    1.12
  -5   3  -1    1.42    1.05
  -5   3  -1    2.13    0.17
   5  -3  -1    2.60    0.18
  -5  -3   1    2.22    0.18
   5   3   1    2.39    1.02
   5  -3  -1    1.62    1.04
  -5  -3   1    2.71    1.03
  -6   3   1    7.28    1.90
  -6  -3  -1    8.72    2.15
   6   3  -1    8.94    0.44
  -6  -3  -1    9.39    0.47
  -6   3   1    9.33    0.44
   6  -3   1    7.28    1.96
   6  -3   1    8.26    0.39
   6   3  -1    7.14    2.04
   6  -3  -1    5.30    1.74
  -6  -3   1    9.22    0.46
  -6  -3   1    9.51    2.30
   6   3   1    6.21    1.78
  -6   3  -1   10.84    2.05
  -6   3  -1    8.96    0.45
   6  -3  -1    8.43    0.42
   7  -3   1    2.05    0.16
   7   3  -1    1.93    0.23
   7   3  -1    0.59    1.42
   7  -3   1    2.68    1.59
  -7   3   1    1.53    1.16
  -7  -3  -1   -0.32    1.51
  -7  -3  -1    2.25    0.21
  -7   3   1    2.19    0.19
  -7   3  -1    0.18    1.37
  -7  -3   1    0.09    1.42
  -7   3  -1    1.90    0.20
   7  -3  -1    1.85    0.17
   7  -3  -1    3.56    1.52
  -7  -3   1    1.96    0.19
   8  -3   1    0.28    1.87
  -8   3   1    1.47    0.18
   8  -3   1    1.71    0.15
   8   3  -1    0.90    1.61
   8   3  -1    1.29    0.18
  -8  -3  -1    1.30    0.19
  -8  -3  -1    1.59    1.72
  -8   3   1    2.61    1.33
  -8  -3   1    1.44    0.18
  -8  -3   1    2.56    1.79
   8  -3  -1    1.46    1.69
   8   3   1    3.55    1.74
   8  -3  -1    1.61    0.18
  -8   3  -1    1.50    0.18
  -8   3  -1   -0.31    1.53
   9  -3   1    1.13    2.02
  -9   3   1   -0.44    1.83
   9   3  -1    0.53    0.13
  -9   3   1    0.26    0.10
   9  -3   1    0.38    0.10
   9   3  -1    2.12    2.58
  -9  -3  -1    2.44    2.19
  -9  -3  -1    0.43    0.14
   9   3   1    0.26    0.11
   9  -3  -1   -0.86    2.03
   9   3   1    2.23    1.97
  -9   3  -1    4.00    2.15
  -9  -3   1    0.75    0.15
  -9   3  -1    0.58    0.17
   9  -3  -1    0.30    0.10
 -10  -3  -1    2.56    0.28
  10   3  -1    2.14    0.25
  10  -3   1    2.34    0.21
 -10   3   1    2.17    0.25
 -10   3  -1    2.18    0.25
  10  -3  -1    2.33    0.23
 -10  -3   1    1.82    0.24
  10   3   1    2.32    0.24
  11   3  -1    0.52    0.15
 -11  -3  -1    0.06    0.09
  11  -3   1    0.33    0.10
 -11   3  -1    0.36    0.15
  11  -3  -1    0.66    0.13
  11   3   1    0.29    0.12
 -12   3   1    0.13    0.11
 -12  -3  -1   -0.11    0.11
  12   3  -1    0.30    0.13
 -12   3  -1    0.12    0.10
  12  -3  -1    0.18    0.10
  13   3  -1    0.22    0.10
 -13   3  -1   -0.08    0.11
  13   3   1    0.10    0.11
  13  -3  -1   -0.09    0.08
   0  -4  -1    0.17    0.03
   0  -4  -1    0.20    0.04
   0   4  -1    0.29    0.23
   0   4  -1    0.17    0.03
   0  -4   1    0.17    0.04
   0   4   1    0.48    0.30
   0   4   1    0.23    0.04
   0  -4   1    0.03    0.24
   0  -4  -1    0.17    0.28
   0   4   1    0.21    0.03
  -1  -4  -1  903.61   32.20
   1   4  -1  867.08   31.85
  -1  -4   1 1000.00   32.08
  -2   4   1    0.49    0.06
   2   4  -1    0.01    0.38
   2  -4   1    0.42    0.05
  -2  -4  -1    0.56    0.06
   2  -4   1    0.33    0.39
   2  -4   1   -0.21    0.31
   2  -4   1    0.51    0.03
  -2  -4  -1    1.25    0.50
   2  -4  -1    0.43    0.06
  -2  -4   1    0.49    0.06
   2  -4  -1   -0.18    0.33
   2  -4  -1    0.47    0.04
   2   4   1    0.45    0.36
  -2  -4   1    0.97    0.49
  -2   4  -1    0.43    0.06
   2  -4  -1    0.35    0.06
  -3  -4  -1    0.50    0.40
   3  -4   1    0.11    0.03
  -3   4   1    0.17    0.04
   3  -4   1   -0.47    0.56
   3   4  -1    0.05    0.41
  -3  -4  -1    0.19    0.05
  -3   4  -1    0.04    0.44
  -3  -4   1    0.22    0.06
   3  -4  -1    0.16    0.05
   3  -4  -1    0.48    0.55
  -3   4  -1    0.22    0.05
   3   4   1    0.46    0.56
   3  -4  -1    0.21    0.06
  -3  -4   1    0.16    0.04
  -3  -4   1    0.47    0.53
   3  -4  -1    0.43    0.45
  -4  -4  -1   59.25    2.23
  -4  -4  -1   63.25    2.21
  -4  -4  -1   67.79    4.53
  -4   4   1   70.68    4.09
  -4   4   1   54.49    2.20
   4  -4   1   64.77    2.18
   4   4  -1   65.14    4.02
   4  -4   1   59.61    4.19
  -4   4  -1   60.60    4.64
  -4  -4   1   64.33    2.23
   4  -4  -1   62.46    2.21
  -4   4  -1   64.81    2.22
   4  -4  -1   68.40    4.26
  -4  -4   1   61.15    4.01
  -4  -4   1   63.50    2.23
   4   4   1   67.23    4.10
  -5  -4  -1    0.81    0.09
  -5  -4  -1    1.54    1.01
   5  -4   1    0.80    0.08
  -5  -4  -1    0.58    0.10
   5  -4   1   -0.49    0.86
  -5   4   1    0.79    0.10
  -5   4   1    0.38    0.78
   5   4  -1    2.11    1.12
  -5  -4   1    0.58    0.95
   5   4   1    0.27    0.65
   5  -4  -1    0.20    0.95
  -5   4  -1   -0.08    0.83
   5  -4  -1    0.77    0.09
  -5   4  -1    0.70    0.10
  -5  -4   1    0.69    0.11
  -6  -4  -1    6.93    0.39
   6  -4   1    6.35    0.31
  -6  -4  -1    6.35    1.80
  -6   4   1    7.51    0.37
   6   4  -1    7.87    1.88
   6  -4   1    5.64    1.93
  -6   4   1    5.64    1.52
  -6   4  -1    8.51    1.91
   6  -4  -1    5.64    1.74
   6  -4  -1    6.45    0.34
  -6  -4   1    3.83    1.53
  -6   4  -1    6.24    0.35
  -6  -4   1    6.98    0.38
  -7  -4  -1    3.53    1.77
   7  -4   1    5.20    0.28
   7   4  -1    3.11    1.27
  -7  -4  -1    5.64    0.35
   7  -4   1    3.82    1.79
  -7   4   1    4.51    1.72
  -7   4   1    5.81    0.34
   7   4   1    2.66    1.50
  -7  -4   1    5.28    0.34
  -7  -4   1    3.39    1.82
  -7   4  -1    5.35    0.34
  -7   4  -1    4.65    1.64
   7  -4  -1    5.32    0.31
   7  -4  -1    5.08    1.83
   8   4  -1    1.45    1.56
   8  -4   1    0.32    2.10
  -8  -4  -1    1.76    1.73
  -8   4   1    0.36    1.61
  -8   4  -1    1.49    1.62
   8   4   1    0.57    1.52
  -8  -4   1    1.37    1.76
   8  -4  -1    2.12    1.67
   9   4  -1    0.26    0.11
   9  -4   1    0.29    0.09
  -9   4   1    0.27    0.11
  -9  -4  -1    0.39    0.14
   9   4   1    0.46    0.12
  -9  -4   1    0.08    0.10
   9  -4  -1    0.12    0.09
  -9   4  -1    0.10    0.10
 -10  -4  -1    1.37    0.22
  10  -4   1    1.18    0.15
 -10   4  -1    1.04    0.17
  10  -4  -1    1.18    0.16
  10   4   1    1.21    0.19
  11   4  -1    0.44    0.17
  11   4   1    0.35    0.14
 -11   4  -1    0.50    0.15
 -12   4   1   -0.09    0.09
  12   4  -1   -0.03    0.09
 -12  -4  -1   -0.11    0.11
  12  -4   1   -0.05    0.06
  12   4   1    0.20    0.10
  12  -4  -1   -0.03    0.06
  13   4  -1    0.10    0.12
  13   4   1   -0.01    0.10
   0   5  -1    0.07    0.30
   0   5   1    0.26    0.31
   0  -5   1   -0.05    0.30
   0  -5  -1    0.18    0.35
   1   5  -1  132.95    5.54
   1  -5   1  132.83    5.53
  -1   5   1  118.97    5.51
  -1  -5  -1  132.45    5.80
   1   5   1  124.76    5.62
  -1   5  -1  128.32    5.45
  -1  -5   1  127.29    5.52
   1  -5  -1  121.66    5.56
   2  -5   1    9.30    1.10
   2   5  -1    8.61    1.12
   2  -5   1    9.36    0.38
  -2   5   1    9.43    1.20
   2  -5   1    9.25    1.22
  -2  -5  -1    9.73    0.40
  -2   5   1    9.40    0.36
  -2  -5  -1    9.55    1.33
  -2   5   1    9.65    0.39
   2  -5   1   10.08    0.33
  -2  -5   1    8.83    1.27
   2  -5  -1   10.08    0.40
  -2  -5   1    9.90    0.41
   2  -5  -1   10.91    1.26
   2  -5  -1    9.26    0.35
  -2   5  -1    9.84    0.39
   2   5   1    8.07    1.18
  -3   5   1   22.58    0.83
   3   5  -1   24.39    2.04
   3  -5   1   22.55    0.77
  -3  -5  -1   22.28    2.12
  -3  -5  -1   22.58    0.84
   3  -5   1   21.53    2.15
   3  -5   1   23.34    2.02
   3  -5   1   22.64    0.82
   3  -5  -1   21.90    0.84
   3  -5  -1   22.11    0.79
  -3  -5   1   23.25    2.15
  -3  -5   1   21.26    0.85
   3  -5  -1   22.19    2.00
   3   5   1   22.67    2.03
   3  -5  -1   20.45    1.89
  -3   5  -1   22.09    0.83
  -4  -5  -1    3.73    0.24
  -4  -5  -1    3.37    1.16
  -4   5   1    4.28    0.23
   4  -5   1    3.11    1.05
  -4  -5  -1    4.05    0.23
   4   5  -1    2.93    1.00
   4  -5   1    4.46    0.21
   4  -5  -1    4.23    0.23
  -4  -5   1    4.37    0.24
  -4   5  -1    2.88    1.21
  -4  -5   1    4.19    0.25
   4  -5  -1    2.52    0.89
   4   5   1    4.72    1.34
   4  -5  -1    3.04    1.08
  -4   5  -1    4.27    0.23
  -4  -5   1    4.81    1.28
  -5   5   1   -0.20    0.57
   5   5  -1   -0.29    0.77
   5  -5   1    1.22    1.09
  -5  -5  -1    0.05    0.04
  -5  -5  -1    0.07    0.05
  -5  -5  -1    0.57    1.00
  -5  -5   1    0.05    0.05
  -5  -5   1    0.00    0.05
  -5  -5   1    0.67    0.99
   5  -5  -1   -0.21    0.64
   5  -5  -1    0.00    0.03
  -5   5  -1    0.70    0.59
   5   5   1   -0.36    0.57
   6   5  -1    1.18    1.14
  -6  -5  -1    0.56    0.10
  -6   5   1    0.63    0.11
  -6   5   1    1.01    1.06
   6  -5   1    2.62    1.38
  -6  -5  -1    0.63    0.11
   6  -5   1    0.71    0.09
  -6   5  -1   -0.09    1.06
  -6   5  -1    0.76    0.11
  -6  -5   1    0.50    0.14
  -6  -5   1    0.95    1.32
   6   5   1    0.57    0.84
   6  -5  -1    0.48    1.17
   6  -5  -1    0.50    0.08
   7   5  -1    2.09    1.34
  -7   5   1    0.93    1.27
   7  -5   1    0.43    0.08
   7  -5   1   -0.94    1.42
  -7  -5  -1    0.37    0.11
  -7  -5  -1    0.90    1.67
  -7   5   1    0.40    0.10
  -7  -5   1    0.33    0.11
   7  -5  -1    0.55    0.10
  -7  -5   1    0.77    1.38
  -7   5  -1    1.75    1.32
   7   5   1    0.47    1.37
  -7   5  -1    0.50    0.12
   7  -5  -1    0.41    1.51
   8  -5   1    2.20    0.17
   8  -5   1    1.68    3.11
  -8  -5  -1    2.07    0.23
  -8   5   1    4.12    1.75
  -8  -5  -1    0.26    1.91
   8   5  -1    0.88    1.51
   8  -5  -1    2.70    1.70
  -8   5  -1    2.13    0.22
   8  -5  -1    2.23    0.19
  -8  -5   1    2.26    0.23
   8   5   1    3.64    1.79
  -8   5  -1   -2.26    1.59
  -8  -5   1    2.14    1.68
   9   5  -1    0.15    0.11
  -9   5   1    0.14    0.11
  -9  -5  -1    0.16    0.11
  -9  -5   1    0.07    0.11
   9  -5  -1    0.29    0.09
  -9   5  -1    0.14    0.10
 -10   5   1    0.23    0.12
  10   5  -1    0.11    0.12
  10  -5   1    0.26    0.09
 -10  -5  -1    0.08    0.11
  10   5   1    0.22    0.10
  10  -5  -1    0.17    0.09
 -10   5  -1    0.17    0.10
  11   5  -1    0.03    0.11
 -11  -5  -1    0.04    0.11
  11  -5   1    0.00    0.04
  11   5   1    0.35    0.12
 -11   5  -1    0.09    0.10
  11  -5  -1    0.16    0.10
 -12   5   1    0.11    0.10
  12  -5   1    0.08    0.06
  12  -5  -1    0.02    0.07
 -12   5  -1   -0.11    0.08
  13   5  -1    0.14    0.14
 -13   5  -1    0.16    0.14
  13  -5  -1    0.03    0.09
   0  -6   1    0.86    0.50
   0  -6  -1    0.82    0.57
   0   6  -1    1.45    0.09
   0  -6   1    1.33    0.10
   0   6   1    1.35    0.10
   0  -6  -1    1.27    0.10
   0   6   1    1.34    0.55
   0   6  -1    0.74    0.45
  -1  -6  -1    5.49    0.25
  -1  -6  -1    5.92    1.03
   1   6  -1    4.99    0.93
  -1   6   1    6.67    0.98
  -1   6   1    5.38    0.24
   1  -6   1    5.73    0.25
  -1  -6   1    5.59    1.13
   1   6   1    3.26    0.91
  -1   6  -1    5.51    0.24
  -1  -6   1    4.63    0.25
   1  -6  -1    5.55    0.26
   1  -6  -1    5.80    1.01
  -1   6  -1    6.16    0.90
   1  -6  -1    5.63    0.22
  -1   6  -1    5.60    0.20
  -2   6   1    0.57    0.05
  -2   6   1    0.52    0.07
   2   6  -1    2.43    0.71
  -2  -6  -1    1.27    0.62
   2  -6   1    0.56    0.07
  -2  -6  -1    0.59    0.08
  -2   6   1    0.33    0.58
  -2  -6   1    0.60    0.56
  -2  -6   1    0.61    0.08
   2  -6  -1    0.65    0.05
  -2   6  -1    0.59    0.07
   2   6   1    0.85    0.56
   2  -6  -1    0.69    0.08
   2  -6  -1    0.72    0.50
   3  -6   1   16.86    0.55
  -3  -6  -1   16.15    0.63
  -3   6   1   14.07    0.61
   3  -6   1   17.59    1.72
   3  -6   1   16.95    0.62
   3  -6   1   11.91    2.62
   3   6  -1   17.13    1.71
  -3  -6   1   15.85    0.65
   3  -6  -1   16.87    1.70
  -3  -6   1   15.95    1.86
   3   6   1   15.51    1.82
   3  -6  -1   16.02    1.88
   3  -6  -1   14.11    0.57
  -3   6  -1   16.16    0.62
   3  -6  -1   16.88    0.64
  -4  -6  -1    3.58    1.15
  -4  -6  -1    3.37    0.24
   4  -6   1    2.53    0.90
  -4  -6  -1    3.52    0.22
  -4   6   1    3.81    0.21
   4   6  -1    2.67    0.97
   4  -6   1    3.63    0.15
   4  -6   1    3.19    0.18
   4  -6   1    4.29    1.34
   4  -6  -1    4.07    0.99
   4   6   1    1.74    0.93
  -4  -6   1    3.36    0.22
   4  -6  -1    2.94    0.16
  -4   6  -1    3.59    0.21
   4  -6  -1    3.39    0.20
  -4  -6   1    3.32    1.11
  -4  -6   1    3.42    0.22
   4  -6  -1    1.62    1.01
   5  -6   1    3.98    0.21
   5   6  -1    5.28    1.51
  -5  -6  -1    2.66    1.25
   5  -6   1    2.65    1.34
  -5  -6  -1    4.19    0.25
  -5  -6  -1    4.35    0.27
  -5   6   1    3.54    0.23
   5  -6  -1    4.02    0.28
  -5  -6   1    1.83    1.17
   5   6   1    3.27    1.22
  -5  -6   1    4.11    0.26
   5  -6  -1    2.72    1.18
  -5   6  -1    3.87    0.24
   5  -6  -1    3.84    1.43
  -6  -6  -1    6.78    0.40
   6   6  -1    7.03    1.78
   6  -6   1    7.38    0.34
  -6  -6  -1    6.51    1.85
  -6  -6  -1    7.26    0.38
  -6   6   1    7.22    0.38
   6  -6   1    6.89    1.98
  -6   6  -1    9.14    1.87
   6   6   1    6.94    1.91
  -6  -6   1    7.00    0.40
   6  -6  -1    6.92    0.36
  -6   6  -1    6.70    0.37
   6  -6  -1    7.43    2.27
  -7  -6  -1    2.50    0.21
   7   6  -1    1.15    1.31
  -7   6   1    0.99    1.33
  -7  -6  -1    0.28    1.55
  -7  -6  -1    1.93    0.20
   7  -6   1    2.10    0.17
   7  -6   1    1.36    1.79
  -7   6   1    2.17    0.19
  -7  -6   1    0.11    1.60
  -7   6  -1    2.15    0.23
  -7   6  -1    2.66    1.47
   7   6   1    2.06    1.47
   7  -6  -1    2.61    1.75
  -7  -6   1    2.12    0.21
   7  -6  -1    2.19    0.18
  -8  -6  -1    0.12    2.08
  -8   6   1    2.75    0.23
   8  -6   1    2.95    0.20
  -8   6   1    0.31    1.60
  -8  -6  -1    2.72    0.26
   8  -6  -1    2.81    0.22
  -8  -6   1    2.77    2.22
   8   6   1    5.38    2.05
   8  -6  -1    2.09    1.85
  -8   6  -1    3.22    0.26
  -8   6  -1    1.79    1.69
  -8  -6   1    2.96    0.27
   9  -6   1    4.58    0.28
  -9  -6  -1    4.80    0.38
  -9   6   1    4.39    0.34
   9  -6  -1    4.73    0.31
  -9  -6   1    4.70    0.37
  -9   6  -1    5.10    0.35
 -10   6   1   -0.08    0.09
 -10  -6  -1   -0.08    0.10
  10   6  -1    0.10    0.10
  10  -6   1    0.06    0.07
 -10  -6   1    0.23    0.11
 -10   6  -1    0.05    0.08
  10  -6  -1    0.10    0.07
  11   6  -1    0.06    0.11
  11  -6   1    0.01    0.05
 -11  -6  -1   -0.04    0.11
 -11   6   1    0.05    0.07
  11  -6  -1    0.19    0.09
  11   6   1    0.28    0.12
  12  -6   1    0.06    0.07
 -12   6   1   -0.09    0.09
  12   6  -1    0.15    0.12
  12  -6  -1    0.00    0.06
  12   6   1    0.31    0.13
  13   6  -1   -0.14    0.09
 -13   6  -1    0.04    0.11
  13   6   1   -0.07    0.09
  13  -6  -1    0.03    0.09
   0   7  -1   -0.01    0.03
   0  -7   1   -0.22    0.45
   0  -7  -1    0.04    0.04
   0  -7  -1   -0.01    0.40
   0   7   1    0.05    0.03
   0   7  -1    0.69    0.47
   0   7   1    0.43    0.43
   0  -7   1    0.00    0.03
  -1  -7  -1   11.89    1.48
   1  -7   1    9.29    1.26
  -1   7   1    9.48    0.40
   1  -7   1    9.85    0.41
  -1   7   1    8.06    1.24
  -1  -7  -1    9.36    0.41
   1   7  -1   10.56    1.38
  -1   7  -1    9.83    0.35
   1   7   1    9.29    1.25
  -1  -7   1    9.47    0.41
  -1   7  -1   10.85    1.31
   1  -7  -1    9.43    0.41
  -1   7  -1    9.76    0.39
   1  -7  -1    8.24    1.27
  -1  -7   1   11.96    1.39
  -2  -7  -1   21.15    0.89
   2  -7   1   21.04    0.83
   2  -7   1   19.63    1.90
   2   7  -1   21.39    2.01
  -2   7   1   23.09    0.84
  -2   7   1   20.91    2.04
  -2  -7  -1   24.44    2.23
  -2   7  -1   22.29    0.83
   2  -7  -1   23.71    2.05
   2   7   1   25.74    2.21
  -2  -7   1   21.34    2.00
   2  -7  -1   23.97    0.86
   2  -7  -1   22.63    0.78
  -2  -7   1   22.23    0.91
  -2   7  -1   23.22    0.78
  -2   7  -1   22.37    2.09
   3   7  -1    7.08    1.33
  -3   7   1    9.53    0.41
   3  -7   1   10.54    0.34
  -3  -7  -1    9.33    0.43
   3  -7   1    9.99    0.41
  -3  -7  -1    6.07    1.42
   3  -7   1    9.09    1.31
   3  -7   1    7.94    1.46
   3  -7  -1    9.83    1.63
  -3  -7   1    9.39    0.44
  -3  -7   1   10.26    1.63
   3  -7  -1   10.25    0.43
   3  -7  -1   10.14    0.36
  -3   7  -1    9.62    0.41
   3   7   1    8.34    1.34
   4  -7   1    1.39    0.11
   4  -7   1    0.58    0.77
   4  -7   1    1.51    0.08
  -4  -7  -1    1.42    0.14
   4  -7   1    1.11    0.95
  -4  -7  -1    2.00    1.10
   4   7  -1    1.94    0.84
  -4   7   1    1.36    0.12
   4  -7  -1   -0.58    0.93
  -4  -7   1    2.04    0.92
   4   7   1    0.76    1.32
  -4   7  -1    1.44    0.13
   4  -7  -1    1.67    0.78
  -4  -7   1    1.57    0.14
   4  -7  -1    1.49    0.09
   4  -7  -1    1.39    0.13
   5  -7   1    3.56    1.47
  -5   7   1    4.71    0.27
  -5  -7  -1    3.78    1.43
   5   7  -1    5.24    1.50
  -5  -7  -1    4.51    0.28
   5  -7   1    4.87    0.20
   5  -7   1    3.16    1.20
  -5  -7  -1    4.69    0.29
   5  -7  -1    2.27    0.93
  -5  -7   1    4.56    0.29
  -5  -7   1    3.93    1.37
   5  -7  -1    2.58    1.46
  -5   7  -1    4.60    0.27
   5  -7  -1    4.72    0.27
   5  -7  -1    4.85    0.22
  -5  -7   1    4.77    0.29
   5   7   1    5.71    1.70
   6  -7   1    0.55    0.09
   6   7  -1   -1.33    1.03
  -6   7   1    0.51    0.10
  -6  -7  -1    0.66    0.11
  -6  -7  -1    1.91    1.44
   6  -7   1    1.43    1.35
  -6  -7  -1    0.43    0.11
   6  -7  -1   -2.06    1.22
   6   7   1    0.81    1.03
   6  -7  -1    0.36    0.09
   6  -7  -1    1.43    1.18
  -6  -7   1    0.63    1.20
   6  -7  -1    0.54    0.07
  -6  -7   1    0.49    0.11
  -6   7  -1    0.45    0.09
   7   7  -1   -0.59    1.29
   7  -7   1    0.75    0.10
  -7  -7  -1    0.79    0.13
  -7  -7  -1    0.56    0.14
  -7  -7  -1    1.52    1.75
   7  -7   1    0.35    1.70
  -7   7   1    1.08    0.14
   7  -7  -1    0.83    0.13
  -7  -7   1    0.71    0.12
   7   7   1   -1.64    1.41
   7  -7  -1   -0.32    1.14
  -7  -7   1    0.04    1.61
  -7   7  -1    0.70    0.11
  -7  -7   1    0.49    0.12
   7  -7  -1    1.51    1.80
  -8  -7  -1    1.23    0.17
   8  -7   1   -1.75    3.41
  -8  -7  -1    0.86    0.18
   8   7  -1    1.18    1.65
   8  -7   1    1.11    0.13
  -8  -7  -1    2.05    2.29
  -8   7  -1    1.60    1.62
   8   7   1    0.24    1.65
  -8   7  -1    1.13    0.16
   8  -7  -1   -0.36    2.21
  -8  -7   1    2.97    2.11
   8  -7  -1    0.92    0.14
  -8  -7   1    1.15    0.18
  -9   7   1   -0.08    0.07
   9  -7   1   -0.03    0.05
  -9  -7  -1    0.02    0.10
  -9   7  -1    0.14    0.09
   9  -7  -1   -0.01    0.07
  10  -7   1   -0.04    0.05
 -10   7   1    0.03    0.07
 -10  -7   1    0.04    0.10
 -10   7  -1    0.05    0.06
  10  -7  -1   -0.02    0.07
  11  -7  -1    2.66    0.24
 -11   7  -1    2.81    0.27
  11   7   1    2.44    0.28
  12   7  -1   -0.09    0.12
 -12   7   1   -0.03    0.09
  12  -7  -1    0.04    0.07
 -12   7  -1    0.15    0.10
  12   7   1    0.18    0.12
   0  -8   1    2.77    0.17
   0  -8  -1    3.14    0.91
   0  -8   1    0.82    0.68
   0   8  -1    1.81    0.65
   0   8   1    1.57    0.75
   0   8   1    2.59    0.16
   0   8  -1    2.49    0.16
   0  -8  -1    2.57    0.17
  -1   8   1    2.87    0.17
   1   8  -1    0.87    0.83
  -1   8   1    3.66    0.98
  -1  -8  -1    2.78    0.18
   1  -8   1    1.66    0.76
  -1  -8  -1    4.45    1.16
  -1   8  -1    3.28    0.95
  -1   8  -1    2.77    0.12
   1  -8  -1    2.81    0.18
  -1   8  -1    3.02    0.17
   1  -8  -1    2.27    0.85
   1   8   1    3.96    1.02
  -1  -8   1    3.56    1.05
  -1  -8   1    2.62    0.18
  -2  -8  -1   -0.55    0.80
  -2   8   1    0.84    0.09
  -2  -8  -1    0.91    0.11
   2  -8   1    0.92    0.11
   2  -8   1   -0.22    0.62
  -2   8   1    0.59    0.69
   2   8  -1    0.94    0.68
  -2   8  -1    0.79    0.09
  -2   8  -1   -0.53    0.67
  -2  -8   1    0.18    0.69
   2   8   1    0.81    0.58
   2  -8  -1    0.99    0.06
  -2  -8   1    0.89    0.11
  -2   8  -1    0.95    0.06
   2  -8  -1    0.98    0.10
   2  -8  -1    1.22    0.70
   3  -8   1   22.26    2.22
   3   8  -1   21.07    2.14
  -3   8   1   18.16    0.78
   3  -8   1   21.38    2.37
  -3  -8  -1   21.48    2.43
   3  -8  -1   22.92    0.82
   3  -8  -1   21.99    0.73
  -3  -8   1   21.03    0.84
  -3  -8   1   18.74    2.18
   3  -8  -1   20.52    2.17
   3   8   1   17.66    3.30
  -3   8  -1   19.39    0.83
   4  -8   1    0.02    0.88
   4  -8   1    1.43    0.81
   4   8  -1   -0.52    0.73
  -4   8   1    0.36    0.06
  -4  -8  -1    0.58    0.09
   4  -8   1    0.48    0.07
  -4  -8  -1    0.52    0.93
   4   8   1    0.60    0.84
  -4  -8   1    1.41    0.93
   4  -8  -1    0.52    0.09
  -4  -8   1    0.49    0.10
   4  -8  -1    0.99    0.94
   4  -8  -1    0.47    0.05
  -4   8  -1    0.51    0.08
   4  -8  -1    0.87    0.90
  -5  -8  -1    1.49    0.16
  -5  -8  -1   -0.35    1.22
  -5   8   1    1.49    0.14
   5   8  -1    1.79    1.03
   5  -8   1    1.20    1.36
   5  -8   1    1.85    1.03
   5  -8   1    1.24    0.12
   5  -8   1    1.36    0.08
  -5  -8  -1    1.39    0.15
  -5  -8   1    2.29    1.25
   5  -8  -1    0.18    0.93
   5  -8  -1    1.28    0.13
  -5   8  -1    1.52    0.14
   5  -8  -1    1.48    0.10
  -5  -8   1    1.27    0.15
   5  -8  -1    0.83    1.13
  -5  -8   1    1.39    0.14
   5   8   1    2.88    1.19
  -6  -8  -1    3.08    1.46
  -6  -8  -1    3.21    0.26
   6  -8   1    3.31    0.16
   6   8  -1    2.57    1.33
   6  -8   1    3.37    0.21
   6  -8   1    2.55    1.60
   6  -8   1    1.89    1.15
  -6   8   1    3.10    0.22
  -6  -8  -1    3.41    0.25
   6  -8  -1    3.35    0.18
   6  -8  -1    2.49    1.32
   6  -8  -1    3.10    0.22
   6  -8  -1    2.64    1.47
   6   8   1    2.36    1.40
  -6  -8   1    3.36    0.26
  -6   8  -1    3.47    0.24
  -7  -8  -1    1.75    1.48
  -7  -8  -1    2.98    0.27
   7  -8   1    3.07    0.21
  -7  -8  -1    3.07    0.25
   7  -8   1    2.44    2.08
   7  -8   1    1.56    1.50
   7  -8   1    2.88    0.16
  -7   8   1    2.92    0.23
   7  -8  -1    3.06    0.22
  -7   8  -1    3.13    0.24
   7  -8  -1    3.44    1.61
  -7  -8   1    3.10    0.26
   7  -8  -1    2.12    2.00
  -7  -8   1    3.26    0.27
   7   8   1    1.16    1.41
   7  -8  -1    2.81    0.19
  -7  -8   1    2.42    1.86
  -8   8   1    4.46    0.32
   8  -8   1    4.67    0.28
  -8  -8  -1    4.72    0.37
  -8  -8  -1    4.78    0.35
   8  -8  -1    4.68    0.30
  -8   8  -1    5.01    0.33
   8  -8  -1    4.64    0.25
  -8  -8   1    4.69    0.35
  -9  -8  -1    0.25    0.13
   9  -8   1    0.01    0.06
  -9   8   1    0.19    0.10
   9  -8  -1   -0.05    0.06
  -9   8  -1    0.24    0.11
  -9  -8   1   -0.08    0.06
 -10   8   1    1.59    0.21
  10  -8   1    1.28    0.14
  12   8  -1   -0.23    0.11
 -12   8   1   -0.03    0.08
  12  -8  -1   -0.02    0.07
  12   8   1   -0.04    0.10
 -12   8  -1   -0.01    0.08
   0  -9  -1    0.61    0.75
   0   9   1    0.14    0.54
   0   9  -1    0.02    0.66
   0  -9   1    0.42    0.63
  -1   9   1    5.17    1.10
   1   9  -1    7.81    1.46
   1  -9   1    7.52    0.34
  -1   9   1    6.12    0.32
  -1  -9  -1    6.90    0.34
   1  -9   1    7.77    1.39
  -1  -9  -1    8.52    1.55
  -1  -9   1    6.48    1.33
  -1  -9   1    6.98    0.34
  -1   9  -1    6.57    1.30
   1   9   1    3.47    1.30
  -1   9  -1    7.06    0.32
   1  -9  -1    8.04    1.56
  -2   9   1   18.71    0.73
   2  -9   1   20.01    2.03
  -2  -9  -1   18.80    2.20
  -2  -9  -1   17.74    0.74
  -2   9   1   17.12    2.04
   2   9  -1   22.25    2.19
   2  -9   1   19.37    0.74
  -2   9  -1   18.50    0.72
   2  -9  -1   17.17    1.94
   2  -9  -1   19.26    0.67
  -2  -9   1   16.95    2.04
   2   9   1   18.94    2.15
  -2  -9   1   19.63    0.76
  -2   9  -1   18.21    0.65
  -2   9  -1   22.67    2.30
   2  -9  -1   16.32    0.78
   3  -9   1    0.65    0.79
  -3   9   1    0.34    0.07
  -3  -9  -1    0.75    0.97
   3  -9   1    0.39    0.68
   3  -9   1    0.43    0.08
  -3  -9  -1    0.43    0.09
   3   9   1    0.30    0.83
   3  -9  -1    0.49    0.08
  -3  -9   1    0.36    0.08
  -3  -9   1    1.06    0.93
   3  -9  -1    0.36    0.04
   3  -9  -1    0.21    0.88
  -3   9  -1    0.35    0.06
   4  -9   1    7.40    0.36
  -4  -9  -1    5.78    1.64
   4   9  -1    6.48    1.59
  -4  -9  -1    7.83    0.39
   4  -9   1   10.41    1.75
   4  -9   1    7.81    1.70
  -4   9   1    7.13    0.37
   4  -9  -1    7.52    1.84
  -4  -9   1    7.83    0.41
  -4  -9   1    6.48    1.73
   4  -9  -1    6.61    2.43
   4  -9  -1    7.30    0.37
   4   9   1    7.87    1.78
   4  -9  -1    8.14    0.30
   5  -9   1    0.74    0.98
  -5   9   1    0.16    0.07
   5  -9   1    0.18    0.03
  -5  -9  -1    0.19    0.08
   5  -9   1   -0.39    0.90
  -5  -9  -1   -0.35    1.18
   5   9  -1    1.18    1.04
   5  -9  -1    0.26    1.02
   5  -9  -1   -1.72    1.29
  -5  -9   1    0.11    0.06
  -5   9  -1    0.20    0.05
   5  -9  -1    0.28    0.07
  -5  -9   1   -0.71    1.20
   5  -9  -1    0.22    0.04
  -5  -9   1    0.22    0.09
   5   9   1    0.41    1.05
  -6  -9  -1    4.04    0.31
   6   9  -1    2.27    1.31
  -6   9   1    4.12    0.32
  -6  -9  -1    4.30    0.30
   6  -9   1    5.16    1.67
   6  -9   1    4.45    0.26
   6  -9   1    0.94    1.73
  -6  -9  -1    3.64    1.99
   6  -9   1    4.34    0.18
   6  -9  -1    4.37    0.21
   6  -9  -1    4.18    0.26
   6   9   1    5.41    1.90
  -6   9  -1    4.34    0.27
   6  -9  -1    4.20    1.95
  -6  -9   1    4.27    0.31
   6  -9  -1    2.63    1.43
  -6  -9   1    1.79    1.67
   7  -9   1    1.83    0.16
   7  -9   1    1.38    1.93
  -7  -9  -1    1.68    0.20
  -7  -9  -1    1.50    0.21
   7  -9   1    1.22    1.53
   7  -9   1    1.84    0.11
  -7   9   1    1.64    0.17
  -7  -9  -1   -1.99    1.97
   7   9  -1   -0.23    1.53
   7  -9  -1    1.79    0.18
   7  -9  -1    0.05    1.16
  -7  -9   1    2.30    1.89
  -7  -9   1    1.92    0.21
  -7   9  -1    1.88    0.19
   7  -9  -1    1.42    1.87
   7  -9  -1    1.74    0.13
  -7  -9   1    2.08    0.22
   7   9   1    2.92    1.74
  -8  -9  -1    0.02    0.08
   8  -9   1    0.11    0.06
   8  -9   1    0.08    0.04
  -8  -9  -1    0.04    0.11
  -8   9   1    0.08    0.09
  -8  -9   1    0.06    0.08
  -8  -9   1    0.10    0.07
   8  -9  -1    0.11    0.05
  -8   9  -1    0.08    0.08
   8  -9  -1   -0.03    0.06
   9  -9   1    0.16    0.07
  -9  -9  -1    0.05    0.09
  -9   9   1    0.15    0.09
   9  -9  -1    0.10    0.08
  -9   9  -1    0.09    0.10
   9  -9  -1    0.12    0.06
  -9  -9   1    0.09    0.07
  10  -9   1    0.02    0.04
  10  -9   1    0.06    0.07
 -10   9   1    0.28    0.11
  10  -9  -1    0.10    0.08
 -10   9  -1    0.22    0.11
  10  -9  -1    0.01    0.04
  11  -9   1   -0.01    0.05
 -11   9   1   -0.15    0.06
  11  -9  -1   -0.10    0.04
 -11   9  -1    0.10    0.11
  11  -9  -1   -0.08    0.07
  12   9  -1    0.03    0.11
 -12   9  -1    0.04    0.09
  12   9   1   -0.20    0.08
   0 -10  -1   48.96    1.76
   0 -10  -1   45.10    4.06
   0  10   1   49.90    3.63
   0 -10   1   50.03    1.76
   0  10  -1   48.12    3.40
   0 -10   1   51.74    3.69
   0  10   1   45.77    1.73
   1 -10   1    0.42    0.74
  -1  10   1    0.33    0.81
  -1 -10  -1    0.10    0.06
  -1 -10  -1    0.55    0.87
  -1  10   1    0.10    0.05
   1 -10   1    0.11    0.05
  -1  10  -1   -0.15    0.72
  -1 -10   1   -0.38    0.71
   1 -10  -1    0.07    0.05
  -1 -10   1    0.06    0.05
   1  10   1    1.38    0.89
   1 -10  -1   -1.76    1.19
  -2 -10  -1    5.98    0.32
   2 -10   1    5.48    0.29
   2 -10   1    7.06    1.49
   2  10  -1    5.11    1.42
  -2  10   1    5.27    0.28
  -2  10   1    6.31    1.58
   2  10   1    4.17    1.21
  -2 -10   1    5.33    0.31
  -2  10  -1    5.97    0.33
  -2  10  -1    4.08    1.22
  -2 -10   1    4.39    1.28
   2 -10  -1    6.21    0.32
   2 -10  -1    4.21    1.33
  -3 -10  -1    9.90    0.48
   3 -10   1   10.73    0.46
   3 -10   1    9.85    1.79
   3  10  -1    7.87    1.77
  -3  10   1    9.53    0.45
  -3  10   1   13.23    2.01
  -3 -10  -1    7.11    2.00
   3  10   1    9.33    1.89
   3 -10  -1   10.96    0.39
   3 -10  -1    9.92    0.47
  -3 -10   1   12.88    2.21
   3 -10  -1   10.47    1.87
  -3  10  -1   10.17    0.45
  -3 -10   1    9.82    0.49
   4 -10   1    3.61    0.23
   4 -10   1    2.97    1.36
  -4 -10  -1    0.33    1.29
   4 -10   1    2.96    1.29
  -4 -10  -1    4.03    0.26
  -4  10   1    4.31    0.25
   4  10  -1    1.01    1.15
  -4 -10   1    3.13    1.39
   4 -10  -1    3.66    0.24
   4 -10  -1    2.64    1.07
   4 -10  -1    3.90    0.17
   4 -10  -1    6.76    1.68
  -4 -10   1    3.56    0.26
  -4  10  -1    3.59    0.23
  -5  10   1    0.82    0.14
   5 -10   1    0.07    0.81
  -5 -10  -1    0.91    1.47
   5 -10   1    0.84    0.06
   5 -10   1    1.06    0.12
   5  10  -1   -1.34    1.10
  -5 -10  -1    0.81    0.13
   5 -10   1   -1.59    1.29
   5  10   1   -0.49    1.29
  -5 -10   1    1.00    0.14
  -5  10  -1    0.78    0.11
  -5 -10   1    0.98    0.14
   5 -10  -1    0.82    1.46
   5 -10  -1    0.82    0.07
   5 -10  -1    0.79    0.11
   5 -10  -1    2.14    1.16
  -5 -10   1    0.76    1.31
   6 -10   1    5.33    0.21
   6 -10   1    5.20    0.30
  -6 -10  -1    6.22    2.24
  -6 -10  -1    5.37    0.36
   6 -10   1    6.37    1.82
  -6 -10  -1    5.26    0.36
   6 -10   1    4.87    2.05
  -6  10   1    5.52    0.32
   6 -10  -1    5.50    0.32
   6 -10  -1    5.26    0.23
   6 -10  -1    4.17    1.65
   6 -10  -1    7.13    3.41
  -6 -10   1    2.56    2.27
  -6 -10   1    4.81    0.40
  -6 -10   1    5.34    0.36
   6  10   1    4.83    1.69
  -6  10  -1    5.06    0.31
  -7  10   1    0.01    0.05
   7 -10   1   -0.01    0.02
  -7 -10  -1    0.04    0.09
   7 -10   1   -0.02    0.06
  -7 -10  -1    0.00    0.06
  -7 -10   1    0.04    0.08
  -7 -10   1    0.12    0.08
   7 -10  -1    0.04    0.04
  -7  10  -1    0.05    0.05
   7 -10  -1    0.01    0.06
  -8 -10  -1    2.81    0.27
   8 -10   1    2.69    0.21
  -8  10   1    3.27    0.26
  -8  10  -1    2.64    0.24
   8 -10  -1    3.02    0.23
   8 -10  -1    2.81    0.17
  -8 -10   1    2.38    0.27
  -9  10   1    1.45    0.18
  -9 -10  -1    1.58    0.21
   9 -10   1    1.70    0.17
   9 -10  -1    1.70    0.18
  -9  10  -1    1.73    0.20
 -10  10   1    0.74    0.16
  10 -10  -1    0.53    0.11
 -10  10  -1    0.56    0.14
  11 -10  -1    0.09    0.07
   0 -11  -1   -0.99    0.89
   0 -11  -1    0.03    0.05
   0 -11   1   -0.30    0.94
   0  11   1   -0.03    0.86
   0  11  -1    1.34    0.84
   0  11   1   -0.01    0.04
   0  11  -1    0.01    0.04
   0 -11   1   -0.06    0.04
  -1  11   1    1.05    0.78
   1 -11   1    0.97    0.96
  -1 -11  -1    1.05    1.07
   1  11  -1    0.47    0.82
  -1  11   1    1.15    0.12
  -1 -11  -1    1.06    0.12
   1 -11   1    1.31    0.13
   1 -11  -1    1.05    0.13
   1  11   1    0.66    0.92
  -1 -11   1    0.09    0.90
  -1  11  -1    1.21    0.88
  -1  11  -1    1.11    0.11
   1 -11  -1    0.25    0.97
  -1 -11   1    1.10    0.13
  -2 -11  -1   21.19    0.89
  -2 -11  -1   22.04    2.63
  -2  11   1   25.40    2.66
   2  11  -1   22.12    2.50
   2 -11   1   22.12    0.87
   2 -11   1   20.81    2.43
   2  11   1   24.48    2.59
  -2 -11   1   18.40    2.38
  -2  11  -1   21.83    2.47
  -2  11  -1   21.74    0.86
   2 -11  -1   22.41    2.62
   2 -11  -1   23.36    0.89
  -2 -11   1   21.07    0.90
  -3  11   1    2.17    1.35
   3 -11   1    2.50    1.18
   3 -11   1    2.44    0.19
  -3 -11  -1    2.39    1.35
  -3 -11  -1    2.39    0.20
  -3  11   1    2.45    0.21
   3  11  -1    2.99    1.19
  -3  11  -1    2.50    0.18
  -3 -11   1    2.36    0.20
   3 -11  -1    2.34    0.19
   3 -11  -1    2.28    1.06
  -3 -11   1    1.75    1.32
   3  11   1    1.59    1.16
   4 -11   1    3.63    1.44
   4 -11   1    0.43    1.25
   4 -11   1    2.76    0.20
  -4  11   1    2.89    0.21
   4  11  -1    0.87    1.21
  -4 -11  -1    2.61    0.22
  -4 -11  -1    2.27    1.49
   4 -11  -1    1.34    1.35
   4 -11  -1    1.85    1.50
  -4 -11   1    1.55    1.59
  -4  11  -1    2.86    0.20
   4 -11  -1    2.68    0.13
   4 -11  -1    2.72    0.21
   4  11   1    1.22    1.37
  -4 -11   1    2.48    0.22
   5 -11   1    2.12    0.18
  -5 -11  -1    2.71    1.72
   5  11  -1    2.85    1.35
  -5 -11  -1    1.66    0.22
   5 -11   1    1.77    1.29
  -5  11   1    1.94    0.18
   5  11   1    2.17    1.17
  -5  11  -1    2.10    0.18
  -5 -11   1    2.00    0.21
   5 -11  -1    6.87    1.90
   5 -11  -1    2.09    0.18
   5 -11  -1    1.54    1.71
   5 -11  -1    2.20    0.11
  -6  11   1    0.23    0.09
  -6 -11  -1    0.11    0.09
  -6 -11  -1    0.02    0.08
   6 -11   1    0.07    0.07
   6 -11   1    0.14    0.03
   6 -11  -1    0.14    0.04
  -6 -11   1    0.09    0.08
  -6  11  -1    0.16    0.08
  -6 -11   1    0.13    0.08
   6 -11  -1    0.06    0.07
   7 -11   1    0.36    0.10
  -7  11   1    0.33    0.09
  -7 -11  -1    0.39    0.13
  -7 -11  -1    0.17    0.10
  -7 -11   1    0.41    0.13
  -7  11  -1    0.42    0.09
   7 -11  -1    0.33    0.06
   7 -11  -1    0.35    0.12
  -8  11   1    0.16    0.08
  -8 -11  -1    0.07    0.10
  -8 -11  -1   -0.09    0.07
   8 -11   1    0.02    0.02
  -8 -11   1   -0.06    0.08
   8 -11  -1    0.18    0.08
  -8  11  -1    0.17    0.09
  -9 -11  -1   -0.03    0.12
  -9 -11  -1    0.25    0.13
   9 -11   1    0.26    0.10
   9 -11  -1    0.45    0.13
  -9 -11   1    0.31    0.14
  -9  11  -1    0.38    0.10
 -10  11   1   -0.07    0.07
  10 -11   1    0.05    0.04
  10 -11  -1   -0.01    0.08
 -10  11  -1    0.05    0.07
   0  12  -1    2.29    1.16
   0 -12   1    5.94    1.66
   0  12   1    4.05    1.33
   0  12   1    4.33    0.26
   0  12  -1    4.77    0.27
   0 -12  -1    3.39    1.33
   0 -12   1    4.50    0.28
   0 -12  -1    4.01    0.26
   1  12  -1   15.39    2.26
  -1  12   1   12.10    2.13
   1 -12   1   12.54    2.22
  -1 -12  -1   10.76    2.14
   1 -12   1   14.38    0.61
  -1 -12  -1   14.02    0.62
  -1  12   1   13.05    0.58
   1 -12  -1   13.93    0.61
  -1 -12   1   12.08    0.60
  -1 -12   1   13.19    2.24
  -1  12  -1   14.41    0.60
   1  12   1   12.75    2.08
   1 -12  -1   10.92    2.31
  -1  12  -1   15.67    2.23
  -2 -12  -1    7.29    1.98
  -2  12   1    9.58    2.02
   2  12  -1    9.14    1.88
   2 -12   1    6.96    1.90
  -2 -12  -1    9.99    0.50
  -2  12   1   10.41    0.48
   2 -12   1    9.89    0.48
   2 -12  -1    8.53    1.84
   2  12   1    9.23    2.10
  -2 -12   1    9.83    0.50
  -2 -12   1    9.81    2.06
  -2  12  -1   10.29    0.47
  -2  12  -1   14.12    2.06
   2 -12  -1   11.11    0.50
   3  12  -1    2.34    1.85
  -3  12   1    0.45    1.31
  -3  12   1    1.65    0.15
   3 -12   1    1.81    0.16
  -3 -12  -1    2.85    1.46
   3 -12   1   -0.61    1.18
   3 -12  -1    1.48    0.16
   3  12   1    0.89    1.37
  -3  12  -1    1.59    0.15
  -3 -12   1    1.42    0.19
   3 -12  -1    0.30    1.32
  -3 -12   1    0.47    1.36
   4 -12   1    8.61    2.28
   4  12  -1    8.44    2.05
  -4 -12  -1   12.00    2.69
  -4  12   1   13.00    0.56
   4 -12   1   10.42    2.63
  -4 -12  -1   12.02    0.59
   4 -12   1   12.04    0.55
   4 -12  -1    8.57    2.40
  -4 -12   1   15.23    3.01
   4 -12  -1    9.16    2.69
  -4  12  -1   11.39    0.54
   4  12   1   17.60    2.77
   4 -12  -1   12.22    0.56
  -4 -12   1   12.41    0.61
   5 -12   1    0.20    0.08
  -5  12   1    0.16    0.07
  -5 -12  -1    0.25    0.09
  -5  12  -1    0.15    0.08
   5 -12  -1    0.19    0.05
  -5 -12   1    0.16    0.09
   6 -12   1    0.75    0.12
  -6  12   1    1.03    0.13
  -6 -12  -1    0.77    0.15
  -6 -12  -1    0.92    0.17
  -6 -12   1    0.77    0.13
  -6 -12   1    0.87    0.16
   6 -12  -1    0.84    0.13
   6 -12  -1    0.89    0.07
  -6  12  -1    0.91    0.14
  -7 -12  -1    0.06    0.07
   7 -12   1   -0.05    0.05
  -7  12   1   -0.07    0.06
  -7 -12  -1    0.24    0.11
   7 -12  -1   -0.08    0.06
  -7  12  -1    0.09    0.06
  -7 -12   1    0.14    0.09
  -8 -12  -1    0.00    0.09
   8 -12   1    0.23    0.08
  -8  12   1    0.22    0.11
  -8 -12  -1    0.23    0.11
  -8 -12   1    0.55    0.14
   8 -12  -1    0.38    0.11
  -8  12  -1    0.26    0.09
  -9 -12  -1    0.40    0.14
  -9  12   1    0.34    0.12
   9 -12   1    0.53    0.11
  -9  12  -1    0.25    0.11
  -9 -12   1    0.37    0.15
   9 -12  -1    0.30    0.10
 -10 -12  -1    0.41    0.19
  11 -12   1    0.04    0.09
  11 -12  -1   -0.09    0.07
 -11  12  -1    0.00    0.08
   0 -13   1    0.09    1.10
   0  13   1   -0.64    1.14
   0 -13  -1   -0.07    0.05
   0  13   1   -0.03    0.04
   0  13  -1   -0.04    0.04
   0 -13  -1    0.47    1.29
  -1 -13  -1    3.20    1.47
   1 -13   1    2.76    0.22
  -1  13   1    2.94    0.22
   1  13  -1    0.98    1.23
   1 -13   1    1.48    1.25
  -1  13   1    3.88    1.47
  -1 -13  -1    2.40    0.20
   1 -13  -1    0.65    1.43
  -1  13  -1    2.21    2.25
  -1 -13   1    2.37    1.28
   1  13   1    0.90    1.25
  -1  13  -1    2.74    0.20
  -1 -13   1    2.54    0.22
   2 -13   1    3.57    0.25
  -2 -13  -1    3.54    1.67
   2  13  -1    2.55    1.44
   2 -13   1    6.73    2.03
  -2  13   1    4.10    1.61
  -2  13   1    3.51    0.24
  -2 -13  -1    3.62    0.26
   2 -13  -1    3.27    1.47
   2  13   1    4.80    1.69
   2 -13  -1    3.13    0.29
  -2 -13   1    2.97    1.74
  -2 -13   1    3.35    0.27
  -2  13  -1    3.66    1.61
  -2  13  -1    3.41    0.23
  -3 -13  -1    3.03    0.25
   3  13  -1    4.61    1.43
  -3 -13  -1    4.61    1.72
  -3  13   1    3.27    0.24
   3 -13   1    3.53    0.25
  -3  13   1    3.17    1.53
  -3 -13   1    3.17    0.26
   3  13   1    1.57    2.60
  -3 -13   1    2.78    1.63
   3 -13  -1    3.26    0.24
   3 -13  -1   -0.11    1.48
  -3  13  -1    3.33    0.23
  -4  13   1    4.26    0.28
   4 -13   1    3.72    0.27
  -4 -13  -1    4.00    0.30
  -4  13  -1    4.64    0.28
   4 -13  -1    3.95    0.28
  -4 -13   1    3.86    0.31
  -5 -13  -1    1.14    0.17
  -5  13   1    1.15    0.15
   5 -13  -1    0.95    0.13
  -5 -13   1    0.85    0.16
   6 -13   1    0.08    0.07
  -6  13   1    0.12    0.07
  -6 -13  -1    0.20    0.10
  -6 -13  -1   -0.05    0.06
  -6 -13   1    0.07    0.06
  -6 -13   1    0.11    0.11
  -6  13  -1    0.02    0.05
   6 -13  -1    0.03    0.07
  -7 -13  -1    0.09    0.07
  -7 -13  -1    0.20    0.09
   7 -13   1    0.01    0.05
  -7 -13   1    0.02    0.07
   7 -13  -1    0.00    0.06
   7 -13  -1    0.00    0.02
   8 -13   1    2.26    0.20
  -8  13   1    2.16    0.22
  -8 -13  -1    2.07    0.25
  -8  13  -1    2.80    0.25
  -8 -13   1    2.10    0.27
   8 -13  -1    2.27    0.22
 -10  13   1    0.12    0.09
 -10 -13  -1    0.00    0.09
  10 -13   1    0.01    0.05
 -10  13  -1    0.21    0.12
  10 -13  -1    0.16    0.09
   0 -14   1    0.05    1.35
   0 -14   1    0.92    0.15
   0 -14  -1    1.19    0.15
   0  14  -1    1.17    0.14
   0  14  -1   -0.59    1.16
   0 -14  -1    1.13    1.56
   0  14   1    1.33    0.16
   1 -14   1    3.22    1.64
  -1  14   1    5.07    0.31
  -1 -14  -1    4.35    0.30
   1  14  -1    3.91    1.68
   1 -14   1    4.55    0.31
  -1 -14  -1    5.69    1.91
  -1  14  -1    1.47    1.37
  -1 -14   1    4.30    0.31
  -1 -14   1    3.67    1.68
  -1  14  -1    4.42    0.28
   1 -14  -1    4.78    0.31
   1  14   1    4.18    1.73
   1 -14  -1    5.23    1.76
  -2 -14  -1    0.77    0.14
  -2  14   1    0.84    0.12
   2 -14   1    0.68    0.13
   2 -14  -1    0.85    0.14
  -2  14  -1    0.75    0.11
  -2 -14   1    0.78    0.14
   3 -14   1    1.68    0.17
  -3 -14  -1    1.68    0.20
  -3  14   1    1.72    0.18
  -3 -14   1    1.63    0.19
   3 -14  -1    1.60    0.18
  -4 -14  -1    1.02    0.16
  -4  14   1    1.05    0.15
   4 -14   1    0.76    0.13
  -4  14  -1    0.93    0.14
  -4 -14   1    1.00    0.17
   4 -14  -1    0.80    0.14
  -5 -14  -1    0.12    0.08
   5 -14   1    0.02    0.06
  -5  14   1    0.29    0.09
  -5  14  -1    0.09    0.07
   5 -14  -1   -0.02    0.05
  -5 -14   1    0.00    0.07
   6 -14   1    3.32    0.25
  -6  14   1    3.26    0.26
  -6 -14  -1    3.19    0.30
  -6 -14   1    2.92    0.29
  -6  14  -1    3.43    0.27
   6 -14  -1    3.43    0.26
  -7  14   1    0.06    0.07
   7 -14   1    0.15    0.08
  -7 -14  -1   -0.01    0.08
  -7 -14   1   -0.09    0.09
  -7  14  -1    0.26    0.10
   7 -14  -1    0.18    0.09
  -8  14   1    0.78    0.16
   8 -14   1    0.91    0.14
  -8 -14  -1    0.43    0.16
   8 -14  -1    0.98    0.15
  -8 -14   1    0.43    0.16
  -9  14   1    0.04    0.08
   9 -14   1   -0.04    0.07
  -9 -14  -1    0.08    0.11
   9 -14  -1    0.12    0.08
  -9 -14   1    0.03    0.09
  -9  14  -1    0.04    0.09
 -10 -14  -1   -0.10    0.11
 -10  14   1   -0.06    0.07
  10 -14   1   -0.10    0.06
 -10  14  -1   -0.05    0.11
  10 -14  -1    0.01    0.08
   0 -15   1    0.04    0.07
   0 -15  -1    0.01    0.06
   0  15  -1    0.02    0.05
  -1 -15  -1    0.27    0.10
   1 -15   1    0.23    0.09
  -1  15   1    0.29    0.10
   1 -15  -1    0.27    0.10
  -1  15  -1    0.14    0.08
  -1 -15   1    0.32    0.11
   2 -15   1    0.59    0.13
  -2 -15  -1    0.73    0.14
  -2  15   1    0.67    0.13
   2 -15  -1    0.87    0.14
  -2 -15   1    0.67    0.13
  -2  15  -1    0.50    0.11
   3 -15   1    0.57    0.12
  -3 -15  -1    0.35    0.12
   3 -15  -1    0.45    0.12
  -3 -15   1    0.26    0.12
  -3  15  -1    0.45    0.11
  -4 -15  -1    0.59    0.14
   4 -15   1    0.86    0.14
  -4  15   1    0.60    0.13
  -4 -15   1    0.84    0.16
  -4  15  -1    0.72    0.13
   4 -15  -1    0.83    0.14
  -5 -15  -1    0.77    0.17
  -5  15   1    0.93    0.15
   5 -15   1    1.09    0.16
  -5 -15   1    1.21    0.19
   5 -15  -1    1.33    0.17
  -5  15  -1    1.08    0.15
  -6  15   1    1.53    0.19
  -6 -15  -1    1.46    0.20
   6 -15   1    1.72    0.19
  -6  15  -1    1.54    0.19
  -6 -15   1    1.19    0.25
   6 -15  -1    1.34    0.19
  -7 -15  -1    0.05    0.10
   7 -15   1   -0.03    0.07
  -7  15   1    0.09    0.09
  -7  15  -1   -0.04    0.07
  -7 -15   1   -0.04    0.09
   7 -15  -1    0.12    0.08
  -8 -15  -1    0.10    0.10
   8 -15   1    0.06    0.08
   8 -15  -1    0.00    0.08
  -8  15  -1    0.00    0.07
  -8 -15   1    0.03    0.09
  -9  15   1   -0.05    0.08
  -9 -15  -1    0.13    0.12
   9 -15   1   -0.03    0.06
  -9 -15   1   -0.09    0.09
  -9  15  -1   -0.13    0.07
   9 -15  -1    0.02    0.08
   0 -16   1    0.29    0.11
   0 -16  -1    0.23    0.11
  -1  16   1    0.01    0.07
  -1 -16  -1    0.03    0.08
   1 -16   1    0.00    0.08
   1 -16  -1    0.05    0.08
  -1 -16   1    0.10    0.09
  -1  16  -1    0.16    0.09
  -2 -16  -1    0.62    0.15
  -2  16   1    0.75    0.14
   2 -16  -1    0.75    0.14
  -2 -16   1    0.70    0.16
  -2  16  -1    0.92    0.14
  -3 -16  -1    0.83    0.16
  -3  16   1    0.95    0.15
  -3 -16   1    1.21    0.17
  -3  16  -1    0.92    0.15
   3 -16  -1    0.87    0.15
   4 -16   1    1.88    0.23
  -4 -16  -1    2.06    0.23
  -4  16   1    1.57    0.19
  -4 -16   1    1.76    0.22
  -4  16  -1    1.96    0.20
   4 -16  -1    2.04    0.21
   5 -16   1    0.79    0.14
  -5  16   1    1.11    0.17
   5 -16  -1    0.93    0.16
  -5 -16   1    0.65    0.18
  -6 -16  -1    1.01    0.18
  -6  16   1    1.13    0.17
   6 -16   1    0.95    0.14
  -6 -16   1    1.07    0.20
  -6  16  -1    0.99    0.15
   6 -16  -1    0.77    0.14
  -7 -16  -1    0.09    0.10
   7 -16   1    0.12    0.08
  -7  16   1   -0.11    0.08
  -7 -16   1    0.08    0.10
   7 -16  -1    0.17    0.10
  -7  16  -1   -0.08    0.08
  -8 -16  -1   -0.05    0.07
   8 -16   1    0.15    0.08
  -8 -16   1   -0.03    0.09
   8 -16  -1    0.16    0.10
   0 -17  -1   -0.02    0.07
   0 -17   1   -0.09    0.07
   1 -17   1    0.04    0.08
  -1 -17  -1    0.05    0.07
  -1  17   1    0.09    0.08
  -1  17  -1   -0.08    0.06
  -1 -17   1    0.09    0.08
   1 -17  -1   -0.12    0.07
  -2  17   1    0.04    0.07
  -2 -17  -1    0.27    0.11
   2 -17   1    0.19    0.09
  -2 -17   1    0.54    0.14
   2 -17  -1    0.10    0.08
  -3 -17  -1    0.06    0.08
   3 -17   1    0.03    0.07
  -3  17   1    0.00    0.08
  -3  17  -1    0.00    0.07
   3 -17  -1    0.03    0.08
   4 -17   1    0.45    0.14
  -4  17   1    0.71    0.14
  -4 -17  -1    0.57    0.15
  -4  17  -1    0.39    0.12
   4 -17  -1    0.48    0.13
  -4 -17   1    0.31    0.13
   5 -17   1    0.40    0.11
  -5 -17  -1    0.39    0.15
   5 -17  -1    0.50    0.13
  -5 -17   1    0.64    0.17
  -5  17  -1    0.35    0.11
  -6  17   1    0.38    0.12
  -6 -17  -1    0.33    0.15
   6 -17   1    0.32    0.12
  -6 -17   1    0.52    0.16
  -6  17  -1    0.20    0.09
   6 -17  -1    0.09    0.09
  -7 -17  -1    0.10    0.11
   7 -17   1   -0.05    0.10
  -7  17   1    0.21    0.11
  -7 -17   1    0.12    0.12
   7 -17  -1    0.10    0.09
   0 -18  -1    1.11    0.18
   0 -18   1    1.00    0.17
   1 -18   1    0.22    0.13
  -1 -18  -1    0.31    0.12
   1 -18  -1    0.17    0.10
  -1  18  -1    0.33    0.10
  -1 -18   1    0.22    0.10
  -2  18   1    0.13    0.10
  -2 -18  -1    0.09    0.09
   2 -18  -1    0.05    0.06
  -2  18  -1    0.04    0.07
  -2 -18   1   -0.06    0.05
  -3 -18  -1    0.01    0.07
  -3  18   1    0.04    0.08
  -3 -18   1    0.13    0.09
   3 -18  -1    0.06    0.08
  -3  18  -1    0.10    0.09
  -4  18   1    0.11    0.10
  -4 -18  -1    0.17    0.12
   4 -18   1    0.12    0.10
  -4  18  -1    0.37    0.11
  -4 -18   1    0.05    0.10
   4 -18  -1    0.24    0.10
  -5 -18  -1    0.05    0.08
   5 -18   1    0.02    0.08
  -5  18   1   -0.11    0.08
  -5 -18   1    0.33    0.16
  -5  18  -1   -0.01    0.09
   5 -18  -1    0.04    0.09
   6 -18   1    0.10    0.10
  -6  18   1   -0.04    0.09
   6 -18  -1    0.25    0.11
  -6 -18   1    0.00    0.10
  -6  18  -1    0.14    0.10
   0 -19  -1    0.04    0.07
  -1 -19  -1    0.06    0.11
   1 -19   1    0.09    0.11
   1 -19  -1   -0.05    0.09
  -1 -19   1    0.02    0.09
  -2 -19  -1    0.08    0.08
   2 -19   1    0.22    0.10
   2 -19  -1    0.04    0.09
  -2 -19   1   -0.03    0.10
  -3 -19  -1    0.00    0.09
   3 -19   1    0.05    0.09
  -3  19   1    0.06    0.08
  -3  19  -1    0.06    0.09
   3 -19  -1   -0.13    0.08
  -3 -19   1    0.05    0.09
   4 -19   1    0.20    0.10
  -4  19   1    0.16    0.11
  -4 -19  -1    0.15    0.11
  -4  19  -1    0.03    0.09
  -4 -19   1    0.09    0.11
   4 -19  -1    0.14    0.10
  -5 -19  -1    0.26    0.13
   5 -19   1    0.31    0.12
   5 -19  -1    0.17    0.11
  -5  19  -1    0.14    0.09
  -5 -19   1   -0.01    0.09
   0 -20  -1    0.71    0.17
   1 -20   1    0.27    0.14
  -1 -20  -1    0.24    0.12
  -1 -20   1    0.36    0.14
   1 -20  -1    0.17    0.09
   2 -20   1   -0.07    0.08
  -2 -20  -1    0.00    0.07
  -2  20   1   -0.08    0.08
  -2 -20   1    0.05    0.12
   2 -20  -1   -0.03    0.09
  -2  20  -1    0.09    0.09
  -3 -20  -1    0.08    0.11
  -3  20   1    0.17    0.11
   3 -20   1    0.09    0.10
   3 -20  -1    0.01    0.09
  -3 -20   1    0.09    0.09
  -3  20  -1    0.20    0.11
   4 -20   1    0.38    0.14
  -4 -20  -1    0.30    0.16
  -4 -20   1    0.75    0.19
   4 -20  -1    0.72    0.17
  -1   0   2    5.73    0.53
  -1   0  -2    6.85    0.66
   1   0   2    5.52    0.22
  -1   0   2    6.19    0.23
   1   0  -2    6.28    0.54
   1   0  -2    6.16    0.23
   1   0  -2    6.13    0.26
  -1   0   2    6.04    0.25
  -1   0  -2    6.09    0.24
   1   0   2    6.24    0.24
  -1   0  -2    6.28    0.22
  -1   0  -2    6.36    0.21
   2   0  -2   78.15    3.68
   2   0  -2   74.13    2.74
  -2   0  -2   80.14    3.90
  -2   0   2   83.20    2.74
   2   0   2   80.28    2.72
   2   0   2   81.46    3.85
  -2   0   2   81.88    3.72
   3   0  -2    3.18    0.80
   3   0   2    2.57    0.11
   3   0   2    2.86    0.84
   3   0  -2    2.31    0.15
  -3   0  -2    2.49    0.68
  -3   0   2    2.35    0.14
   3   0   2    2.43    0.12
   3   0  -2    2.24    0.14
  -3   0  -2    2.22    0.15
  -3   0   2    2.83    0.75
  -4   0  -2    1.79    0.82
   4   0   2    0.99    0.08
   4   0  -2    1.29    0.65
   4   0   2    1.24    0.08
  -4   0  -2    1.09    0.11
   4   0   2    1.00    0.72
   4   0  -2    1.03    0.10
   4   0  -2    0.89    0.10
  -4   0   2    1.13    0.11
  -4   0   2    1.50    0.69
   5   0   2   30.54    2.98
   5   0   2   31.97    1.14
   5   0  -2   29.95    1.20
  -5   0   2   33.45    1.21
  -5   0  -2   31.41    3.04
   5   0  -2   32.22    3.12
  -5   0   2   31.04    2.98
  -5   0  -2   32.69    1.21
   5   0  -2   30.86    1.19
  -6   0   2    2.20    1.07
   6   0   2    1.64    1.24
   6   0  -2    1.48    0.15
  -6   0  -2    1.37    1.14
  -6   0  -2    1.22    0.14
   6   0   2    1.33    0.12
  -6   0   2    1.36    0.15
   6   0  -2    1.27    1.14
  -7   0   2    0.70    1.25
   7   0   2    0.53    1.29
  -7   0  -2    1.03    1.35
   7   0   2    0.87    0.10
   7   0  -2    0.63    0.12
  -7   0  -2    0.75    0.14
  -7   0   2    0.56    0.11
   7   0  -2    0.94    1.33
  -8   0  -2   15.42    2.66
  -8   0  -2   16.57    0.78
   8   0  -2   14.61    3.17
   8   0   2   16.79    0.69
   8   0  -2   15.63    0.75
  -8   0   2   17.01    0.76
  -8   0   2   14.54    2.98
   8   0   2   18.59    3.13
   9   0   2   23.71    3.92
  -9   0   2   21.22    3.74
  -9   0  -2   23.06    1.03
   9   0  -2   19.99    3.82
  -9   0  -2   17.60    3.83
   9   0   2   22.09    0.91
   9   0  -2   22.01    0.97
  -9   0   2   22.64    0.99
 -10   0  -2    6.10    0.45
 -10   0   2    5.91    0.42
  10   0  -2    6.00    0.40
  11   0  -2    4.05    0.34
 -11   0  -2    4.49    0.37
  11   0   2    3.21    0.26
 -12   0  -2    0.02    0.08
 -13   0  -2   -0.04    0.10
  13   0  -2   -0.02    0.11
   0  -1  -2    0.00    0.01
   0   1  -2   -0.01    0.01
   0   1   2    0.00    0.01
   0  -1  -2    0.00    0.10
   0  -1  -2    0.00    0.01
   0  -1  -2    0.02    0.01
  -1   1   2    1.92    0.11
   1   1  -2    2.23    0.33
   1  -1   2    1.92    0.10
   1  -1   2    1.98    0.08
  -1  -1  -2    2.14    0.09
   1  -1   2    1.84    0.35
   1   1  -2    2.16    0.09
  -1  -1  -2    1.50    0.37
   1  -1   2    2.07    0.08
   1  -1  -2    1.90    0.33
  -1   1  -2    2.10    0.08
   1  -1  -2    2.18    0.10
   1   1   2    2.04    0.09
   1  -1  -2    2.00    0.13
  -1   1  -2    1.36    0.39
  -1   1  -2    2.18    0.08
  -1  -1   2    1.95    0.09
  -1  -1   2    1.89    0.34
   1   1   2    2.08    0.09
  -1   1  -2    1.75    0.11
  -2   1   2   14.18    1.22
  -2  -1  -2   14.98    0.50
   2   1  -2   14.93    0.53
  -2   1   2   14.13    0.52
   2   1  -2   13.64    1.21
   2  -1   2   10.57    1.22
  -2  -1  -2   14.68    1.36
  -2  -1  -2   14.15    0.53
  -2   1   2   13.20    0.54
   2  -1   2   13.73    0.53
   2  -1   2   14.81    0.48
   2   1   2   15.67    1.36
   2   1   2   14.05    0.49
   2  -1  -2   14.65    0.53
  -2   1  -2   14.45    0.48
  -2   1  -2   13.57    0.53
   2   1   2   14.24    0.53
  -2   1  -2   16.38    1.39
  -2  -1   2   12.27    1.13
   2  -1  -2   13.66    1.19
   2  -1  -2   12.81    0.54
   3   1  -2    5.11    0.24
  -3  -1  -2    5.32    1.11
  -3  -1  -2    5.06    0.25
  -3   1   2    5.23    0.24
  -3   1   2    4.82    0.92
   3   1  -2    5.32    0.26
   3   1  -2    4.23    0.97
   3  -1   2    5.24    0.20
  -3  -1  -2    5.14    0.21
   3  -1   2    4.87    0.94
   3  -1  -2    4.41    0.92
   3  -1  -2    4.85    0.24
  -3   1  -2    4.72    1.04
  -3   1  -2    5.03    0.25
   3   1   2    5.37    1.06
   3  -1  -2    4.95    0.25
   3   1   2    4.87    0.20
  -3  -1   2    3.37    0.81
   4   1  -2    0.16    0.06
  -4  -1  -2    0.22    0.06
  -4   1   2    0.28    0.06
   4   1  -2    1.01    0.66
  -4  -1  -2    0.69    0.73
   4  -1   2   -0.20    0.70
  -4   1   2    0.06    0.55
   4   1  -2    0.17    0.04
  -4  -1   2   -1.18    0.65
  -4  -1   2    0.23    0.06
   4  -1  -2    0.23    0.06
   4  -1  -2    0.19    0.06
  -4   1  -2   -0.75    0.60
  -4   1  -2    0.21    0.06
   4   1   2    0.37    0.44
   4  -1  -2   -0.23    0.58
   4   1   2    0.22    0.03
  -5   1   2    4.81    1.47
  -5  -1  -2    5.44    1.53
   5   1  -2    5.98    0.36
  -5  -1  -2    5.61    0.32
   5  -1   2    5.46    1.54
  -5   1   2    6.17    0.36
   5   1  -2    7.62    1.52
   5  -1   2    6.00    0.27
   5   1  -2    5.72    0.32
  -5  -1   2    6.13    0.32
  -5   1  -2    3.83    1.27
   5  -1  -2    6.44    0.33
  -5  -1   2    4.74    1.41
  -5   1  -2    5.23    0.32
   5   1   2    4.91    1.47
   5  -1  -2    5.29    1.46
   5  -1  -2    5.97    0.32
   6   1  -2   11.40    0.52
  -6   1   2   11.38    0.52
  -6  -1  -2   11.03    0.54
   6  -1   2   11.06    0.46
   6  -1   2    9.81    2.27
   6   1  -2   10.53    0.52
  -6   1   2    9.17    2.05
   6   1  -2   12.12    2.10
  -6  -1  -2    8.31    2.06
  -6  -1   2   11.78    0.59
  -6   1  -2   10.76    0.52
   6  -1  -2   11.64    0.53
   6   1   2   10.35    0.47
  -6   1  -2   10.43    1.95
  -6  -1   2   10.51    2.68
   6  -1  -2   12.70    2.26
   6   1   2    6.63    1.96
  -7  -1  -2    0.02    0.06
  -7   1   2   -0.01    0.05
  -7   1   2   -1.11    1.20
  -7  -1  -2    0.41    1.32
   7  -1   2   -0.80    1.28
   7   1  -2    0.15    1.22
   7  -1   2    0.00    0.03
   7   1  -2    0.05    0.05
   7   1   2    0.09    0.05
  -7  -1   2   -0.71    1.19
  -7   1  -2   -0.06    0.05
  -7   1  -2    0.86    1.30
  -7  -1   2    0.11    0.06
   7  -1  -2   -0.03    0.05
   7   1   2    1.35    1.29
   7  -1  -2   -0.37    1.07
   8   1  -2   -0.43    1.43
  -8   1   2    0.21    0.09
   8  -1   2    1.68    1.26
  -8   1   2   -0.15    1.59
  -8  -1  -2    0.88    1.94
   8   1   2   -1.50    1.55
  -8   1  -2   -0.97    1.54
   8  -1  -2   -0.18    1.10
  -8  -1   2   -1.80    1.61
  -8  -1   2    0.20    0.08
   8  -1  -2    0.29    0.11
   9   1  -2    3.68    1.96
  -9  -1  -2    4.61    2.33
  -9  -1  -2    2.52    0.26
  -9   1   2    2.71    0.25
   9  -1   2    2.49    1.70
   9   1  -2    2.52    0.25
  -9   1   2    0.33    1.93
   9   1   2    1.59    2.23
  -9  -1   2    2.33    0.24
   9   1   2    2.33    0.21
   9  -1  -2    3.25    2.28
  -9  -1   2    3.70    1.87
  -9   1  -2    2.77    2.10
   9  -1  -2    2.52    0.24
  -9   1  -2    2.34    0.26
 -10   1   2    3.26    0.30
 -10  -1  -2    3.30    0.31
  10   1  -2    2.75    0.28
  10  -1   2    3.06    0.24
  10   1   2    3.15    0.25
 -10   1  -2    3.36    0.31
 -10  -1   2    2.97    0.29
  10  -1  -2    3.47    0.29
 -11  -1  -2    0.41    0.14
  11   1  -2    0.34    0.12
  11  -1  -2    0.28    0.12
  11   1   2    0.14    0.09
 -11   1  -2    0.26    0.12
 -12  -1  -2   -0.08    0.08
  12  -1   2   -0.01    0.07
  12   1  -2    0.38    0.14
  12   1   2    0.01    0.07
 -12   1  -2    0.14    0.10
  12  -1  -2    0.50    0.15
 -13  -1  -2   -0.28    0.13
  13   1  -2    0.20    0.12
 -13   1  -2   -0.18    0.07
   0   2   2  133.94    5.26
   0  -2   2  139.93    4.91
   0   2  -2  137.04    4.88
   0  -2  -2  132.68    5.29
   1  -2   2   68.69    2.98
  -1   2   2   63.10    2.27
   1  -2   2   61.88    2.24
   1   2  -2   67.14    2.75
  -1   2   2   62.81    2.89
   1   2  -2   65.71    2.26
  -1  -2  -2   64.40    3.06
  -1   2  -2   68.89    2.89
   1  -2  -2   68.40    2.94
  -1  -2   2   68.88    2.82
   1   2   2   69.86    3.22
  -2  -2  -2   20.45    1.61
   2   2  -2   19.27    0.68
  -2  -2  -2   18.78    0.69
   2  -2   2   18.30    0.65
  -2  -2  -2   20.13    0.67
  -2   2   2   18.82    0.68
   2   2  -2   17.69    1.36
  -2  -2   2   17.05    1.38
   2   2   2   18.82    1.54
   2  -2  -2   20.36    1.52
  -2   2  -2   18.54    0.65
  -2   2  -2   18.85    1.48
   2   2   2   18.79    0.66
   2  -2  -2   18.21    0.71
  -2   2  -2   18.18    0.69
  -2  -2   2   18.05    0.68
   2  -2  -2   19.67    0.69
  -2  -2   2   19.00    0.71
  -3  -2  -2    0.78    0.51
  -3   2   2    1.51    0.53
  -3   2   2    0.46    0.06
   3  -2   2    0.44    0.04
  -3  -2  -2    0.42    0.06
   3   2  -2    0.39    0.06
   3  -2   2    1.13    0.57
   3   2  -2   -0.16    0.39
  -3  -2  -2    0.42    0.05
   3  -2  -2    0.40    0.06
  -3   2  -2    0.73    0.45
   3   2   2    0.36    0.50
   3  -2  -2    0.48    0.06
   3   2   2    0.48    0.04
   3  -2  -2   -0.03    0.42
  -3  -2   2    0.03    0.39
  -3   2  -2    0.39    0.06
   4  -2   2   15.35    2.02
  -4  -2  -2   18.07    2.04
   4   2  -2   16.48    0.65
   4   2  -2   16.63    1.87
   4  -2   2   14.85    0.59
  -4   2   2   14.33    0.63
  -4  -2  -2   16.20    0.66
  -4  -2  -2   16.84    0.61
  -4   2   2   15.20    1.78
   4  -2  -2   16.03    0.65
   4  -2  -2   15.25    1.89
  -4   2  -2   16.29    0.60
   4   2   2   18.07    1.98
  -4   2  -2   15.60    0.65
  -4   2  -2   16.56    1.90
  -4  -2   2   16.28    0.65
   4  -2  -2   17.06    0.66
  -4  -2   2   17.43    2.00
   5   2  -2    3.44    0.23
   5   2  -2    3.18    0.21
   5  -2   2    1.27    1.03
  -5  -2  -2    3.26    1.15
  -5  -2  -2    2.73    0.21
   5   2  -2    2.82    1.04
  -5   2   2    4.68    1.31
   5  -2   2    3.01    0.16
  -5   2   2    3.29    0.21
  -5  -2   2    1.60    1.01
  -5  -2   2    3.16    0.21
   5  -2  -2    3.25    0.21
   5   2   2    2.88    1.16
  -5   2  -2    5.85    1.49
  -5   2  -2    2.77    0.21
   5  -2  -2    3.08    0.21
   5  -2  -2    2.54    1.17
   6   2  -2   21.86    0.90
   6  -2   2   24.56    3.17
  -6   2   2   23.08    0.91
   6   2  -2   22.98    2.75
   6  -2   2   22.95    0.84
  -6   2   2   21.28    2.69
   6   2  -2   23.09    0.93
  -6  -2  -2   20.32    4.87
   6   2   2   16.46    2.60
  -6   2  -2   22.78    2.75
   6  -2  -2   21.99    3.31
  -6  -2   2   22.19    0.91
  -6   2  -2   21.73    0.91
  -6  -2   2   24.84    2.94
   7  -2   2    1.45    1.40
  -7  -2  -2    2.15    0.20
   7   2  -2    2.23    0.19
  -7   2   2    1.99    0.19
   7  -2   2    1.89    0.14
   7   2  -2    2.38    1.27
   7   2  -2    1.75    0.18
  -7  -2  -2    0.16    1.36
  -7   2   2    0.59    1.33
   7  -2  -2    1.75    0.17
   7   2   2    1.28    1.40
  -7  -2   2    1.35    0.17
   7   2   2    1.80    0.16
  -7  -2   2    0.62    1.45
   7  -2  -2   -0.14    1.39
  -7   2  -2    3.06    2.40
  -8   2   2    2.59    0.23
   8   2  -2    3.44    1.71
   8  -2   2   -2.07    1.66
   8   2  -2    1.80    0.20
   8  -2   2    1.98    0.16
  -8  -2  -2    2.59    1.70
  -8   2   2    2.75    1.71
  -8  -2  -2    2.57    0.24
  -8   2  -2    1.62    1.61
  -8   2  -2    2.39    0.23
   8   2   2    2.47    0.20
  -8  -2   2    2.56    0.23
   8  -2  -2    2.53    1.69
   8  -2  -2    2.40    0.21
  -8  -2   2    1.56    1.72
   8   2   2    1.06    1.48
  -9   2   2    3.31    0.29
   9   2  -2    2.90    0.27
  -9  -2  -2    0.54    2.17
   9  -2   2    0.61    2.23
  -9   2   2    3.91    2.05
  -9  -2  -2    2.75    0.29
   9  -2   2    2.80    0.31
   9   2  -2    5.75    2.41
  -9  -2   2    3.08    2.22
   9  -2  -2    3.14    0.26
  -9   2  -2    2.99    0.27
   9   2   2    3.12    0.25
   9   2   2   -0.50    2.04
   9  -2  -2    3.69    2.05
  -9  -2   2    3.28    0.28
  -9   2  -2   -0.74    1.90
 -10   2   2    1.67    0.21
  10  -2   2    1.48    0.16
  10   2  -2    1.75    0.21
 -10  -2  -2    1.23    0.22
  10  -2  -2    1.64    0.20
 -10   2  -2    1.53    0.21
  10   2   2    1.48    0.18
  11   2  -2    0.46    0.14
 -11  -2  -2    0.26    0.13
  11   2   2    0.61    0.13
 -11   2  -2    0.35    0.14
  12   2  -2    0.58    0.15
  13   2  -2    0.06    0.09
   0   3   2    0.03    0.02
   0  -3  -2   -0.01    0.01
   0  -3  -2   -0.22    0.24
   0   3  -2   -0.17    0.15
   0  -3   2    0.02    0.02
   0  -3   2    0.00    0.01
   0  -3   2    0.01    0.15
   0   3   2    0.01    0.02
   0   3  -2    0.00    0.01
   0   3   2    0.12    0.24
   0  -3  -2    0.01    0.02
   0   3  -2    0.00    0.01
   0  -3  -2    0.00    0.02
   0   3   2    0.02    0.02
  -1   3   2   17.72    0.62
   1  -3   2   16.74    1.24
  -1  -3  -2   18.18    1.37
   1   3  -2   15.04    1.06
   1  -3   2   19.72    1.23
  -1  -3  -2   17.41    0.63
  -1   3   2   17.82    1.30
  -1   3   2   16.82    0.62
   1  -3  -2   17.55    0.61
   1  -3  -2   17.72    0.62
   1   3   2   17.28    0.63
  -1  -3   2   16.91    0.64
   1  -3  -2   17.90    0.65
  -1   3  -2   16.61    0.62
  -1  -3   2   17.45    1.13
   1   3   2   17.98    1.37
   1  -3  -2   17.56    1.25
  -1   3  -2   17.85    0.61
   2  -3   2    4.54    0.20
  -2  -3  -2    5.09    0.21
  -2   3   2    5.07    0.22
  -2  -3  -2    4.39    0.87
   2   3  -2    4.96    0.75
  -2   3  -2    5.07    0.77
  -2  -3   2    5.24    0.24
  -2   3  -2    5.30    0.21
  -2   3  -2    5.29    0.23
  -2  -3   2    4.50    0.81
   2  -3  -2    4.75    0.80
   2  -3  -2    4.84    0.22
   2  -3  -2    4.75    0.78
   2   3   2    5.44    0.80
  -2  -3   2    4.81    0.22
   2  -3  -2    5.05    0.24
   2  -3  -2    5.08    0.21
   3  -3   2    0.94    0.56
  -3   3   2    0.13    0.45
  -3  -3  -2    0.27    0.06
  -3   3   2    0.35    0.05
  -3  -3  -2    0.14    0.42
  -3  -3  -2    0.36    0.05
   3   3  -2    0.16    0.42
   3  -3  -2    0.02    0.49
  -3   3  -2    0.34    0.04
   3  -3  -2    0.35    0.06
  -3   3  -2    1.01    0.53
  -3  -3   2    0.25    0.52
  -3  -3   2    0.36    0.07
  -3   3  -2    0.39    0.06
   3  -3  -2    0.41    0.06
   3   3   2    0.17    0.52
  -4   3   2    7.59    1.30
  -4   3   2    5.51    0.29
   4   3  -2    6.62    1.26
  -4  -3  -2    6.96    1.31
  -4  -3  -2    5.76    0.31
  -4  -3  -2    6.63    0.29
   4   3  -2    6.70    0.31
   4  -3   2    5.96    0.26
  -4  -3   2    5.71    1.37
  -4   3  -2    6.05    0.31
  -4   3  -2    7.58    1.43
   4  -3  -2    4.92    1.23
  -4  -3   2    6.33    0.31
   4  -3  -2    6.60    0.32
  -4   3  -2    6.50    0.27
   4   3   2    5.88    1.31
   4  -3  -2    6.49    0.32
   5   3  -2   10.85    0.46
   5  -3   2    9.43    0.39
  -5   3   2    9.79    1.49
  -5  -3  -2   12.02    2.01
  -5  -3  -2    8.83    0.45
  -5   3   2    8.28    0.43
   5  -3   2   11.02    1.85
   5   3  -2   12.86    2.05
  -5  -3  -2    9.43    0.41
  -5   3  -2   10.24    1.79
  -5  -3   2    9.99    0.46
   5   3   2    9.10    1.68
  -5  -3   2    9.99    1.86
  -5   3  -2   10.05    0.45
   5  -3  -2    9.65    0.45
   5  -3  -2    9.25    0.51
   5  -3  -2    7.01    1.69
   6  -3   2    5.03    1.61
  -6  -3  -2    4.14    0.29
  -6   3   2    3.68    1.34
   6   3  -2    6.38    1.73
  -6  -3  -2    5.41    1.67
  -6   3   2    4.93    0.29
   6  -3   2    4.76    0.24
   6   3  -2    4.93    0.29
  -6   3  -2    5.62    1.70
  -6  -3   2    3.58    1.55
  -6   3  -2    4.91    0.30
   6   3   2    1.93    1.17
   6  -3  -2    4.49    0.28
  -6  -3   2    4.83    0.29
   7   3  -2    0.44    1.24
  -7   3   2    2.27    0.20
   7   3  -2    2.02    0.20
   7  -3   2    2.39    0.16
  -7  -3  -2    2.46    0.22
  -7  -3  -2   -0.38    1.51
   7  -3   2    3.73    1.73
   7   3  -2    2.29    0.20
  -7   3   2   -0.40    1.21
   7  -3  -2    0.83    1.33
  -7   3  -2    1.58    1.39
   7   3   2    1.44    1.68
  -7  -3   2    1.93    1.05
  -7   3  -2    1.98    0.19
  -7  -3   2    2.02    0.20
   7  -3  -2    1.94    0.19
  -8   3   2    0.14    0.09
   8   3  -2   -1.06    1.31
  -8  -3  -2    0.51    1.68
   8  -3   2    0.13    0.06
   8  -3   2   -1.88    1.30
  -8   3   2   -0.74    1.41
  -8  -3  -2    0.21    0.10
   8   3  -2    0.17    0.10
  -8   3  -2    0.37    1.53
  -8  -3   2    0.23    0.10
   8   3   2    0.14    0.07
   8   3   2    2.22    1.58
  -8  -3   2    0.55    1.64
   8  -3  -2    0.13    0.08
   9   3  -2   -1.54    1.97
  -9  -3  -2    1.35    0.21
  -9   3   2    1.21    0.18
   9   3  -2    1.38    0.20
  -9   3  -2    1.26    0.19
  -9  -3   2    0.97    0.17
   9  -3  -2    1.43    0.17
   9   3   2    3.33    2.18
   9   3   2    1.06    0.16
 -10  -3  -2    0.07    0.12
  10   3  -2    0.14    0.10
  10   3   2    0.03    0.09
 -10   3  -2    0.07    0.07
  10  -3  -2   -0.03    0.08
 -10  -3   2    0.03    0.07
  11   3  -2    1.44    0.22
  11   3   2    1.29    0.18
  11  -3  -2    1.41    0.19
 -11   3  -2    1.12    0.21
 -12  -3  -2    0.26    0.11
 -12   3  -2    0.14    0.13
  13   3  -2    0.09    0.11
 -13   3  -2    0.23    0.12
   0   4  -2   42.97    2.27
   0   4   2   50.42    3.09
   0  -4   2   46.36    2.37
   0  -4  -2   49.96    2.72
   0  -4   2   51.50    1.65
   0  -4  -2   45.80    1.65
  -1   4   2   85.19    4.41
   1   4  -2   76.30    3.58
  -1  -4  -2   79.99    3.95
   1  -4   2   85.72    3.64
  -1   4  -2   77.59    3.66
  -1  -4   2   79.61    3.67
   1   4   2   86.26    3.97
   1  -4  -2   79.07    3.82
   2   4  -2    1.05    0.36
   2  -4   2    1.09    0.43
   2  -4   2    0.72    0.06
  -2   4   2    0.73    0.07
  -2  -4  -2    0.90    0.49
  -2  -4  -2    0.80    0.07
  -2   4   2    0.87    0.39
   2  -4  -2    0.82    0.07
   2  -4  -2    0.38    0.32
  -2   4  -2    0.71    0.06
  -2  -4   2    0.70    0.08
   2   4   2    0.91    0.45
   2  -4  -2    0.75    0.06
   2  -4  -2    0.78    0.08
  -2   4  -2    0.79    0.07
  -2  -4   2    0.80    0.44
   3  -4   2    5.75    0.24
   3   4  -2    6.07    1.00
  -3   4   2    5.78    0.27
  -3  -4  -2    6.73    1.21
   3  -4   2    6.20    1.15
  -3  -4  -2    6.44    0.27
   3  -4  -2    6.99    1.23
   3  -4  -2    5.86    0.28
  -3  -4   2    5.47    0.29
  -3   4  -2    5.78    0.28
  -3   4  -2    6.20    1.02
  -3  -4   2    4.66    1.05
   3   4   2    6.23    1.14
  -3   4  -2    5.99    0.26
   3  -4  -2    6.05    0.25
   3  -4  -2    5.92    0.29
   3  -4  -2    5.01    1.53
   4  -4   2   16.50    2.50
  -4  -4  -2   12.73    0.61
  -4  -4  -2   14.56    2.00
   4   4  -2   15.88    1.80
   4  -4   2   13.42    0.55
  -4   4   2   15.31    0.60
  -4  -4  -2   15.61    0.59
  -4  -4   2   15.79    0.62
  -4  -4   2   17.28    2.01
  -4  -4   2   15.14    0.63
  -4   4  -2   16.54    1.87
   4  -4  -2   14.90    0.63
   4  -4  -2   14.76    0.62
  -4   4  -2   15.72    0.61
   4   4   2   16.43    1.92
   4  -4  -2   16.14    1.96
  -5   4   2    5.21    1.18
  -5  -4  -2    3.81    1.47
   5   4  -2    3.30    1.09
  -5   4   2    4.02    0.23
   5  -4   2    3.25    0.18
  -5  -4  -2    3.74    0.21
  -5  -4  -2    3.51    0.24
   5  -4   2    2.97    1.30
  -5  -4   2    3.95    0.24
   5  -4  -2    3.93    0.24
  -5   4  -2    2.93    1.07
   5   4   2    3.61    1.20
  -5   4  -2    3.77    0.24
   5  -4  -2    3.30    1.24
  -5  -4   2    2.70    1.56
   6  -4   2    8.78    0.38
  -6  -4  -2    8.61    0.42
   6   4  -2    9.10    0.49
  -6   4   2    9.94    1.85
  -6  -4  -2    8.93    0.47
  -6   4   2    8.75    0.44
   6  -4   2    6.40    2.01
  -6  -4  -2    8.96    2.33
   6   4  -2    8.79    1.88
   6  -4  -2    9.17    0.45
  -6  -4   2    9.39    0.46
  -6  -4   2   10.72    2.23
   6   4   2    9.46    1.77
  -6   4  -2   10.90    2.06
  -7  -4  -2    1.42    0.18
   7   4  -2    1.32    0.15
   7  -4   2    1.31    0.12
   7   4  -2    0.65    1.27
   7  -4   2    1.64    1.44
  -7   4   2    2.51    1.35
  -7   4   2    1.38    0.16
  -7  -4   2    2.87    1.59
   7  -4  -2    0.53    1.54
   7   4   2    4.05    1.52
   7  -4  -2    1.40    0.15
  -7  -4   2    1.40    0.19
  -7   4  -2    1.34    0.15
  -7   4  -2   -1.57    1.14
   8   4  -2    8.64    0.52
   8  -4   2    9.88    0.43
  -8  -4  -2   10.44    0.56
  -8   4   2    7.25    2.29
  -8   4   2   10.23    0.51
   8  -4   2    6.49    2.63
   8   4  -2    8.54    2.30
   8   4  -2    8.09    0.56
  -8  -4  -2    5.13    2.43
   8  -4  -2    9.59    0.49
  -8  -4   2    9.14    2.55
  -8   4  -2    9.51    2.65
  -8   4  -2    9.75    0.51
   8   4   2    8.26    2.55
  -8  -4   2    9.68    0.52
   8  -4  -2    8.87    2.76
  -9  -4  -2    2.39    0.26
  -9   4   2    2.68    0.25
   9   4  -2    3.06    0.29
  -9   4  -2    2.55    0.26
   9  -4  -2    2.90    0.25
   9   4   2    2.37    0.23
  -9  -4   2    2.85    0.27
 -10   4   2    1.82    0.22
  10   4  -2    1.51    0.22
  10  -4   2    1.32    0.15
  10  -4  -2    1.84    0.21
  10   4   2    1.65    0.19
 -10   4  -2    1.37    0.19
  11   4  -2    0.09    0.09
 -11   4   2    0.10    0.07
 -11  -4  -2    0.09    0.09
  11   4   2    0.25    0.09
 -11   4  -2    0.10    0.09
  11  -4  -2   -0.03    0.07
 -12  -4  -2   -0.13    0.10
 -12   4   2    0.01    0.09
  12   4  -2    0.21    0.12
 -12   4  -2   -0.04    0.06
  12   4   2   -0.17    0.07
  12  -4  -2    0.16    0.10
  13   4  -2    0.16    0.13
  13   4   2   -0.07    0.10
 -13   4  -2   -0.01    0.11
   0  -5  -2    0.01    0.02
   0   5  -2    0.25    0.26
   0   5   2    0.01    0.03
   0  -5   2    0.20    0.27
   0  -5  -2    0.08    0.37
   0  -5  -2    0.02    0.03
   0   5   2    0.20    0.36
   0  -5  -2    0.04    0.03
   0   5  -2    0.03    0.02
   0  -5   2    0.05    0.03
   1   5  -2   27.23    1.80
  -1  -5  -2   27.12    0.94
  -1  -5  -2   26.69    0.94
   1  -5   2   27.19    0.93
  -1   5   2   27.39    0.93
  -1  -5  -2   26.29    2.07
  -1   5   2   26.21    1.87
   1  -5   2   25.00    1.71
  -1   5  -2   25.25    1.78
   1  -5  -2   25.88    0.93
   1  -5  -2   24.89    1.91
  -1  -5   2   24.56    1.76
  -1   5  -2   25.58    0.92
   1   5   2   25.38    1.97
   1  -5  -2   24.61    0.95
   1  -5  -2   27.54    0.91
  -1  -5   2   24.05    0.95
   2  -5   2   -0.16    0.37
  -2  -5  -2    0.03    0.03
   2  -5   2    0.04    0.03
   2   5  -2    0.36    0.37
  -2  -5  -2    0.34    0.49
  -2   5   2   -0.01    0.42
   2  -5   2    0.29    0.33
  -2   5   2    0.01    0.02
   2   5   2   -0.12    0.43
  -2  -5   2    0.17    0.37
   2  -5  -2    0.02    0.02
   2  -5  -2   -0.01    0.03
   2  -5  -2    0.00    0.02
  -2   5  -2    0.04    0.03
   2  -5  -2   -0.52    0.38
   3  -5   2    0.12    0.04
  -3   5   2    0.15    0.04
   3   5  -2    0.26    0.45
  -3  -5  -2    0.12    0.04
   3  -5   2    0.33    0.56
   3  -5   2    0.14    0.02
  -3  -5  -2    0.25    0.59
  -3  -5   2    0.19    0.05
   3  -5  -2    0.16    0.03
  -3   5  -2    0.12    0.04
  -3  -5   2    0.34    0.58
   3  -5  -2    0.42    0.55
   3   5   2    0.04    0.53
   3  -5  -2    0.27    0.49
   3  -5  -2    0.18    0.06
   4   5  -2   13.51    1.74
  -4  -5  -2   15.23    0.65
  -4  -5  -2   15.44    0.62
  -4  -5  -2   12.44    2.07
   4  -5   2   13.76    2.37
   4  -5   2   16.20    0.59
  -4   5   2   14.31    0.62
   4   5   2   18.22    2.00
  -4   5  -2   17.58    1.98
   4  -5  -2   17.01    2.08
  -4  -5   2   16.05    0.64
  -4   5  -2   15.19    0.63
   4  -5  -2   15.21    0.64
   4  -5  -2   16.33    0.59
  -4  -5   2   18.19    2.16
   4  -5  -2   16.86    1.77
  -4  -5   2   15.51    0.66
   5  -5   2    1.54    1.14
  -5  -5  -2    2.19    1.16
  -5  -5  -2    1.63    0.16
  -5  -5  -2    1.92    0.15
   5  -5   2    1.62    0.11
  -5   5   2    1.58    0.14
   5   5  -2    2.19    0.93
   5   5   2    1.28    0.91
  -5   5  -2    1.41    0.99
   5  -5  -2    0.76    1.04
  -5  -5   2    1.94    0.16
  -5  -5   2    1.90    0.17
   5  -5  -2    1.65    0.16
  -5  -5   2    1.61    1.04
  -5   5  -2    2.00    0.16
  -6  -5  -2    1.08    1.25
  -6   5   2    0.76    0.99
   6   5  -2    0.00    0.97
   6  -5   2    1.10    1.29
  -6  -5   2    1.78    1.29
   7   5  -2    0.24    1.23
   7  -5   2   -0.26    1.43
   7  -5   2    0.99    0.10
  -7   5   2    0.98    0.13
  -7  -5  -2    1.09    0.16
  -7  -5  -2    2.04    1.33
  -7  -5  -2    0.83    0.14
  -7   5   2    1.55    1.32
  -7  -5   2   -0.59    1.55
  -7   5  -2    1.12    1.32
   7   5   2    3.71    1.48
   7  -5  -2    0.76    0.12
   7  -5  -2    1.84    1.24
  -7  -5   2    0.84    0.14
  -8  -5  -2    1.12    1.97
   8  -5   2    0.07    0.05
  -8   5   2    0.02    0.08
  -8   5   2   -0.88    1.43
  -8  -5  -2   -0.02    0.09
   8  -5   2    2.96    1.98
   8  -5  -2    0.41    1.79
   8   5   2    0.01    1.66
  -8   5  -2   -2.94    1.64
  -8   5  -2    0.07    0.08
   8  -5  -2    0.08    0.07
  -8  -5   2    0.16    0.09
  -8  -5   2    0.88    1.73
   9  -5   2    0.09    0.06
  -9   5   2    0.04    0.08
  -9  -5  -2   -0.02    0.06
   9  -5  -2    0.07    0.08
  -9  -5   2    0.03    0.08
  -9   5  -2    0.02    0.08
 -10   5   2    0.51    0.14
  10  -5   2    0.59    0.16
 -10  -5  -2    0.46    0.16
  10   5  -2    0.52    0.16
 -10   5  -2    0.48    0.14
  10   5   2    0.61    0.12
  10  -5  -2    0.40    0.12
 -11  -5  -2    0.09    0.09
  11   5  -2    0.53    0.15
  11  -5  -2    0.29    0.11
  11   5   2    0.33    0.14
 -11   5  -2    0.46    0.17
  12   5  -2    0.25    0.13
 -12  -5  -2    0.04    0.14
 -12   5  -2    0.05    0.09
  12  -5  -2    0.18    0.10
  12   5   2    0.16    0.09
  13   5  -2    0.00    0.13
  13  -5  -2   -0.09    0.08
  13   5   2    0.05    0.12
   0   6   2    2.04    0.68
   0  -6  -2    2.17    0.67
   0  -6   2    3.79    0.73
   0   6  -2    2.72    0.14
   0  -6  -2    2.39    0.15
   0   6  -2    1.87    0.63
   0  -6   2    2.66    0.15
   0   6   2    2.57    0.14
  -1   6   2   77.15    4.06
   1   6  -2   76.57    3.78
  -1  -6  -2   72.51    2.68
  -1  -6  -2   83.45    4.29
   1  -6   2   84.27    3.97
  -1   6  -2   79.15    3.85
   1   6   2   79.06    4.22
  -1  -6   2   83.29    4.04
  -1  -6   2   78.58    2.70
   1  -6  -2   76.06    4.17
   1  -6  -2   73.72    2.69
  -2   6   2    7.49    1.19
   2   6  -2    7.13    1.08
  -2  -6  -2    6.61    1.25
  -2   6   2    6.25    0.28
   2  -6   2    6.76    1.17
  -2  -6  -2    6.18    0.29
   2  -6   2    5.12    0.95
   2  -6   2    6.21    0.27
  -2  -6   2    6.39    1.09
  -2   6  -2    6.17    0.27
   2  -6  -2    6.15    0.25
   2  -6  -2    6.18    0.30
   2  -6  -2    7.37    1.06
  -2  -6   2    6.24    0.30
   2   6   2    7.75    1.18
  -3  -6  -2    0.77    0.09
  -3   6   2    0.65    0.07
   3  -6   2    0.71    0.03
   3  -6   2    0.10    0.60
   3  -6   2    0.66    0.07
   3   6  -2   -1.04    0.83
  -3  -6  -2    1.22    0.72
   3  -6   2    0.73    0.54
   3  -6  -2    1.21    0.56
   3  -6  -2    0.55    0.70
   3  -6  -2    0.76    0.09
  -3  -6   2    0.55    0.10
  -3  -6   2    0.53    0.60
  -3   6  -2    0.64    0.08
   3   6   2    0.18    0.60
   3  -6  -2    0.57    0.05
   4  -6   2    0.09    0.67
   4   6  -2    0.48    0.58
   4  -6   2   -2.29    1.25
   4  -6   2    0.08    0.02
  -4   6   2    0.11    0.05
  -4  -6  -2    0.11    0.05
   4  -6   2    0.08    0.04
  -4  -6  -2   -0.83    0.76
   4   6   2    0.45    0.74
  -4  -6   2   -0.68    0.74
  -4   6  -2    0.02    0.03
   4  -6  -2    0.00    0.04
  -4  -6   2    0.02    0.04
   4  -6  -2   -0.04    0.68
  -4  -6   2    0.07    0.05
   4  -6  -2    0.04    0.03
  -5   6   2    6.39    0.32
   5  -6   2    9.11    1.77
   5  -6   2    5.01    0.26
  -5  -6  -2    5.82    0.31
  -5  -6  -2    8.13    1.87
   5   6  -2    4.89    1.44
  -5  -6  -2    5.62    0.34
  -5  -6   2    5.99    0.33
   5   6   2    2.48    1.20
  -5  -6   2    5.91    0.34
   5  -6  -2    5.49    0.26
  -5   6  -2    5.87    0.31
   5  -6  -2    7.25    1.89
  -5   6  -2    5.91    1.25
  -5  -6   2    7.73    1.67
   5  -6  -2    4.70    1.38
   5  -6  -2    6.08    0.32
  -6   6   2    2.73    0.21
   6  -6   2    2.76    0.17
  -6  -6  -2    0.91    1.76
   6   6  -2    0.84    1.24
   6  -6   2    1.81    1.36
  -6  -6  -2    2.90    0.23
  -6  -6  -2    2.46    0.23
   6  -6  -2    4.09    1.19
   6  -6  -2    2.84    0.22
   6   6   2    1.63    1.31
   6  -6  -2    2.19    1.64
  -6  -6   2    3.68    1.41
  -6   6  -2    2.86    0.22
  -6  -6   2    2.86    0.23
  -6  -6   2    2.78    0.22
  -6   6  -2    3.30    1.37
  -7   6   2    0.15    0.08
  -7  -6  -2    0.18    0.08
   7   6  -2    0.86    1.25
  -7  -6  -2    0.05    0.06
   7  -6   2    1.31    1.55
   7  -6   2    0.08    0.05
  -7  -6  -2    1.96    1.64
   7   6   2   -1.58    0.92
  -7  -6   2    1.09    1.47
   7  -6  -2    0.05    0.06
  -7   6  -2   -2.36    1.24
   7  -6  -2    2.19    1.63
  -7  -6   2    0.14    0.08
  -7   6  -2    0.17    0.08
  -8   6   2    2.44    1.58
  -8   6   2    0.39    0.14
   8   6  -2    1.76    1.57
   8  -6   2   -0.39    1.74
  -8  -6  -2    0.51    2.14
  -8  -6  -2    0.36    0.11
  -8   6  -2   -0.04    1.61
   8  -6  -2    0.42    0.10
  -8   6  -2    0.26    0.10
  -8  -6   2    0.39    0.12
   8  -6  -2   -0.81    1.99
  -8  -6   2    1.70    2.01
   8   6   2    2.63    1.89
  -9   6   2    0.23    0.11
  -9  -6  -2    0.20    0.14
   9  -6   2    0.33    0.08
  -9  -6   2    0.24    0.12
  -9   6  -2    0.15    0.08
   9  -6  -2    0.38    0.11
  10  -6   2    0.12    0.06
 -10   6   2    0.10    0.09
  10   6  -2   -0.01    0.09
 -10  -6  -2   -0.12    0.07
 -10   6  -2    0.17    0.09
 -10  -6   2    0.04    0.07
  11   6   2    0.67    0.17
  11  -6  -2    1.10    0.16
 -11   6  -2    0.64    0.17
  12   6  -2    0.01    0.10
 -12   6  -2   -0.09    0.06
  12   6   2   -0.04    0.07
  12  -6  -2    0.21    0.10
  13   6  -2    0.04    0.13
 -13   6  -2    0.07    0.11
  13  -6  -2    0.01    0.08
   0   7  -2    0.26    0.41
   0   7   2   -0.32    0.51
   0  -7   2    0.64    0.51
   0  -7  -2   -0.01    0.03
   0   7   2    0.00    0.02
   0  -7  -2   -0.53    0.39
   0   7  -2    0.03    0.03
   0  -7   2    0.01    0.03
   1  -7   2   19.48    1.72
   1  -7   2   19.36    0.73
  -1   7   2   19.65    0.73
  -1   7   2   19.08    1.91
   1   7  -2   18.51    1.66
  -1  -7  -2   17.95    1.79
  -1  -7  -2   18.69    0.74
   1  -7  -2   20.39    0.69
   1  -7  -2   18.56    1.90
  -1   7  -2   18.68    1.71
   1  -7  -2   18.88    0.75
   1   7   2   19.42    1.87
  -1   7  -2   19.62    0.67
  -1   7  -2   19.24    0.71
  -1  -7   2   18.74    0.75
  -1  -7   2   22.01    1.83
  -2   7   2   13.91    1.71
   2   7  -2   14.17    1.61
   2  -7   2   16.07    1.58
  -2   7   2   15.17    0.60
  -2  -7  -2   16.10    1.86
   2  -7   2   16.02    0.60
  -2   7  -2   15.87    0.60
   2  -7  -2   17.03    1.87
  -2  -7   2   17.28    1.79
   2  -7  -2   15.02    0.56
   2  -7  -2   14.66    0.67
  -2  -7   2   16.37    0.64
   2   7   2   15.13    1.88
  -3  -7  -2    6.39    1.56
   3   7  -2   10.27    1.51
   3  -7   2   10.65    0.42
  -3  -7  -2   10.49    0.44
   3  -7   2   10.37    1.63
   3  -7   2   11.41    1.40
  -3   7   2    9.76    0.43
  -3  -7   2    9.69    0.48
  -3  -7   2    7.90    1.56
   3   7   2    9.79    1.56
  -3   7  -2   10.02    0.46
   3  -7  -2   11.12    0.46
   3  -7  -2    9.60    0.38
   3  -7  -2   10.31    1.46
   4  -7   2    0.74    0.04
  -4  -7  -2    0.95    0.99
   4  -7   2    0.55    0.59
  -4   7   2    0.60    0.09
   4  -7   2    0.81    0.08
   4  -7   2    0.10    0.97
   4   7  -2   -0.37    0.71
  -4  -7  -2    0.55    0.09
   4  -7  -2    0.58    0.06
   4   7   2    0.31    0.86
  -4   7  -2    0.82    0.09
   4  -7  -2    0.79    0.10
  -4  -7   2    1.30    0.87
  -4  -7   2    0.70    0.11
   4  -7  -2    1.34    0.77
   4  -7  -2    1.87    0.91
  -4  -7   2    0.76    0.10
   5  -7   2    0.77    0.95
  -5  -7  -2    0.28    0.94
   5  -7   2    0.73    0.08
  -5   7   2    0.58    0.08
   5  -7   2    0.12    1.03
   5  -7   2    0.63    0.05
   5   7  -2    0.44    0.90
  -5  -7  -2    0.52    0.10
  -5  -7  -2    0.56    0.11
  -5  -7   2    2.02    1.13
  -5  -7   2    0.61    0.10
   5   7   2   -0.19    1.02
   5  -7  -2    1.98    1.22
  -5  -7   2    0.51    0.10
   5  -7  -2    0.71    0.07
  -5   7  -2    0.69    0.09
   5  -7  -2    0.77    0.92
   6  -7   2   -0.59    1.38
  -6  -7  -2    1.77    1.50
  -6   7   2    0.19    0.06
   6  -7   2    0.25    0.06
  -6  -7  -2    0.19    0.09
   6   7  -2    0.77    1.10
  -6  -7  -2    0.11    0.06
  -6  -7   2   -1.48    1.20
   6   7   2    0.65    0.86
  -6  -7   2    0.15    0.07
   6  -7  -2   -0.70    1.40
   6  -7  -2    0.24    0.06
  -6  -7   2    0.17    0.08
   6  -7  -2    0.29    1.13
  -6   7  -2    0.31    0.08
   6  -7  -2    0.22    0.08
  -7   7   2    1.71    0.17
   7  -7   2   -1.83    1.60
   7  -7   2    1.64    0.16
  -7  -7  -2    1.69    0.18
  -7  -7  -2    4.38    2.00
  -7  -7  -2    1.91    0.21
  -7   7  -2    1.55    0.18
  -7   7  -2    0.66    1.04
  -7  -7   2    1.63    0.19
  -7  -7   2    3.66    1.89
   7  -7  -2    1.33    1.24
   7   7   2    2.14    1.53
   7  -7  -2    2.12    0.19
  -8  -7  -2    0.35    2.08
  -8  -7  -2    0.13    0.11
  -8  -7  -2    0.21    0.10
  -8   7   2    0.25    0.11
   8   7  -2   -0.12    1.44
   8   7   2   -2.27    1.74
  -8  -7   2    0.19    0.10
  -8   7  -2    0.23    0.10
  -9   7   2    1.85    0.24
  -9  -7  -2    1.26    0.22
   9  -7  -2    1.58    0.18
  -9   7  -2    1.58    0.20
 -10   7   2    0.21    0.09
  10  -7   2    0.12    0.06
 -10  -7  -2    0.04    0.10
 -11   7   2    0.12    0.08
 -11  -7  -2   -0.04    0.12
  11   7  -2   -0.09    0.09
  11  -7  -2    0.15    0.08
  11   7   2    0.13    0.10
 -11   7  -2    0.02    0.10
  12   7  -2    0.19    0.14
  12   7   2   -0.14    0.08
 -12   7  -2   -0.01    0.09
  12  -7  -2   -0.05    0.07
   0   8  -2   55.87    3.33
   0  -8  -2   49.92    3.64
   0  -8  -2   52.68    1.90
   0   8  -2   53.83    1.92
   0  -8   2   54.18    1.90
   0   8   2   54.24    1.89
   0  -8   2   51.95    3.36
   0   8   2   55.58    3.57
   1  -8   2   45.82    1.63
  -1   8   2   37.51    2.97
  -1  -8  -2   43.52    1.64
   1   8  -2   47.01    3.01
   1  -8   2   44.08    3.00
  -1  -8  -2   42.49    3.36
  -1   8   2   45.60    1.62
  -1   8  -2   46.43    1.55
   1   8   2   53.32    3.44
   1  -8  -2   45.98    1.57
   1  -8  -2   49.37    3.35
  -1  -8   2   47.69    1.65
  -1   8  -2   46.57    1.61
   1  -8  -2   44.44    1.63
  -1   8  -2   43.05    2.91
  -1  -8   2   44.71    4.39
   2  -8   2   32.31    1.18
  -2  -8  -2   32.54    2.79
  -2  -8  -2   31.44    1.19
   2   8  -2   32.86    2.67
  -2   8   2   36.25    2.77
   2  -8   2   26.58    2.88
  -2   8   2   31.45    1.17
   2   8   2   30.29    2.66
  -2  -8   2   32.78    2.66
  -2  -8   2   34.48    1.23
   2  -8  -2   30.56    1.20
  -2   8  -2   33.59    1.10
   2  -8  -2   32.43    1.13
  -2   8  -2   33.59    1.17
  -2   8  -2   32.03    2.61
   3  -8   2   14.53    0.58
   3  -8   2   12.25    1.83
   3  -8   2   14.08    1.71
   3   8  -2   17.28    1.90
  -3   8   2   13.17    0.59
  -3  -8  -2   17.46    2.12
   3  -8  -2   13.87    0.54
   3  -8  -2   15.56    0.62
  -3   8  -2   16.32    0.60
   3  -8  -2   15.84    1.95
  -3  -8   2   15.18    0.64
   3   8   2   16.00    1.85
  -3  -8   2   12.51    1.83
  -4   8   2    6.06    0.32
   4   8  -2    8.89    1.55
   4  -8   2    5.22    1.60
  -4  -8  -2    6.42    1.82
   4  -8   2    5.63    0.30
  -4  -8  -2    6.98    0.35
   4  -8   2    6.00    1.44
   4  -8  -2    6.88    0.35
  -4  -8   2    5.70    1.64
   4  -8  -2    5.92    1.29
  -4   8  -2    6.71    0.33
   4  -8  -2    9.65    1.91
  -4  -8   2    6.28    0.36
   4   8   2    6.36    1.59
   4  -8  -2    7.12    0.28
   5  -8   2    1.53    1.03
   5  -8   2    2.70    1.42
  -5  -8  -2    3.48    0.23
  -5   8   2    3.31    0.21
   5   8  -2    0.41    1.05
  -5  -8  -2    3.43    0.25
  -5  -8  -2    2.38    1.50
   5  -8   2    3.43    0.13
   5   8   2    3.30    1.31
  -5  -8   2    2.99    0.23
   5  -8  -2    3.43    0.17
  -5  -8   2    3.07    0.24
   5  -8  -2    3.58    1.24
  -5  -8   2    0.36    1.39
  -5   8  -2    3.25    0.22
   5  -8  -2    1.48    1.33
   5  -8  -2    3.20    0.22
   6  -8   2    1.26    1.60
  -6  -8  -2    2.42    1.37
   6  -8   2    2.71    1.32
   6  -8   2    2.90    0.19
  -6  -8  -2    3.21    0.24
   6   8  -2    3.14    1.38
  -6  -8  -2    3.11    0.26
  -6   8   2    3.24    0.23
   6  -8   2    3.05    0.14
   6   8   2    2.91    1.40
  -6   8  -2    3.17    0.23
  -6  -8   2    2.89    0.24
   6  -8  -2    2.93    0.22
  -6  -8   2    3.34    1.50
   6  -8  -2    3.10    0.17
   6  -8  -2    3.08    1.36
   6  -8  -2    3.60    1.83
  -6  -8   2    2.81    0.25
  -7  -8  -2    0.75    0.15
   7  -8   2    1.40    1.79
  -7  -8  -2    1.07    1.50
   7  -8   2    0.73    0.10
  -7   8   2    0.56    0.12
  -7  -8  -2    0.56    0.12
   7  -8   2    1.31    1.37
  -7  -8   2    0.51    0.13
  -7  -8   2    0.64    0.14
   7   8   2    1.92    1.50
  -7  -8   2    3.75    1.72
   7  -8  -2   -0.84    1.28
  -7   8  -2    0.81    0.14
   7  -8  -2    0.63    0.12
   7  -8  -2    0.74    1.83
   7  -8  -2    0.75    0.09
  -8   8   2    8.58    0.54
  -8  -8  -2    8.27    0.48
  -8  -8  -2    8.75    0.53
  -8   8  -2    8.36    0.47
  -8  -8   2    8.95    0.53
   8  -8  -2    8.64    0.46
   8  -8  -2    8.92    0.40
  -9   8   2    3.52    0.29
  -9  -8  -2    3.16    0.33
   9  -8   2    3.55    0.23
   9  -8  -2    3.53    0.32
  -9   8  -2    3.71    0.30
   9  -8  -2    3.52    0.23
  11  -8   2    0.13    0.05
  11   8  -2    0.20    0.15
 -11   8  -2    0.46    0.14
  11  -8  -2    0.35    0.12
  12   8  -2    0.04    0.10
  12   8   2    0.16    0.13
 -12   8  -2   -0.01    0.08
   0  -9  -2   -0.61    0.55
   0  -9   2    0.04    0.04
   0  -9   2    0.31    0.60
   0   9  -2    0.40    0.57
   0   9   2   -0.02    0.03
   0   9  -2   -0.01    0.03
   0  -9  -2   -0.01    0.04
   0   9   2   -0.29    0.67
   1  -9   2    0.60    0.09
   1   9  -2    1.73    0.75
   1  -9   2   -0.48    0.60
  -1  -9  -2    0.63    0.10
  -1   9   2    0.76    0.09
  -1   9   2    0.80    0.73
  -1  -9  -2   -0.85    0.72
  -1   9  -2    0.78    0.06
  -1  -9   2    0.55    0.66
   1   9   2   -0.19    0.74
   1  -9  -2    0.73    0.10
  -1   9  -2    0.72    0.08
  -1  -9   2    0.74    0.10
  -1   9  -2    0.49    0.60
  -2   9   2    2.17    0.15
   2  -9   2    2.05    0.15
  -2  -9  -2    2.83    1.10
   2  -9   2    2.30    0.87
   2   9  -2    1.31    0.84
  -2   9   2    1.20    0.86
  -2  -9  -2    1.87    0.16
  -2   9  -2    1.93    0.14
  -2  -9   2    1.71    0.90
   2  -9  -2    0.13    0.85
  -2   9  -2    2.00    0.09
  -2  -9   2    2.20    0.18
   2  -9  -2    2.03    0.11
   2  -9  -2    2.04    0.16
  -2   9  -2    2.77    0.93
   2   9   2    0.90    0.87
   3  -9   2    2.51    1.11
   3  -9   2    2.02    0.14
  -3  -9  -2    0.01    1.04
   3   9  -2    1.00    0.82
  -3   9   2    1.18    0.79
  -3  -9  -2    1.54    0.15
  -3   9   2    1.88    0.15
   3  -9   2    2.94    0.99
  -3  -9   2    0.62    0.81
   3  -9  -2    1.99    0.11
   3  -9  -2    1.87    0.16
  -3   9  -2    1.89    0.14
  -3  -9   2    1.68    0.17
   3   9   2    0.51    1.01
   3  -9  -2    2.34    1.04
  -4   9   2    0.29    0.08
   4   9  -2    0.07    0.82
  -4  -9  -2    0.21    0.06
   4  -9   2    0.42    1.12
  -4  -9  -2    1.17    1.18
   4  -9   2    0.22    0.05
   4  -9  -2   -0.61    0.80
  -4  -9   2    0.24    0.07
  -4   9  -2    0.14    0.06
   4   9   2    2.22    1.01
  -4  -9   2    0.27    0.92
   4  -9  -2    0.19    0.07
   4  -9  -2   -0.22    0.93
   4  -9  -2    0.22    0.04
  -5  -9  -2   -0.03    0.04
   5  -9   2   -0.03    0.04
   5  -9   2   -1.67    1.26
   5  -9   2   -0.02    0.90
   5   9  -2   -0.25    0.93
  -5  -9  -2   -0.45    1.25
   5  -9  -2    0.57    0.88
  -5  -9   2   -0.05    0.05
   5  -9  -2    2.09    1.32
   5  -9  -2   -0.03    0.04
   5  -9  -2    0.01    0.03
   5   9   2    1.34    1.14
  -5  -9   2    0.07    0.06
  -5  -9   2   -0.42    1.12
  -5   9  -2   -0.01    0.03
   6  -9   2    2.19    1.28
   6  -9   2   -1.69    1.47
   6  -9   2    1.73    0.17
   6  -9   2    1.66    0.09
  -6   9   2    1.58    0.16
  -6  -9  -2    1.58    0.19
   6   9  -2    0.49    1.25
  -6  -9  -2    3.00    1.94
  -6  -9  -2    1.57    0.18
  -6   9  -2    1.64    0.15
  -6  -9   2    1.58    0.19
   6  -9  -2    1.56    0.16
   6  -9  -2    1.52    0.11
   6   9   2    2.04    1.40
   6  -9  -2    2.28    1.27
  -6  -9   2    1.72    0.18
   6  -9  -2    2.54    1.75
  -6  -9   2   -1.20    1.60
   7  -9   2    3.50    0.16
   7  -9   2    3.72    2.20
   7   9  -2    1.60    1.44
  -7  -9  -2    3.40    0.30
  -7   9   2    3.12    0.29
  -7  -9  -2    3.53    2.29
   7  -9   2    3.38    0.22
  -7  -9  -2    3.51    0.28
  -7  -9   2    3.98    0.32
   7   9   2    3.71    1.80
  -7  -9   2    1.83    1.86
  -7   9  -2    3.64    0.26
  -7  -9   2    3.55    0.29
   7  -9  -2    3.54    0.20
   7  -9  -2    3.88    2.31
   7  -9  -2    3.89    0.27
   7  -9  -2    1.55    1.56
  -8  -9  -2    3.31    0.31
   8  -9   2    3.44    0.22
  -8  -9  -2    3.18    0.28
  -8   9   2    3.31    0.27
   8  -9   2    3.32    0.17
   8  -9  -2    3.35    0.26
  -8   9  -2    3.64    0.28
   8  -9  -2    3.31    0.20
  -9  -9  -2    2.42    0.25
   9  -9   2    2.55    0.19
  -9   9   2    2.67    0.24
   9  -9  -2    2.34    0.23
  -9   9  -2    2.64    0.25
   9  -9  -2    2.60    0.18
 -10  -9  -2    0.03    0.10
 -10   9   2    0.09    0.07
  10  -9   2    0.04    0.04
  10  -9  -2    0.04    0.05
 -11   9  -2    0.76    0.18
  12   9  -2    0.35    0.14
 -12   9  -2    0.08    0.12
  12  -9  -2   -0.05    0.08
  12   9   2    0.18    0.14
  12  -9  -2    0.02    0.07
   0  10  -2    0.01    0.65
   0 -10   2    0.65    0.87
   0  10  -2    0.02    0.04
   0 -10   2    0.01    0.04
   0 -10  -2   -0.55    0.87
   0 -10  -2    0.10    0.05
   0  10   2    0.07    0.05
   0  10   2   -0.92    0.77
  -1 -10  -2   -0.55    0.66
  -1  10   2    1.52    1.04
   1 -10   2    1.06    0.12
  -1 -10  -2    0.80    0.10
   1 -10   2    0.88    0.80
   1  10  -2    0.30    0.81
  -1 -10   2    0.23    0.71
   1 -10  -2    1.11    0.12
  -1 -10   2    0.87    0.12
  -1  10  -2    0.90    0.78
   1 -10  -2    2.21    0.99
   1  10   2    0.71    0.90
  -1  10  -2    0.96    0.10
   2 -10   2    0.95    0.11
  -2  10   2    1.22    0.11
  -2 -10  -2    2.89    1.13
  -2 -10  -2    1.12    0.13
   2  10  -2   -0.23    0.88
  -2  10   2    1.20    0.78
   2 -10   2    2.19    0.91
  -2 -10   2    1.60    0.90
  -2  10  -2    0.98    0.87
  -2 -10   2    1.36    0.14
   2  10   2    1.19    1.00
  -2  10  -2    1.21    0.07
  -2  10  -2    1.18    0.11
   2 -10  -2    1.22    0.13
   2 -10  -2   -0.13    0.70
   3 -10   2    0.65    0.09
   3  10  -2    1.70    0.88
  -3 -10  -2    0.61    0.10
   3 -10   2    2.60    1.01
  -3 -10  -2    1.21    1.21
  -3  10   2    1.45    1.05
   3 -10   2   -0.02    0.98
   3  10   2   -0.17    1.03
  -3 -10   2   -0.50    0.97
  -3 -10   2    0.64    0.11
  -3  10  -2    0.61    0.09
   3 -10  -2    0.44    0.95
   3 -10  -2    0.62    0.06
   3 -10  -2    0.62    0.10
  -4 -10  -2    0.67    0.11
   4  10  -2    1.03    0.94
   4 -10   2    1.01    1.28
  -4 -10  -2    1.77    1.34
   4 -10   2    0.54    0.08
  -4  10   2    0.75    0.11
   4 -10   2    0.11    0.86
   4 -10  -2    0.71    0.06
  -4 -10   2   -2.15    1.05
   4 -10  -2    2.26    1.29
   4 -10  -2    0.76    0.11
  -4  10  -2    0.82    0.10
   4 -10  -2   -0.17    1.01
  -4 -10   2    0.62    0.12
   4  10   2    1.24    1.12
   5 -10   2   -0.03    0.04
   5 -10   2   -2.26    1.27
  -5 -10  -2    0.00    0.04
   5 -10   2   -0.25    0.99
   5  10  -2    1.50    1.13
  -5  10   2    0.01    0.05
  -5 -10  -2    0.57    1.55
   5 -10  -2    1.13    1.16
  -5  10  -2    0.04    0.05
   5 -10  -2   -0.04    0.04
   5 -10  -2   -0.03    0.03
  -5 -10   2    1.98    1.42
   5  10   2   -1.13    1.26
  -5 -10   2    0.00    0.04
  -5 -10   2   -0.04    0.06
   6  10  -2   -0.02    1.26
   6 -10   2    0.08    0.02
   6 -10   2    0.07    0.06
  -6 -10  -2    0.31    1.71
   6 -10   2   -0.09    1.23
  -6 -10  -2    0.00    0.07
   6 -10   2    1.98    1.75
  -6 -10  -2    0.07    0.09
   6 -10  -2   -0.70    1.28
  -6  10  -2    0.20    0.08
  -6 -10   2    0.04    0.08
  -6 -10   2   -0.87    1.49
   6  10   2   -2.47    1.29
   6 -10  -2   -0.38    1.70
  -6 -10   2   -0.03    0.05
   6 -10  -2    0.03    0.04
   6 -10  -2    0.06    0.06
   7 -10   2    4.21    0.26
  -7 -10  -2    4.79    0.33
   7 -10   2    4.05    0.17
  -7  10   2    4.31    0.29
  -7 -10  -2    4.35    0.34
   7 -10  -2    4.46    0.30
  -7  10  -2    4.13    0.28
   7 -10  -2    4.29    0.22
  -7 -10   2    4.31    0.34
  -7 -10   2    4.50    0.33
   8 -10   2    0.10    0.06
  -8  10   2   -0.06    0.08
  -8 -10  -2    0.02    0.09
  -8 -10  -2    0.16    0.10
   8 -10  -2    0.06    0.06
   8 -10  -2   -0.02    0.07
  -8  10  -2    0.07    0.08
  -8 -10   2    0.11    0.10
   9 -10   2    2.18    0.18
  -9  10   2    2.59    0.23
  -9 -10  -2    2.46    0.26
   9 -10  -2    2.54    0.23
  -9  10  -2    2.14    0.23
 -10  10   2    0.12    0.08
  10 -10   2    0.02    0.04
  10 -10  -2   -0.03    0.06
 -10  10  -2   -0.09    0.07
 -11  10   2    0.16    0.09
  11 -10  -2    0.11    0.09
 -11  10  -2    0.14    0.11
   0  11   2   -0.05    0.04
   0 -11  -2    0.61    0.99
   0 -11   2   -0.01    0.05
   0  11   2    1.15    0.90
   0 -11   2   -0.22    0.89
   0  11  -2    0.07    0.69
   0  11  -2   -0.02    0.03
   0 -11  -2   -0.06    0.04
   1  11  -2    2.58    0.99
   1 -11   2    2.57    0.19
   1 -11   2    3.20    1.27
  -1  11   2    2.14    0.17
  -1  11   2    2.71    1.20
  -1 -11  -2    2.68    0.20
   1  11   2    0.28    1.02
  -1  11  -2    1.22    0.92
   1 -11  -2    1.58    1.19
  -1 -11   2    2.89    0.21
  -1  11  -2    2.86    0.19
  -1 -11   2    2.33    1.19
   1 -11  -2    2.81    0.20
   2 -11   2    0.12    0.06
   2 -11   2   -1.56    0.86
   2  11  -2   -0.35    0.83
  -2  11   2    0.08    0.05
  -2 -11  -2    0.05    0.04
  -2 -11  -2   -0.57    1.05
  -2  11   2   -0.18    0.69
   2 -11  -2    0.52    0.98
  -2 -11   2    0.00    0.04
   2 -11  -2   -0.04    0.05
   2  11   2   -0.43    0.95
  -2  11  -2    0.62    1.05
  -2 -11   2    0.70    0.94
  -2  11  -2    0.00    0.04
  -3  11   2    0.30    0.08
  -3 -11  -2   -0.21    1.15
  -3  11   2   -1.22    1.14
   3 -11   2    0.18    0.99
   3 -11   2    0.26    0.08
  -3 -11  -2    0.39    0.09
   3  11  -2    0.14    0.94
  -3 -11   2    1.97    1.35
  -3 -11   2    0.28    0.09
  -3  11  -2    0.41    0.08
   3 -11  -2    2.17    1.10
   3 -11  -2    0.34    0.05
   3  11   2   -0.83    1.19
   4  11  -2    2.35    1.26
   4 -11   2    0.04    0.05
  -4 -11  -2    1.04    1.32
  -4  11   2    0.01    0.06
  -4 -11  -2    0.01    0.05
   4 -11   2    1.20    1.07
   4 -11   2   -1.25    1.19
  -4  11  -2    0.02    0.05
  -4 -11   2    0.07    0.07
   4 -11  -2   -0.31    1.12
   4 -11  -2   -1.93    1.28
  -4 -11   2   -2.73    1.23
   4  11   2    0.20    1.01
   4 -11  -2    0.10    0.06
   4 -11  -2    0.08    0.04
   5  11  -2    1.63    1.28
  -5  11   2    1.01    0.13
   5 -11   2    0.32    1.14
   5 -11   2    1.12    0.13
  -5 -11  -2    0.79    1.46
   5 -11   2    1.40    1.65
   5  11   2    1.39    1.47
  -5 -11   2    1.08    0.15
   5 -11  -2    1.13    0.14
   5 -11  -2    0.37    1.02
   5 -11  -2    1.49    1.77
  -5  11  -2    0.94    0.12
  -5 -11   2   -0.03    1.43
   5 -11  -2    1.10    0.08
  -5 -11   2    1.02    0.13
  -6  11   2    3.39    0.25
   6 -11   2    3.69    0.23
  -6 -11  -2    3.54    0.28
  -6 -11  -2    3.28    0.29
  -6  11  -2    3.83    0.26
   6 -11  -2    3.45    0.18
   6 -11  -2    2.85    0.24
  -6 -11   2    3.74    0.29
  -6 -11   2    3.74    0.31
  -7 -11  -2    2.08    0.25
  -7  11   2    2.22    0.20
  -7 -11  -2    2.08    0.22
   7 -11   2    2.23    0.18
  -7 -11   2    1.79    0.23
   7 -11  -2    2.19    0.20
   7 -11  -2    2.08    0.13
  -7  11  -2    2.07    0.20
  -8  11   2    5.89    0.37
  -8 -11  -2    5.77    0.41
   8 -11   2    6.24    0.33
  -8 -11   2    5.98    0.44
   8 -11  -2    6.12    0.38
  -8  11  -2    6.75    0.40
  -9  11   2    0.00    0.07
   9 -11   2    0.01    0.06
  -9 -11  -2   -0.11    0.08
  -9 -11  -2   -0.04    0.09
  -9  11  -2    0.07    0.08
   9 -11  -2    0.07    0.07
   9 -11  -2   -0.04    0.03
  10 -11   2    0.04    0.05
  10 -11  -2    0.00    0.05
  10 -11  -2    0.10    0.08
  11 -11  -2    1.04    0.17
 -11  11  -2    0.71    0.17
   0  12   2    8.74    2.00
   0 -12   2    6.37    1.76
   0  12   2    7.72    0.38
   0  12  -2    7.23    1.65
   0 -12   2    7.51    0.39
   0 -12  -2    6.97    0.38
   0  12  -2    6.72    0.36
   0 -12  -2    4.76    1.58
   1 -12   2    0.07    0.06
   1  12  -2   -0.93    0.88
  -1  12   2   -1.39    0.95
  -1 -12  -2    1.01    1.18
   1 -12   2   -0.26    1.19
  -1 -12  -2    0.13    0.07
  -1  12   2    0.18    0.07
   1 -12  -2   -0.15    1.15
  -1  12  -2    0.03    0.05
   1 -12  -2    0.06    0.06
  -1  12  -2   -0.18    0.88
  -1 -12   2    0.55    0.94
  -1 -12   2    0.09    0.06
   1  12   2    0.69    1.10
   2 -12   2    4.79    0.29
  -2  12   2    6.11    1.87
  -2 -12  -2    4.87    0.30
   2  12  -2    4.87    2.32
   2 -12   2    1.85    1.20
  -2  12   2    4.78    0.28
  -2  12  -2    4.78    0.27
   2  12   2    5.17    1.62
   2 -12  -2    2.20    1.50
  -2 -12   2    2.71    1.30
   2 -12  -2    4.36    0.28
  -2 -12   2    4.69    0.31
  -2  12  -2    6.65    1.80
   3 -12   2    0.10    0.07
  -3  12   2    0.64    1.27
  -3  12   2    0.34    0.08
   3 -12   2    1.59    1.31
  -3 -12  -2   -0.68    0.86
   3  12  -2   -0.73    1.04
   3 -12   2    1.19    1.07
   3  12   2    0.10    1.29
   3 -12  -2    0.17    0.08
   3 -12  -2   -0.72    1.22
  -3 -12   2   -0.27    1.39
  -3 -12   2    0.10    0.07
  -3  12  -2    0.16    0.07
  -4  12   2    0.00    0.05
   4 -12   2    0.76    1.41
   4 -12   2    0.07    0.06
  -4 -12  -2    0.03    0.06
  -4 -12  -2   -0.22    1.42
   4 -12   2   -0.18    2.07
   4  12  -2    0.93    1.23
   4 -12  -2    0.05    0.04
  -4 -12   2    1.05    1.34
   4 -12  -2    0.67    1.24
   4 -12  -2    0.03    0.06
   4 -12  -2   -0.22    1.26
   4  12   2   -1.22    1.33
  -4 -12   2    0.08    0.08
  -4  12  -2    0.04    0.06
   5 -12   2    0.54    0.11
  -5  12   2    0.44    0.09
  -5 -12  -2    0.30    0.11
  -5 -12   2    0.46    0.13
  -5  12  -2    0.33    0.10
   5 -12  -2    0.58    0.07
   5 -12  -2    0.37    0.10
  -6 -12  -2    4.97    0.36
  -6  12   2    4.97    0.31
  -6 -12  -2    4.90    0.35
   6 -12   2    5.03    0.30
  -6 -12   2    4.51    0.35
   6 -12  -2    4.16    0.30
  -6  12  -2    4.86    0.31
   6 -12  -2    5.03    0.22
  -7 -12  -2   -0.06    0.07
  -7 -12  -2    0.05    0.08
  -7  12   2    0.04    0.07
   7 -12   2   -0.05    0.05
  -7 -12   2   -0.05    0.08
   7 -12  -2    0.02    0.03
   7 -12  -2    0.00    0.06
  -7 -12   2   -0.09    0.11
  -7  12  -2    0.10    0.08
  -8 -12  -2    0.89    0.17
  -8  12   2    0.65    0.14
   8 -12   2    1.00    0.13
  -8  12  -2    0.99    0.16
   8 -12  -2    1.03    0.15
  -8 -12   2    1.30    0.21
  -9 -12  -2    0.29    0.13
  -9  12   2    0.06    0.07
   9 -12  -2    0.19    0.10
  -9  12  -2    0.28    0.10
  10 -12   2   -0.02    0.05
 -10  12   2   -0.07    0.06
 -10 -12  -2    0.07    0.12
 -10  12  -2    0.31    0.11
  10 -12  -2    0.38    0.11
  11 -12  -2    0.11    0.09
   0 -13   2    1.39    1.32
   0 -13  -2   -0.50    1.18
   0  13  -2    2.01    1.04
   0  13   2    1.28    0.99
   1 -13   2    1.86    1.52
   1 -13   2    2.46    0.21
   1  13  -2    3.64    1.52
  -1  13   2    0.66    1.34
  -1 -13  -2    2.70    1.44
  -1 -13  -2    2.33    0.21
  -1  13   2    2.44    0.19
  -1  13  -2    3.73    1.36
   1  13   2    3.05    1.42
  -1 -13   2    2.56    0.22
   1 -13  -2    0.53    1.32
   1 -13  -2    2.42    0.21
  -1 -13   2    2.65    1.33
  -1  13  -2    2.53    0.19
   2 -13   2    2.43    1.35
   2  13  -2    0.48    1.44
  -2 -13  -2    4.61    1.77
  -2 -13  -2    4.01    0.29
  -2  13   2    4.40    0.28
  -2  13   2    3.32    1.40
   2 -13   2    4.26    0.28
  -2 -13   2    3.68    0.28
  -2  13  -2    3.16    1.54
   2  13   2    4.07    1.67
   2 -13  -2    4.30    0.28
  -2  13  -2    4.57    0.27
  -2 -13   2    2.57    1.39
   2 -13  -2    2.90    1.50
  -3  13   2   16.47    2.75
   3 -13   2    9.48    0.46
  -3 -13  -2   10.21    2.46
  -3 -13  -2    9.68    0.50
   3 -13   2    8.83    2.68
  -3  13   2    9.68    0.47
   3  13  -2   11.08    2.17
   3 -13  -2    9.68    0.48
  -3 -13   2    8.06    0.49
  -3 -13   2    3.78    2.02
  -3  13  -2    9.11    0.45
   3  13   2   10.55    2.55
   3 -13  -2    5.67    1.94
   4 -13   2    0.12    0.07
  -4 -13  -2    0.18    0.09
  -4  13   2    0.08    0.06
  -4 -13   2    0.08    0.07
   4 -13  -2    0.12    0.08
   5 -13   2    6.44    0.36
  -5  13   2    6.70    0.38
  -5 -13  -2    6.23    0.41
   5 -13  -2    6.60    0.28
   5 -13  -2    6.07    0.37
  -5  13  -2    6.28    0.36
  -5 -13   2    6.31    0.43
  -6  13   2    0.30    0.11
   6 -13   2    0.12    0.09
  -6 -13  -2    0.17    0.10
  -6  13  -2    0.18    0.08
  -6 -13   2    0.34    0.12
  -6 -13   2   -0.03    0.08
   6 -13  -2    0.38    0.11
  -7 -13  -2    2.48    0.26
  -7  13   2    2.25    0.22
   7 -13   2    2.44    0.21
  -7 -13   2    3.15    0.31
  -7  13  -2    2.78    0.23
   7 -13  -2    2.88    0.25
  -8 -13  -2    0.09    0.10
  -8  13   2    0.07    0.09
   8 -13   2    0.08    0.07
  -8  13  -2    0.09    0.08
  -8 -13   2    0.11    0.11
   9 -13   2    0.02    0.05
  -9  13  -2    0.17    0.10
   9 -13  -2    0.31    0.10
  -9 -13   2    0.19    0.13
 -10 -13  -2    0.91    0.20
 -10  13  -2    0.71    0.17
  10 -13  -2    0.75    0.15
   0  14   2   -0.04    0.05
   0  14  -2   -0.74    1.18
   0 -14   2   -2.77    1.33
   0  14   2   -0.43    1.36
   0 -14  -2   -0.04    0.06
   0 -14  -2    0.31    1.43
   0  14  -2    0.06    0.07
   0 -14   2    0.00    0.06
  -1 -14  -2    1.70    1.57
  -1  14   2    4.46    0.29
   1 -14   2    3.88    0.28
  -1  14   2    1.84    1.54
  -1 -14  -2    4.07    0.30
   1 -14   2    5.17    1.72
   1  14  -2    3.56    1.55
  -1  14  -2    3.27    0.25
   1 -14  -2    4.32    0.29
   1 -14  -2    4.36    1.45
  -1 -14   2    3.09    1.49
  -1  14  -2    4.84    1.50
  -1 -14   2    4.34    0.31
  -2  14   2    6.02    0.35
   2 -14   2    5.89    0.35
  -2 -14  -2    5.84    0.37
  -2  14  -2    5.14    0.32
   2 -14  -2    5.79    0.35
  -2 -14   2    5.61    0.37
  -3 -14  -2    0.17    0.10
  -3  14   2    0.07    0.08
   3 -14   2    0.24    0.08
  -3 -14   2    0.21    0.10
  -3  14  -2    0.36    0.08
   3 -14  -2    0.08    0.08
  -4 -14  -2    4.87    0.34
  -4  14   2    4.85    0.31
   4 -14   2    4.79    0.30
   4 -14  -2    4.69    0.31
  -4 -14   2    4.13    0.35
  -4  14  -2    3.92    0.28
  -5  14   2    0.09    0.08
  -5 -14  -2    0.03    0.10
   5 -14   2    0.02    0.07
  -5 -14   2   -0.04    0.09
   5 -14  -2   -0.01    0.06
  -5  14  -2    0.06    0.08
   6 -14   2    0.09    0.07
  -6 -14  -2    0.04    0.09
  -6  14   2    0.07    0.07
   6 -14  -2    0.16    0.09
  -6 -14   2   -0.09    0.07
  -6  14  -2    0.00    0.07
   7 -14   2    0.13    0.07
  -7 -14  -2   -0.12    0.09
  -7  14   2    0.16    0.10
  -7 -14  -2    0.03    0.09
  -7  14  -2    0.11    0.08
   8 -14   2    0.11    0.07
  -8  14   2    0.07    0.09
  -8 -14   2   -0.03    0.08
   8 -14  -2    0.06    0.09
  -8  14  -2   -0.02    0.07
  -9 -14  -2    0.16    0.11
  -9  14  -2    0.23    0.10
  -9 -14   2    0.05    0.12
   9 -14  -2    0.26    0.10
  10 -14   2   -0.03    0.06
 -10 -14  -2    0.13    0.12
 -10  14  -2   -0.05    0.10
  10 -14  -2   -0.10    0.09
   0 -15  -2    0.03    0.07
   0 -15   2   -0.06    0.06
  -1  15   2    2.55    0.22
   1 -15   2    2.42    0.23
  -1 -15  -2    2.41    0.22
   1 -15  -2    2.75    0.24
  -1  15  -2    2.40    0.21
  -1 -15   2    2.65    0.24
   2 -15   2    2.23    0.22
  -2  15   2    2.82    0.23
  -2 -15  -2    2.31    0.27
  -2  15  -2    2.48    0.21
   2 -15  -2    2.56    0.23
  -2 -15   2    2.47    0.25
   3 -15   2    1.12    0.15
  -3  15   2    1.22    0.15
  -3 -15  -2    1.29    0.17
  -3  15  -2    1.08    0.14
  -3 -15   2    1.32    0.19
   3 -15  -2    1.03    0.16
  -4  15   2    0.43    0.12
  -4 -15  -2    0.60    0.14
   4 -15   2    0.43    0.11
  -4  15  -2    0.67    0.13
   4 -15  -2    0.62    0.15
  -4 -15   2    0.41    0.13
   5 -15   2   -0.03    0.06
  -5 -15  -2    0.12    0.09
  -5  15   2    0.02    0.06
   5 -15  -2    0.02    0.07
  -5  15  -2    0.01    0.06
  -5 -15   2   -0.06    0.06
   6 -15   2    0.93    0.15
  -6  15   2    1.04    0.16
  -6 -15  -2    0.78    0.17
   6 -15  -2    0.78    0.15
   7 -15   2    0.14    0.09
  -7  15   2    0.03    0.07
  -7 -15  -2   -0.03    0.08
  -7 -15   2    0.04    0.10
  -7  15  -2    0.03    0.07
   7 -15  -2    0.01    0.07
  -8 -15  -2   -0.01    0.10
   8 -15   2    0.06    0.08
   8 -15  -2    0.05    0.08
  -8 -15   2   -0.09    0.08
  -8  15  -2   -0.05    0.08
  -9 -15  -2    0.02    0.09
   9 -15   2    0.02    0.06
  -9  15   2   -0.01    0.06
  -9 -15   2   -0.05    0.11
  -9  15  -2    0.03    0.08
   9 -15  -2   -0.15    0.07
   0 -16   2    6.88    0.43
   0 -16  -2    7.29    0.43
  -1  16   2    0.07    0.08
  -1 -16  -2    0.01    0.07
  -1  16  -2    0.14    0.08
   1 -16  -2    0.04    0.06
  -2  16   2    0.96    0.15
  -2 -16  -2    0.69    0.15
   2 -16   2    0.85    0.17
  -2  16  -2    0.70    0.13
  -2 -16   2    0.65    0.15
   2 -16  -2    0.84    0.14
  -3  16   2    0.85    0.13
   3 -16   2    0.91    0.15
  -3 -16  -2    1.19    0.18
  -3 -16   2    1.02    0.18
   3 -16  -2    1.11    0.17
  -3  16  -2    1.03    0.15
  -4  16   2   -0.05    0.08
  -4 -16  -2   -0.03    0.07
   4 -16   2    0.10    0.10
  -4 -16   2    0.08    0.08
   4 -16  -2    0.29    0.12
  -5  16   2    0.75    0.14
   5 -16  -2    0.88    0.15
  -5  16  -2    0.59    0.13
  -5 -16   2    0.49    0.16
  -6 -16  -2    0.17    0.11
   6 -16   2    0.01    0.08
  -6  16   2    0.20    0.10
  -6  16  -2    0.08    0.08
  -6 -16   2    0.19    0.14
   6 -16  -2    0.05    0.09
  -7  16   2    0.15    0.10
   7 -16   2    0.31    0.11
  -7 -16  -2    0.28    0.14
  -7  16  -2    0.48    0.13
  -7 -16   2    0.24    0.14
   8 -16   2    0.10    0.08
  -8 -16  -2    0.07    0.11
  -8  16   2    0.05    0.07
  -8  16  -2    0.14    0.09
   8 -16  -2    0.05    0.10
   0 -17  -2    0.05    0.08
  -1 -17  -2    0.53    0.13
  -1  17   2    0.30    0.11
   1 -17   2    0.56    0.13
  -1 -17   2    0.35    0.11
  -1  17  -2    0.36    0.10
   2 -17   2    1.99    0.22
  -2  17   2    1.89    0.21
  -2 -17  -2    2.07    0.28
  -2 -17   2    1.94    0.23
  -2  17  -2    2.06    0.20
   2 -17  -2    1.62    0.20
  -3  17   2    1.27    0.18
   3 -17   2    0.95    0.17
  -3 -17  -2    1.06    0.18
   3 -17  -2    1.12    0.18
  -3  17  -2    1.08    0.16
  -3 -17   2    1.18    0.20
  -4  17   2    4.88    0.35
  -4 -17  -2    5.41    0.41
   4 -17   2    5.15    0.35
  -4  17  -2    5.19    0.35
  -4 -17   2    4.62    0.40
   4 -17  -2    5.44    0.43
   5 -17   2    2.13    0.23
  -5 -17  -2    1.80    0.26
  -5  17   2    2.16    0.23
  -5  17  -2    2.46    0.22
   5 -17  -2    1.88    0.26
  -5 -17   2    2.58    0.30
  -6 -17  -2    0.38    0.15
   6 -17   2    0.44    0.13
   6 -17  -2    0.28    0.11
  -6 -17   2    0.45    0.16
  -7 -17  -2    0.23    0.12
  -7  17   2    0.14    0.10
   7 -17   2    0.09    0.09
  -7 -17   2    0.14    0.12
  -7  17  -2    0.10    0.09
   7 -17  -2    0.20    0.10
   0 -18  -2    0.59    0.14
   0 -18   2    0.51    0.12
  -1  18   2    0.16    0.09
  -1 -18  -2    0.34    0.12
  -1  18  -2    0.20    0.10
   1 -18  -2    0.33    0.12
  -1 -18   2    0.10    0.10
  -2  18   2    0.03    0.07
  -2 -18  -2    0.10    0.09
  -2 -18   2    0.10    0.09
   2 -18  -2    0.08    0.06
  -2  18  -2    0.08    0.08
  -3  18   2   -0.10    0.09
  -3 -18  -2    0.04    0.09
   3 -18   2    0.03    0.09
  -3  18  -2   -0.04    0.05
   3 -18  -2   -0.09    0.05
  -3 -18   2    0.00    0.09
  -4  18   2    0.13    0.09
  -4 -18  -2    0.13    0.12
  -4 -18   2    0.16    0.10
  -5  18   2    0.22    0.11
  -5 -18  -2    0.18    0.13
   5 -18   2    0.06    0.09
   5 -18  -2    0.08    0.09
  -5 -18   2    0.08    0.11
  -5  18  -2    0.03    0.09
  -6  18  -2    0.09    0.09
   6 -18  -2    0.22    0.11
  -6 -18   2    0.16    0.12
   0 -19  -2   -0.09    0.07
   0 -19   2    0.05    0.07
   1 -19   2    0.07    0.09
  -1 -19  -2   -0.12    0.08
   1 -19  -2    0.15    0.10
  -1 -19   2    0.00    0.09
  -2  19   2    1.04    0.17
  -2 -19  -2    0.81    0.18
   2 -19   2    1.03    0.17
  -2 -19   2    0.86    0.18
  -2  19  -2    1.06    0.17
   2 -19  -2    0.77    0.16
   3 -19   2    0.05    0.09
  -3 -19  -2    0.06    0.10
  -3  19   2   -0.06    0.09
   3 -19  -2    0.02    0.08
  -3 -19   2    0.07    0.09
  -3  19  -2    0.09    0.08
  -4 -19  -2   -0.06    0.09
  -4  19   2    0.03    0.07
   4 -19   2   -0.08    0.08
  -4 -19   2    0.13    0.10
   4 -19  -2    0.06    0.07
  -4  19  -2   -0.06    0.07
  -5  19   2    0.95    0.17
  -5 -19  -2    0.81    0.19
   5 -19   2    0.77    0.16
   5 -19  -2    0.69    0.17
  -5 -19   2    1.34    0.24
  -5  19  -2    0.83    0.16
   0 -20   2   -0.05    0.09
   0 -20  -2    0.04    0.10
   1 -20   2    0.42    0.14
   1 -20  -2    0.65    0.16
  -1 -20   2    0.19    0.12
   2 -20   2    0.21    0.12
  -2 -20  -2    0.32    0.15
  -2  20  -2    0.33    0.12
  -2 -20   2    0.20    0.13
   2 -20  -2    0.30    0.12
  -3  20   2    0.50    0.23
  -3 -20  -2    0.45    0.17
   3 -20   2    0.56    0.16
   3 -20  -2    0.33    0.12
  -3 -20   2    0.21    0.13
  -3  20  -2    0.30    0.11
   0   0   3    0.17    0.11
   0   0   3    0.02    0.02
   0   0  -3   -0.09    0.09
   0   0  -3    0.01    0.02
   0   0   3    0.01    0.02
   0   0  -3    0.00    0.02
  -1   0  -3    0.00    0.02
  -1   0  -3   -0.37    0.19
   1   0  -3    0.00    0.03
  -1   0  -3    0.02    0.02
   1   0  -3   -0.02    0.14
   1   0  -3    0.00    0.01
   1   0   3   -0.01    0.01
   1   0   3    0.00    0.01
  -1   0   3   -0.01    0.01
  -1   0  -3    0.01    0.02
  -1   0   3    0.01    0.03
   1   0   3   -0.08    0.18
   2   0  -3    0.08    0.03
  -2   0  -3   -0.56    0.33
   2   0  -3    0.01    0.03
  -2   0   3    0.52    0.31
  -2   0  -3    0.06    0.03
  -2   0   3    0.02    0.02
   2   0   3    0.05    0.02
   2   0  -3   -0.11    0.29
  -3   0  -3   -0.17    0.50
   3   0  -3    0.30    0.42
   3   0   3    0.14    0.44
  -3   0   3    0.63    0.39
  -4   0  -3    0.14    0.68
   4   0   3    0.00    0.01
   4   0  -3   -0.02    0.02
  -4   0  -3    0.05    0.04
   4   0  -3    0.13    0.57
   4   0   3   -1.02    0.64
   4   0  -3   -0.03    0.02
   4   0   3   -0.01    0.02
  -4   0   3   -0.71    0.51
  -5   0  -3    0.01    0.05
   5   0   3    0.05    0.03
   5   0   3   -0.70    0.81
   5   0  -3    0.08    0.05
  -5   0  -3   -0.05    0.77
  -5   0   3   -0.72    0.67
   5   0  -3    0.64    0.94
   5   0  -3   -0.01    0.05
   5   0   3    0.04    0.02
  -5   0   3    0.10    0.05
  -6   0   3    0.56    0.88
   6   0  -3    2.21    1.08
  -6   0  -3   -0.92    1.06
   6   0   3   -0.15    1.03
   7   0   3    1.13    1.26
  -7   0   3    0.88    1.07
   7   0  -3    0.83    1.24
  -7   0  -3    1.97    1.45
  -8   0  -3    0.77    1.65
   8   0  -3   -0.59    1.67
   8   0   3    0.00    0.04
  -8   0   3   -0.47    1.43
   8   0   3    0.35    1.11
  -8   0  -3   -0.07    0.07
   8   0  -3    0.07    0.07
  -8   0   3   -0.03    0.06
  -9   0   3    0.11    0.09
   9   0  -3    0.02    0.07
  -9   0  -3    0.07    0.09
   9   0   3    0.33    1.94
  -9   0   3    0.97    1.89
  -9   0  -3   -3.10    1.87
   9   0  -3   -0.08    1.46
  10   0   3    0.04    0.06
 -10   0  -3    0.19    0.11
 -10   0   3   -0.09    0.05
  11   0  -3    0.43    0.17
 -11   0   3    0.55    0.17
  12   0   3    0.03    0.07
  12   0  -3   -0.04    0.09
 -12   0  -3    0.06    0.10
  13   0  -3    0.00    0.10
   0   1   3    0.01    0.01
   0   1   3    0.18    0.15
   0  -1  -3    0.01    0.01
   0  -1  -3    0.02    0.02
   0  -1  -3   -0.13    0.12
   0   1   3    0.00    0.02
   0   1  -3    0.00    0.02
   0   1  -3    0.00    0.02
  -1  -1  -3    2.65    0.12
   1  -1   3    2.67    0.12
  -1   1   3    2.68    0.15
  -1  -1  -3    2.82    0.12
   1  -1   3    2.70    0.11
   1  -1   3    2.88    0.47
   1   1  -3    2.82    0.11
   1   1  -3    2.75    0.37
  -1   1   3    2.39    0.39
   1   1  -3    2.74    0.15
  -1  -1  -3    1.92    0.50
  -1   1   3    2.68    0.12
  -1  -1   3    2.66    0.12
   1   1   3    2.65    0.12
   1  -1  -3    2.56    0.13
   1  -1  -3    2.51    0.40
  -1   1  -3    2.74    0.13
  -1   1  -3    2.90    0.11
  -1   1  -3    2.47    0.46
  -1  -1   3    2.20    0.36
   1  -1  -3    2.82    0.12
  -1   1  -3    2.77    0.11
  -1   1  -3    2.90    0.12
   1  -1  -3    2.72    0.15
  -2  -1  -3   14.26    0.54
  -2   1   3   12.33    1.11
   2   1  -3   14.08    0.52
   2   1  -3   11.42    1.09
   2   1  -3   15.15    0.57
  -2  -1  -3   13.98    1.43
   2  -1   3   14.11    0.49
  -2  -1  -3   14.85    0.49
   2   1   3   14.66    0.50
  -2  -1   3   14.04    0.52
   2  -1  -3   13.95    0.56
  -2   1  -3   13.90    1.32
   2  -1  -3   13.46    1.21
   2  -1  -3   13.81    0.52
  -2  -1   3   11.50    1.09
  -2   1  -3   14.44    0.53
   2   1   3   14.34    1.38
   3   1  -3    0.94    0.08
  -3  -1  -3    0.89    0.09
   3  -1   3    0.95    0.04
   3   1  -3    1.00    0.11
   3  -1   3    0.99    0.04
   3   1  -3    0.87    0.46
  -3  -1  -3    0.99    0.06
  -3  -1  -3    0.75    0.45
  -3   1   3    0.87    0.10
   3  -1   3    1.49    0.71
  -3   1   3    1.15    0.55
   3  -1  -3    0.95    0.10
   3   1   3    0.96    0.05
   3   1   3    0.78    0.57
  -3   1  -3    0.45    0.49
  -3  -1   3    0.96    0.08
  -3   1  -3    1.07    0.09
   3  -1  -3    0.95    0.09
  -3  -1   3    0.32    0.49
   3  -1  -3    0.35    0.46
  -4  -1  -3   -0.50    0.67
  -4  -1  -3    0.33    0.06
  -4   1   3    0.34    0.06
   4   1  -3    0.38    0.08
   4   1  -3    0.34    0.06
   4  -1   3    0.38    0.03
   4  -1   3    0.06    0.63
  -4   1   3    0.93    0.66
   4  -1   3    0.37    0.04
   4   1  -3    0.65    0.60
   4   1   3    0.26    0.63
   4  -1  -3    0.93    0.70
  -4   1  -3    0.28    0.07
  -4  -1   3    0.45    0.58
   4  -1  -3    0.37    0.07
   4  -1  -3    0.28    0.06
  -4   1  -3    0.42    0.52
   5  -1   3    0.55    0.06
   5  -1   3   -0.43    0.91
  -5   1   3    0.48    0.74
  -5   1   3    0.50    0.09
   5  -1   3    0.44    0.05
  -5  -1  -3    0.50    0.09
   5   1  -3    0.32    0.08
  -5  -1  -3   -1.90    0.88
   5   1  -3    0.42    0.09
   5   1  -3   -0.62    0.82
  -5  -1   3    0.52    0.09
   5  -1  -3    0.36    0.08
  -5   1  -3    0.41    0.08
   5  -1  -3    0.40    0.08
   5   1   3    0.35    0.84
   5  -1  -3   -0.61    0.70
  -5  -1   3    1.05    0.84
  -5   1  -3    0.13    1.15
   6  -1   3    3.65    0.19
   6  -1   3    3.23    1.59
   6   1  -3    2.83    1.25
   6   1  -3    3.84    0.27
  -6  -1  -3    3.58    0.26
   6   1  -3    3.95    0.26
  -6   1   3    4.62    1.41
  -6  -1  -3    2.92    1.52
  -6   1   3    3.74    0.24
   6  -1  -3    3.58    0.25
  -6   1  -3    3.43    0.25
  -6   1  -3    3.30    1.35
   6   1   3    3.47    1.43
   6  -1  -3    4.61    1.56
  -6  -1   3    2.05    1.22
   6  -1  -3    3.47    0.24
  -6  -1   3    3.35    0.24
   6   1   3    3.63    0.21
   7  -1   3    0.32    0.06
   7   1  -3    0.65    1.31
   7  -1   3   -1.26    0.93
  -7  -1  -3    1.61    1.34
  -7   1   3    0.41    0.10
   7   1  -3    0.29    0.08
  -7   1   3    0.90    1.14
   7   1  -3    0.31    0.10
   7  -1  -3    0.29    0.08
  -7   1  -3   -0.18    1.28
   7  -1  -3    0.22    0.09
   7   1   3    0.34    0.07
  -7  -1   3    0.31    0.09
  -7   1  -3    0.31    0.09
   7  -1  -3   -1.25    1.22
  -7  -1   3    0.33    1.17
   7   1   3    0.68    1.31
  -8   1   3    4.88    0.33
   8   1  -3    6.40    1.94
  -8   1   3    3.84    1.76
   8   1  -3    4.44    0.32
   8   1  -3    5.20    0.35
  -8  -1  -3    4.70    0.34
  -8  -1  -3    6.02    2.21
   8  -1   3    4.88    0.26
   8  -1   3    2.57    1.88
  -8  -1   3    3.28    1.61
   8   1   3    2.12    1.81
  -8  -1   3    4.99    0.33
   8   1   3    4.51    0.27
   8  -1  -3    4.98    0.34
  -8   1  -3    2.86    2.08
   8  -1  -3    7.69    1.92
  -9  -1  -3    0.56    0.15
   9  -1   3    3.32    2.11
   9   1  -3    1.55    1.86
  -9  -1  -3   -0.51    2.21
  -9   1   3    0.99    0.16
   9  -1   3    0.82    0.11
   9   1  -3    0.38    0.14
  -9   1   3   -2.12    1.75
   9  -1  -3   -1.33    2.28
   9  -1  -3    0.67    0.14
   9   1   3    0.49    0.13
  -9   1  -3    0.45    0.15
  -9   1  -3    0.06    3.08
   9   1   3    1.11    1.93
  -9  -1   3    1.71    2.34
  -9  -1   3    0.67    0.14
 -10   1   3   -0.07    0.07
  10   1  -3   -0.02    0.07
 -10  -1  -3    0.30    0.13
  10   1   3   -0.04    0.06
 -10   1  -3   -0.06    0.09
 -10  -1   3    0.04    0.07
  10  -1  -3    0.05    0.10
  11   1  -3    0.58    0.15
 -11  -1  -3    0.14    0.13
 -11   1  -3    0.22    0.11
  11  -1  -3    0.01    0.09
 -11  -1   3   -0.01    0.09
 -12  -1  -3    0.09    0.10
  12   1  -3    0.69    0.18
  13   1  -3    0.59    0.16
  13  -1  -3    0.41    0.15
   0  -2   3  131.92    4.64
   0  -2  -3  129.40    5.16
   1  -2   3   11.63    0.97
   1   2  -3   11.67    0.75
  -1  -2  -3   12.77    0.44
   1  -2   3   12.47    0.42
  -1  -2  -3   11.49    1.01
   1  -2   3   10.74    0.43
  -1  -2  -3   12.41    0.44
   1  -2  -3   12.60    0.98
   1   2   3    9.96    0.98
  -1   2  -3   11.81    0.92
  -1  -2   3   11.30    0.78
   1  -2  -3   11.29    0.44
  -1   2  -3   12.22    0.43
  -1   2  -3   13.09    0.42
   1  -2  -3   11.90    0.48
  -1   2  -3   11.96    0.44
   1  -2  -3   13.06    0.44
   1   2   3   11.98    0.45
  -1  -2   3   12.05    0.43
  -2  -2  -3    2.00    0.61
  -2  -2  -3    2.26    0.10
   2  -2   3    1.90    0.08
   2   2  -3    2.06    0.11
  -2   2   3    1.81    0.11
   2   2  -3    1.20    0.46
   2  -2   3    1.96    0.08
  -2  -2   3    1.94    0.11
   2  -2  -3    1.95    0.56
   2  -2  -3    2.10    0.12
   2  -2  -3    2.24    0.51
   2   2   3    2.09    0.60
   2   2   3    1.89    0.10
  -2  -2   3    1.30    0.44
  -2   2  -3    1.92    0.57
  -2   2  -3    1.90    0.12
   2  -2  -3    1.92    0.13
  -2   2  -3    2.02    0.08
  -3  -2  -3    3.74    0.21
  -3   2   3    3.88    0.85
   3   2  -3    4.59    0.88
  -3  -2  -3    3.68    0.16
  -3   2   3    3.55    0.18
   3  -2   3    3.53    0.94
   3  -2   3    3.63    0.14
  -3  -2  -3    3.46    0.82
   3   2  -3    3.59    0.19
  -3   2  -3    3.67    0.15
  -3   2  -3    4.03    0.89
  -3  -2   3    3.59    0.19
  -3  -2   3    3.08    0.75
   3   2   3    2.15    0.77
   3   2   3    3.69    0.16
   3  -2  -3    3.44    0.19
   3  -2  -3    4.61    0.91
  -3   2  -3    3.59    0.20
   3  -2  -3    3.73    0.22
  -4  -2  -3    4.07    0.19
  -4   2   3    4.20    0.23
   4   2  -3    4.39    0.26
  -4   2   3    6.15    1.11
  -4  -2  -3    3.44    1.09
   4   2  -3    5.34    1.08
   4  -2   3    4.49    0.17
   4  -2   3    2.35    0.94
   4   2  -3    4.30    0.23
  -4  -2  -3    4.21    0.24
   4  -2  -3    3.90    0.23
   4  -2  -3    3.85    0.24
  -4   2  -3    3.40    1.04
  -4  -2   3    5.19    1.16
   4   2   3    2.43    1.02
   4  -2  -3    3.35    0.97
  -4   2  -3    4.19    0.24
   5   2  -3   17.29    0.73
  -5   2   3   19.65    2.20
  -5  -2  -3   17.23    0.68
  -5  -2  -3   17.34    0.75
   5   2  -3   17.33    2.13
   5  -2   3   15.72    2.33
   5   2  -3   17.17    0.83
  -5   2   3   18.42    0.73
   5  -2   3   18.37    0.65
  -5  -2  -3   15.38    2.12
  -5  -2   3   19.19    2.34
   5  -2  -3   21.39    2.45
   5  -2  -3   17.56    0.73
  -5  -2   3   18.18    0.73
  -5   2  -3   18.34    2.22
   5  -2  -3   18.52    0.75
   5   2   3   16.96    2.16
  -5   2  -3   19.11    0.76
  -6   2   3    5.14    1.57
  -6  -2  -3    4.26    0.29
  -6   2   3    4.59    0.28
   6  -2   3    3.53    1.48
   6   2  -3    4.78    0.32
   6  -2   3    4.91    0.22
   6   2  -3    4.77    0.29
  -6  -2  -3    2.86    1.68
  -6  -2   3    3.05    1.30
   6  -2  -3    4.66    0.29
  -6   2  -3    4.37    0.34
  -6  -2   3    5.23    0.30
   6  -2  -3    5.05    0.30
   6   2   3    3.68    1.36
  -6   2  -3    4.12    1.46
   6  -2  -3    3.43    1.50
   7   2  -3    1.23    0.14
   7  -2   3    0.47    1.47
   7   2  -3    0.05    1.19
  -7   2   3    0.15    1.17
   7  -2   3    1.13    0.10
   7   2  -3    1.09    0.15
  -7  -2  -3    0.18    1.09
  -7   2   3    1.05    0.13
  -7  -2  -3    1.14    0.16
  -7   2  -3    0.51    1.41
   7  -2  -3    1.00    0.14
   7   2   3    1.00    0.12
   7  -2  -3    1.95    1.46
  -7  -2   3    2.78    1.35
   7   2   3    2.47    1.46
  -7   2  -3    0.87    0.13
  -7  -2   3    1.17    0.15
  -8  -2  -3    2.09    1.73
  -8  -2  -3    1.97    0.22
   8  -2   3    1.90    0.15
  -8   2   3    2.00    0.20
   8   2  -3    2.00    0.22
   8  -2   3   -0.57    1.82
   8   2  -3    3.06    1.73
  -8   2   3    1.89    1.59
   8   2  -3    1.75    0.19
  -8  -2   3    1.80    0.20
  -8   2  -3    2.01    1.78
   8   2   3    2.62    1.90
  -8  -2   3    3.97    1.71
  -8   2  -3    2.02    0.22
   8   2   3    1.98    0.17
   8  -2  -3    3.99    1.83
   8  -2  -3    1.82    0.20
  -9   2   3   -1.21    1.83
  -9   2   3    3.85    0.29
   9   2  -3    3.59    0.31
  -9  -2  -3    0.38    2.20
  -9  -2  -3    3.44    0.31
   9  -2   3    1.55    1.77
   9  -2   3    3.45    0.22
   9   2  -3    1.86    1.86
  -9   2  -3    3.76    2.10
   9  -2  -3    6.95    4.21
  -9   2  -3    3.70    0.30
  -9  -2   3    1.24    2.01
   9   2   3    4.12    2.19
   9  -2  -3    3.50    0.29
   9   2   3    3.39    0.25
  -9  -2   3    3.67    0.30
  10   2  -3    5.59    0.40
 -10  -2  -3    5.13    0.41
  10  -2   3    5.74    0.34
  10  -2  -3    5.57    0.45
 -10   2  -3    6.25    0.43
 -11  -2  -3    1.46    0.24
  11   2  -3    1.29    0.22
 -11   2  -3    1.94    0.24
  11  -2  -3    1.58    0.21
 -12  -2  -3    0.08    0.12
  12   2  -3    0.22    0.13
 -12   2  -3    0.22    0.12
  12   2   3    0.12    0.07
  12  -2  -3    0.09    0.11
  13   2  -3   -0.11    0.10
  13  -2  -3    0.00    0.09
 -13   2  -3    0.06    0.13
   0  -3   3   -0.01    0.02
   0   3  -3    0.02    0.02
   0  -3  -3    0.00    0.02
   0   3   3   -0.30    0.25
   0  -3  -3   -0.01    0.02
   0   3  -3   -0.05    0.14
   0  -3   3    0.00    0.15
   0  -3  -3   -0.12    0.19
   0   3  -3    0.00    0.01
   0  -3  -3    0.04    0.03
   0   3   3    0.00    0.02
  -1  -3  -3    3.26    0.14
  -1  -3  -3    3.63    0.65
   1   3  -3    3.17    0.43
   1  -3   3    3.08    0.53
   1  -3   3    2.23    0.47
  -1  -3  -3    3.11    0.15
  -1   3   3    3.31    0.63
  -1   3   3    3.18    0.14
  -1  -3   3    2.38    0.45
  -1   3  -3    3.10    0.14
  -1  -3   3    3.12    0.17
   1  -3  -3    3.16    0.15
  -1   3  -3    3.24    0.14
   1  -3  -3    2.99    0.14
  -1   3  -3    3.12    0.12
   1   3   3    3.37    0.59
   1  -3  -3    3.21    0.57
   1  -3  -3    3.13    0.17
  -2  -3  -3   13.21    1.43
   2  -3   3   13.96    0.48
   2  -3   3   12.09    1.44
  -2   3   3   15.14    0.53
   2  -3   3   13.42    0.50
  -2  -3  -3   13.65    0.52
   2   3  -3   13.15    1.12
  -2  -3   3   14.37    0.53
  -2   3  -3   14.28    0.54
  -2  -3   3   13.56    1.31
   2   3   3   14.37    1.40
   2  -3  -3   14.84    0.54
  -2   3  -3   14.28    0.50
  -2   3  -3   13.87    1.28
   2  -3  -3   14.26    0.52
   2  -3  -3   15.17    1.31
   2  -3  -3   14.45    0.57
  -2  -3   3   13.95    0.57
   3  -3   3   13.66    1.63
  -3  -3  -3   14.19    1.70
  -3  -3  -3   14.40    0.55
  -3  -3  -3   15.58    0.60
   3   3  -3   14.71    0.58
   3   3  -3   14.01    1.48
   3  -3   3   14.44    0.53
  -3   3   3   15.51    0.58
  -3   3  -3   15.66    0.54
   3  -3  -3   15.68    0.62
   3  -3  -3   16.42    1.57
  -3  -3   3   15.38    0.58
   3  -3  -3   15.11    0.59
  -3   3  -3   14.86    0.59
   3  -3  -3   14.85    1.68
  -3   3  -3   14.51    1.58
   3   3   3   14.58    1.54
  -3  -3   3   13.26    1.49
   4  -3   3   32.62    2.86
  -4  -3  -3   34.34    1.24
   4   3  -3   31.99    2.66
  -4   3   3   32.45    2.60
   4   3  -3   32.30    1.20
  -4  -3  -3   32.41    2.96
  -4   3   3   35.75    1.21
   4  -3   3   33.79    1.15
  -4  -3  -3   32.45    1.17
  -4  -3   3   30.88    2.68
   4  -3  -3   34.54    1.23
   4   3   3   26.77    2.52
  -4   3  -3   33.07    1.15
  -4   3  -3   31.86    1.22
   4  -3  -3   32.97    2.73
  -4   3  -3   35.28    2.73
   4  -3  -3   31.70    1.24
  -5  -3  -3    0.96    1.02
  -5   3   3    1.71    0.14
  -5  -3  -3    1.58    0.12
   5   3  -3    2.22    0.92
   5   3  -3    1.65    0.14
   5  -3   3    1.03    0.94
   5  -3   3    1.58    0.10
  -5  -3  -3    1.55    0.15
  -5   3   3    1.99    0.85
   5   3   3    2.10    1.09
  -5  -3   3    2.11    0.92
  -5   3  -3    1.60    0.11
  -5   3  -3    1.63    0.15
  -5  -3   3    1.40    0.16
   5  -3  -3    1.82    1.10
  -5   3  -3    1.24    0.87
   5  -3  -3    1.57    0.15
   6   3  -3   12.79    0.61
  -6   3   3   12.45    0.56
  -6   3   3   11.93    2.03
   6  -3   3   12.86    0.48
  -6  -3  -3   12.01    2.27
  -6  -3  -3   11.65    0.59
  -6  -3  -3   12.46    0.52
   6  -3   3   13.11    2.48
   6   3  -3   12.27    0.56
   6   3  -3   17.78    2.31
  -6   3  -3   10.70    2.09
  -6  -3   3   12.63    0.57
  -6   3  -3   12.79    0.59
   6   3   3   14.17    2.28
  -6  -3   3   11.49    2.07
   6  -3  -3   12.43    2.45
   6  -3  -3   11.80    0.64
   6  -3  -3   13.11    0.59
  -7   3   3    0.33    0.09
   7  -3   3    0.74    1.24
  -7  -3  -3    2.51    1.81
   7  -3   3    0.32    0.06
   7   3  -3    0.31    0.07
   7   3  -3    2.06    1.25
  -7  -3  -3    0.26    0.09
   7   3  -3    0.29    0.10
  -7   3   3   -2.23    1.17
   7  -3  -3    0.20    0.08
   7   3   3   -1.53    1.21
  -7  -3   3    0.42    0.10
   7  -3  -3    0.10    1.31
  -7   3  -3   -1.44    1.24
  -7   3  -3    0.42    0.10
  -7  -3   3    1.14    1.41
  -8   3   3    1.50    1.58
   8  -3   3    2.09    1.71
  -8  -3  -3    1.54    0.20
   8   3  -3    1.61    0.20
  -8  -3  -3   -0.40    1.91
   8   3  -3    3.79    1.68
   8   3  -3    1.77    0.19
   8  -3   3    1.62    0.13
  -8   3   3    1.84    0.19
  -8   3  -3    1.59    0.20
  -8  -3   3   -2.79    1.60
  -8   3  -3    1.97    1.55
   8  -3  -3    1.63    0.19
   8   3   3    2.33    1.46
   8  -3  -3    1.11    1.77
   9  -3   3    3.42    0.21
  -9   3   3    3.46    0.28
   9   3  -3    3.58    0.32
   9   3   3    3.88    0.28
  -9  -3   3    3.23    0.29
  -9   3  -3    3.89    0.31
   9  -3  -3    3.82    0.30
  10   3  -3    0.00    0.09
 -10   3   3   -0.09    0.06
 -10  -3  -3    0.19    0.13
  10  -3   3    0.07    0.05
 -10  -3   3   -0.03    0.06
  10   3   3    0.02    0.07
 -10   3  -3    0.20    0.10
 -11  -3  -3    0.49    0.13
  11   3  -3    0.65    0.16
  11  -3  -3    0.55    0.14
  12   3  -3   -0.09    0.09
 -12  -3  -3    0.06    0.10
 -12   3  -3    0.25    0.13
  12   3   3   -0.10    0.07
  12  -3  -3    0.15    0.11
  13   3  -3    0.23    0.13
 -13   3  -3    0.12    0.09
  13  -3  -3    0.16    0.12
   0  -4  -3  406.14   14.97
   0  -4   3  392.33   14.39
   0   4   3  426.00   14.97
   0   4  -3  404.06   14.33
  -1   4   3   10.27    0.38
  -1   4   3    9.85    1.04
   1   4  -3    9.11    0.84
  -1  -4  -3    9.89    1.16
  -1  -4  -3    9.61    0.38
   1  -4   3   10.28    0.93
   1  -4   3    8.86    0.90
  -1  -4  -3    9.89    0.38
   1  -4   3    9.65    0.37
  -1  -4  -3    9.66    0.37
  -1  -4   3    9.52    0.91
   1  -4  -3    8.69    0.40
   1  -4  -3    9.32    1.07
  -1  -4   3    9.64    0.40
  -1   4  -3   10.14    0.34
   1  -4  -3    9.77    0.36
  -1   4  -3    9.41    0.39
   1  -4  -3    9.82    0.38
   1   4   3    9.27    1.17
  -1   4  -3    9.54    0.36
  -2  -4  -3    0.81    0.53
  -2   4   3    0.73    0.07
   2  -4   3    0.62    0.62
   2  -4   3    0.67    0.05
  -2  -4  -3    0.80    0.07
  -2   4   3    0.59    0.44
   2   4  -3    0.45    0.34
  -2   4  -3    0.56    0.06
  -2   4  -3    0.69    0.05
   2  -4  -3    0.65    0.06
  -2  -4   3    0.59    0.50
   2  -4  -3    0.50    0.07
   2  -4  -3    1.01    0.43
  -2  -4   3    0.63    0.08
   2   4   3    1.70    0.58
  -3  -4  -3    0.05    0.03
   3   4  -3   -0.13    0.40
  -3   4   3    0.04    0.03
   3  -4   3    0.36    0.55
   3  -4   3    0.14    0.03
  -3  -4  -3    0.29    0.59
  -3  -4   3    0.08    0.05
   3  -4  -3    0.00    0.03
  -3   4  -3    0.15    0.43
   3  -4  -3    0.16    0.05
  -3  -4   3    0.11    0.52
   3  -4  -3   -0.40    0.51
   3  -4  -3    0.07    0.04
  -3   4  -3    0.08    0.03
  -3  -4   3    0.05    0.03
  -3   4  -3    0.07    0.03
   3  -4  -3    0.08    0.44
   3   4   3    0.47    0.54
  -4   4   3   23.21    0.87
   4  -4   3   21.28    2.27
  -4  -4  -3   23.40    0.85
   4  -4   3   20.84    0.81
   4   4  -3   24.70    2.16
  -4  -4  -3   25.66    2.52
  -4  -4  -3   21.90    0.90
  -4   4  -3   23.99    2.26
   4  -4  -3   22.50    2.06
   4  -4  -3   23.23    0.91
  -4   4  -3   23.46    0.84
   4   4   3   22.25    2.25
   4  -4  -3   23.63    0.90
  -4  -4   3   24.37    2.28
  -4   4  -3   23.70    0.89
   4  -4  -3   24.32    2.37
  -5  -4  -3    3.65    1.25
  -5  -4  -3    1.75    0.13
  -5   4   3    2.01    0.15
   5  -4   3    1.95    0.11
   5  -4   3   -0.25    0.93
  -5  -4  -3    1.74    0.16
  -5   4   3    2.86    1.05
   5   4  -3    1.94    0.80
   5   4  -3    1.77    0.14
   5  -4  -3    1.82    0.16
   5  -4  -3    2.09    0.97
  -5  -4   3    1.56    1.05
   5  -4  -3    1.69    0.16
   5   4   3   -0.12    0.93
  -5   4  -3    0.42    0.84
  -6   4   3    6.39    1.76
  -6  -4  -3    5.78    0.30
   6  -4   3    7.58    1.95
  -6   4   3    6.15    0.32
   6   4  -3    2.77    1.33
  -6  -4  -3    2.63    1.54
  -6  -4  -3    5.80    0.35
   6  -4   3    5.71    0.25
   6   4  -3    5.52    0.32
  -6   4  -3    5.74    0.34
  -6  -4   3    8.11    1.97
   6  -4  -3    4.98    1.78
  -6   4  -3    5.68    1.45
   6   4   3    5.83    1.77
   6  -4  -3    5.44    0.38
  -6  -4   3    5.79    0.33
   7  -4   3    6.70    2.19
  -7   4   3    6.27    1.76
   7  -4   3    8.34    0.35
  -7  -4  -3    4.56    1.92
  -7  -4  -3    7.95    0.46
   7   4  -3    8.29    0.48
   7   4  -3    7.55    0.47
  -7   4   3    8.52    0.43
   7   4  -3    8.21    2.17
  -7  -4   3    8.31    0.44
  -7   4  -3    3.73    1.68
  -7  -4   3    9.06    2.66
   7  -4  -3    7.59    0.43
   7  -4  -3    8.58    2.58
  -7   4  -3    7.70    0.43
  -8  -4  -3    5.30    2.33
   8   4  -3    5.86    0.37
   8   4  -3    6.70    0.43
  -8   4   3    3.78    1.72
  -8   4   3    6.18    0.38
  -8  -4  -3    6.81    0.43
   8  -4   3    4.77    2.19
   8  -4   3    6.09    0.30
   8   4  -3    6.57    1.89
   8  -4  -3    7.24    2.10
  -8   4  -3    4.80    2.02
  -8  -4   3    6.30    0.40
   8   4   3    2.63    1.84
  -8  -4   3    5.42    2.16
  -8   4  -3    6.63    0.41
   8  -4  -3    6.88    0.40
   9   4  -3    8.28    0.50
  -9  -4  -3    8.01    0.61
   9  -4   3    9.10    0.40
  -9   4   3    8.69    0.50
   9   4   3    9.14    0.49
  -9  -4   3    9.65    0.54
   9  -4  -3    9.56    0.52
  -9   4  -3    9.34    0.53
  10   4  -3   14.34    0.76
 -10  -4  -3   13.73    0.75
  10   4   3   13.97    0.68
 -10   4  -3   14.01    0.73
  10  -4  -3   13.29    0.77
  11  -4   3   -0.03    0.05
 -11   4   3   -0.11    0.08
 -11  -4  -3    0.14    0.08
  11   4  -3    0.05    0.10
 -11   4  -3    0.08    0.09
  11  -4  -3    0.08    0.10
 -12  -4  -3    0.25    0.12
  12   4  -3   -0.09    0.08
 -12   4  -3    0.05    0.12
  12  -4  -3    0.13    0.08
  13  -4  -3   -0.08    0.08
 -13   4  -3    0.05    0.11
   0   5  -3    0.02    0.02
   0  -5  -3   -0.01    0.03
   0  -5  -3   -0.02    0.02
   0  -5   3   -0.01    0.02
   0  -5  -3   -0.02    0.02
   0  -5  -3    0.55    0.39
   0   5  -3   -0.29    0.26
   0   5   3   -0.01    0.37
   0  -5   3   -0.08    0.29
   1  -5   3    6.98    0.28
   1   5  -3    7.68    0.87
  -1  -5  -3    7.48    1.12
  -1   5   3    6.48    0.95
  -1   5   3    6.66    0.29
  -1  -5  -3    6.96    0.29
  -1  -5  -3    6.91    0.29
  -1  -5   3    6.53    0.30
  -1  -5   3    6.33    0.91
   1  -5  -3    6.07    0.30
   1  -5  -3    6.64    0.28
  -1   5  -3    5.93    0.26
   1  -5  -3    7.71    1.07
   1   5   3    6.17    0.95
  -1   5  -3    6.04    0.88
   1  -5  -3    6.65    0.26
   2  -5   3   14.69    0.53
  -2  -5  -3   14.76    0.55
   2   5  -3   14.32    1.34
  -2  -5  -3   14.42    1.68
   2  -5   3   11.59    1.24
  -2   5   3   12.83    0.57
  -2   5   3   15.38    1.53
  -2   5  -3   14.48    0.54
   2  -5  -3   14.93    0.53
   2  -5  -3   14.19    0.58
  -2  -5   3   14.17    0.58
   2   5   3   17.48    1.68
   2  -5  -3   13.96    1.47
  -2  -5   3   14.06    1.36
   2  -5  -3   14.51    0.55
  -3   5   3   11.96    0.49
   3  -5   3   11.39    0.46
   3   5  -3   12.35    1.36
  -3  -5  -3   13.60    1.79
  -3  -5  -3   12.36    0.49
   3  -5   3   12.68    1.53
   3   5   3   13.40    1.65
   3  -5  -3   14.21    1.64
  -3  -5   3   11.88    1.45
   3  -5  -3   13.11    0.54
  -3   5  -3   12.73    0.50
   3  -5  -3   12.66    0.52
  -3  -5   3   11.22    0.53
   3  -5  -3   12.97    0.48
  -3  -5   3   12.62    0.50
   3  -5  -3   12.78    1.53
  -4  -5  -3    3.86    0.21
   4   5  -3    3.52    1.00
  -4  -5  -3    3.90    0.24
   4  -5   3    2.18    1.00
  -4   5   3    3.08    0.20
   4  -5   3    3.89    0.18
  -4  -5  -3    2.67    1.16
  -4  -5   3    3.64    0.24
   4  -5  -3    3.78    0.24
   4   5   3    3.19    1.09
   4  -5  -3    2.50    1.11
   4  -5  -3    4.42    1.14
  -4   5  -3    4.08    0.23
   4  -5  -3    4.10    0.20
  -4  -5   3    3.74    0.23
  -4   5  -3    2.76    0.99
  -4  -5   3    2.87    0.97
  -5  -5  -3    1.27    0.12
  -5   5   3    1.13    0.12
   5   5  -3    1.84    0.87
   5  -5   3    1.41    0.09
   5  -5   3    1.08    1.07
  -5  -5  -3    1.08    0.13
   5  -5  -3    1.36    0.84
  -5   5  -3    1.97    0.93
   5   5   3    1.62    0.97
  -5   5  -3    1.36    0.13
   5  -5  -3    1.25    0.14
  -5  -5   3    1.54    1.04
   5  -5  -3    0.00    0.90
  -6  -5  -3    0.23    0.08
  -6  -5  -3    0.19    0.06
  -6   5   3    0.15    0.07
  -6  -5  -3   -0.67    1.20
   6  -5   3    1.46    1.32
   6   5  -3   -0.43    0.89
   6  -5   3    0.18    0.05
  -6  -5   3    0.15    1.16
   6  -5  -3    0.79    1.18
   6   5   3    0.72    1.08
  -6   5  -3   -0.73    1.04
  -6   5  -3    0.11    0.08
   6  -5  -3    0.16    0.07
  -7  -5  -3    0.85    0.14
   7  -5   3   -1.05    1.40
  -7   5   3    1.53    1.23
   7   5  -3    1.33    1.43
   7  -5   3    0.61    0.07
  -7   5   3    0.62    0.10
  -7  -5  -3    0.50    0.10
   7  -5  -3   -1.14    1.47
  -7   5  -3    0.29    1.29
   7   5   3   -0.28    1.51
  -7   5  -3    0.71    0.11
  -7  -5   3    0.78    0.12
  -7  -5   3    0.18    1.41
   7  -5  -3    0.38    0.10
   8   5  -3    4.54    0.36
  -8   5   3    4.64    0.32
   8   5  -3    5.59    2.14
   8  -5   3    4.65    0.24
  -8   5   3    4.74    1.92
  -8  -5  -3    1.01    1.98
   8  -5   3    6.76    2.19
  -8  -5  -3    4.40    0.35
  -8  -5   3    4.33    0.32
   8   5   3    4.18    2.02
  -8   5  -3    4.88    0.34
   8  -5  -3    4.87    0.33
  -8  -5   3    5.06    1.99
   8  -5  -3    4.67    2.15
  -9   5   3    0.41    0.12
   9  -5   3    0.37    0.07
  -9  -5  -3    0.11    0.13
   9   5  -3    0.11    0.10
  -9  -5   3    0.28    0.12
  -9   5  -3    0.23    0.11
   9  -5  -3    0.43    0.11
 -10  -5  -3    0.15    0.13
  10   5  -3    0.28    0.13
 -10   5   3    0.06    0.06
 -10  -5   3    0.08    0.10
  10   5   3    0.24    0.11
 -10   5  -3    0.06    0.11
  10  -5  -3    0.23    0.12
 -11  -5  -3   -0.07    0.08
  11  -5   3    0.09    0.05
  11   5   3    0.11    0.09
 -11   5  -3    0.04    0.08
  11  -5  -3    0.09    0.12
  12   5  -3    0.33    0.13
  12   5   3    0.00    0.07
  12  -5  -3    0.07    0.11
 -12   5  -3    0.04    0.11
  13   5  -3    0.47    0.16
 -13   5  -3    0.00    0.09
  13  -5  -3   -0.08    0.09
   0   6  -3   53.19    2.82
   0  -6  -3   52.40    1.89
   0  -6   3   54.44    2.90
   0   6   3   55.11    3.31
   0  -6  -3   54.41    1.87
   0   6   3   50.96    1.87
   0  -6  -3   54.10    3.29
   0  -6   3   53.92    1.88
   0  -6  -3   56.36    1.85
   1   6  -3    0.78    0.41
  -1  -6  -3    0.61    0.59
  -1   6   3    0.28    0.48
  -1   6   3    0.73    0.07
  -1  -6  -3    0.68    0.08
   1  -6   3    0.72    0.08
   1  -6   3    0.46    0.39
  -1   6  -3    0.71    0.06
   1  -6  -3    0.68    0.07
   1  -6  -3    0.80    0.06
  -1  -6   3    0.72    0.09
   1  -6  -3    0.73    0.09
  -1   6  -3    0.23    0.43
   1   6   3    0.23    0.51
  -1  -6   3    0.38    0.42
   1  -6  -3    0.30    0.51
  -2   6   3    3.58    0.19
   2  -6   3    3.77    0.82
  -2   6   3    3.98    0.87
  -2  -6  -3    2.29    0.91
   2   6  -3    2.71    0.74
   2  -6   3    3.50    0.18
  -2  -6  -3    3.72    0.20
  -2  -6   3    3.72    0.97
  -2  -6   3    3.77    0.22
   2  -6  -3    3.55    0.21
   2   6   3    4.02    1.03
   2  -6  -3    3.46    0.20
  -2   6  -3    3.65    0.18
   2  -6  -3    4.15    0.99
   2  -6  -3    3.87    0.17
   3   6  -3   -0.14    0.50
  -3   6   3    0.43    0.06
  -3  -6  -3   -0.27    0.74
   3  -6   3    0.35    0.05
   3  -6   3    0.69    0.66
  -3  -6  -3    0.36    0.06
   3  -6   3   -0.02    0.51
   3  -6  -3    0.91    0.58
   3  -6  -3    0.96    0.63
   3  -6  -3    0.29    0.05
  -3   6  -3    0.35    0.06
  -3  -6   3    0.40    0.07
   3   6   3    0.23    0.65
   4  -6   3    6.20    1.48
   4  -6   3    4.69    0.22
  -4  -6  -3    4.74    1.47
  -4   6   3    4.48    0.25
   4   6  -3    5.28    1.13
  -4  -6  -3    4.93    0.25
   4  -6  -3    4.77    0.28
   4   6   3    4.25    1.14
   4  -6  -3    6.49    1.61
   4  -6  -3    4.76    0.23
  -4  -6   3    6.69    1.43
  -4   6  -3    4.98    0.26
  -4  -6   3    4.90    0.27
   4  -6  -3    5.69    1.27
  -5  -6  -3   14.96    0.65
  -5  -6  -3   11.18    2.49
   5  -6   3   15.48    2.52
   5   6  -3   13.30    1.97
  -5   6   3   15.28    0.60
   5  -6   3   14.37    0.54
  -5  -6  -3   14.78    0.60
   5   6   3   12.86    1.82
   5  -6  -3   11.59    3.71
   5  -6  -3   12.59    0.55
  -5  -6   3   13.93    0.64
  -5   6  -3   16.61    2.16
   5  -6  -3   10.36    1.84
  -5   6  -3   14.21    0.61
  -5  -6   3   12.76    2.08
  -6  -6  -3    3.52    0.23
   6  -6   3    3.84    0.19
   6  -6   3    0.08    1.43
   6   6  -3    2.27    1.16
  -6  -6  -3    2.35    1.42
  -6   6   3    3.77    0.24
  -6  -6  -3    3.96    0.28
  -6  -6   3    4.01    0.27
   6  -6  -3    3.85    1.53
  -6   6  -3    3.63    1.29
   6   6   3    4.56    1.95
   6  -6  -3    3.20    1.13
   6  -6  -3    3.41    0.25
  -6  -6   3    4.19    1.69
  -6   6  -3    3.37    0.25
  -7  -6  -3    1.88    0.20
   7   6  -3    2.86    2.42
  -7   6   3    2.06    0.19
   7  -6   3    0.81    1.68
   7  -6   3    1.86    0.13
  -7  -6  -3    1.61    0.17
  -7  -6  -3    2.98    1.80
  -7  -6   3    2.91    1.84
   7   6   3    0.60    1.40
   7  -6  -3   -0.19    1.63
   7  -6  -3    1.90    0.19
  -7   6  -3    1.81    0.18
  -7   6  -3    0.90    1.33
  -7  -6   3    1.87    0.19
  -8  -6  -3    2.49    0.27
   8  -6   3    3.29    2.13
  -8  -6  -3   -1.24    2.28
  -8  -6  -3    2.75    0.22
   8   6  -3    4.41    1.78
   8  -6   3    2.57    0.17
  -8   6   3    2.53    0.22
   8  -6  -3    2.98    0.25
  -8  -6   3    3.82    1.98
  -8   6  -3    2.67    0.24
  -8  -6   3    2.81    0.25
   8  -6  -3    4.55    2.22
   8   6   3    3.31    1.77
  -8   6  -3   -0.98    1.97
  -9  -6  -3    0.03    0.09
   9  -6   3    0.02    0.05
   9   6  -3    0.05    0.10
  -9   6  -3    0.32    0.11
   9  -6  -3    0.14    0.08
  10   6  -3    3.58    0.35
 -10  -6  -3    3.49    0.34
 -10   6  -3    3.16    0.30
  10  -6  -3    3.67    0.30
  11   6  -3    0.04    0.10
  11  -6   3    0.03    0.07
 -11   6   3    0.18    0.08
 -11  -6  -3   -0.11    0.09
  11   6   3   -0.10    0.10
 -11   6  -3    0.01    0.11
  11  -6  -3    0.21    0.11
  12   6  -3    0.25    0.14
 -12  -6  -3   -0.08    0.13
  12   6   3    0.00    0.09
  12  -6  -3    0.09    0.13
 -12   6  -3    0.12    0.13
   0   7   3   -0.03    0.02
   0  -7  -3    0.01    0.04
   0   7  -3    0.01    0.03
   0  -7  -3    0.01    0.02
   0  -7   3    0.02    0.03
   0  -7   3   -0.27    0.51
   0  -7  -3    0.02    0.44
   0   7   3    0.04    0.55
   1  -7   3    1.20    0.10
   1   7  -3    1.26    0.54
  -1   7   3    0.19    0.59
   1  -7   3    1.48    0.60
  -1   7   3    0.92    0.09
  -1  -7  -3    1.08    0.12
  -1  -7  -3    1.59    0.74
   1  -7  -3    0.48    0.50
  -1   7  -3    1.12    0.09
  -1  -7   3    1.06    0.11
   1  -7  -3    1.24    0.08
   1  -7  -3    1.19    0.13
  -1  -7   3    1.90    0.72
  -1   7  -3    0.54    0.52
   1   7   3   -0.14    0.56
   2   7  -3    7.30    1.15
   2  -7   3    6.41    0.28
  -2   7   3    5.38    0.27
  -2  -7  -3    5.53    0.32
  -2  -7  -3    6.33    1.32
  -2   7   3    5.80    1.19
   2  -7   3    6.43    1.02
   2  -7  -3    5.88    0.30
  -2  -7   3    5.23    1.26
   2   7   3    5.59    1.26
   2  -7  -3    6.25    0.25
   2  -7  -3    3.82    1.03
  -2  -7   3    6.09    0.32
  -2   7  -3    6.45    0.28
  -3  -7  -3    5.05    1.33
   3   7  -3    5.31    1.07
  -3  -7  -3    6.01    0.30
  -3   7   3    5.47    0.28
   3  -7   3    4.50    1.14
   3  -7   3    6.14    0.27
   3  -7   3    7.78    1.42
   3  -7  -3    6.33    1.27
   3   7   3    4.43    1.20
  -3  -7   3    5.85    0.34
  -3  -7   3    5.95    1.39
   3  -7  -3    5.89    0.31
   3  -7  -3    6.06    0.25
  -3   7  -3    6.45    0.29
  -4   7   3    9.65    0.41
  -4  -7  -3    7.70    1.82
   4   7  -3   10.14    1.53
  -4  -7  -3    9.56    0.42
   4  -7   3    9.64    1.61
   4  -7   3    5.84    1.75
   4  -7   3    8.20    0.37
  -4  -7   3    8.93    0.43
  -4  -7   3    8.20    0.45
  -4  -7   3   10.87    1.74
  -4   7  -3   10.08    0.42
   4   7   3    6.36    1.59
   4  -7  -3    9.94    1.48
   4  -7  -3    6.43    1.66
   4  -7  -3    9.59    0.37
  -5  -7  -3   -0.06    0.03
   5  -7   3    0.83    1.09
  -5  -7  -3    0.28    1.18
  -5   7   3    0.02    0.03
   5  -7   3    0.57    0.78
   5  -7   3   -0.01    0.03
   5  -7   3    0.00    0.01
   5   7  -3   -0.39    0.80
  -5  -7   3   -1.30    0.96
   5  -7  -3    0.23    0.69
   5   7   3   -0.18    0.98
   5  -7  -3    0.03    0.04
   5  -7  -3   -0.03    0.04
  -5  -7   3   -0.05    0.03
  -5   7  -3    0.02    0.04
   5  -7  -3    0.19    1.06
  -6   7   3    0.06    0.05
  -6  -7  -3    0.10    0.06
   6  -7   3    0.00    0.03
  -6  -7  -3    0.86    1.27
   6  -7   3    0.27    1.31
   6   7  -3   -0.31    1.09
  -6   7  -3    0.86    1.02
   6   7   3   -0.28    0.89
  -6   7  -3   -0.02    0.04
   6  -7  -3    1.42    0.99
  -6  -7   3    0.12    0.06
   6  -7  -3    1.64    1.37
   6  -7  -3    0.06    0.04
  -6  -7   3   -0.19    1.23
  -6  -7   3    0.01    0.06
  -7  -7  -3    5.25    0.37
  -7  -7  -3    4.62    0.31
   7  -7   3    0.13    1.88
   7   7  -3    6.46    1.76
   7  -7   3    4.62    0.24
  -7   7   3    5.07    0.31
  -7  -7  -3    4.76    2.25
  -7   7  -3    5.08    0.32
  -7  -7   3    4.54    0.32
  -7  -7   3    4.18    2.01
  -7   7  -3    5.36    1.67
   7  -7  -3    6.77    2.32
   7  -7  -3    3.65    1.54
   7   7   3    8.11    2.47
   7  -7  -3    4.87    0.26
   7  -7  -3    4.74    0.31
  -8  -7  -3    0.60    0.12
  -8  -7  -3    0.46    0.12
   8  -7   3    0.57    0.09
  -8   7   3    0.62    0.11
   8  -7  -3    0.90    0.14
  -8  -7   3    0.46    0.14
  -8   7  -3    0.63    0.13
  -9   7   3    0.87    0.14
  -9  -7  -3    0.87    0.19
   9  -7   3    1.16    0.12
  -9   7  -3    1.23    0.18
   9  -7  -3    1.13    0.18
  11   7  -3    0.61    0.17
 -11   7  -3    0.54    0.15
  11  -7  -3    0.40    0.12
  12   7  -3    0.10    0.12
  12   7   3   -0.10    0.09
 -12   7  -3    0.10    0.10
  12  -7  -3    0.17    0.09
   0  -8  -3   21.96    2.15
   0   8   3   21.55    2.04
   0  -8   3   20.08    1.87
   0   8  -3   20.34    0.77
   0  -8   3   21.46    0.81
   0  -8  -3   20.45    0.81
   0   8   3   21.16    0.80
   0   8  -3   20.72    1.80
  -1   8   3    0.44    0.62
   1   8  -3    0.41    0.53
  -1  -8  -3    0.68    0.08
   1  -8   3    0.75    0.59
  -1   8   3    0.50    0.07
   1  -8   3    0.72    0.09
  -1  -8   3    0.76    0.55
   1  -8  -3    0.70    0.06
  -1  -8   3    0.68    0.09
  -1   8  -3    0.71    0.07
   1  -8  -3    0.79    0.58
   1  -8  -3    0.71    0.09
  -1   8  -3    0.69    0.55
   1   8   3    0.60    0.72
  -2   8   3    9.18    0.40
   2  -8   3    9.70    1.43
   2  -8   3    9.82    0.40
  -2  -8  -3    8.98    0.41
  -2   8   3    8.22    1.44
   2   8  -3    9.93    1.39
   2  -8  -3    8.30    0.36
   2  -8  -3    9.40    0.44
  -2   8  -3    9.61    0.39
  -2  -8   3    8.09    1.39
   2   8   3    6.59    1.54
   2  -8  -3    8.93    1.36
   3  -8   3    2.05    0.95
  -3   8   3    2.73    0.18
   3   8  -3    1.66    0.99
   3  -8   3    3.21    0.18
   3  -8   3    2.87    0.91
  -3  -8  -3    0.84    1.11
  -3   8   3    2.06    0.91
  -3  -8   3    3.29    0.23
   3   8   3    1.77    1.00
  -3  -8   3    1.13    1.03
   3  -8  -3    5.09    1.45
  -3   8  -3    2.89    0.21
   3  -8  -3    3.36    0.22
   3  -8  -3    2.86    0.15
   4   8  -3    0.82    0.89
  -4  -8  -3    1.36    0.13
   4  -8   3    1.60    1.02
   4  -8   3    1.38    1.07
  -4  -8  -3    2.36    1.43
  -4   8   3    1.52    0.13
   4  -8   3    1.31    0.11
   4   8   3    2.06    1.07
  -4  -8   3    1.21    0.15
   4  -8  -3   -0.33    1.02
  -4  -8   3    1.69    1.04
  -4  -8   3    1.43    0.16
  -4   8  -3    1.27    0.12
   4  -8  -3    1.30    0.10
   4  -8  -3    1.36    0.14
  -5  -8  -3    0.41    0.09
  -5  -8  -3    0.31    0.08
   5  -8   3    0.32    0.89
   5  -8   3    0.23    0.06
  -5   8   3    0.44    0.08
   5  -8   3    0.93    1.16
   5   8  -3   -0.67    0.96
   5   8   3    0.08    1.02
   5  -8  -3    0.37    0.06
  -5   8  -3    0.28    0.08
   5  -8  -3    2.27    1.30
  -5  -8   3    0.37    0.10
  -5  -8   3    1.00    1.04
   5  -8  -3    0.31    0.09
   5  -8  -3    0.02    0.74
   6  -8   3    0.61    0.08
   6   8  -3   -0.40    1.36
   6  -8   3    2.62    1.47
   6  -8   3   -0.62    1.11
  -6  -8  -3    0.54    0.12
  -6  -8  -3   -0.49    1.47
  -6  -8  -3    0.71    0.11
  -6   8   3    0.55    0.09
  -6  -8   3    0.39    0.12
   6   8   3    2.02    1.21
  -6   8  -3    0.48    0.10
   6  -8  -3    0.65    0.08
  -6  -8   3    0.50    0.11
   6  -8  -3    0.57    0.10
   6  -8  -3    1.97    1.64
  -6  -8   3    0.16    1.35
   6  -8  -3    0.36    1.11
  -7  -8  -3    0.66    1.82
   7  -8   3    2.83    1.82
  -7   8   3    0.40    0.11
   7   8  -3    0.83    1.33
  -7  -8  -3    0.54    0.12
  -7  -8  -3    0.21    0.12
   7  -8   3    0.40    0.09
   7  -8  -3   -0.37    1.43
   7  -8  -3    0.30    1.83
   7  -8  -3    0.27    0.09
  -7  -8   3    0.13    1.58
  -7  -8   3    0.42    0.12
   7   8   3    0.79    1.58
  -7   8  -3    0.41    0.11
   7  -8  -3    0.38    0.08
   8  -8   3    1.04    0.11
  -8   8   3    0.98    0.14
  -8  -8  -3    0.92    0.16
  -8  -8  -3    0.84    0.15
  -8  -8   3    0.87    0.15
   8  -8  -3    0.84    0.15
   8  -8  -3    0.98    0.11
  -8   8  -3    0.94    0.15
  -9  -8  -3    0.40    0.13
   9  -8   3    0.43    0.08
  -9   8  -3    0.67    0.14
   9  -8  -3    0.19    0.08
 -10   8   3    0.15    0.07
  10  -8   3    0.00    0.03
  10  -8  -3    0.20    0.09
 -10   8  -3    0.22    0.12
  11   8  -3    0.28    0.15
 -11   8   3    0.20    0.09
  11  -8  -3    0.39    0.10
  11  -8  -3    0.18    0.11
 -11   8  -3    0.13    0.11
  12   8  -3   -0.14    0.09
  12  -8  -3   -0.01    0.09
   0   9  -3   -0.02    0.03
   0   9   3   -0.62    0.72
   0  -9  -3   -0.01    0.03
   0  -9   3    1.09    0.73
   0   9  -3   -0.10    0.60
   0  -9   3    0.03    0.04
   0   9   3   -0.05    0.03
   0  -9  -3   -0.27    0.61
  -1   9   3    4.91    0.28
  -1  -9  -3    5.75    1.47
  -1   9   3    6.59    1.23
   1  -9   3    6.30    1.21
   1  -9   3    6.02    0.29
   1   9  -3    3.72    1.11
  -1  -9  -3    5.21    0.29
   1  -9  -3    4.92    1.28
   1   9   3    5.12    1.43
  -1  -9   3    3.27    1.02
  -1   9  -3    5.88    0.21
  -1   9  -3    7.12    1.32
  -1  -9   3    6.11    0.31
   1  -9  -3    6.01    0.31
  -1   9  -3    5.62    0.27
   1  -9  -3    5.12    0.24
  -2   9   3    2.62    1.12
   2  -9   3    3.60    0.21
  -2  -9  -3    2.87    1.16
  -2  -9  -3    3.79    0.23
   2  -9   3    4.05    1.12
   2   9  -3    4.86    1.12
  -2   9   3    3.02    0.20
   2  -9  -3    5.08    1.49
  -2  -9   3    3.85    0.25
   2   9   3    4.65    1.45
  -2  -9   3    1.88    0.95
   2  -9  -3    4.20    0.24
  -2   9  -3    3.67    0.13
   2  -9  -3    3.26    0.17
  -2   9  -3    3.69    0.20
   3  -9   3    3.83    0.21
  -3   9   3    3.48    1.35
   3   9  -3    4.60    1.32
  -3  -9  -3    3.96    0.24
  -3  -9  -3    2.01    1.27
   3  -9   3    3.03    1.02
  -3   9   3    4.29    0.24
  -3  -9   3    4.10    1.17
   3  -9  -3    2.17    1.15
  -3  -9   3    3.92    0.27
   3  -9  -3    3.68    0.18
   3   9   3    4.90    1.49
   3  -9  -3    4.01    0.25
  -3   9  -3    3.73    0.22
   4  -9   3    0.40    0.07
   4   9  -3   -0.91    0.82
  -4  -9  -3   -1.03    1.99
  -4   9   3    0.37    0.08
   4  -9   3    0.26    0.78
   4  -9   3   -0.63    1.01
  -4  -9  -3    0.31    0.09
   4  -9  -3    0.32    0.09
   4  -9  -3    0.02    0.97
  -4   9  -3    0.46    0.07
   4  -9  -3    0.41    0.06
   4  -9  -3    0.76    1.12
  -4  -9   3    0.23    0.99
  -4  -9   3    0.31    0.08
   4   9   3    1.55    0.97
   5   9  -3    0.51    1.00
  -5  -9  -3   -0.01    0.04
   5  -9   3    0.02    0.04
  -5   9   3    0.00    0.05
   5  -9   3    1.01    0.97
  -5  -9  -3   -0.11    1.37
   5  -9   3   -0.09    1.30
  -5   9  -3   -0.02    0.03
   5   9   3    0.48    1.16
   5  -9  -3    0.02    0.05
  -5  -9   3   -0.98    1.24
   5  -9  -3    0.04    0.03
   5  -9  -3   -0.45    0.98
  -5  -9   3    0.01    0.05
   5  -9  -3   -0.21    0.97
  -6  -9  -3    2.19    0.22
  -6  -9  -3    1.07    1.81
   6  -9   3    2.33    0.16
   6  -9   3    0.17    1.24
   6   9  -3   -1.00    1.19
   6  -9   3    2.11    0.08
  -6  -9  -3    2.13    0.19
  -6   9   3    1.93    0.21
   6  -9   3    0.05    1.61
   6  -9  -3    0.56    1.74
  -6  -9   3   -0.56    1.44
   6  -9  -3    2.11    0.14
   6  -9  -3    1.78    1.39
   6  -9  -3    2.20    0.20
  -6   9  -3    1.85    0.17
   6   9   3    2.15    1.60
  -6  -9   3    1.68    0.19
   7  -9   3    0.49    0.04
  -7  -9  -3    0.39    0.11
  -7   9   3    0.48    0.11
   7  -9   3    0.47    0.08
  -7  -9  -3    0.64    0.15
  -7  -9   3    0.47    0.13
   7  -9  -3    0.41    0.11
  -7   9  -3    0.56    0.11
   7  -9  -3    0.42    0.08
  -8  -9  -3    0.75    0.17
  -8   9  -3    0.49    0.15
   8  -9  -3    0.60    0.12
   8  -9  -3    0.58    0.09
   9  -9   3    0.06    0.05
  -9   9   3    0.07    0.08
  -9  -9  -3    0.20    0.10
   9  -9  -3   -0.07    0.07
   9  -9  -3    0.23    0.08
  -9   9  -3    0.18    0.10
 -10  -9  -3   -0.05    0.07
 -10   9  -3    0.13    0.11
  10  -9  -3    0.39    0.09
  10  -9  -3    0.30    0.12
  11   9  -3    0.82    0.20
 -11   9  -3    1.03    0.17
  11  -9  -3    0.92    0.16
  12   9  -3    0.00    0.11
  12  -9  -3    0.19    0.10
 -12   9  -3   -0.05    0.10
  12  -9  -3   -0.01    0.07
   0 -10   3    8.96    1.56
   0 -10  -3    7.85    0.39
   0 -10  -3    6.15    1.47
   0 -10   3    8.47    0.40
   0  10   3    7.27    0.38
   0  10  -3    7.83    1.55
   0  10  -3    8.70    0.37
   0  10   3   11.35    1.87
   1 -10   3    0.68    0.73
  -1  10   3   -1.10    0.86
   1  10  -3    0.84    0.64
  -1 -10  -3    0.60    0.95
  -1  10  -3   -0.56    0.63
  -1 -10   3    0.64    0.71
   1  10   3    0.85    0.76
   1 -10  -3    1.00    1.02
  -2  10   3    3.90    0.23
   2  10  -3    2.79    1.03
  -2  10   3    3.57    1.18
  -2 -10  -3    2.10    0.96
   2 -10   3    3.24    0.22
  -2 -10  -3    3.13    0.22
   2 -10   3    5.71    1.34
  -2 -10   3    3.52    0.25
   2  10   3    7.56    1.72
   2 -10  -3    2.89    1.28
  -2  10  -3    3.73    0.21
  -2 -10   3    5.03    1.52
   2 -10  -3    3.99    0.18
  -2  10  -3    2.57    1.15
   2 -10  -3    3.91    0.25
  -3 -10  -3    5.66    0.32
   3 -10   3    5.17    1.54
  -3 -10  -3    5.48    1.75
   3 -10   3    5.69    0.33
   3 -10   3    6.51    1.71
  -3  10   3    6.07    1.43
  -3  10   3    6.00    0.31
   3  10  -3    3.91    1.33
   3 -10  -3    5.84    1.66
  -3  10  -3    5.65    0.29
   3 -10  -3    6.07    0.26
  -3 -10   3    5.52    0.34
   3  10   3    6.49    1.75
  -3 -10   3    2.78    1.26
   3 -10  -3    6.29    0.33
   4 -10   3    2.50    0.20
   4 -10   3    2.02    1.32
   4 -10   3    2.98    1.12
  -4 -10  -3    2.58    0.20
  -4 -10  -3    1.49    1.40
  -4  10   3    2.52    0.18
   4 -10  -3    2.79    1.69
  -4 -10   3    1.74    1.17
  -4  10  -3    2.55    0.18
   4  10   3    0.69    1.20
   4 -10  -3    2.21    1.36
  -4 -10   3    2.09    0.21
   4 -10  -3    2.68    0.21
   4 -10  -3    2.57    0.14
  -5 -10  -3    0.59    1.48
   5 -10   3   -0.58    1.44
   5 -10   3   -1.58    1.06
   5  10  -3    1.37    1.03
   5 -10  -3    0.12    1.57
   5 -10  -3   -0.31    1.16
   5  10   3    1.36    1.23
  -5 -10   3   -0.48    1.24
   6 -10   3    0.58    1.69
   6 -10   3    2.80    1.99
  -6  10   3    4.57    0.29
  -6 -10  -3    4.70    0.31
   6 -10   3    4.96    0.26
   6  10  -3    7.54    1.95
  -6 -10  -3    4.41    0.34
   6  10   3    3.63    1.85
   6 -10  -3    2.30    2.01
  -6 -10   3    4.23    0.34
   6 -10  -3    4.96    0.31
   6 -10  -3    4.57    0.23
  -6 -10   3    2.17    1.91
   6 -10  -3    0.82    1.59
  -6  10  -3    4.76    0.29
  -7 -10  -3    0.27    0.11
  -7 -10  -3    0.14    0.10
   7 -10   3    0.24    0.07
  -7 -10   3   -0.07    0.09
  -7 -10   3    0.16    0.11
   7 -10  -3    0.15    0.07
   7 -10  -3    0.05    0.08
  -8 -10  -3    3.12    0.31
   8 -10   3    3.12    0.21
  -8 -10  -3    2.71    0.27
  -8  10   3    3.02    0.25
  -8  10  -3    3.23    0.27
   8 -10  -3    2.99    0.26
   8 -10  -3    3.42    0.20
  -9 -10  -3    0.98    0.16
  -9  10  -3    1.03    0.17
   9 -10  -3    1.20    0.17
   9 -10  -3    1.15    0.12
 -10 -10  -3   -0.09    0.12
  10 -10   3   -0.09    0.04
 -10  10   3    0.01    0.06
  10 -10  -3    0.13    0.05
  10 -10  -3    0.15    0.09
 -11  10   3    0.10    0.10
  11 -10  -3    0.02    0.05
 -11  10  -3   -0.17    0.09
  11 -10  -3   -0.05    0.08
   0  11  -3    0.00    0.04
   0 -11  -3    0.01    0.04
   0 -11   3   -0.96    0.99
   0  11  -3   -0.13    0.83
   0 -11  -3    1.56    1.31
   0 -11   3    0.00    0.04
   0  11   3    0.38    0.96
   0  11   3    0.02    0.05
   1  11  -3    2.11    1.12
  -1  11   3    2.50    1.15
   1 -11   3    3.23    1.13
  -1  11   3    3.85    0.28
   1 -11   3    4.33    0.26
  -1 -11  -3    3.89    0.26
  -1 -11  -3    2.82    1.15
  -1 -11   3    5.98    1.48
   1  11   3    4.40    1.34
  -1 -11   3    4.12    0.27
   1 -11  -3    3.55    0.25
  -1  11  -3    3.14    1.10
  -1  11  -3    4.30    0.24
  -2  11   3    0.53    0.09
  -2 -11  -3    0.50    0.10
  -2 -11  -3   -1.62    1.09
  -2  11   3    0.98    1.12
   2 -11   3    0.62    0.10
   2  11  -3    0.78    0.81
   2 -11   3    2.10    0.98
  -2  11  -3    0.15    0.85
   2 -11  -3    0.59    0.08
   2 -11  -3    0.48    0.09
  -2 -11   3    0.29    0.87
   2  11   3    1.82    1.04
  -2  11  -3    0.61    0.09
  -2  11  -3    0.56    0.04
  -2 -11   3    0.52    0.10
   2 -11  -3    0.87    1.84
   3 -11   3    1.91    1.19
  -3  11   3    3.51    0.22
  -3 -11  -3    3.76    0.25
  -3  11   3    0.56    1.27
   3 -11   3    3.22    0.21
   3 -11   3    1.92    1.16
  -3 -11  -3    0.81    1.34
   3 -11  -3    3.42    0.25
   3  11   3    6.58    1.92
   3 -11  -3    3.88    1.41
  -3  11  -3    3.15    0.21
   3 -11  -3    3.64    0.20
  -3 -11   3    3.17    0.25
  -3 -11   3    3.88    1.43
  -4  11   3    0.12    0.07
   4 -11   3    0.81    1.22
   4 -11   3   -0.74    0.96
   4 -11   3    0.02    0.04
  -4 -11  -3    1.51    1.44
  -4 -11  -3    0.02    0.05
  -4 -11   3    0.01    0.07
   4 -11  -3    0.02    0.04
   4  11   3    0.34    1.30
   4 -11  -3   -0.19    1.17
  -4  11  -3    0.01    0.05
  -4 -11   3    0.49    1.18
   4 -11  -3   -0.54    1.40
   5  11  -3    1.30    1.33
  -5  11   3    0.19    0.09
   5 -11   3    0.56    1.48
   5 -11   3   -0.19    1.11
  -5 -11  -3   -2.33    1.50
  -5 -11   3    0.10    0.08
   5  11   3    1.19    1.53
   5 -11  -3    0.18    0.08
  -5 -11   3    0.99    1.42
   5 -11  -3   -2.30    1.57
   5 -11  -3   -0.88    1.34
  -5  11  -3    0.13    0.06
  -6 -11  -3    2.59    0.25
   6 -11   3    2.73    0.20
  -6  11   3    2.73    0.23
  -6 -11  -3    3.00    0.25
  -6 -11   3    2.63    0.27
   6 -11  -3    2.79    0.16
   6 -11  -3    3.07    0.24
  -7 -11  -3    0.18    0.10
   7 -11   3    0.15    0.07
  -7  11   3    0.26    0.10
   7 -11  -3    0.36    0.08
   7 -11  -3    0.19    0.09
  -7 -11   3    0.08    0.08
  -7  11  -3    0.14    0.08
  -7 -11   3    0.16    0.12
  -8  11   3    0.66    0.13
  -8 -11  -3    0.36    0.12
   8 -11   3    0.52    0.09
  -8 -11   3    0.43    0.14
   8 -11  -3    0.39    0.12
   8 -11  -3    0.40    0.08
  -8  11  -3    0.39    0.12
  -9  11   3    0.04    0.07
   9 -11   3    0.00    0.04
  -9 -11  -3    0.07    0.11
  -9  11  -3    0.09    0.09
   9 -11  -3    0.02    0.04
   9 -11  -3    0.05    0.08
 -10 -11  -3    0.00    0.08
  10 -11   3    0.02    0.05
  10 -11  -3    0.12    0.05
  10 -11  -3    0.14    0.09
  11 -11  -3    0.14    0.10
 -11  11  -3    0.09    0.11
   0 -12   3    2.58    1.14
   0 -12  -3    0.71    0.12
   0 -12  -3    1.62    1.23
   0 -12   3    0.75    0.12
   0  12  -3    0.86    0.11
   0  12   3    0.75    0.11
   1  12  -3    4.51    1.33
  -1  12   3    1.84    1.22
  -1 -12  -3    1.39    0.15
   1 -12   3    1.32    1.15
  -1 -12  -3    1.48    1.34
   1 -12   3    1.56    0.16
  -1  12   3    1.43    0.15
  -1 -12   3    1.57    0.17
   1  12   3   -0.26    1.06
   1 -12  -3    1.43    0.15
  -1  12  -3    1.55    0.14
  -1 -12   3    0.65    1.02
   1 -12  -3    2.76    1.36
   2  12  -3    0.97    1.09
  -2  12   3    0.76    0.10
   2 -12   3   -0.92    0.95
  -2 -12  -3    1.73    1.34
   2 -12   3    0.69    0.11
  -2 -12  -3    0.73    0.12
  -2  12   3   -0.61    1.14
  -2  12  -3    0.81    0.05
  -2 -12   3    0.60    0.12
   2 -12  -3    0.75    0.12
  -2  12  -3    0.60    0.09
   2 -12  -3    0.15    1.18
  -2 -12   3   -1.93    1.15
  -2  12  -3    1.24    1.22
   2  12   3    0.29    1.25
   3 -12   3    3.23    1.42
  -3  12   3    1.68    1.40
   3  12  -3   -0.62    1.05
   3 -12   3    1.15    1.37
  -3  12   3    1.58    0.19
  -3 -12  -3    1.41    0.20
  -3 -12  -3    0.89    1.03
   3 -12   3    1.87    0.17
  -3 -12   3    2.33    0.21
   3 -12  -3    2.77    1.33
   3  12   3    2.48    1.42
  -3 -12   3    0.31    1.23
   3 -12  -3    1.92    0.22
  -3  12  -3    1.93    0.16
  -4 -12  -3    0.80    1.64
   4 -12   3    1.98    1.90
   4 -12   3    3.39    0.22
   4 -12   3    2.17    1.46
  -4 -12  -3    3.39    0.26
  -4  12   3    3.43    0.24
   4  12  -3    3.44    1.46
  -4  12  -3    3.09    0.22
  -4 -12   3    3.84    1.57
   4 -12  -3    2.52    1.47
   4  12   3    3.23    1.72
   4 -12  -3    3.40    0.17
   4 -12  -3    2.73    1.87
   4 -12  -3    2.96    0.24
  -4 -12   3    3.06    0.26
   5 -12   3    2.20    0.18
  -5  12   3    2.54    0.20
  -5 -12  -3    2.07    0.21
   5 -12  -3    2.08    0.13
  -5  12  -3    1.92    0.18
   5 -12  -3    1.69    0.19
  -5 -12   3    2.10    0.23
   6 -12   3    1.52    0.15
  -6  12   3    1.64    0.18
  -6 -12  -3    1.69    0.20
  -6 -12  -3    1.46    0.18
  -6  12  -3    1.32    0.15
   6 -12  -3    1.41    0.17
   6 -12  -3    1.70    0.12
  -6 -12   3    1.66    0.22
   7 -12   3    5.39    0.30
  -7 -12  -3    4.94    0.36
  -7  12   3    5.02    0.33
  -7  12  -3    5.56    0.34
  -7 -12   3    4.76    0.39
   7 -12  -3    4.57    0.27
   7 -12  -3    5.75    0.36
  -8  12   3    0.94    0.15
   8 -12   3    1.02    0.13
   8 -12  -3    0.73    0.14
  -8 -12   3    0.57    0.16
  -8  12  -3    0.78    0.15
 -10 -12  -3    0.67    0.17
  10 -12  -3    0.19    0.11
 -11  12  -3   -0.05    0.10
  11 -12  -3    0.08    0.10
   0  13   3    0.04    0.05
   0  13   3   -0.64    1.28
   0 -13  -3    0.12    1.36
   0 -13   3    0.27    1.18
   0 -13  -3    0.00    0.05
   0  13  -3    0.02    0.05
   0  13  -3    2.11    1.17
  -1 -13  -3    0.02    1.29
  -1 -13  -3    0.24    0.09
   1 -13   3    0.12    0.07
  -1  13   3    0.18    0.08
   1 -13   3   -1.97    1.07
  -1  13   3    1.77    1.31
   1  13  -3   -0.23    1.00
  -1 -13   3    1.72    1.21
  -1  13  -3    0.16    0.07
   1 -13  -3   -0.40    1.29
   1  13   3   -1.42    0.95
  -1  13  -3    0.59    1.05
   1 -13  -3    0.12    0.07
   2 -13   3    0.70    1.13
   2 -13   3    0.26    0.08
  -2 -13  -3    0.26    0.09
  -2  13   3    0.21    1.27
  -2  13   3    0.17    0.08
  -2 -13  -3    0.10    1.00
   2  13  -3    0.24    1.02
  -2  13  -3    0.30    0.04
  -2  13  -3    0.20    0.10
   2 -13  -3    0.23    0.09
   2  13   3    0.65    1.22
   2 -13  -3    1.01    1.40
  -2  13  -3    0.39    1.17
  -2 -13   3   -0.47    1.18
  -2 -13   3    0.15    0.09
  -3 -13  -3    0.17    1.59
  -3  13   3    0.33    1.54
  -3  13   3    1.77    0.17
   3 -13   3    1.73    0.17
   3 -13   3    0.88    1.43
   3 -13   3    1.34    1.35
  -3 -13  -3    1.62    0.18
   3 -13  -3    1.82    0.19
   3 -13  -3    1.25    1.50
  -3 -13   3    3.17    1.69
  -3 -13   3    1.44    0.18
   3  13   3    0.48    1.57
  -3  13  -3    1.66    0.16
  -4  13   3    0.61    0.10
  -4 -13  -3    0.52    0.12
   4 -13   3    0.58    0.10
   4 -13  -3    0.67    0.13
  -4 -13   3    0.67    0.15
  -4  13  -3    0.62    0.11
   4 -13  -3    0.58    0.07
  -5 -13  -3    1.99    0.21
   5 -13   3    1.93    0.17
  -5  13   3    1.83    0.18
  -5 -13   3    1.75    0.21
   5 -13  -3    1.81    0.20
  -5  13  -3    1.52    0.16
   5 -13  -3    1.92    0.12
  -6 -13  -3    0.17    0.09
   6 -13   3    0.10    0.07
  -6  13   3   -0.06    0.07
   6 -13  -3    0.09    0.07
   6 -13  -3    0.02    0.04
  -6  13  -3    0.04    0.06
  -6 -13   3    0.07    0.08
   7 -13   3   -0.01    0.05
  -7  13   3    0.05    0.08
  -7 -13  -3   -0.03    0.07
  -7  13  -3    0.10    0.08
   7 -13  -3    0.03    0.07
  -7 -13   3   -0.11    0.08
   7 -13  -3    0.02    0.03
  -8 -13  -3   -0.13    0.11
  -8 -13  -3    0.15    0.10
   8 -13  -3    0.00    0.07
  -8 -13   3    0.08    0.11
   8 -13  -3    0.06    0.03
  -8  13  -3    0.42    0.13
  -9 -13  -3    0.71    0.17
   9 -13  -3    0.80    0.15
  -9  13  -3    0.82    0.15
 -10  13   3   -0.05    0.07
 -10 -13  -3    0.11    0.10
 -10  13  -3    0.05    0.09
   0 -14   3    0.10    0.08
   0  14   3    0.16    0.07
   0 -14  -3    0.16    0.07
   0  14  -3    0.12    0.07
   1 -14   3   -0.08    0.06
  -1 -14  -3   -0.03    0.06
  -1  14   3    0.07    0.06
  -1 -14   3   -0.03    0.07
  -1  14  -3    0.01    0.06
   1 -14  -3    0.07    0.07
  -2  14   3    0.25    0.11
   2 -14   3    0.41    0.10
  -2 -14  -3    0.50    0.12
   2 -14  -3    0.82    0.14
  -2 -14   3    0.65    0.14
  -2  14  -3    0.74    0.12
  -3  14   3    1.15    0.14
   3 -14   3    1.03    0.13
  -3 -14  -3    1.22    0.17
  -3  14  -3    0.98    0.13
   3 -14  -3    1.11    0.16
  -3 -14   3    1.18    0.17
  -4  14   3    3.54    0.26
   4 -14   3    3.54    0.25
  -4 -14  -3    3.78    0.30
   4 -14  -3    3.40    0.27
  -4  14  -3    3.47    0.25
  -5 -14  -3    0.54    0.16
   5 -14   3    0.52    0.11
  -5  14   3    0.39    0.11
   5 -14  -3    0.46    0.06
  -5 -14   3    0.69    0.15
   5 -14  -3    0.24    0.10
  -5  14  -3    0.21    0.09
  -6  14   3    0.33    0.09
   6 -14   3    0.36    0.10
  -6 -14  -3    0.37    0.12
   6 -14  -3    0.35    0.10
  -6  14  -3    0.50    0.12
  -6 -14   3    0.45    0.14
  -7 -14  -3   -0.02    0.08
  -7  14   3    0.05    0.09
   7 -14   3    0.19    0.08
  -7 -14  -3    0.08    0.09
  -7 -14   3    0.45    0.16
   7 -14  -3    0.13    0.10
  -7  14  -3    0.26    0.10
  -8  14   3    0.11    0.06
   8 -14   3    0.24    0.07
  -8 -14   3    0.25    0.13
  -8  14  -3    0.10    0.09
   8 -14  -3    0.22    0.11
  -9 -14  -3    0.25    0.12
  -9 -14   3    0.25    0.15
 -10 -14  -3    0.38    0.14
   0 -15  -3    0.05    0.08
   0 -15   3    0.00    0.06
  -1  15   3    0.18    0.09
   1 -15   3    0.07    0.08
  -1 -15  -3    0.02    0.06
   1 -15  -3    0.04    0.07
  -1 -15   3    0.00    0.05
  -1  15  -3    0.06    0.06
  -2  15   3    0.10    0.06
   2 -15   3    0.07    0.07
  -2  15  -3    0.09    0.07
   2 -15  -3    0.12    0.08
   3 -15   3    0.02    0.07
  -3 -15  -3    0.08    0.08
  -3  15   3    0.23    0.09
  -3  15  -3    0.10    0.06
  -3 -15   3    0.05    0.08
  -4  15   3    1.28    0.16
  -4 -15  -3    1.77    0.21
   4 -15   3    1.59    0.17
   4 -15  -3    1.27    0.18
  -4 -15   3    1.08    0.17
  -4  15  -3    1.01    0.14
  -5  15   3    0.92    0.14
   5 -15   3    0.68    0.13
  -5 -15  -3    0.92    0.17
   5 -15  -3    0.77    0.14
  -5 -15   3    0.98    0.18
   6 -15   3    0.39    0.10
  -6  15   3    0.13    0.09
  -6 -15  -3    0.06    0.09
  -6 -15   3    0.29    0.13
  -6  15  -3    0.17    0.09
   6 -15  -3    0.33    0.11
   7 -15   3    1.29    0.16
  -7  15   3    1.15    0.17
  -7 -15  -3    1.10    0.19
  -7 -15   3    1.16    0.22
   7 -15  -3    1.08    0.16
  -7  15  -3    1.21    0.15
  -8 -15  -3    0.59    0.17
  -8 -15   3    0.39    0.16
   8 -15  -3    0.57    0.18
  -9  15   3    0.15    0.11
  -9 -15  -3    0.12    0.13
   9 -15   3   -0.03    0.07
   9 -15  -3    0.16    0.11
  -9 -15   3    0.23    0.14
  -9  15  -3    0.16    0.10
   0 -16  -3    0.43    0.11
   0 -16   3    0.62    0.13
  -1 -16  -3    0.07    0.09
  -1  16   3    0.01    0.08
  -1 -16   3    0.06    0.08
  -1  16  -3    0.01    0.06
   1 -16  -3    0.12    0.07
  -2  16   3    0.38    0.13
  -2 -16  -3    0.48    0.13
   2 -16   3    0.29    0.10
   2 -16  -3    0.54    0.13
  -2 -16   3    0.28    0.12
  -3 -16  -3    0.19    0.10
   3 -16   3    0.11    0.09
  -3 -16   3   -0.04    0.09
  -3  16  -3    0.03    0.06
   3 -16  -3    0.05    0.07
   4 -16   3    1.67    0.20
  -4  16   3    1.55    0.18
  -4 -16  -3    1.75    0.22
  -4 -16   3    2.08    0.29
   4 -16  -3    1.51    0.20
  -4  16  -3    1.80    0.19
  -5  16   3    0.33    0.11
   5 -16   3    0.42    0.11
  -5 -16  -3    0.37    0.16
  -5  16  -3    0.51    0.12
  -5 -16   3    0.24    0.12
   5 -16  -3    0.53    0.13
   6 -16   3    1.55    0.23
  -6  16   3    1.64    0.20
  -6 -16  -3    1.62    0.23
  -6  16  -3    1.68    0.19
  -6 -16   3    1.45    0.24
   7 -16   3    0.06    0.09
  -7  16   3   -0.05    0.04
  -7 -16  -3    0.00    0.09
   7 -16  -3    0.07    0.09
  -7 -16   3   -0.19    0.08
  -7  16  -3    0.02    0.09
   8 -16   3    0.02    0.06
  -8 -16  -3    0.01    0.10
  -8  16   3    0.05    0.06
  -8 -16   3    0.06    0.10
  -8  16  -3    0.10    0.10
   8 -16  -3    0.09    0.09
   0 -17   3    0.08    0.08
   0 -17  -3    0.00    0.06
   1 -17   3    0.22    0.10
  -1  17   3    0.04    0.07
  -1 -17  -3   -0.02    0.07
  -1 -17   3    0.04    0.06
  -1  17  -3    0.11    0.07
   1 -17  -3    0.13    0.09
   2 -17   3    0.29    0.12
  -2  17   3    0.49    0.12
  -2  17  -3    0.68    0.12
  -2 -17   3    0.75    0.17
   2 -17  -3    0.40    0.12
  -3 -17  -3    0.03    0.09
  -3  17   3   -0.01    0.07
   3 -17   3    0.03    0.08
  -3 -17   3    0.00    0.09
  -3  17  -3    0.12    0.08
  -4  17   3    1.67    0.19
   4 -17   3    1.53    0.19
  -4 -17  -3    1.52    0.22
  -4 -17   3    1.74    0.24
   4 -17  -3    1.53    0.20
  -4  17  -3    1.41    0.18
  -5  17   3    0.04    0.07
  -5 -17  -3    0.07    0.11
   5 -17   3    0.17    0.10
   5 -17  -3    0.13    0.10
  -5 -17   3    0.17    0.10
  -6 -17  -3    0.07    0.11
   6 -17   3    0.05    0.09
  -6  17   3    0.23    0.10
  -6 -17   3    0.08    0.09
   6 -17  -3   -0.09    0.08
  -6  17  -3    0.11    0.09
  -7 -17  -3    0.01    0.10
   7 -17   3    0.04    0.08
  -7  17  -3    0.05    0.07
   7 -17  -3    0.07    0.09
  -7 -17   3   -0.02    0.07
   0 -18   3    0.88    0.17
   0 -18  -3    0.82    0.15
  -1 -18  -3    0.29    0.12
  -1 -18   3    0.10    0.10
   1 -18  -3    0.01    0.09
  -1  18  -3    0.36    0.11
   2 -18   3    0.36    0.14
  -2 -18  -3    0.33    0.13
  -2  18   3    0.59    0.15
   2 -18  -3    0.41    0.12
  -2 -18   3    0.40    0.14
  -2  18  -3    0.33    0.12
   3 -18   3    0.76    0.15
  -3  18   3    1.11    0.16
  -3 -18  -3    0.75    0.17
   3 -18  -3    0.83    0.16
  -3 -18   3    0.91    0.19
  -3  18  -3    0.63    0.17
   4 -18   3    0.11    0.10
  -4 -18  -3    0.21    0.11
  -4  18   3    0.08    0.11
  -4 -18   3    0.01    0.11
   4 -18  -3    0.15    0.10
  -4  18  -3    0.08    0.10
  -5 -18  -3    0.11    0.10
  -5  18   3    0.07    0.09
   5 -18  -3    0.12    0.09
  -5  18  -3   -0.06    0.07
  -5 -18   3    0.08    0.11
  -6 -18  -3    0.10    0.09
  -6  18   3   -0.11    0.07
  -6 -18   3    0.06    0.09
  -6  18  -3   -0.02    0.08
   6 -18  -3    0.02    0.08
   0 -19  -3    0.01    0.08
   0 -19   3    0.10    0.09
   1 -19   3    0.36    0.12
  -1 -19  -3    0.02    0.07
   1 -19  -3    0.11    0.08
  -1 -19   3    0.17    0.10
  -2 -19  -3    0.03    0.10
   2 -19   3    0.07    0.09
   2 -19  -3    0.00    0.08
  -2  19  -3    0.08    0.09
  -2 -19   3    0.38    0.14
  -3 -19  -3   -0.04    0.09
  -3  19   3    0.43    0.16
   3 -19   3   -0.13    0.09
  -3  19  -3    0.02    0.08
   3 -19  -3    0.03    0.07
  -3 -19   3    0.13    0.10
  -4 -19  -3    0.18    0.11
  -4  19   3    0.05    0.10
   4 -19   3    0.23    0.11
  -4 -19   3    0.02    0.13
   4 -19  -3    0.31    0.11
  -4  19  -3    0.16    0.10
   5 -19   3    0.36    0.13
  -5 -19  -3    0.80    0.19
  -5  19   3    0.56    0.14
  -5  19  -3    0.56    0.15
  -5 -19   3    0.90    0.22
   5 -19  -3    0.57    0.15
   0 -20   3    0.54    0.15
   0 -20  -3    0.25    0.13
   1 -20   3    0.69    0.15
  -1 -20  -3    0.63    0.16
   1 -20  -3    0.60    0.17
  -1 -20   3    0.28    0.14
   2 -20   3    0.01    0.10
  -2  20   3    0.31    0.13
  -2 -20  -3    0.26    0.13
  -2  20  -3    0.27    0.10
   2 -20  -3    0.34    0.13
  -2 -20   3    0.03    0.12
  -3 -20  -3   -0.06    0.09
  -3  20   3    0.00    0.11
  -3  20  -3    0.03    0.08
   3 -20  -3   -0.01    0.09
  -3 -20   3    0.03    0.10
   0   0   4  113.81    3.87
   0   0  -4  111.80    4.22
   0   0   4  116.71    4.22
   1   0   4  375.34   13.19
  -1   0  -4  350.40   13.20
   1   0  -4  386.09   12.90
   1   0  -4  366.43   12.81
  -2   0  -4   76.65    4.00
   2   0   4   79.92    2.72
  -2   0   4   83.85    3.63
   2   0  -4   81.82    2.82
   2   0  -4   84.83    2.76
  -2   0  -4   80.80    2.77
   2   0  -4   83.90    3.72
   2   0   4   71.83    4.71
   3   0  -4   53.00    1.85
  -3   0  -4   57.17    3.53
  -3   0  -4   56.29    1.87
  -3   0  -4   54.53    1.78
  -3   0   4   47.23    4.10
   3   0   4   48.45    3.25
   3   0  -4   47.05    1.89
   3   0   4   54.60    1.78
  -3   0   4   52.29    1.83
   3   0  -4   55.12    3.19
   4   0  -4   21.45    2.07
   4   0   4   20.29    0.71
  -4   0   4   21.45    2.03
   4   0   4   23.06    2.33
   4   0   4   20.47    0.69
   4   0  -4   20.26    0.83
  -4   0  -4   19.98    2.15
  -4   0  -4   20.09    0.80
   4   0  -4   19.18    0.78
  -5   0  -4   32.98    1.28
   5   0   4   33.07    1.17
   5   0  -4   31.54    2.94
   5   0  -4   33.54    1.30
   5   0   4   34.99    1.15
  -5   0  -4   32.59    3.24
   5   0  -4   32.98    1.26
   5   0   4   35.56    3.17
  -5   0   4   33.88    1.25
   6   0  -4    3.93    0.33
   6   0  -4    4.38    1.51
   6   0  -4    3.93    0.26
  -6   0   4    4.64    0.27
   6   0   4    5.85    1.65
  -6   0   4    4.39    1.36
  -6   0  -4    3.68    0.28
   6   0   4    4.22    0.20
   6   0   4    4.30    0.18
  -7   0   4    4.20    1.55
   7   0  -4    4.04    0.30
   7   0   4    3.29    1.47
  -7   0  -4    3.81    0.29
  -7   0   4    3.94    0.27
   7   0   4    3.82    0.20
  -7   0  -4    2.10    1.50
   7   0  -4    1.24    1.34
   7   0  -4    3.85    0.27
  -8   0  -4    1.15    0.17
  -8   0   4    0.01    1.42
  -8   0  -4   -0.43    1.60
   8   0   4    1.98    1.74
   8   0  -4    0.78    0.15
  -8   0   4    0.86    0.16
   8   0   4    0.96    0.10
   8   0  -4    0.66    0.12
   8   0  -4    3.09    1.83
   9   0  -4    0.62    0.14
  -9   0   4    0.83    0.15
  -9   0  -4    0.79    0.16
   9   0   4    0.77    0.10
 -10   0  -4    0.15    0.11
  10   0  -4    0.06    0.09
 -10   0   4    0.07    0.08
  10   0   4    0.21    0.07
  11   0  -4    0.18    0.10
 -11   0  -4    0.06    0.11
  12   0  -4    2.83    0.31
  13   0  -4    0.81    0.18
 -13   0  -4    0.10    0.12
   0   1  -4    0.05    0.03
   0   1   4    0.03    0.03
   0  -1  -4    0.00    0.01
   0  -1   4    0.14    0.08
   0   1  -4    0.02    0.01
   0  -1  -4    0.03    0.02
   0   1  -4    0.02    0.10
   0   1   4    0.05    0.16
   0  -1  -4    0.20    0.15
   0  -1  -4    0.00    0.03
   0   1  -4    0.01    0.02
  -1  -1  -4   20.78    0.72
  -1  -1  -4   19.33    1.41
   1  -1   4   18.50    1.25
   1   1  -4   19.42    0.74
  -1   1   4   18.67    1.16
   1   1  -4   19.25    1.02
  -1   1   4   18.89    0.67
   1  -1   4   19.71    0.68
  -1  -1  -4   18.86    0.68
   1   1  -4   20.76    0.67
  -1  -1   4   19.47    0.66
   1   1   4   19.71    0.70
  -1   1  -4   18.73    0.69
   1  -1  -4   20.34    0.68
  -1   1  -4   20.70    0.69
  -1  -1   4   18.93    0.94
   1  -1  -4   18.11    0.73
   1   1   4   16.78    1.26
   1  -1  -4   19.21    1.17
   1  -1  -4   20.21    0.70
  -1   1  -4   19.39    1.30
  -1   1  -4   19.25    0.68
   2   1  -4   10.69    1.07
   2   1  -4   12.49    0.45
  -2  -1  -4   11.61    0.47
  -2  -1  -4   12.13    0.43
   2   1  -4   11.86    0.51
  -2   1   4   11.89    0.44
   2  -1   4    8.69    1.12
  -2  -1  -4   10.10    1.16
  -2   1  -4   12.49    0.41
   2  -1  -4   11.72    0.50
  -2  -1   4   11.70    1.05
  -2   1  -4   12.60    0.41
  -2  -1   4   11.92    0.44
  -2   1  -4   12.36    0.47
   2  -1  -4   12.43    0.46
   2   1   4   11.95    0.45
   2  -1  -4   11.20    1.12
  -2   1  -4   12.31    1.32
  -2   1  -4   11.78    0.43
   2  -1  -4    8.86    1.47
  -3  -1  -4   13.14    1.59
   3   1  -4   11.57    0.47
   3   1  -4   10.84    1.45
   3   1  -4   11.00    0.52
  -3  -1  -4   11.95    0.43
  -3  -1  -4   12.72    0.50
   3  -1  -4   11.24    0.51
   3  -1  -4   14.49    1.50
  -3   1  -4   12.76    1.55
   3   1   4   11.27    1.77
  -3  -1   4   11.91    0.47
   3  -1  -4   12.19    0.48
  -3   1  -4   12.29    0.49
   3   1   4   11.43    0.44
  -3  -1   4   13.36    1.40
   4   1  -4   17.06    1.80
   4   1  -4   15.00    0.66
  -4   1   4   15.56    1.89
   4  -1   4   15.83    1.93
  -4  -1  -4   15.74    0.64
  -4  -1  -4   15.63    2.04
   4   1  -4   15.38    0.62
  -4  -1  -4   15.11    0.56
   4  -1  -4   15.42    0.66
   4   1   4   14.98    0.54
   4   1   4   13.71    1.88
  -4  -1   4   14.18    1.73
   4  -1  -4   16.00    0.63
  -4   1  -4   16.54    2.03
  -4   1  -4   15.53    0.64
   4  -1  -4   16.97    1.96
  -4  -1   4   15.53    0.61
   5   1  -4   51.43    3.86
  -5  -1  -4   50.74    4.36
  -5   1   4   54.48    4.48
  -5  -1  -4   54.40    1.94
   5   1  -4   52.87    1.91
   5  -1   4   55.14    1.81
  -5   1   4   53.47    1.90
   5   1  -4   56.21    1.97
   5  -1   4   52.40    1.80
   5   1   4   52.94    1.81
   5   1   4   51.27    3.96
  -5   1  -4   50.74    1.93
   5  -1  -4   55.83    1.96
  -5  -1   4   49.02    3.69
   5  -1  -4   48.83    3.84
  -5   1  -4   55.27    4.26
   5  -1  -4   51.26    1.91
   6  -1   4    3.76    1.72
  -6   1   4    8.07    1.76
   6   1  -4    7.18    0.41
  -6  -1  -4    8.86    2.12
   6  -1   4    6.60    0.27
  -6   1   4    6.82    0.36
   6   1  -4    7.30    0.37
   6  -1   4    6.71    0.29
   6   1  -4    9.23    1.95
  -6   1  -4    7.08    0.39
   6   1   4    6.63    0.31
   6  -1  -4    6.55    0.37
  -6  -1   4    6.93    0.36
  -6   1  -4    3.90    1.62
   6  -1  -4    8.13    1.89
   6   1   4    6.76    1.96
  -6  -1   4    3.65    1.36
   7  -1   4    9.52    2.48
  -7   1   4    9.05    0.46
   7   1  -4    8.82    0.46
  -7  -1  -4    8.84    0.49
   7  -1   4    8.95    0.37
   7   1  -4    8.86    2.20
   7   1  -4    9.15    0.50
  -7   1   4   10.92    2.17
   7   1   4    9.66    2.30
  -7  -1   4    9.12    0.47
   7  -1  -4    8.31    2.38
  -7   1  -4   10.63    2.39
  -7  -1   4    6.94    2.14
   7  -1  -4    8.94    0.49
   7  -1  -4    8.91    0.47
   7   1   4    9.13    0.40
  -8  -1  -4    0.76    0.14
   8   1  -4    0.60    0.13
   8  -1   4    0.15    1.66
  -8   1   4   -0.72    1.38
   8   1  -4   -0.15    1.55
   8  -1   4    0.66    0.08
  -8   1   4    0.83    0.13
  -8  -1  -4    2.99    1.82
   8   1  -4    0.81    0.13
  -8   1  -4    0.83    0.14
   8   1   4    0.70    0.10
   8  -1  -4   -0.95    1.51
   8  -1  -4    0.70    0.13
   8  -1  -4    0.50    0.12
  -8  -1   4    0.58    0.12
   8   1   4    1.17    1.64
  -8  -1   4    2.46    1.60
   9   1  -4    0.58    0.13
   9   1  -4    0.61    0.12
  -9   1   4    0.51    0.14
  -9  -1  -4    0.58    0.16
   9  -1   4    0.53    0.09
  -9  -1   4    0.53    0.13
  -9   1  -4    0.88    0.17
   9   1   4    0.66    0.10
   9  -1  -4    0.61    0.14
  10  -1   4   -0.05    0.05
 -10  -1  -4    0.02    0.10
  10   1  -4    0.01    0.10
  10  -1  -4    0.19    0.09
 -10   1  -4    0.23    0.10
  11   1  -4   -0.16    0.07
 -11  -1  -4    0.06    0.08
  11  -1   4    0.01    0.05
  11  -1  -4   -0.19    0.08
  11   1   4    0.05    0.05
 -11   1  -4   -0.01    0.11
  12   1  -4    0.86    0.18
  12  -1  -4    0.74    0.17
 -12   1  -4    0.69    0.15
 -13  -1  -4   -0.01    0.13
  13   1  -4    0.11    0.10
 -13   1  -4   -0.03    0.11
  13  -1  -4   -0.10    0.09
   0   2   4   81.62    3.97
   0  -2   4   95.51    3.34
   0  -2   4   92.35    3.23
   0  -2  -4   94.85    3.95
   1  -2   4    0.81    0.05
   1   2  -4    0.50    0.18
   1  -2   4    0.85    0.30
  -1  -2  -4    0.80    0.06
  -1  -2  -4    0.39    0.36
  -1   2   4    0.93    0.06
  -1  -2  -4    0.78    0.06
  -1   2   4    0.76    0.31
  -1   2  -4    0.80    0.06
   1   2   4    0.80    0.07
   1  -2  -4    0.83    0.06
   1  -2  -4    0.75    0.08
  -1  -2   4    0.85    0.25
  -1   2  -4    0.75    0.05
  -1   2  -4    0.41    0.26
   1  -2  -4    0.90    0.06
  -1  -2   4    0.80    0.04
   1  -2  -4    1.59    0.43
   2  -2   4  102.25    4.59
   2   2  -4  106.67    4.19
   2   2  -4   97.84    3.26
  -2  -2  -4   97.04    4.66
   2  -2  -4   96.43    4.47
  -2  -2   4   98.15    4.21
  -2   2  -4   89.15    3.28
  -2   2  -4   93.47    4.49
   2   2   4   96.22    4.60
   2   2   4   95.46    3.26
  -2  -2   4   92.85    3.26
   2  -2  -4   95.96    4.23
   2  -2  -4   93.93    3.33
   3  -2   4    1.57    0.08
  -3  -2  -4    1.50    0.08
   3   2  -4    1.35    0.13
  -3  -2  -4    0.09    0.69
   3   2  -4    1.70    0.11
   3   2  -4    1.72    0.57
  -3  -2  -4    1.47    0.12
  -3   2  -4    1.64    0.12
  -3  -2   4    1.49    0.10
  -3  -2   4    0.74    0.54
   3   2   4    1.47    0.08
   3  -2  -4    1.60    0.12
   3   2   4    2.04    0.70
  -3   2  -4    1.94    0.81
   3  -2  -4    1.40    0.13
   3  -2  -4    3.56    0.86
  -4  -2  -4    3.08    1.07
   4  -2   4    1.63    1.18
   4  -2   4    3.23    0.11
  -4  -2  -4    3.06    0.15
  -4   2   4    3.66    0.98
   4   2  -4    2.78    0.22
   4   2  -4    3.35    0.19
  -4   2   4    3.27    0.19
  -4  -2  -4    3.16    0.21
   4   2   4    3.04    0.14
  -4  -2   4    2.76    0.91
  -4  -2   4    3.20    0.19
  -4   2  -4    5.01    1.22
  -4   2  -4    3.12    0.20
   4  -2  -4    5.10    1.40
   4   2   4    1.45    0.85
   4  -2  -4    3.19    0.20
   4  -2  -4    3.49    0.23
   5   2  -4   10.35    0.53
   5   2  -4   11.19    0.49
  -5  -2  -4   10.80    0.44
  -5   2   4   10.88    0.48
  -5  -2  -4   11.36    0.53
   5   2  -4   11.53    1.71
   5  -2   4   11.74    1.97
  -5  -2  -4   11.13    2.21
   5  -2   4   11.33    0.40
  -5   2   4   10.34    1.77
   5  -2   4   11.50    0.40
  -5   2  -4   11.39    0.53
   5  -2  -4   11.96    0.52
  -5  -2   4   10.60    1.76
   5  -2  -4   11.16    0.53
   5   2   4    8.13    1.80
  -5   2  -4   13.60    2.13
   5  -2  -4    8.86    1.70
  -6   2   4    6.77    1.78
   6   2  -4    8.71    0.42
   6   2  -4    7.86    1.83
   6  -2   4    8.50    0.32
  -6  -2  -4    9.14    2.42
  -6  -2  -4    7.70    0.44
   6  -2   4   10.19    2.31
   6   2  -4    8.60    0.46
  -6   2   4    7.92    0.40
  -6   2  -4    8.36    0.44
  -6  -2   4    9.51    1.93
   6  -2  -4    8.14    2.05
  -6  -2   4    8.12    0.42
   6  -2  -4    8.51    0.44
  -6   2  -4    7.86    1.97
   6  -2  -4    8.81    0.46
  -7  -2  -4    8.63    0.46
  -7  -2  -4   10.52    3.10
   7   2  -4    7.18    0.40
  -7   2   4    6.95    0.39
   7   2  -4    4.93    1.62
   7   2  -4    7.48    0.45
   7  -2   4    7.69    0.31
   7  -2   4   11.30    2.62
  -7   2   4    4.92    1.78
   7  -2   4    7.76    0.32
  -7  -2   4    7.24    2.04
   7  -2  -4    6.94    0.41
  -7   2  -4    7.34    0.43
  -7  -2   4    7.58    0.41
   7  -2  -4    7.15    0.42
   7   2   4    8.21    2.22
   7  -2  -4    3.35    1.68
  -7   2  -4    7.17    1.93
   8   2  -4    0.09    0.08
   8   2  -4   -0.63    1.70
   8   2  -4   -0.02    0.05
   8  -2   4   -1.18    1.60
  -8   2   4    0.10    0.07
  -8  -2  -4   -1.17    1.71
  -8  -2  -4    0.16    0.09
   8  -2   4    0.11    0.04
  -8   2   4    1.23    1.49
  -8   2  -4    2.44    1.64
  -8   2  -4    0.14    0.09
  -8  -2   4    0.08    0.07
   8   2   4    1.24    1.59
  -8  -2   4    0.40    1.58
   8   2   4    0.09    0.06
   8  -2  -4    1.94    1.71
   9  -2   4    2.14    0.15
   9   2  -4    2.23    0.21
  -9   2   4    2.29    0.22
  -9  -2  -4    2.18    0.25
   9   2  -4    2.18    0.29
   9   2   4    2.34    0.19
   9  -2  -4    2.62    0.25
  -9   2  -4    2.15    0.23
  -9  -2   4    2.07    0.27
  10   2  -4    0.45    0.15
 -10  -2  -4    0.47    0.12
 -10   2  -4    0.53    0.15
  10   2   4    0.59    0.11
  10  -2  -4    0.62    0.14
  11   2  -4    0.57    0.18
 -11  -2  -4    0.44    0.15
 -11   2  -4    0.39    0.14
  11  -2  -4    0.55    0.16
  12   2  -4    0.42    0.14
 -12   2  -4    0.23    0.14
  12  -2  -4    0.43    0.14
 -13  -2  -4    0.21    0.15
  13  -2  -4    0.13    0.13
 -13   2  -4   -0.02    0.10
   0   3  -4   -0.04    0.16
   0   3  -4   -0.01    0.01
   0  -3  -4   -0.29    0.26
   0  -3   4    0.02    0.02
   0  -3   4    0.29    0.15
   0   3   4   -0.07    0.27
   0  -3  -4   -0.02    0.02
   0   3   4    0.03    0.02
   0  -3  -4   -0.02    0.02
   0  -3  -4    0.02    0.02
  -1  -3  -4    1.50    0.10
  -1  -3  -4    1.91    0.58
  -1  -3  -4    1.54    0.09
   1  -3   4    1.20    0.39
   1  -3   4    1.54    0.09
   1   3  -4    1.51    0.31
   1  -3  -4    1.60    0.09
   1  -3  -4    1.46    0.09
   1   3   4    1.91    0.54
  -1   3  -4    1.59    0.08
   1  -3  -4    1.65    0.12
  -1   3  -4    1.68    0.07
  -1  -3   4    1.61    0.12
  -1  -3   4    1.30    0.37
  -1   3  -4    1.60    0.09
   1  -3  -4    1.17    0.41
   2  -3   4    0.53    0.46
  -2   3   4    0.72    0.06
   2   3  -4    0.23    0.35
   2  -3   4    0.68    0.05
  -2  -3  -4    0.70    0.49
   2  -3   4    0.63    0.04
  -2  -3  -4    0.60    0.06
  -2  -3   4    0.88    0.42
   2  -3  -4    0.66    0.35
  -2   3  -4    0.58    0.06
   2   3   4    1.41    0.54
   2  -3  -4    0.53    0.08
  -2   3  -4    0.09    0.39
   2  -3  -4    0.64    0.06
  -2  -3   4    0.57    0.05
   2  -3  -4    0.69    0.06
  -2   3  -4    0.65    0.04
   3  -3   4   10.95    0.39
   3  -3   4   11.57    0.39
  -3  -3  -4   11.61    1.59
  -3  -3  -4   11.58    0.43
   3   3  -4   11.30    0.44
  -3  -3  -4   11.01    0.47
   3   3  -4    8.92    1.21
  -3   3   4   10.98    0.44
  -3  -3   4   10.72    1.30
  -3   3  -4   11.17    0.46
  -3   3  -4   11.39    0.40
  -3   3  -4   10.29    1.48
   3  -3  -4   10.92    0.49
   3  -3  -4   11.06    0.44
   3   3   4    9.26    1.37
   3  -3  -4    9.69    1.26
   3  -3  -4   11.03    0.46
   3  -3  -4   12.20    1.53
  -4   3   4   14.90    0.58
  -4  -3  -4   17.30    2.28
  -4  -3  -4   14.29    0.55
   4  -3   4   14.95    0.51
   4   3  -4   15.30    0.59
  -4  -3  -4   14.46    0.62
   4   3  -4   17.24    1.98
   4  -3   4   12.09    1.78
   4  -3  -4   14.75    0.60
  -4  -3   4   14.89    0.59
   4   3   4   12.41    1.77
  -4  -3   4   10.68    1.64
  -4   3  -4   14.52    0.60
   4  -3  -4   11.89    1.70
  -4   3  -4   12.34    1.75
  -4   3  -4   14.73    0.52
   4  -3  -4   14.23    0.63
  -5  -3  -4    0.09    0.06
   5   3  -4   -0.24    0.66
   5   3  -4    0.10    0.05
  -5  -3  -4   -0.02    0.02
  -5   3   4   -1.10    0.70
   5   3  -4    0.03    0.04
  -5  -3  -4   -2.16    0.96
   5  -3   4   -0.37    0.93
   5  -3  -4    0.45    0.80
  -5   3  -4    0.00    0.02
  -5   3  -4    0.12    0.06
   5  -3  -4    0.04    0.04
  -5  -3   4    0.07    0.04
   5  -3  -4    0.02    0.05
  -5   3  -4    0.25    0.77
   5   3   4    0.18    0.86
  -5  -3   4    1.58    0.93
  -6   3   4    3.67    1.30
   6   3  -4    4.81    0.33
   6  -3   4    4.99    0.21
   6   3  -4    4.81    0.29
  -6  -3  -4    4.78    0.25
   6   3  -4    3.52    1.31
  -6   3   4    4.63    0.32
  -6  -3  -4    6.28    1.92
   6  -3  -4    4.90    0.32
  -6   3  -4    5.25    0.32
   6  -3  -4    4.94    0.31
   6  -3  -4    5.37    1.72
   6   3   4    4.79    1.69
  -6  -3   4    6.11    1.83
   7   3  -4    4.42    0.33
   7  -3   4    4.30    0.20
  -7   3   4    4.47    0.28
   7   3  -4    3.30    1.53
  -7  -3  -4    4.45    0.32
   7  -3   4    0.60    1.57
  -7   3   4    7.48    2.00
   7   3  -4    4.06    0.28
  -7  -3  -4    4.75    2.13
  -7  -3   4    4.24    0.29
  -7   3  -4    3.93    0.29
   7  -3  -4    4.53    0.31
  -7  -3   4    5.86    1.85
   7   3   4    2.00    1.31
   7  -3  -4    7.70    2.26
  -7   3  -4    3.17    1.54
  -8   3   4    3.23    1.65
   8   3  -4   -0.14    1.40
  -8   3   4    1.19    0.15
   8  -3   4    1.14    0.09
   8   3  -4    1.24    0.18
  -8  -3  -4    0.44    1.92
   8  -3   4    0.96    1.51
  -8  -3   4    1.17    0.16
   8   3   4    0.22    1.75
  -8   3  -4   -1.54    1.52
   8  -3  -4    2.74    1.94
  -8   3  -4    1.38    0.18
   8  -3  -4    0.94    0.15
   9   3  -4    2.08    0.22
   9  -3   4    2.46    0.15
  -9  -3  -4    2.48    0.27
  -9   3   4    2.21    0.21
   9   3  -4    2.04    0.24
  -9   3  -4    2.38    0.25
   9   3   4    2.65    0.21
  -9  -3   4    2.68    0.25
   9  -3  -4    3.07    0.27
  10   3  -4    0.26    0.12
 -10  -3  -4    0.39    0.14
 -10   3  -4    0.30    0.12
  10  -3  -4    0.29    0.11
 -11  -3  -4   -0.15    0.10
 -11   3   4   -0.02    0.08
  11   3  -4    0.18    0.10
 -11   3  -4   -0.03    0.08
  11   3   4    0.02    0.06
  12   3  -4    0.10    0.11
  12  -3  -4   -0.01    0.09
 -12   3  -4   -0.02    0.10
  13   3  -4   -0.02    0.11
 -13  -3  -4    0.22    0.17
  13  -3  -4    0.26    0.12
 -13   3  -4   -0.03    0.10
   0  -4  -4    8.69    0.34
   0   4   4    8.36    0.34
   0  -4  -4    8.35    0.33
   0  -4   4    8.98    0.74
   0  -4  -4    7.65    1.04
   0  -4  -4    7.92    0.36
   0  -4   4    8.32    0.35
   0   4  -4    9.29    0.75
   0   4   4    8.37    1.04
   0   4  -4    8.57    0.31
   1  -4   4   33.75    1.95
   1   4  -4   35.50    1.85
  -1  -4  -4   33.95    1.30
  -1   4   4   41.39    2.44
  -1  -4  -4   37.92    2.45
  -1  -4  -4   38.77    1.32
   1  -4   4   39.50    1.32
   1  -4   4   35.81    2.11
  -1  -4  -4   36.44    1.32
  -1   4   4   38.38    1.31
   1  -4  -4   38.57    1.31
   1  -4  -4   37.48    1.30
  -1   4  -4   34.95    1.29
  -1  -4   4   39.00    1.35
   1  -4  -4   37.85    2.40
   1   4   4   41.87    2.59
  -1   4  -4   36.91    1.27
   1  -4  -4   37.85    1.35
  -1  -4   4   40.63    1.94
  -2  -4  -4    0.03    0.03
  -2   4   4    0.05    0.42
   2  -4   4    0.31    0.37
  -2  -4  -4    0.02    0.45
   2   4  -4   -0.50    0.27
  -2   4   4    0.02    0.02
   2  -4   4    0.04    0.02
  -2  -4   4   -0.03    0.33
  -2  -4   4    0.04    0.02
   2  -4  -4    0.05    0.03
   2  -4  -4    0.63    0.40
   2  -4  -4    0.08    0.03
  -2  -4   4    0.13    0.05
  -2   4  -4   -0.04    0.33
  -2   4  -4    0.07    0.03
   2   4   4   -0.10    0.39
   2  -4  -4    0.02    0.04
  -2   4  -4    0.06    0.02
  -3  -4  -4   16.18    1.89
  -3   4   4   13.91    0.54
   3  -4   4   12.00    0.50
  -3  -4  -4   14.23    0.53
   3   4  -4   15.28    1.43
   3  -4  -4   13.24    1.55
  -3   4  -4   14.83    1.62
   3  -4  -4   13.12    0.58
  -3  -4   4   14.12    0.55
  -3  -4   4   13.90    1.58
  -3   4  -4   14.62    0.51
   3  -4  -4   16.00    1.56
   3  -4  -4   14.56    0.56
   3   4   4   13.91    1.64
  -3   4  -4   13.67    0.55
   3  -4  -4   14.27    0.54
  -4  -4  -4    5.66    0.26
  -4  -4  -4    5.63    0.31
  -4   4   4    5.96    0.28
   4  -4   4    7.64    1.55
   4   4  -4    5.63    1.12
  -4  -4  -4    2.37    1.37
   4  -4   4    5.96    0.22
   4  -4   4    5.63    0.26
   4  -4  -4    6.84    1.33
   4  -4  -4    5.93    0.28
   4  -4  -4    5.82    0.30
   4  -4  -4    4.44    1.17
  -4  -4   4    5.68    0.29
   4   4   4    5.77    1.36
   4  -4  -4    6.05    0.33
  -4  -4   4    6.17    1.42
  -4   4  -4    6.97    1.42
  -4   4  -4    5.90    0.24
   5  -4   4    0.06    0.02
  -5  -4  -4    0.09    0.04
  -5  -4  -4    0.00    1.00
   5  -4   4    0.86    0.93
  -5  -4  -4    0.04    0.06
   5   4  -4   -1.20    0.67
   5   4  -4    0.05    0.04
  -5   4   4    0.04    0.04
   5  -4  -4    0.13    0.05
  -5  -4   4   -0.02    0.04
   5  -4  -4    0.87    0.91
   5  -4  -4    0.01    0.05
  -5   4  -4    0.19    0.07
  -5  -4   4    0.74    0.85
  -5   4  -4    0.04    0.03
  -5   4  -4   -0.26    0.77
   5   4   4    0.15    0.89
   6  -4   4   12.63    2.41
  -6   4   4    9.48    1.94
   6   4  -4    9.37    0.44
   6   4  -4    8.46    1.92
  -6  -4  -4    8.62    0.40
  -6  -4  -4    7.89    0.46
   6  -4   4    9.22    0.34
  -6   4   4    8.96    0.43
  -6  -4  -4    8.64    2.27
  -6   4  -4    6.93    1.99
   6  -4  -4    8.87    0.46
   6  -4  -4   10.16    2.31
  -6  -4   4   10.52    2.21
  -6   4  -4    8.77    0.36
  -6   4  -4    8.99    0.46
   6   4   4    7.13    2.15
   6  -4  -4    8.47    0.45
   7  -4   4    4.59    0.21
  -7  -4  -4    4.65    0.33
   7   4  -4    4.83    0.30
   7   4  -4    4.34    0.33
  -7   4   4    4.56    0.29
  -7   4   4    3.77    1.61
   7  -4   4    2.24    1.81
  -7  -4  -4    4.84    0.27
   7   4  -4    3.32    1.61
  -7  -4  -4    4.43    2.04
  -7  -4   4    4.09    1.65
   7  -4  -4    4.35    1.83
   7  -4  -4    4.59    0.32
  -7   4  -4    4.45    0.30
  -7   4  -4    3.16    1.62
   7   4   4    2.18    1.54
  -7  -4   4    4.56    0.30
   8   4  -4    2.49    0.26
  -8   4   4    2.96    1.54
   8  -4   4    2.33    2.12
   8  -4   4    2.50    0.14
   8   4  -4    2.90    1.69
  -8   4   4    2.62    0.22
   8   4  -4    2.16    0.21
  -8   4  -4    2.59    0.24
   8   4   4    2.82    1.80
  -8   4  -4    2.35    1.73
   8  -4  -4    2.19    0.22
   8  -4  -4   -0.79    1.88
  -8  -4   4    1.88    1.72
  -8  -4   4    2.53    0.23
  -9   4   4    1.47    0.17
   9   4  -4    0.99    0.15
   9   4  -4    1.17    0.19
  -9  -4  -4    1.25    0.19
   9  -4   4    1.12    0.10
  -9   4  -4    1.26    0.19
   9  -4  -4    1.22    0.17
  -9  -4   4    1.11    0.17
  10   4  -4    1.11    0.21
 -10  -4  -4    0.91    0.18
  10  -4  -4    0.66    0.15
  10   4   4    0.81    0.14
 -11  -4  -4    0.49    0.15
  11   4  -4    0.00    0.10
 -11   4   4    0.14    0.11
 -11   4  -4    0.68    0.16
  11  -4  -4    0.29    0.13
  12   4  -4   -0.22    0.10
  12   4   4   -0.07    0.08
  13   4  -4    0.10    0.14
  13  -4  -4    0.10    0.11
 -13   4  -4    0.13    0.10
   0  -5   4    0.01    0.27
   0  -5  -4   -0.73    0.38
   0   5   4   -0.28    0.40
   0  -5   4    0.01    0.03
   0   5   4   -0.01    0.02
   0  -5  -4    0.01    0.02
   0  -5  -4    0.03    0.03
   0  -5  -4    0.04    0.03
   0   5  -4   -0.02    0.01
  -1   5   4    3.94    0.82
  -1  -5  -4    2.86    0.14
   1  -5   4    2.87    0.16
  -1  -5  -4    2.93    0.16
  -1  -5  -4    2.73    0.16
   1  -5   4    4.71    0.73
   1  -5   4    2.95    0.60
  -1  -5  -4    3.17    0.73
   1   5  -4    3.00    0.60
  -1   5   4    2.88    0.15
   1   5   4    2.45    0.95
  -1  -5   4    2.89    0.18
   1  -5  -4    2.54    0.76
  -1  -5   4    2.77    0.57
   1  -5  -4    2.92    0.14
   1  -5  -4    2.87    0.18
  -1   5  -4    2.62    0.13
   1  -5  -4    3.03    0.18
  -2  -5  -4    7.68    0.34
  -2  -5  -4   10.35    1.50
  -2   5   4    9.04    1.24
  -2   5   4    8.42    0.34
   2  -5   4    7.46    0.32
   2  -5   4    7.25    1.06
   2   5  -4    7.78    0.93
   2  -5   4    8.18    1.03
   2  -5  -4    8.16    0.34
   2   5   4    7.79    1.20
  -2   5  -4    7.78    0.33
  -2  -5   4    7.69    0.37
   2  -5  -4    8.27    0.38
   2  -5  -4    8.14    0.32
  -2  -5   4    8.85    1.05
   2  -5  -4    8.09    1.18
  -3  -5  -4    0.55    0.75
   3  -5   4    0.76    0.06
  -3   5   4    0.94    0.09
  -3  -5  -4    0.80    0.08
   3   5  -4   -0.15    0.49
   3  -5   4    0.89    0.04
   3  -5  -4   -0.03    0.56
  -3  -5   4    1.01    0.09
   3   5   4    1.21    0.67
   3  -5  -4    0.88    0.08
   3  -5  -4    1.00    0.65
  -3   5  -4    0.82    0.09
  -3   5  -4    0.28    0.55
  -3  -5   4    0.87    0.11
   3  -5  -4    0.95    0.10
  -3  -5   4    0.91    0.58
  -4  -5  -4    8.43    0.37
   4  -5   4    8.19    0.33
  -4  -5  -4    8.53    0.42
   4   5  -4    8.17    1.29
   4  -5   4    8.14    1.62
  -4  -5  -4    8.96    1.79
  -4   5   4    8.97    0.38
   4  -5   4    8.44    0.30
   4  -5  -4    8.23    0.40
   4  -5  -4    9.63    1.72
  -4   5  -4    8.40    0.39
  -4  -5   4    7.45    1.57
  -4   5  -4    6.85    1.38
   4   5   4    6.94    1.60
  -4  -5   4    8.90    0.39
   4  -5  -4    8.94    1.55
   4  -5  -4    9.08    0.37
   4  -5  -4    8.28    0.42
   5  -5   4   12.10    0.44
  -5  -5  -4   10.46    0.53
  -5   5   4   11.74    0.50
  -5  -5  -4    8.08    2.23
  -5  -5  -4   11.48    0.49
   5   5  -4   10.10    1.77
   5  -5   4   10.88    2.26
   5   5   4   11.48    2.17
  -5   5  -4   11.30    1.88
   5  -5  -4   11.96    0.54
  -5  -5   4    9.15    1.90
   5  -5  -4    8.42    2.03
  -5  -5   4   11.75    0.52
   5  -5  -4   12.36    1.80
   5  -5  -4   12.46    0.57
  -5   5  -4   11.91    0.54
   5  -5  -4   11.30    0.48
   6  -5   4    0.36    1.16
  -6  -5  -4    0.03    0.07
  -6  -5  -4    0.39    1.28
   6   5  -4    0.25    0.92
  -6  -5   4    0.91    1.24
   6   5   4    0.09    1.08
   6  -5  -4   -0.24    0.88
   6  -5  -4    0.23    0.60
  -6   5  -4   -0.42    1.06
  -7  -5  -4    4.04    0.25
  -7  -5  -4    4.56    0.32
  -7   5   4    4.37    0.27
   7  -5   4    4.09    0.19
   7   5  -4    1.39    2.32
   7  -5   4   -0.20    1.59
  -7  -5  -4    1.96    1.89
  -7  -5   4    3.03    1.74
  -7   5  -4    3.93    0.28
   7   5   4    4.69    2.86
   7  -5  -4    3.20    1.87
  -7   5  -4    3.15    1.59
   7  -5  -4    3.95    0.29
  -8  -5  -4    3.87    0.37
  -8   5   4    0.88    1.64
   8  -5   4    0.94    1.64
   8   5  -4    4.46    1.73
  -8  -5  -4    1.83    1.65
   8  -5   4    3.67    0.18
  -8   5   4    3.88    0.28
   8  -5  -4    3.26    2.14
  -8   5  -4    1.94    1.76
   8  -5  -4    3.51    0.28
   8   5   4    3.02    2.20
  -8  -5   4    3.07    0.27
  -8  -5   4    1.37    1.77
  -8   5  -4    3.93    0.30
  -9  -5  -4    0.03    0.10
   9  -5   4    0.02    0.04
   9   5  -4    0.01    0.07
  -9   5   4    0.07    0.06
  -9  -5   4    0.01    0.06
  -9   5  -4    0.04    0.06
  10   5  -4    0.10    0.11
 -10   5   4   -0.03    0.06
  10  -5   4    0.05    0.03
  10  -5  -4    0.02    0.09
  10   5   4    0.03    0.08
 -10   5  -4   -0.04    0.10
  11   5  -4   -0.04    0.08
 -11   5   4    0.05    0.09
 -11  -5  -4    0.04    0.07
  11  -5  -4    0.18    0.11
 -11   5  -4    0.08    0.10
  11   5   4   -0.09    0.06
 -12  -5  -4    0.08    0.12
  12   5  -4    0.20    0.13
  12  -5  -4    0.44    0.14
 -12   5  -4    0.24    0.13
  13   5  -4    0.83    0.19
  13  -5  -4    0.86    0.23
   0  -6   4    1.62    0.55
   0  -6  -4    1.87    0.11
   0   6  -4    2.89    0.58
   0  -6  -4    2.10    0.80
   0  -6  -4    1.81    0.14
   0  -6  -4    1.83    0.12
   0   6   4    1.70    0.12
   0   6   4    1.75    0.69
   0   6  -4    1.83    0.11
   0  -6   4    1.98    0.14
   1  -6   4    3.21    0.69
  -1  -6  -4    1.73    0.76
   1  -6   4    2.34    0.14
  -1   6   4    2.17    0.14
   1   6  -4    1.93    0.60
  -1  -6  -4    2.44    0.16
  -1   6   4    1.71    0.64
  -1  -6  -4    2.52    0.15
  -1  -6   4    2.38    0.16
   1  -6  -4    2.48    0.14
   1  -6  -4    2.20    0.16
  -1   6  -4    2.68    0.13
   1  -6  -4    3.16    0.86
  -1   6  -4    2.71    0.62
  -1  -6   4    1.76    0.58
   1   6   4    2.66    0.76
   1  -6  -4    2.65    0.13
   2   6  -4    1.31    0.54
   2  -6   4    0.79    0.49
  -2  -6  -4    1.88    0.13
   2  -6   4    1.72    0.11
  -2   6   4    1.55    0.11
   2  -6   4    3.19    0.94
  -2  -6  -4    2.63    0.82
  -2   6   4    0.89    0.55
   2  -6  -4    1.79    0.11
   2  -6  -4    1.65    0.17
   2  -6  -4    1.73    0.12
  -2  -6   4    1.82    0.56
   2   6   4    1.60    0.77
   3  -6   4    7.97    1.29
   3   6  -4    8.29    1.25
  -3  -6  -4    8.19    0.37
  -3  -6  -4    5.49    1.48
  -3   6   4    8.93    0.37
   3  -6   4    8.14    0.34
  -3  -6   4    8.33    0.42
  -3   6  -4    8.67    0.37
   3   6   4   10.78    1.54
   3  -6  -4    8.67    0.35
  -3  -6   4    8.48    0.38
  -3  -6   4    8.79    1.47
   3  -6  -4    8.53    0.39
   3  -6  -4    8.57    0.41
   3  -6  -4    7.26    1.35
   4  -6   4   19.19    2.57
   4   6  -4   17.79    2.00
  -4   6   4   17.90    0.68
   4  -6   4   16.91    0.58
   4  -6   4   16.66    0.63
  -4  -6  -4   16.76    0.67
  -4  -6  -4   14.43    2.66
  -4   6  -4   17.88    0.69
  -4  -6   4   16.14    2.17
  -4  -6   4   18.40    0.70
   4   6   4   15.02    2.13
   4  -6  -4   18.11    2.65
   4  -6  -4   15.91    0.65
   4  -6  -4   15.04    1.85
   4  -6  -4   18.21    0.80
  -4  -6   4   17.20    0.75
  -5  -6  -4    2.32    0.20
  -5  -6  -4    2.90    0.19
   5  -6   4    2.69    0.14
   5  -6   4    2.16    1.26
  -5  -6  -4    2.22    1.61
   5   6  -4    1.81    1.06
  -5   6   4    2.81    0.19
  -5  -6   4    2.73    0.20
  -5  -6   4    1.67    1.04
  -5   6  -4    1.73    1.05
   5   6   4    0.21    1.16
   5  -6  -4    2.89    0.22
   5  -6  -4    1.10    1.15
   5  -6  -4    2.65    0.17
   5  -6  -4    1.74    0.86
  -5   6  -4    2.82    0.20
   6  -6   4    6.69    1.97
  -6  -6  -4    6.06    0.32
   6  -6   4    5.81    0.26
   6   6  -4    8.04    1.81
  -6  -6  -4    6.12    0.38
  -6   6   4    6.58    0.34
  -6  -6  -4    5.57    1.98
  -6   6  -4    5.91    0.34
  -6  -6   4    5.07    0.39
   6  -6  -4    5.72    1.83
  -6   6  -4    5.79    1.78
  -6  -6   4    6.04    1.69
   6  -6  -4    6.38    0.37
   6  -6  -4    6.33    1.74
   6   6   4    2.40    1.56
  -7  -6  -4    6.10    0.34
  -7   6   4    5.75    0.34
  -7  -6  -4    2.75    2.04
  -7  -6  -4    5.31    0.38
   7   6  -4    2.94    1.47
   7  -6   4    1.57    1.80
   7  -6   4    5.60    0.25
  -7  -6   4    7.36    2.15
   7  -6  -4    5.72    0.36
   7   6   4    6.00    1.89
  -7   6  -4    7.39    2.13
   7  -6  -4    6.63    2.04
  -7   6  -4    5.50    0.34
   8  -6   4    3.66    0.19
  -8  -6  -4    2.77    1.80
  -8   6   4    3.70    0.28
   8   6  -4    1.91    1.96
  -8  -6  -4    3.45    0.26
  -8  -6  -4    3.55    0.37
   8  -6   4    3.68    2.18
  -8  -6   4    3.62    0.29
  -8  -6   4    1.67    1.95
   8  -6  -4    3.45    0.28
  -8   6  -4    3.93    0.30
   8  -6  -4    1.67    2.08
   8   6   4    3.12    2.12
  -8   6  -4    3.66    1.95
  -9  -6  -4    0.81    0.19
   9  -6   4    0.89    0.09
  -9   6   4    0.86    0.15
   9   6  -4    1.22    0.20
   9  -6  -4    1.02    0.17
  10   6  -4    2.37    0.33
 -10  -6  -4    2.28    0.29
  10  -6  -4    2.67    0.26
 -10   6  -4    2.94    0.28
  11   6  -4    0.96    0.19
 -11   6  -4    0.68    0.15
  11  -6  -4    0.72    0.16
  12   6  -4   -0.04    0.11
  12  -6  -4    0.15    0.11
 -12   6  -4    0.24    0.11
  12   6   4    0.12    0.09
   0  -7  -4    0.00    0.02
   0   7   4    0.02    0.03
   0  -7   4    0.02    0.03
   0   7  -4    0.05    0.38
   0  -7  -4    0.05    0.04
   0  -7   4    0.58    0.73
   0  -7  -4   -0.58    0.61
   0   7  -4    0.01    0.02
   0   7   4   -0.78    0.57
  -1  -7  -4    0.76    0.68
  -1  -7  -4    0.37    0.07
  -1   7   4    0.18    0.05
   1  -7   4    0.43    0.49
  -1   7   4   -0.47    0.52
   1  -7   4    0.35    0.06
   1   7  -4   -0.20    0.37
  -1  -7   4    0.32    0.08
   1   7   4    0.18    0.62
  -1  -7   4   -0.16    0.45
   1  -7  -4   -0.01    0.63
   1  -7  -4    0.29    0.05
  -1   7  -4    0.10    0.40
  -1   7  -4    0.27    0.05
   1  -7  -4    0.27    0.06
   2  -7   4    0.03    0.03
   2  -7   4    1.05    0.58
  -2  -7  -4    0.71    0.69
   2  -7   4    0.41    0.53
   2   7  -4    0.07    0.49
  -2  -7  -4   -0.02    0.03
  -2   7   4    0.86    0.63
  -2   7   4   -0.01    0.03
  -2  -7   4    0.02    0.04
   2   7   4   -0.04    0.67
   2  -7  -4    0.56    0.47
   2  -7  -4    0.02    0.03
  -2   7  -4    0.05    0.03
   2  -7  -4    0.05    0.04
  -2  -7   4   -0.92    0.53
  -3  -7  -4    1.24    0.11
   3  -7   4    1.15    0.10
  -3  -7  -4    1.20    0.96
  -3   7   4    1.48    0.12
  -3   7   4    1.98    0.92
   3   7  -4    1.55    0.76
   3  -7   4    2.10    0.75
   3  -7  -4    1.06    0.09
  -3   7  -4    1.26    0.11
   3  -7  -4    1.94    0.85
  -3  -7   4    2.07    0.89
  -3  -7   4    1.44    0.14
   3   7   4    0.95    0.80
  -4   7   4    3.56    0.21
   4   7  -4    2.75    1.03
   4  -7   4    3.42    0.18
   4  -7   4    3.28    1.20
   4  -7   4    3.64    1.09
  -4  -7  -4    2.61    2.08
  -4  -7  -4    3.23    0.20
  -4  -7   4    3.20    0.24
  -4   7  -4    3.66    0.21
   4  -7  -4    3.33    0.18
   4  -7  -4    2.62    0.99
  -4  -7   4    3.11    0.21
   4   7   4    3.58    1.27
   4  -7  -4    2.13    1.19
   4  -7  -4    3.21    0.23
  -4  -7   4    4.17    1.31
   5  -7   4    5.71    0.20
  -5   7   4    5.71    0.30
   5   7  -4    5.90    1.43
  -5  -7  -4    6.07    0.35
   5  -7   4    5.66    0.26
  -5  -7  -4    4.30    1.73
  -5  -7  -4    5.30    0.30
   5  -7   4    5.90    1.71
  -5  -7   4    5.63    0.32
   5  -7  -4    5.94    0.34
   5  -7  -4    5.04    0.26
  -5   7  -4    5.90    0.31
   5  -7  -4   11.41    2.13
   5  -7  -4    5.70    1.54
   5   7   4    5.10    1.41
  -5  -7   4    7.36    1.87
  -5  -7   4    5.74    0.36
  -6  -7  -4    2.83    0.21
  -6   7   4    2.70    0.20
   6  -7   4    2.81    0.16
  -6  -7  -4    2.92    0.24
  -6  -7  -4    1.69    1.76
   6  -7   4    2.61    1.77
  -6   7  -4    3.07    0.23
  -6  -7   4    1.53    1.37
   6  -7  -4    1.06    1.52
   6  -7  -4    2.28    1.27
  -6  -7   4    2.82    0.22
   6   7   4    3.10    1.39
   6  -7  -4    3.01    0.24
  -6   7  -4    4.53    1.37
   7  -7   4   -0.35    1.64
  -7  -7  -4    0.12    0.07
   7  -7   4    0.10    0.04
  -7  -7  -4   -1.46    1.76
   7   7  -4   -0.61    1.20
  -7   7   4    0.03    0.06
  -7  -7  -4    0.09    0.07
   7  -7  -4   -0.24    1.62
   7  -7  -4    0.06    0.05
  -7   7  -4    0.09    0.06
   7  -7  -4    0.03    0.07
  -7   7  -4    0.36    1.22
   7   7   4    1.10    1.53
   7  -7  -4   -0.50    1.35
  -8   7   4    0.94    0.15
   8  -7   4    1.06    0.10
  -8  -7  -4    1.12    0.15
  -8  -7   4    1.32    0.17
   8  -7  -4    1.10    0.12
   8  -7  -4    1.33    0.17
  -8   7  -4    1.02    0.15
  -9   7   4    1.00    0.19
  -9   7  -4    1.11    0.18
   9  -7  -4    1.48    0.19
 -10  -7  -4    0.17    0.14
 -10   7   4    0.31    0.11
 -10   7  -4    0.26    0.12
  12   7  -4    0.15    0.12
  12   7   4    0.27    0.10
  12  -7  -4    0.09    0.10
 -12   7  -4    0.41    0.13
   0  -8   4   15.07    0.59
   0  -8   4   12.88    1.59
   0   8  -4   14.93    0.55
   0   8  -4   14.74    1.42
   0  -8  -4   14.18    0.57
   0   8   4   12.38    0.56
   0   8   4   13.43    1.59
   0  -8  -4   15.65    2.01
   1  -8   4    1.48    0.13
  -1   8   4    1.21    0.69
  -1  -8  -4    2.01    0.98
   1   8  -4    0.79    0.68
  -1  -8  -4    1.58    0.13
  -1   8   4    1.39    0.12
   1  -8   4    1.08    0.58
   1  -8  -4    1.57    0.82
   1  -8  -4    1.76    0.11
  -1   8  -4    1.63    0.11
  -1  -8   4    1.63    0.14
  -1   8  -4    2.08    0.76
   1   8   4    1.57    0.84
  -1  -8   4    1.72    0.70
   2  -8   4    2.75    0.85
  -2  -8  -4    1.94    0.16
  -2   8   4    2.09    0.15
   2   8  -4    1.22    0.76
  -2   8   4    2.74    0.98
   2  -8   4    2.12    0.15
   2  -8   4    2.07    0.80
  -2  -8  -4    1.39    0.97
   2  -8  -4    2.07    0.12
  -2   8  -4    2.26    0.16
  -2  -8   4    2.43    0.82
   2  -8  -4    2.27    0.18
  -2  -8   4    2.25    0.18
   2  -8  -4    2.33    1.04
   2   8   4    0.19    0.81
  -3  -8  -4   32.86    3.95
   3  -8   4   36.42    2.79
  -3   8   4   35.83    1.26
  -3  -8  -4   29.72    1.30
   3  -8   4   32.00    1.23
   3   8  -4   33.93    2.59
  -3   8   4   38.77    3.17
  -3   8  -4   35.92    1.25
   3  -8  -4   35.42    1.31
  -3  -8   4   35.81    2.88
   3  -8  -4   34.23    1.22
  -3  -8   4   35.61    1.33
   3   8   4   34.94    3.23
   3  -8  -4   31.81    2.90
   4   8  -4    8.80    1.67
  -4  -8  -4    9.12    0.43
   4  -8   4    9.86    0.39
   4  -8   4    6.90    1.50
   4  -8   4   11.36    2.04
  -4  -8  -4    9.58    1.84
  -4   8   4    9.66    0.42
  -4  -8   4    9.42    0.44
  -4  -8   4   10.10    2.00
   4   8   4    8.91    1.69
   4  -8  -4    9.30    1.73
   4  -8  -4    9.26    0.46
   4  -8  -4    9.73    2.06
  -4  -8   4    8.46    0.47
  -4   8  -4    8.86    0.41
  -5   8   4    7.61    0.37
   5  -8   4    6.36    1.98
  -5  -8  -4    7.04    1.95
   5   8  -4    9.28    1.66
  -5  -8  -4    7.90    0.38
   5  -8   4    7.46    0.33
   5  -8   4    5.80    1.63
  -5  -8   4    6.95    0.42
   5  -8  -4    7.83    0.34
   5  -8  -4    8.79    1.89
  -5   8  -4    7.34    0.37
   5  -8  -4    7.28    0.40
  -5  -8   4    8.46    1.83
   5  -8  -4    6.55    1.97
  -5  -8   4    7.28    0.39
   6  -8   4    2.88    0.12
   6  -8   4    2.19    1.67
  -6  -8  -4    2.15    1.73
   6  -8   4    0.96    1.23
   6   8  -4    1.12    1.36
  -6  -8  -4    2.89    0.22
  -6   8   4    3.13    0.22
   6  -8   4    2.93    0.17
  -6  -8   4    2.84    0.26
  -6  -8   4    2.96    0.23
   6  -8  -4    2.83    1.20
   6  -8  -4    3.12    1.81
   6   8   4    1.29    1.36
   6  -8  -4    3.20    0.25
  -6  -8   4    3.14    1.68
  -6   8  -4    3.24    0.23
   7   8  -4    0.86    1.33
   7  -8   4    1.21    0.11
  -7   8   4    1.19    0.15
  -7  -8  -4    0.85    0.14
  -7  -8  -4    1.30    0.18
  -7  -8  -4   -0.49    1.95
   7  -8   4    0.14    1.85
   7  -8  -4    0.37    1.31
  -7   8  -4    1.19    0.15
  -7  -8   4    3.78    1.96
   7  -8  -4    1.47    0.17
   7  -8  -4    1.89    1.94
   7   8   4   -0.12    1.63
   7  -8  -4    1.48    0.13
  -8   8   4    1.13    0.16
  -8  -8  -4    1.52    0.18
   8  -8   4    1.48    0.12
   8  -8  -4    1.33    0.14
   8  -8  -4    1.18    0.17
  -8   8  -4    1.23    0.17
  -9  -8  -4    4.76    0.34
  -9  -8  -4    4.66    0.40
  -9   8  -4    4.69    0.35
   9  -8  -4    5.06    0.36
   9  -8  -4    4.74    0.29
  10   8  -4    0.82    0.18
  10  -8  -4    0.83    0.12
 -10   8  -4    0.74    0.16
  10  -8  -4    0.62    0.16
 -11  -8  -4    0.11    0.11
  11   8  -4    0.19    0.11
  11  -8  -4   -0.10    0.06
  11  -8  -4    0.04    0.08
 -11   8  -4    0.04    0.11
  12   8  -4   -0.01    0.11
 -12   8  -4    0.19    0.10
  12  -8  -4    0.02    0.09
  12   8   4   -0.15    0.10
  12  -8  -4   -0.11    0.07
   0  -9  -4    0.05    0.63
   0  -9   4   -0.38    0.65
   0   9   4    0.00    0.04
   0  -9  -4    0.05    0.05
   0   9  -4   -0.02    0.02
   0   9  -4   -0.61    0.58
   0   9   4    0.54    0.77
  -1  -9  -4    5.68    0.30
   1  -9   4    4.96    0.28
   1  -9   4    6.79    1.20
  -1   9   4    6.50    1.44
   1   9  -4    7.44    1.28
  -1   9   4    5.73    0.29
  -1  -9   4    6.12    0.32
   1  -9  -4    6.09    0.32
   1  -9  -4    5.24    0.28
  -1  -9   4    4.87    1.20
  -1   9  -4    5.86    0.27
   1   9   4    4.20    1.34
   1  -9  -4    3.86    1.31
  -1   9  -4    6.75    1.23
  -2  -9  -4    2.62    0.19
  -2  -9  -4    2.26    1.03
   2  -9   4    2.39    0.85
  -2   9   4    2.44    1.07
   2  -9   4    2.68    0.17
   2   9  -4    2.68    0.96
  -2   9   4    2.47    0.17
   2  -9   4    2.48    0.95
   2  -9  -4    2.30    0.16
  -2  -9   4    1.54    0.81
   2  -9  -4    2.02    1.03
   2  -9  -4    2.55    0.19
   2   9   4    2.01    0.99
  -2   9  -4    2.48    0.16
  -2  -9   4    2.63    0.21
   3   9  -4    3.60    1.08
  -3  -9  -4    2.36    0.18
  -3  -9  -4    1.72    1.29
   3  -9   4    2.56    0.17
  -3   9   4    2.63    0.17
  -3   9   4    1.66    0.99
   3  -9   4    1.38    0.78
   3  -9  -4    2.83    0.21
   3   9   4    2.27    1.16
  -3   9  -4    2.54    0.17
  -3  -9   4    2.48    0.21
  -3  -9   4    2.71    1.04
  -4  -9  -4   -0.51    1.20
   4  -9   4    0.03    0.81
   4   9  -4    1.02    0.86
   4  -9   4    0.23    0.99
  -4  -9   4    0.20    1.07
   4   9   4    0.09    1.64
   4  -9  -4   -1.09    1.10
   4  -9  -4   -0.48    0.98
  -5  -9  -4   -0.53    1.37
   5  -9   4   -0.57    0.90
   5   9  -4   -0.03    0.91
   5  -9   4    0.76    1.22
   5   9   4    0.63    1.02
   5  -9  -4    0.65    1.01
   5  -9  -4    1.45    1.28
   6  -9   4    0.76    0.09
  -6   9   4    0.65    0.12
  -6  -9  -4    0.73    0.12
  -6  -9  -4    0.78    0.17
  -6  -9  -4    2.30    1.76
   6   9  -4    2.41    1.41
   6  -9   4    1.76    1.64
  -6  -9   4    0.80    0.14
   6  -9  -4    2.09    1.36
  -6  -9   4    0.25    1.55
  -6  -9   4    0.52    0.14
   6  -9  -4   -1.52    1.57
  -6   9  -4    0.63    0.11
   6  -9  -4    0.66    0.08
   6  -9  -4    0.69    0.11
   6   9   4    1.47    1.52
   7  -9   4    0.01    0.01
  -7  -9  -4    0.03    0.06
  -7   9   4    0.04    0.08
  -7  -9  -4   -0.06    0.05
   7  -9   4    0.04    0.05
   7  -9  -4   -0.02    0.04
  -8  -9  -4    3.05    0.31
   8  -9   4    3.13    0.19
  -8  -9  -4    2.95    0.27
  -8   9   4    3.21    0.25
   8  -9  -4    3.35    0.27
  -8   9  -4    2.88    0.26
   8  -9  -4    2.95    0.20
  -9  -9  -4    0.38    0.13
  -9  -9  -4    0.28    0.10
  -9   9  -4    0.30    0.11
   9  -9  -4    0.53    0.13
   9  -9  -4    0.24    0.08
 -10  -9  -4    0.13    0.09
 -11  -9  -4    0.03    0.10
  11   9  -4   -0.05    0.11
  11  -9  -4   -0.03    0.09
 -11   9  -4   -0.10    0.08
  11  -9  -4   -0.07    0.04
  12   9  -4    0.00    0.11
  12  -9  -4   -0.07    0.07
 -12   9  -4    0.00    0.09
   0 -10  -4    2.04    0.91
   0  10  -4    1.99    0.78
   0 -10  -4    1.46    0.15
   0  10   4    1.61    0.14
   0 -10   4    1.91    0.90
   0  10   4    1.28    0.87
   0 -10   4    1.43    0.14
   0  10  -4    1.79    0.13
   1  10  -4    2.62    0.91
   1 -10   4    1.31    0.13
  -1 -10  -4    1.59    0.15
  -1 -10  -4    1.62    1.04
  -1  10   4    1.70    0.15
   1 -10   4    1.39    0.80
  -1  10   4    2.75    1.11
   1 -10  -4    1.59    0.11
   1 -10  -4    1.50    0.14
  -1  10  -4    1.78    0.13
   1 -10  -4    0.98    0.80
  -1  10  -4    1.07    0.78
  -1 -10   4    1.85    0.17
  -1 -10   4    1.44    0.85
   1  10   4    1.66    0.85
   2  10  -4    0.57    0.78
  -2  10   4    0.67    0.99
   2 -10   4   -1.68    0.74
   2 -10   4    0.02    0.04
  -2 -10  -4    0.45    0.97
  -2 -10  -4    0.04    0.05
  -2  10   4    0.07    0.05
   2 -10  -4   -0.01    0.02
   2  10   4    0.13    0.92
   2 -10  -4   -0.90    0.94
   2 -10  -4    0.02    0.04
  -2  10  -4    0.00    0.03
  -2 -10   4    0.25    0.73
   3  10  -4   -0.01    0.89
  -3 -10  -4    1.05    1.25
  -3 -10  -4    0.06    0.05
  -3  10   4    0.91    1.06
   3 -10   4    0.54    0.88
  -3  10   4    0.11    0.05
   3  10   4    0.25    0.83
   3 -10  -4   -0.12    0.69
  -3  10  -4    0.15    0.06
   3 -10  -4    0.19    0.05
   3 -10  -4    0.17    0.07
  -3 -10   4   -0.15    0.80
  -3 -10   4    0.14    0.08
  -4  10   4    5.74    0.31
  -4 -10  -4    5.52    0.32
   4 -10   4    5.69    0.29
   4 -10   4    5.45    1.52
  -4 -10  -4    4.27    1.77
   4 -10   4    6.36    2.04
   4  10  -4    9.46    1.68
  -4 -10   4    4.36    1.90
   4 -10  -4    9.25    1.94
   4 -10  -4    5.85    0.34
  -4  10  -4    5.27    0.30
   4 -10  -4    5.77    0.26
   4  10   4    8.78    1.98
  -4 -10   4    5.55    0.36
   4 -10  -4   11.07    2.28
   5 -10   4    1.59    0.13
  -5 -10  -4    1.99    1.70
   5 -10   4   -0.32    1.38
   5  10  -4    2.31    1.10
  -5 -10  -4    1.42    0.15
  -5  10   4    1.34    0.14
   5  10   4   -0.04    1.24
  -5 -10   4    1.31    0.15
   5 -10  -4    1.89    1.64
   5 -10  -4    1.23    0.15
  -5  10  -4    1.45    0.14
  -5 -10   4    1.45    0.18
   5 -10  -4    1.45    0.11
   5 -10  -4    1.78    1.38
  -5 -10   4   -0.55    1.39
  -6  10   4    8.83    0.49
  -6 -10  -4    5.11    2.29
   6 -10   4    9.07    0.40
  -6 -10  -4    8.20    0.49
  -6 -10  -4    8.46    0.45
   6 -10   4    5.63    2.15
   6 -10   4    7.04    2.17
   6  10   4    8.31    2.57
   6 -10  -4    7.18    2.33
   6 -10  -4    8.93    0.37
  -6 -10   4    8.03    0.50
  -6  10  -4    7.82    0.48
   6 -10  -4   11.43    3.07
   6 -10  -4    7.42    0.46
  -6 -10   4    9.09    0.47
  -7  10   4    2.02    0.18
  -7 -10  -4    1.95    0.24
  -7 -10  -4    1.98    0.23
   7 -10  -4    1.34    0.18
  -7  10  -4    1.74    0.18
   7 -10  -4    1.90    0.14
  -7 -10   4    1.73    0.22
  -8 -10  -4    1.46    0.21
  -8  10   4    1.48    0.20
  -8 -10  -4    1.52    0.19
   8 -10   4    1.66    0.14
   8 -10  -4    1.54    0.19
   8 -10  -4    1.67    0.14
  -8  10  -4    1.67    0.19
  -9  10   4    0.12    0.06
  -9 -10  -4   -0.01    0.07
  -9 -10  -4    0.16    0.10
  -9  10  -4    0.02    0.08
   9 -10  -4    0.07    0.09
   9 -10  -4    0.17    0.07
 -10  10   4    0.14    0.08
 -10 -10  -4   -0.04    0.08
 -10 -10  -4    0.14    0.08
  10 -10  -4   -0.06    0.04
  10 -10  -4   -0.11    0.06
  11  10  -4    0.13    0.14
  11 -10  -4    0.25    0.10
 -11  10  -4    0.09    0.09
   0  11  -4    0.05    0.04
   0  11   4    0.00    0.04
   0  11  -4    0.53    0.72
   0 -11  -4   -0.01    0.04
   0 -11   4    0.01    0.04
   0 -11  -4   -0.91    0.92
   0 -11   4    0.69    0.83
   0  11   4   -0.73    1.13
   1 -11   4    0.21    0.07
  -1 -11  -4   -0.74    1.05
   1 -11   4    0.61    1.05
  -1 -11  -4    0.33    0.07
  -1  11   4    0.14    0.06
   1  11  -4    1.03    0.86
  -1  11   4   -0.61    1.28
  -1  11  -4    0.22    0.07
   1 -11  -4   -0.42    1.14
   1 -11  -4    0.24    0.08
   1  11   4   -0.87    0.80
  -1 -11   4    0.39    0.09
  -1  11  -4   -0.06    0.77
  -1 -11   4    0.74    1.01
  -2 -11  -4    3.79    1.41
  -2  11   4    2.13    0.17
  -2  11   4    1.47    1.99
   2 -11   4    1.79    0.16
  -2 -11  -4    1.60    0.16
  -2  11  -4    1.93    0.08
   2 -11  -4    2.22    0.13
  -2  11  -4    1.95    0.15
   2  11   4    1.79    1.15
   2 -11  -4    1.73    0.17
   2 -11  -4    3.40    1.38
  -2 -11   4    2.12    0.20
  -2 -11   4   -0.13    1.01
  -3  11   4    3.31    0.23
  -3 -11  -4    3.44    0.24
   3 -11   4    2.53    1.29
  -3  11   4    3.89    1.54
   3 -11   4    3.33    0.22
  -3 -11  -4    3.83    1.49
   3  11  -4    2.58    1.14
  -3  11  -4    3.47    0.21
  -3 -11   4    3.54    0.27
   3 -11  -4    2.45    1.41
   3  11   4    2.39    1.28
  -3 -11   4    2.96    1.37
   3 -11  -4    3.47    0.18
   3 -11  -4    3.43    0.25
   4 -11   4    0.55    1.01
   4 -11   4    0.59    0.09
   4  11  -4   -1.33    0.90
  -4 -11  -4    0.61    0.11
  -4  11   4    0.49    0.11
  -4 -11  -4   -0.28    1.50
  -4 -11   4    0.61    1.14
   4 -11  -4    0.55    0.12
  -4 -11   4    0.41    0.12
   4  11   4    1.28    1.44
  -4  11  -4    0.44    0.09
   4 -11  -4    0.59    0.07
  -5 -11  -4    0.06    1.60
   5 -11   4    0.77    1.80
   5 -11   4   -0.25    1.08
   5 -11   4    0.05    0.05
  -5  11   4    0.04    0.05
   5 -11  -4    0.01    0.03
   5 -11  -4   -1.00    1.40
   5 -11  -4    0.11    1.60
   5  11   4   -1.82    1.49
  -5 -11   4   -0.02    0.05
   5 -11  -4    0.01    0.06
  -5 -11   4    0.64    1.43
  -6 -11  -4    0.03    0.06
  -6 -11  -4   -0.02    0.08
  -6  11   4   -0.03    0.04
   6 -11   4    0.00    0.05
  -6 -11   4   -0.04    0.06
  -6  11  -4    0.05    0.06
  -6 -11   4    0.00    0.07
   6 -11  -4   -0.06    0.05
   6 -11  -4    0.02    0.04
  -7 -11  -4   -0.09    0.06
   7 -11   4    0.02    0.05
  -7  11   4    0.13    0.08
  -7 -11  -4    0.13    0.09
  -7  11  -4   -0.05    0.04
   7 -11  -4    0.01    0.05
   7 -11  -4    0.06    0.05
  -8 -11  -4    0.20    0.10
  -8  11   4    0.37    0.11
   8 -11   4    0.25    0.07
   8 -11  -4    0.49    0.13
   8 -11  -4    0.38    0.08
  -8  11  -4    0.28    0.11
   9 -11   4    0.00    0.04
  -9 -11  -4   -0.10    0.08
  -9 -11  -4    0.00    0.07
  -9  11   4   -0.03    0.04
  -9  11  -4    0.11    0.07
   9 -11  -4    0.14    0.11
 -10 -11  -4   -0.15    0.18
 -10 -11  -4   -0.04    0.08
 -10  11   4   -0.10    0.05
  10 -11  -4   -0.05    0.04
 -10  11  -4    0.16    0.10
  10 -11  -4    0.12    0.10
  11 -11  -4    0.01    0.10
 -11  11  -4    0.05    0.09
  11 -11  -4   -0.11    0.06
   0  12   4    6.88    0.38
   0 -12   4    7.50    0.40
   0  12   4    6.86    2.03
   0  12  -4    6.64    1.69
   0 -12  -4    6.62    1.72
   0 -12   4    7.78    1.63
   0  12  -4    6.83    0.35
   0 -12  -4    6.86    0.38
  -1 -12  -4    7.97    1.79
  -1 -12  -4    6.82    0.38
   1  12  -4    6.91    1.68
   1 -12   4    6.87    0.37
  -1  12   4    7.20    0.37
   1 -12   4    6.87    1.75
   1 -12  -4    6.46    0.39
  -1  12  -4    6.48    0.34
  -1 -12   4    6.94    0.40
  -1 -12   4    5.39    1.41
   1  12   4    6.41    1.68
  -1  12  -4    6.42    1.60
   1 -12  -4    8.72    2.21
  -2  12   4    1.91    1.28
   2 -12   4    0.97    0.13
   2  12  -4    1.83    0.96
  -2 -12  -4    0.68    1.35
  -2  12   4    1.07    0.13
   2 -12   4    0.21    1.04
   2 -12  -4    1.16    0.10
  -2  12  -4    1.15    0.12
   2  12   4    2.59    1.44
  -2 -12   4    1.11    0.98
   2 -12  -4    0.89    1.20
   3 -12   4    0.57    0.10
  -3 -12  -4    0.35    0.09
  -3  12   4    0.45    0.10
  -3 -12  -4    1.28    1.49
   3 -12   4    1.08    1.21
   3 -12   4    1.88    1.12
   3  12  -4    0.54    1.06
  -3  12   4   -0.82    1.40
   3  12   4   -0.79    1.35
  -3 -12   4    0.34    0.11
   3 -12  -4    0.38    0.11
  -3  12  -4    0.34    0.08
   3 -12  -4   -0.46    1.23
  -3 -12   4    2.54    1.39
   4 -12   4    5.34    1.86
  -4 -12  -4    2.25    0.21
   4 -12   4    0.50    1.23
   4 -12   4    2.17    0.17
  -4 -12  -4    1.04    1.67
  -4  12   4    1.93    0.18
   4 -12  -4    0.20    1.15
  -4  12  -4    2.06    0.18
   4  12   4   -0.15    1.58
  -4 -12   4    2.09    0.22
   4 -12  -4    2.15    0.20
  -5 -12  -4    1.33    0.17
   5 -12   4    1.60    0.15
   5 -12  -4    1.14    0.16
  -5  12  -4    1.20    0.14
   5 -12  -4    1.47    0.12
  -5 -12   4    1.51    0.20
  -5 -12   4    1.56    0.18
   6 -12   4    1.37    0.14
  -6 -12  -4    1.25    0.17
  -6  12   4    1.10    0.15
   6 -12  -4    1.15    0.10
   6 -12  -4    0.96    0.16
  -6  12  -4    1.07    0.14
  -7  12   4    0.10    0.07
   7 -12  -4    0.07    0.07
  -7 -12   4   -0.03    0.09
  -7  12  -4   -0.04    0.07
   7 -12  -4    0.08    0.05
   8 -12  -4    0.74    0.15
  -8 -12   4    0.70    0.17
  -9  12   4    0.03    0.05
  -9 -12  -4    0.14    0.09
  -9 -12  -4   -0.19    0.11
   9 -12  -4   -0.05    0.03
   9 -12  -4    0.06    0.08
  -9  12  -4    0.01    0.06
 -10 -12  -4    0.06    0.09
  10 -12  -4   -0.03    0.05
  10 -12  -4    0.02    0.11
   0 -13  -4   -0.34    1.30
   0  13  -4    1.31    1.07
   0  13  -4   -0.06    0.04
   0  13   4    0.05    0.06
   0 -13  -4    0.04    0.06
   0  13   4   -0.83    1.30
   0 -13   4    1.34    1.09
   1 -13   4    0.05    0.06
  -1  13   4   -0.06    0.05
  -1  13   4   -0.25    1.31
  -1 -13  -4    0.02    0.05
   1 -13   4   -0.88    1.06
   1  13  -4   -0.73    0.95
  -1 -13  -4    1.07    1.44
   1 -13  -4    0.04    0.06
  -1  13  -4    0.09    0.06
  -1 -13   4   -2.72    1.14
  -1  13  -4   -0.47    1.04
  -1 -13   4   -0.04    0.06
   1  13   4    0.57    1.29
   1 -13  -4    2.89    1.50
  -2  13   4    0.13    0.08
  -2 -13  -4    1.65    1.44
  -2 -13  -4    0.21    0.09
  -2  13   4    0.68    1.37
   2 -13   4    0.35    0.09
   2 -13   4    0.74    1.17
   2 -13  -4    0.13    0.08
   2  13   4   -0.93    1.14
  -2 -13   4    0.23    0.10
  -2 -13   4    1.09    1.24
   2 -13  -4   -0.17    1.37
  -2  13  -4    0.32    0.08
  -3  13   4    0.18    0.07
   3 -13   4    0.17    0.09
  -3 -13  -4    0.15    0.09
   3 -13  -4    0.15    0.05
  -3 -13   4    0.11    0.09
  -3  13  -4    0.13    0.07
   3 -13  -4    0.10    0.09
  -4 -13  -4    0.01    0.07
  -4  13   4    0.11    0.07
   4 -13   4    0.01    0.05
   4 -13  -4    0.14    0.08
  -4 -13   4    0.10    0.07
   4 -13  -4    0.05    0.04
  -4  13  -4    0.00    0.06
  -5  13   4    0.33    0.10
  -5 -13  -4    0.29    0.11
  -5  13  -4    0.39    0.09
   5 -13  -4    0.41    0.12
   5 -13  -4    0.32    0.06
  -6  13   4    0.61    0.13
  -6 -13  -4    0.38    0.12
   6 -13   4    0.46    0.10
  -6 -13   4    0.57    0.15
  -6  13  -4    0.53    0.11
   6 -13  -4    0.55    0.12
   6 -13  -4    0.51    0.07
   7 -13   4    0.38    0.09
  -7 -13  -4    0.17    0.09
  -7  13   4    0.32    0.11
  -7 -13  -4    0.53    0.14
  -7  13  -4    0.46    0.12
  -7 -13   4    0.62    0.16
   7 -13  -4    0.43    0.12
  -8 -13  -4    1.70    0.24
  -9 -13  -4    0.47    0.14
  -9  13  -4    0.28    0.12
   9 -13  -4    0.25    0.13
 -10 -13  -4    0.03    0.09
 -10  13  -4    0.15    0.12
  10 -13  -4    0.12    0.10
   0 -14   4    0.09    0.07
   0 -14  -4    0.10    0.06
   0  14  -4    0.10    0.06
  -1 -14  -4    0.51    0.12
   1 -14   4    0.41    0.11
  -1  14   4    0.45    0.12
  -1 -14   4    0.27    0.11
  -1  14  -4    0.59    0.10
   1 -14  -4    0.60    0.13
   2 -14   4    0.50    0.10
  -2 -14  -4    0.37    0.11
  -2  14   4    0.43    0.09
   2 -14  -4    0.57    0.12
  -2  14  -4    0.48    0.10
  -2 -14   4    0.58    0.13
  -3 -14  -4   -0.09    0.06
   3 -14   4    0.03    0.07
  -3  14   4   -0.01    0.05
  -3  14  -4   -0.01    0.05
   3 -14  -4   -0.10    0.05
  -3 -14   4    0.00    0.07
   4 -14   4    0.10    0.07
  -4  14   4    0.06    0.06
  -4 -14  -4    0.17    0.09
   4 -14  -4    0.11    0.08
   4 -14  -4    0.10    0.05
  -4 -14   4    0.06    0.09
  -4  14  -4    0.06    0.06
   5 -14   4    0.05    0.07
  -5 -14  -4    0.07    0.09
   5 -14  -4    0.04    0.04
  -5 -14   4   -0.09    0.08
  -5  14  -4    0.07    0.07
  -6  14   4    0.49    0.10
  -6 -14  -4    0.50    0.14
   6 -14   4    0.61    0.10
  -6 -14   4    0.59    0.16
   6 -14  -4    0.69    0.14
  -6  14  -4    0.70    0.13
   7 -14   4    1.60    0.17
  -7 -14  -4    1.59    0.22
   7 -14  -4    1.54    0.20
  -7 -14   4    1.71    0.23
  -7  14  -4    1.50    0.18
   8 -14   4    0.01    0.04
  -8 -14  -4    0.08    0.11
   8 -14  -4    0.21    0.09
  -8 -14   4    0.13    0.12
   8 -14  -4    0.02    0.04
  -9 -14  -4    0.23    0.14
   9 -14  -4    0.08    0.10
  -9  14  -4    0.33    0.12
   0 -15   4    0.00    0.06
   1 -15   4    0.08    0.08
  -1  15   4    0.03    0.05
  -1 -15   4   -0.06    0.08
  -1  15  -4   -0.07    0.05
  -2 -15  -4    0.08    0.08
   2 -15   4    0.16    0.08
  -2  15   4    0.06    0.08
  -2  15  -4    0.10    0.07
   2 -15  -4   -0.05    0.07
  -3 -15  -4    0.06    0.07
   3 -15   4   -0.04    0.07
  -3  15   4   -0.03    0.07
   3 -15  -4    0.09    0.08
  -3 -15   4    0.05    0.08
  -3  15  -4    0.11    0.07
  -4 -15  -4    0.15    0.09
  -4  15   4    0.23    0.09
  -4 -15   4    0.08    0.09
   4 -15  -4    0.11    0.08
   5 -15   4    0.46    0.11
  -5 -15  -4    0.44    0.11
  -5  15   4    0.41    0.12
  -5 -15   4    0.55    0.16
  -5  15  -4    0.26    0.09
   5 -15  -4    0.32    0.11
  -6  15   4    0.10    0.06
  -6 -15  -4    0.09    0.08
   6 -15   4   -0.05    0.06
   6 -15  -4   -0.02    0.07
  -6 -15   4    0.04    0.09
  -6  15  -4    0.03    0.07
  -7 -15  -4    0.13    0.11
  -7  15   4    0.08    0.06
   7 -15   4    0.21    0.09
  -7 -15   4    0.25    0.14
  -7  15  -4    0.19    0.10
  -8 -15  -4    0.25    0.13
   8 -15   4    0.20    0.07
   8 -15  -4    0.49    0.14
  -8 -15   4    0.42    0.17
  -9 -15  -4    0.12    0.10
   9 -15  -4    0.11    0.09
  -9  15  -4    0.01    0.08
   0 -16   4    0.27    0.11
   0 -16  -4    0.09    0.08
  -1 -16  -4    0.36    0.12
  -1  16   4    0.64    0.13
   1 -16  -4    0.60    0.14
  -1  16  -4    0.75    0.12
  -1 -16   4    0.47    0.11
   2 -16   4    0.75    0.14
  -2 -16  -4    0.63    0.13
  -2  16   4    0.49    0.13
  -2 -16   4    0.52    0.13
  -2  16  -4    0.40    0.10
   2 -16  -4    0.40    0.11
   3 -16   4    0.34    0.12
  -3 -16  -4    0.68    0.14
  -3  16   4    0.39    0.12
  -3 -16   4    0.55    0.15
  -3  16  -4    0.48    0.11
   3 -16  -4    0.48    0.12
   4 -16   4    0.09    0.08
  -4  16   4    0.10    0.07
  -4 -16  -4    0.20    0.10
  -4 -16   4    0.16    0.13
   4 -16  -4    0.14    0.09
  -4  16  -4    0.21    0.09
  -5  16   4    0.96    0.17
   5 -16   4    1.32    0.17
  -5 -16  -4    1.44    0.23
  -5 -16   4    1.50    0.21
  -5  16  -4    1.19    0.17
   5 -16  -4    1.71    0.24
   6 -16   4    1.26    0.17
  -6 -16  -4    1.10    0.21
   6 -16  -4    1.43    0.20
  -6 -16   4    1.66    0.24
  -7  16   4   -0.05    0.05
   7 -16   4   -0.05    0.05
  -7 -16  -4   -0.07    0.09
  -7  16  -4    0.10    0.09
  -7 -16   4    0.00    0.08
   7 -16  -4   -0.08    0.07
  -8 -16  -4    0.26    0.15
  -8  16  -4    0.61    0.14
  -8 -16   4    0.46    0.17
   8 -16  -4    0.50    0.14
   0 -17   4   -0.06    0.07
   0 -17  -4    0.08    0.09
   1 -17   4    0.05    0.08
  -1  17   4    0.07    0.09
  -1  17  -4    0.15    0.07
  -1 -17   4   -0.09    0.07
  -2  17   4    0.64    0.14
  -2 -17  -4    0.57    0.14
   2 -17   4    0.54    0.14
  -2  17  -4    0.40    0.11
   3 -17   4    0.27    0.11
  -3 -17  -4    0.01    0.09
  -3  17   4    0.25    0.10
  -3  17  -4    0.29    0.09
   3 -17  -4    0.23    0.10
  -3 -17   4    0.38    0.13
   4 -17   4    0.20    0.10
  -4  17   4    0.10    0.10
  -4 -17  -4    0.18    0.11
   4 -17  -4   -0.04    0.08
  -4 -17   4    0.34    0.13
  -5 -17  -4    1.24    0.20
  -5  17   4    0.91    0.16
   5 -17   4    1.07    0.17
  -5 -17   4    1.14    0.20
  -5  17  -4    1.08    0.16
   5 -17  -4    1.22    0.17
  -6 -17  -4    0.88    0.19
  -6  17  -4    0.68    0.15
   6 -17  -4    0.73    0.16
  -6 -17   4    0.92    0.21
  -7 -17  -4    0.73    0.20
  -7 -17   4    1.19    0.23
  -7  17  -4    0.82    0.15
   7 -17  -4    0.88    0.17
   0 -18  -4    0.17    0.10
   0 -18   4    0.14    0.09
  -1 -18  -4    0.10    0.08
  -1 -18   4    0.14    0.08
  -1  18  -4   -0.06    0.06
   1 -18  -4    0.02    0.08
   2 -18   4    0.21    0.11
  -2 -18  -4    0.03    0.08
  -2  18   4    0.18    0.09
  -2 -18   4    0.06    0.12
  -2  18  -4    0.20    0.09
   2 -18  -4    0.22    0.11
  -3 -18  -4   -0.02    0.10
  -3  18   4    0.15    0.11
   3 -18   4    0.27    0.11
  -3  18  -4    0.26    0.09
  -3 -18   4    0.20    0.12
   3 -18  -4    0.04    0.09
   4 -18   4    0.37    0.13
  -4  18   4    0.50    0.15
  -4 -18  -4    0.39    0.14
  -4 -18   4    0.44    0.15
   4 -18  -4    0.58    0.15
  -5 -18  -4    0.18    0.10
   5 -18   4   -0.04    0.08
   5 -18  -4    0.18    0.11
  -5  18  -4    0.23    0.10
  -6 -18  -4    0.14    0.12
   6 -18   4    0.17    0.12
   6 -18  -4    0.19    0.10
  -6 -18   4    0.33    0.16
  -6  18  -4    0.06    0.09
   0 -19  -4   -0.06    0.07
   0 -19   4   -0.13    0.09
   1 -19   4    0.08    0.09
   1 -19  -4    0.20    0.11
  -1 -19   4    0.06    0.09
  -2 -19  -4    0.26    0.13
   2 -19   4    0.19    0.10
  -2 -19   4    0.21    0.12
  -2  19  -4    0.12    0.08
   2 -19  -4    0.22    0.11
  -3 -19  -4   -0.03    0.08
   3 -19   4    0.00    0.07
  -3 -19   4    0.11    0.11
  -3  19  -4   -0.10    0.06
  -4 -19  -4    0.13    0.11
  -4  19   4    0.12    0.07
  -4 -19   4    0.03    0.12
   4 -19  -4    0.22    0.10
  -4  19  -4    0.01    0.08
  -5  19   4    0.01    0.08
  -5 -19  -4   -0.09    0.10
   5 -19   4   -0.03    0.08
   5 -19  -4    0.00    0.09
  -5  19  -4   -0.09    0.07
  -5 -19   4   -0.09    0.10
   0 -20  -4    1.03    0.20
   1 -20   4   -0.01    0.09
  -1 -20  -4   -0.08    0.09
  -1 -20   4    0.19    0.11
   1 -20  -4   -0.02    0.09
  -2  20   4    0.12    0.08
  -2 -20  -4   -0.02    0.11
   2 -20   4    0.21    0.12
   2 -20  -4    0.00    0.08
  -2  20  -4    0.09    0.08
  -2 -20   4    0.03    0.10
  -3 -20  -4    0.24    0.13
   3 -20   4    0.01    0.08
  -3  20   4   -0.09    0.07
   3 -20  -4    0.02    0.08
  -3 -20   4   -0.02    0.12
  -3  20  -4    0.08    0.09
   0   0  -5    0.01    0.03
   0   0  -5    0.01    0.01
   0   0  -5    0.06    0.19
   0   0  -5    0.01    0.01
  -1   0  -5   -0.02    0.02
  -1   0  -5   -0.34    0.29
  -1   0  -5   -0.02    0.01
   1   0  -5    0.03    0.18
  -1   0   5    0.02    0.01
   1   0  -5    0.02    0.03
  -1   0  -5    0.00    0.02
   1   0  -5   -0.27    0.16
   1   0  -5    0.03    0.02
   1   0  -5    0.03    0.01
   1   0   5    0.02    0.23
   2   0  -5    0.18    0.04
   2   0   5    0.19    0.33
  -2   0   5    0.20    0.03
   2   0  -5    0.27    0.07
   2   0  -5    0.63    0.31
  -2   0  -5    0.22    0.42
  -3   0  -5    0.42    0.52
   3   0  -5    0.24    0.42
  -3   0   5    0.29    0.37
  -4   0   5    0.03    0.03
  -4   0  -5    0.02    0.04
   4   0   5    0.02    0.01
  -4   0   5   -0.29    0.48
  -4   0  -5   -0.85    0.73
   4   0  -5    0.01    0.03
  -5   0  -5   -0.60    0.89
   5   0   5    0.04    0.02
  -5   0  -5    0.03    0.04
   5   0  -5    0.05    0.06
   5   0  -5    0.06    0.04
   5   0   5   -1.10    0.82
  -5   0   5   -0.01    0.73
   5   0   5    0.01    0.01
   5   0  -5    0.61    0.73
   6   0  -5    0.04    0.04
   6   0   5    0.00    0.01
   6   0   5    0.01    0.85
  -6   0   5   -0.81    0.86
  -6   0  -5    0.02    0.06
   6   0  -5   -1.11    1.14
   6   0   5    0.00    0.02
  -6   0  -5    0.26    1.07
   6   0  -5    0.03    0.05
   7   0   5    0.05    0.03
  -7   0  -5    0.13    0.06
   7   0  -5    0.01    0.07
  -7   0   5   -0.05    0.04
   7   0   5   -0.52    1.37
   7   0  -5    0.02    0.05
   7   0  -5    0.04    1.11
   7   0   5   -0.01    0.02
  -7   0   5    1.18    1.17
  -7   0  -5   -0.65    1.36
   8   0   5    0.36    1.43
   8   0  -5   -1.09    1.87
   8   0   5    0.01    0.03
   8   0  -5    0.13    0.07
   8   0  -5   -0.04    0.07
  -8   0  -5   -3.04    1.64
  -8   0   5   -0.06    0.05
  -8   0  -5    0.04    0.08
  -9   0   5   -0.05    0.08
   9   0  -5    0.03    0.07
   9   0  -5   -0.11    0.08
   9   0   5   -0.01    0.04
  -9   0  -5   -0.02    0.09
  10   0  -5   -0.02    0.08
 -10   0   5    0.17    0.08
 -10   0  -5    0.00    0.07
  10   0   5    0.09    0.05
  11   0  -5    0.12    0.10
 -11   0  -5    0.03    0.08
 -12   0  -5   -0.05    0.08
 -13   0  -5    0.04    0.10
  13   0  -5   -0.01    0.10
   0  -1  -5    0.51    0.25
   0   1  -5   -0.11    0.13
   0  -1  -5    0.01    0.01
   0   1  -5    0.01    0.01
   0   1  -5    0.02    0.02
   0  -1   5    0.02    0.11
   0  -1  -5    0.04    0.03
   0   1   5    0.03    0.22
   0   1  -5   -0.03    0.02
   0  -1  -5   -0.01    0.01
   1   1  -5    7.91    0.35
   1  -1   5    6.98    0.74
   1   1  -5    7.46    0.27
  -1  -1  -5    8.02    0.31
  -1   1   5    7.98    0.74
  -1  -1  -5    8.81    0.98
   1   1  -5    7.02    0.47
   1   1  -5    7.89    0.59
  -1   1   5    7.64    0.28
  -1  -1  -5    7.69    0.30
   1  -1  -5    6.92    0.71
  -1   1  -5    6.41    0.77
   1   1   5    6.77    0.76
   1   1   5    7.69    0.31
  -1   1  -5    7.95    0.30
   1  -1  -5    7.24    0.34
   1  -1  -5    7.57    0.28
  -1   1  -5    7.39    0.29
   1  -1  -5    7.38    0.31
  -2   1   5    3.27    0.15
   2  -1   5    3.81    0.82
  -2  -1  -5    2.52    0.73
  -2  -1  -5    3.51    0.16
   2   1  -5    4.14    0.68
  -2  -1  -5    3.28    0.18
   2   1  -5    3.49    0.21
   2   1  -5    3.43    0.16
  -2  -1  -5    3.51    0.16
  -2  -1   5    2.37    0.59
   2  -1  -5    2.77    0.56
   2   1   5    3.59    0.16
  -2   1  -5    3.46    0.82
  -2   1  -5    2.98    0.17
   2  -1  -5    2.88    0.17
   2  -1  -5    2.42    0.70
   2  -1  -5    3.64    0.22
  -2   1  -5    3.42    0.14
   2   1   5    2.80    0.79
  -2  -1   5    3.36    0.15
  -2   1  -5    3.31    0.14
   2  -1  -5    3.17    0.16
   3   1  -5   21.52    0.80
   3   1  -5   22.88    1.92
  -3   1   5   21.78    0.78
  -3  -1  -5   22.19    0.83
   3   1  -5   21.02    0.86
  -3   1   5   22.81    1.74
   3  -1   5   17.64    1.94
  -3  -1  -5   21.18    0.74
  -3  -1  -5   19.59    2.02
  -3   1  -5   22.85    2.03
   3  -1  -5   23.61    1.91
  -3   1  -5   21.89    0.82
   3  -1  -5   20.73    0.80
  -3  -1   5   22.05    0.79
   3  -1  -5   21.17    0.86
  -3  -1   5   19.07    1.67
   3   1   5   22.19    0.76
  -4  -1  -5    1.13    0.12
   4  -1   5    1.78    0.82
  -4  -1  -5    0.80    0.84
   4   1  -5    0.83    0.09
  -4  -1  -5    0.86    0.06
  -4   1   5    0.61    0.60
  -4   1   5    1.01    0.09
   4   1  -5    0.73    0.78
   4   1  -5    0.76    0.14
  -4  -1   5    1.42    0.72
   4   1   5    0.13    0.68
  -4  -1   5    0.91    0.09
   4  -1  -5    1.32    0.85
   4   1   5    0.98    0.06
  -4   1  -5    0.94    0.11
   4  -1  -5    0.98    0.10
  -4   1  -5    0.57    0.68
   5   1  -5    0.87    0.77
   5   1  -5    1.24    0.15
  -5  -1  -5    0.86    1.12
  -5   1   5    1.57    0.82
   5   1  -5    1.04    0.12
   5  -1   5    2.54    1.03
   5   1   5    0.52    0.94
  -5  -1   5    1.24    0.11
  -5   1  -5    2.02    1.05
   5  -1  -5    1.21    0.14
   5  -1  -5    1.34    0.13
  -5  -1   5    0.44    0.89
   5   1   5    1.17    0.07
  -5   1  -5    1.24    0.14
   5  -1  -5    1.54    1.05
   6   1  -5    4.73    1.47
  -6   1   5    3.65    1.33
  -6   1   5    3.65    0.24
   6  -1   5    3.34    1.48
   6   1  -5    4.15    0.29
   6  -1   5    3.85    0.15
  -6  -1  -5    3.50    0.27
  -6  -1  -5    3.43    1.22
   6   1  -5    3.59    0.24
   6  -1   5    3.68    0.14
   6   1   5    3.91    0.19
  -6   1  -5    4.03    0.28
   6   1   5    3.65    0.16
  -6   1  -5    4.62    1.63
   6  -1  -5    3.67    0.28
   6   1   5    2.18    1.39
  -6  -1   5    2.67    1.30
   6  -1  -5    3.80    0.25
   6  -1  -5    2.67    1.28
   7  -1   5   -0.55    1.37
   7  -1   5    0.59    0.04
   7  -1   5    0.57    0.08
  -7  -1  -5   -1.88    1.34
   7   1  -5    0.67    0.11
  -7  -1  -5    0.40    0.11
   7   1  -5    1.26    1.23
  -7   1   5    0.74    0.11
  -7   1   5   -0.11    1.16
   7   1  -5    0.51    0.12
   7  -1  -5    0.66    0.13
   7  -1  -5    0.61    1.22
   7   1   5   -0.21    1.41
  -7   1  -5    0.41    0.12
  -7   1  -5    0.02    1.35
   7  -1  -5    0.58    0.11
  -7  -1   5    0.53    0.09
   7   1   5    0.52    0.07
  -7  -1   5    2.15    1.35
  -8   1   5    1.32    0.15
  -8  -1  -5    1.12    0.17
  -8   1   5    1.30    1.46
   8  -1   5    0.88    0.08
   8  -1   5    0.95    0.07
  -8  -1  -5    0.57    2.23
   8   1  -5    0.73    0.15
   8   1  -5    1.80    1.67
   8  -1   5   -1.80    1.53
   8   1  -5    0.86    0.14
   8   1   5    1.56    1.65
   8  -1  -5    1.42    1.80
   8  -1  -5    1.20    0.17
  -8  -1   5    0.82    0.14
  -8   1  -5   -0.18    1.68
  -8  -1   5    4.65    2.20
  -8   1  -5    0.97    0.16
   8   1   5    1.02    0.10
   8  -1  -5    1.05    0.15
   9   1  -5    0.51    0.12
  -9   1   5    0.80    0.14
  -9  -1  -5    0.65    0.16
   9  -1   5    0.62    0.08
   9   1  -5    0.84    0.15
   9  -1  -5    0.41    0.13
   9   1   5    0.71    0.10
  -9   1  -5    0.76    0.14
  -9  -1   5    0.69    0.14
   9  -1  -5    0.80    0.14
  10   1  -5    0.05    0.10
  10  -1   5   -0.02    0.03
 -10   1   5   -0.04    0.07
 -10  -1  -5    0.08    0.10
  10   1   5    0.00    0.04
  10  -1  -5   -0.09    0.07
 -10  -1   5   -0.13    0.07
 -10   1  -5    0.03    0.10
 -11  -1  -5    0.13    0.09
  11   1   5   -0.11    0.06
 -11   1  -5    0.05    0.11
  11  -1  -5    0.03    0.09
 -12  -1  -5    0.27    0.15
  12   1  -5    0.06    0.12
 -12   1  -5    0.13    0.11
  12  -1  -5    0.13    0.11
 -13  -1  -5    0.01    0.10
  13   1  -5    0.21    0.13
  13  -1  -5   -0.04    0.10
 -13   1  -5   -0.10    0.11
   0   2  -5   34.43    1.19
   0  -2  -5   35.76    1.23
   0  -2  -5   34.12    1.19
   0  -2  -5   28.65    2.17
   0   2   5   34.52    1.94
   0   2  -5   35.34    1.15
  -1  -2  -5   52.07    2.74
   1   2  -5   47.41    1.81
  -1  -2  -5   46.66    1.67
   1   2  -5   49.10    1.72
   1  -2   5   46.33    1.64
  -1   2   5   45.91    2.42
   1  -2   5   46.16    2.46
   1  -2  -5   48.24    2.48
  -1   2  -5   48.67    2.34
   1  -2  -5   46.59    1.71
   1   2   5   51.84    2.64
  -1   2  -5   50.47    1.65
   1  -2  -5   45.57    1.66
  -1  -2   5   48.52    1.84
  -1   2  -5   48.47    1.64
  -2  -2  -5    2.93    0.14
   2   2  -5    2.80    0.13
  -2  -2  -5    3.12    0.84
   2   2  -5    2.65    0.19
   2   2  -5    2.51    0.57
  -2  -2  -5    2.57    0.13
  -2   2   5    2.70    0.13
   2  -2   5    2.64    0.12
   2  -2   5    2.31    0.69
  -2   2  -5    2.66    0.11
  -2   2  -5    2.77    0.12
  -2   2  -5    2.36    0.14
  -2   2  -5    2.65    0.12
   2  -2  -5    2.97    0.60
  -2  -2   5    3.00    0.13
  -2  -2   5    3.47    0.98
   2  -2  -5    2.54    0.14
   2   2   5    2.86    0.14
  -2   2  -5    2.23    0.71
   2  -2  -5    2.78    0.69
   2  -2  -5    2.60    0.18
   2  -2  -5    2.49    0.15
   3   2  -5   44.25    2.63
  -3  -2  -5   41.63    1.47
   3   2  -5   40.25    1.58
  -3   2   5   41.46    1.50
   3  -2   5   49.40    3.10
   3   2  -5   42.03    1.53
  -3  -2  -5   42.30    3.06
  -3  -2  -5   42.82    1.54
  -3  -2   5   44.11    1.50
   3  -2  -5   42.83    1.51
   3  -2  -5   42.14    1.57
   3  -2  -5   44.47    2.85
   3  -2  -5   42.69    2.62
  -3   2  -5   41.82    1.53
  -3   2  -5   40.05    2.91
   3   2   5   43.82    1.48
   3   2   5   41.10    4.15
  -3  -2   5   45.13    2.64
  -4  -2  -5    0.82    0.78
   4   2  -5    0.79    0.57
  -4   2   5   -0.03    0.62
   4   2  -5    0.16    0.07
  -4  -2  -5    0.11    0.06
  -4  -2  -5    0.21    0.04
   4   2  -5    0.22    0.05
   4  -2  -5    0.69    0.67
   4   2   5   -0.30    0.60
   4   2   5    0.21    0.04
  -4   2  -5    0.13    0.06
   4  -2  -5    0.15    0.06
   4  -2  -5    0.21    0.08
  -4   2  -5    0.55    0.73
  -5  -2  -5   11.20    0.58
  -5  -2  -5   10.40    2.55
   5  -2   5    9.96    2.16
  -5   2   5    7.87    1.55
  -5  -2  -5   10.49    0.42
   5   2  -5   11.05    1.76
   5   2  -5   10.93    0.48
  -5   2   5   10.52    0.47
   5  -2  -5   11.13    0.50
   5   2   5   10.61    1.94
   5  -2  -5   11.35    0.54
   5  -2  -5    9.91    1.77
  -5   2  -5   11.00    0.51
  -5  -2   5   10.67    0.47
  -5   2  -5   10.55    1.90
  -5  -2   5   11.64    1.88
   6  -2   5    2.90    0.11
  -6   2   5    3.04    0.21
   6   2  -5    2.86    0.24
  -6   2   5    3.57    1.19
   6  -2   5    3.01    0.11
   6   2  -5    2.71    0.20
   6   2  -5    3.68    1.25
  -6  -2  -5    2.54    0.22
  -6  -2  -5    0.68    1.40
   6  -2   5    4.03    1.55
   6   2   5    2.03    1.22
   6  -2  -5    2.48    0.22
  -6  -2   5    2.81    0.21
  -6   2  -5    2.46    1.04
   6  -2  -5    2.81    1.23
  -6   2  -5    3.16    0.24
   6  -2  -5    2.73    0.21
  -6  -2   5    4.84    1.46
   7   2  -5    3.10    0.27
   7  -2   5    2.89    0.13
  -7   2   5    2.80    0.22
  -7   2   5    3.98    1.40
  -7  -2  -5    2.37    0.24
   7  -2   5    2.43    1.67
  -7  -2  -5    2.66    1.58
   7   2  -5    3.21    0.24
   7   2  -5    3.29    1.33
   7  -2  -5    2.44    1.42
  -7  -2   5    3.18    1.45
   7  -2  -5    3.05    0.24
  -7   2  -5    2.81    0.24
   7   2   5    1.62    1.44
  -7   2  -5    3.26    1.51
   7  -2  -5    2.83    0.25
   8   2  -5    2.61    1.88
   8  -2   5    2.90    1.53
  -8   2   5    1.31    1.54
  -8  -2  -5    1.95    0.21
  -8  -2  -5    3.91    2.00
   8   2  -5    1.71    0.22
  -8   2   5    1.87    0.18
   8   2  -5    1.68    0.18
   8  -2   5    1.64    0.10
   8  -2   5    1.63    0.09
  -8  -2   5    1.69    0.19
   8   2   5    1.71    0.14
   8   2   5    2.93    1.80
  -8  -2   5    4.25    1.67
   8  -2  -5    1.73    0.21
   8  -2  -5    1.52    0.18
  -8   2  -5    1.75    0.20
  -8   2  -5    1.08    1.75
   8  -2  -5   -0.16    1.86
   9  -2   5    1.52    0.10
  -9  -2  -5    1.73    0.22
   9   2  -5    1.63    0.18
  -9   2   5    1.52    0.19
   9   2  -5    1.46    0.21
  -9  -2   5    1.69    0.20
   9  -2  -5    1.59    0.20
  -9   2  -5    1.69    0.22
   9   2   5    1.44    0.15
  10   2  -5    0.03    0.08
  10  -2   5   -0.01    0.03
 -10  -2  -5   -0.15    0.08
 -10   2   5    0.03    0.07
  10  -2  -5    0.07    0.09
  10   2   5    0.04    0.05
 -10  -2   5   -0.16    0.07
  11   2  -5    0.93    0.20
 -11  -2  -5    1.18    0.19
 -11   2  -5    1.35    0.22
  11  -2  -5    0.73    0.18
  12   2  -5    0.13    0.11
 -12  -2  -5   -0.08    0.11
 -12   2  -5    0.08    0.08
  12  -2  -5    0.20    0.11
  13   2  -5   -0.03    0.10
 -13   2  -5   -0.19    0.12
  13  -2  -5    0.09    0.12
   0  -3   5    0.41    0.15
   0   3  -5    0.01    0.02
   0  -3  -5   -0.01    0.02
   0  -3  -5    0.01    0.02
   0  -3  -5    0.03    0.02
   0   3  -5    0.00    0.01
   0  -3  -5   -0.36    0.27
   0  -3   5   -0.07    0.17
   1  -3   5    0.49    0.06
   1   3  -5    0.83    0.26
  -1  -3  -5   -0.08    0.34
  -1  -3  -5    0.57    0.06
  -1  -3  -5    0.60    0.06
  -1  -3  -5    0.65    0.06
  -1   3  -5    0.58    0.05
  -1   3  -5    0.50    0.05
   1  -3  -5    0.68    0.09
  -1   3  -5    0.59    0.05
   1  -3  -5    0.64    0.05
   1  -3  -5    0.53    0.05
  -1  -3   5    0.16    0.22
   1  -3  -5    0.72    0.38
  -2  -3  -5    0.42    0.05
   2  -3   5    0.23    0.38
   2  -3   5    0.42    0.04
  -2  -3  -5    0.47    0.05
   2   3  -5    0.44    0.31
  -2  -3  -5    1.25    0.65
   2  -3   5    0.39    0.04
   2  -3  -5    0.36    0.07
  -2  -3   5   -0.09    0.34
   2  -3  -5    0.06    0.34
   2  -3  -5    0.40    0.05
  -2  -3   5    0.42    0.05
  -2   3  -5    0.45    0.03
  -2   3  -5    1.02    0.41
   2  -3  -5    0.47    0.06
  -2   3  -5    0.43    0.05
  -2   3  -5    0.43    0.04
   2   3   5    0.00    0.43
   3   3  -5    0.98    0.52
  -3  -3  -5    1.36    0.86
   3  -3   5    1.65    0.08
   3  -3   5    1.66    0.08
   3   3  -5    1.58    0.11
  -3  -3  -5    1.61    0.13
   3  -3   5    3.12    0.93
  -3  -3  -5    1.60    0.10
  -3   3  -5    1.62    0.12
   3  -3  -5    1.68    0.12
  -3   3  -5    1.03    0.79
   3   3   5    0.40    0.60
   3  -3  -5    1.46    0.75
   3  -3  -5    0.58    0.47
  -3   3  -5    1.64    0.08
   3  -3  -5    1.66    0.15
  -3  -3   5    1.60    0.11
  -3  -3   5    1.77    0.73
   4  -3   5    5.45    0.19
  -4  -3  -5    5.37    0.23
  -4  -3  -5    5.57    1.49
   4   3  -5    5.33    0.27
  -4   3   5    5.59    0.27
  -4  -3  -5    5.40    0.30
   4   3  -5    6.92    1.30
   4  -3  -5    5.17    0.28
  -4  -3   5    5.28    1.14
   4  -3  -5    5.62    1.16
   4  -3  -5    5.20    0.31
  -4   3  -5    5.21    0.28
   4   3   5    4.59    1.02
   4  -3  -5    5.13    1.28
  -4  -3   5    5.22    0.27
  -4   3  -5    5.32    1.28
  -4   3  -5    5.18    0.19
  -5   3   5   16.83    2.20
  -5  -3  -5   16.99    0.64
   5   3  -5   18.47    2.16
  -5  -3  -5   15.74    2.47
  -5  -3  -5   17.58    0.75
  -5   3   5   16.82    0.68
   5   3  -5   17.89    0.78
   5   3  -5   16.53    0.69
   5  -3   5   16.61    2.57
   5  -3  -5   17.03    0.71
  -5  -3   5   14.72    2.04
   5  -3  -5   23.60    2.72
  -5  -3   5   16.84    0.69
  -5   3  -5   15.39    0.70
   5   3   5   18.02    2.25
  -5   3  -5   18.48    2.29
  -6  -3  -5    2.24    1.44
   6  -3   5    0.77    0.04
   6   3  -5    0.79    0.14
  -6   3   5    0.79    0.10
   6  -3   5    0.75    0.04
   6   3  -5    0.77    0.10
   6  -3   5    1.04    1.35
   6   3  -5    1.93    1.07
  -6  -3  -5    0.71    0.12
  -6  -3  -5    0.84    0.09
  -6   3   5    0.12    0.92
   6  -3  -5    0.70    0.12
   6  -3  -5    0.76    0.11
   6   3   5    1.69    1.25
  -6  -3   5    2.04    1.24
  -6  -3   5    0.75    0.11
  -6   3  -5    0.30    1.12
   7   3  -5    0.01    0.04
  -7   3   5   -0.83    1.17
   7  -3   5   -1.45    1.39
   7   3  -5    0.06    0.07
   7   3  -5   -0.58    1.27
  -7  -3  -5   -1.25    1.54
   7  -3   5   -0.02    0.01
   7  -3  -5    0.01    0.07
  -7   3  -5   -2.69    1.24
   7  -3  -5    0.01    0.05
   7   3   5   -0.44    1.02
  -7   3  -5   -0.12    0.05
  -7  -3   5    0.47    1.19
   7  -3  -5    0.58    1.37
  -8  -3  -5    0.57    0.14
   8  -3   5   -0.78    1.86
  -8   3   5    0.35    1.39
   8  -3   5    0.42    0.05
  -8  -3  -5   -1.68    1.79
   8   3  -5    0.52    0.11
   8   3  -5    0.48    0.14
  -8   3   5    0.38    0.10
   8   3  -5   -0.05    1.38
  -8  -3   5    0.57    0.12
  -8   3  -5   -2.27    1.51
   8  -3  -5    0.37    0.12
   8   3   5    1.24    1.80
  -8  -3   5   -1.83    1.63
   8  -3  -5    0.92    2.93
  -8   3  -5    0.30    0.11
   9   3  -5    4.48    0.33
   9  -3   5    4.48    0.20
  -9   3   5    5.11    0.34
   9   3  -5    3.82    0.35
  -9  -3  -5    4.61    0.36
   9  -3  -5    3.97    0.33
  -9   3  -5    4.75    0.36
  -9  -3   5    4.38    0.33
   9   3   5    4.63    0.28
  10   3  -5   -0.05    0.07
 -10   3   5   -0.01    0.04
 -10  -3  -5    0.18    0.11
  10  -3   5    0.03    0.03
  10  -3  -5    0.12    0.09
  10   3   5   -0.11    0.05
 -10   3  -5   -0.11    0.08
 -11  -3  -5    0.76    0.24
  11   3  -5    1.13    0.20
 -11   3  -5    1.05    0.19
  11  -3  -5    0.90    0.18
  12   3  -5   -0.12    0.10
 -12  -3  -5   -0.18    0.10
  13   3  -5   -0.04    0.12
 -13  -3  -5    0.30    0.16
 -13   3  -5    0.18    0.12
  13  -3  -5    0.12    0.10
   0  -4  -5    8.70    1.18
   0   4   5    9.14    1.15
   0  -4   5   10.02    0.81
   0  -4   5   10.14    0.42
   0   4  -5   10.05    0.35
   0  -4  -5    9.12    0.38
   0  -4  -5    9.99    0.42
   0  -4  -5   10.47    0.39
   0   4   5    9.83    0.39
   1  -4   5    9.96    0.39
  -1  -4  -5    8.44    0.37
   1  -4   5    9.72    0.86
  -1  -4  -5    9.38    0.39
   1   4  -5    9.13    0.76
  -1  -4  -5    9.86    0.38
  -1   4   5    9.89    0.38
  -1  -4  -5   10.22    1.27
  -1   4   5    9.13    1.15
   1  -4  -5    9.47    0.37
  -1   4  -5    9.50    0.35
  -1  -4   5    8.47    0.77
   1  -4  -5   10.32    1.23
  -1   4  -5    8.84    0.34
   1   4   5   12.03    1.64
   1  -4  -5    9.12    0.41
  -1  -4   5    9.64    0.42
   1  -4  -5    9.96    0.38
   2  -4   5    6.43    0.27
  -2  -4  -5    7.16    1.22
  -2   4   5    6.86    0.29
  -2  -4  -5    7.04    0.29
   2   4  -5    5.78    0.79
   2  -4   5    4.58    0.99
  -2   4   5    5.73    1.06
  -2   4  -5    6.79    0.26
  -2  -4   5    6.71    0.29
   2  -4  -5    6.90    0.29
   2  -4  -5    6.93    0.29
  -2   4  -5    6.59    0.24
  -2   4  -5    7.15    0.99
   2  -4  -5    6.46    0.33
   2  -4  -5    9.43    1.18
  -2   4  -5    6.83    0.29
   2   4   5    5.42    1.08
  -2  -4   5    6.89    0.96
  -3  -4  -5    0.10    0.03
  -3  -4  -5   -0.01    0.49
   3  -4   5    0.06    0.02
   3  -4   5    1.62    0.77
   3   4  -5    0.17    0.41
  -3   4   5    0.06    0.03
  -3  -4   5    0.03    0.03
   3  -4  -5   -0.37    0.45
  -3  -4   5    0.97    0.54
  -3   4  -5    0.13    0.03
   3  -4  -5    0.26    0.57
   3  -4  -5    0.07    0.04
  -3   4  -5    0.16    0.55
   3  -4  -5    0.06    0.03
   3   4   5   -0.28    0.93
   4   4  -5    1.97    0.76
  -4  -4  -5    5.83    1.71
  -4   4   5    3.70    0.20
   4  -4   5    3.66    0.15
   4  -4   5    3.63    0.15
  -4  -4  -5    3.41    0.23
  -4  -4  -5    3.52    0.18
  -4   4  -5    3.55    1.17
  -4  -4   5    3.46    0.20
   4  -4  -5    3.44    0.22
   4  -4  -5    3.23    0.23
  -4   4  -5    3.14    0.21
   4  -4  -5    2.92    1.06
  -4   4  -5    3.28    0.15
   4  -4  -5    3.48    0.21
   4  -4  -5    2.67    1.06
  -4  -4   5    4.61    1.28
   4   4   5    3.86    1.16
  -5   4   5   11.55    0.50
   5  -4   5   11.86    0.41
   5   4  -5   10.98    0.49
  -5  -4  -5   13.88    2.13
  -5  -4  -5   10.31    0.54
  -5  -4  -5   11.77    0.47
   5   4  -5   13.32    1.78
  -5   4  -5   11.04    0.57
   5  -4  -5   13.93    2.08
   5  -4  -5   11.53    0.53
   5  -4  -5   11.69    1.88
   5  -4  -5   11.43    0.55
  -5   4  -5    8.70    1.91
   5   4   5    8.73    1.87
  -5  -4   5   14.12    2.06
  -5  -4   5   11.78    0.56
   6   4  -5    1.15    0.89
   6   4  -5    0.22    0.09
  -6   4   5    0.25    0.08
   6   4  -5    0.28    0.07
  -6  -4  -5    0.15    0.08
   6  -4   5    0.27    0.03
  -6  -4  -5    0.29    0.06
   6  -4   5   -0.17    1.27
  -6  -4  -5    2.05    1.23
  -6  -4   5    1.19    1.00
   6  -4  -5    1.88    1.18
  -6   4  -5   -0.35    1.05
  -6  -4   5    0.28    0.08
   6   4   5   -0.64    1.17
   6  -4  -5    0.24    0.09
   6  -4  -5    0.38    0.09
  -6   4  -5    0.25    0.07
   7   4  -5    0.62    0.11
   7  -4   5    0.42    1.57
   7   4  -5    0.85    0.15
  -7   4   5    0.76    0.12
  -7  -4  -5    0.89    0.11
  -7  -4  -5    0.91    1.66
   7   4  -5    0.44    1.21
  -7   4   5   -0.43    1.22
  -7   4  -5    2.14    1.41
   7  -4  -5    0.70    0.13
  -7  -4   5    0.73    0.14
   7  -4  -5   -0.88    1.42
   7  -4  -5    1.10    0.16
  -7  -4   5    3.23    1.38
  -7   4  -5    0.88    0.13
   8   4  -5    1.29    1.54
   8   4  -5    0.82    0.13
  -8   4   5   -0.12    1.49
  -8   4   5    0.70    0.12
  -8  -4  -5    0.45    0.12
   8   4  -5    0.65    0.20
   8  -4   5    0.56    0.06
  -8  -4  -5    3.12    2.25
   8  -4   5    0.86    1.73
   8  -4   5    0.65    0.06
   8  -4  -5    1.27    2.20
  -8   4  -5    0.99    0.15
  -8   4  -5    0.89    1.69
  -8  -4   5    0.95    1.65
   8  -4  -5    0.76    0.14
   9   4  -5    3.39    0.29
   9   4  -5    4.29    0.36
  -9   4   5    3.71    0.28
  -9  -4  -5    3.86    0.34
   9  -4   5    2.88    0.15
   9  -4  -5    3.52    0.30
  -9   4  -5    4.09    0.31
 -10  -4  -5    3.05    0.31
  10   4  -5    2.42    0.29
 -10   4  -5    3.13    0.30
  10  -4  -5    3.06    0.29
  11   4  -5    0.04    0.11
 -11   4  -5   -0.09    0.07
  11   4   5   -0.11    0.06
  12  -4  -5    0.60    0.19
 -12   4  -5    0.61    0.17
  13   4  -5    0.14    0.14
 -13  -4  -5    0.10    0.13
  13  -4  -5    0.27    0.14
 -13   4  -5   -0.07    0.14
   0  -5  -5   -0.37    0.48
   0  -5  -5    0.09    0.03
   0   5   5    0.03    0.02
   0  -5  -5    0.03    0.03
   0  -5   5    0.10    0.29
   0  -5  -5    0.14    0.05
   0   5  -5    0.09    0.03
   0   5   5   -0.50    0.46
   0  -5   5    0.04    0.04
  -1   5   5    0.12    0.03
  -1  -5  -5    0.12    0.04
   1  -5   5   -0.50    0.37
  -1   5   5    0.71    0.42
   1  -5   5    0.18    0.04
   1  -5   5   -0.02    0.26
  -1  -5  -5    0.10    0.47
  -1  -5  -5    0.17    0.05
  -1  -5  -5    0.11    0.03
   1   5  -5    0.57    0.29
  -1  -5   5    0.20    0.32
   1  -5  -5    0.15    0.04
   1   5   5   -0.04    0.48
  -1   5  -5    0.14    0.03
   1  -5  -5    0.12    0.04
  -1  -5   5    0.19    0.06
   1  -5  -5    0.38    0.48
   2  -5   5    2.22    0.76
  -2   5   5    3.17    0.17
  -2   5   5    2.84    0.87
  -2  -5  -5    2.96    0.17
  -2  -5  -5    3.87    1.10
   2  -5   5    2.69    0.15
   2  -5   5    3.03    0.78
   2   5  -5    3.26    0.64
   2  -5  -5    3.59    0.18
  -2  -5   5    3.17    0.21
  -2   5  -5    3.04    0.12
   2  -5  -5    3.10    0.24
   2  -5  -5    3.14    0.16
  -2   5  -5    2.94    0.18
  -2  -5   5    3.32    0.16
   2   5   5    6.09    1.74
  -2  -5   5    4.00    0.82
   2  -5  -5    3.85    0.91
   3  -5   5    2.07    1.06
  -3   5   5    3.29    0.17
   3  -5   5    3.18    0.12
  -3  -5  -5    2.93    0.17
   3   5  -5    1.43    0.65
  -3  -5  -5    2.74    1.79
   3  -5  -5    2.99    0.17
   3  -5  -5    0.93    0.90
   3  -5  -5    2.86    0.80
   3  -5  -5    3.11    0.22
  -3  -5   5    3.11    0.22
   3   5   5    3.37    1.02
  -3   5  -5    1.87    0.80
  -3  -5   5    2.97    0.17
   3  -5  -5    3.03    0.21
  -3   5  -5    2.99    0.18
  -3  -5   5    2.55    0.77
   4  -5   5    3.12    0.13
   4  -5   5    3.33    0.15
  -4  -5  -5    3.01    1.21
  -4  -5  -5    3.13    0.18
  -4   5   5    3.44    0.19
   4   5  -5    4.16    1.10
  -4  -5  -5    3.00    0.22
  -4   5  -5    3.54    0.21
   4  -5  -5    3.56    0.22
  -4  -5   5    2.78    0.93
  -4   5  -5    4.03    1.13
   4  -5  -5    2.48    1.07
  -4  -5   5    3.29    0.20
   4   5   5    2.84    0.97
   4  -5  -5    2.47    0.93
  -4   5  -5    3.25    0.16
   4  -5  -5    3.24    0.19
  -5  -5  -5    4.99    0.37
   5  -5   5    6.02    0.23
  -5  -5  -5    6.03    1.64
  -5  -5  -5    5.59    0.28
   5   5  -5    6.67    1.46
   5  -5   5    7.55    1.78
  -5   5  -5    5.82    0.25
  -5  -5   5    6.84    1.72
   5  -5  -5    6.38    1.73
  -5   5  -5    3.74    1.34
  -5  -5   5    5.39    0.34
  -5   5  -5    5.82    0.32
   5   5   5    7.69    1.74
   5  -5  -5    5.92    0.33
   5  -5  -5    6.14    0.30
   5  -5  -5    6.13    0.35
   5  -5  -5    4.72    1.32
  -6  -5  -5    6.38    0.38
   6  -5   5    6.01    0.24
  -6  -5  -5    6.27    0.31
   6  -5   5    6.87    2.14
   6   5  -5    3.46    1.31
  -6   5   5    6.20    0.33
  -6  -5  -5    2.39    1.57
   6   5   5    4.81    1.43
  -6   5  -5    6.65    0.36
   6  -5  -5    5.23    0.34
  -6   5  -5    5.77    1.79
  -6  -5   5    4.72    1.48
  -6  -5   5    6.10    0.34
   6  -5  -5    5.43    1.80
  -6   5  -5    5.80    0.26
   6  -5  -5    6.40    0.38
   6  -5  -5    2.95    1.25
   7  -5   5   -2.46    1.60
   7   5  -5    0.17    1.22
  -7  -5  -5   -0.09    1.67
  -7   5   5    0.15    0.06
   7   5  -5    0.31    0.12
  -7  -5  -5    0.25    0.07
   7  -5  -5    0.07    0.79
   7  -5  -5    1.04    1.61
   7   5   5   -0.03    1.39
  -7  -5   5    0.31    0.08
  -7  -5   5   -1.14    1.22
  -7   5  -5   -2.38    2.16
   7  -5  -5    0.24    0.10
   8  -5   5    0.28    2.06
  -8  -5  -5    0.23    3.63
   8  -5   5    0.02    0.02
  -8   5   5    0.02    0.06
   8   5  -5    0.23    0.10
  -8  -5  -5    0.09    0.10
  -8  -5   5    0.28    2.01
  -8   5  -5    0.03    0.06
   8  -5  -5   -0.44    1.97
   8   5   5   -0.03    1.67
  -8   5  -5   -1.41    1.68
   8  -5  -5    0.01    0.07
   9   5  -5    1.45    0.22
  -9   5   5    0.94    0.14
  -9  -5  -5    1.33    0.20
   9  -5  -5    1.22    0.19
  -9   5  -5    1.56    0.20
 -10  -5  -5    0.12    0.09
  10   5   5    0.12    0.08
  10  -5  -5    0.26    0.11
 -10   5  -5    0.29    0.11
  11  -5  -5    0.32    0.14
 -11   5  -5    0.24    0.13
 -12  -5  -5    0.07    0.12
  12   5  -5   -0.04    0.11
 -12   5  -5    0.14    0.10
  12  -5  -5    0.18    0.11
   0   6   5   28.39    0.98
   0  -6  -5   27.12    0.96
   0  -6  -5   27.60    0.95
   0  -6   5   24.53    0.98
   0   6   5   23.37    2.58
   0  -6  -5   26.89    2.34
   0  -6   5   26.54    1.80
   0   6  -5   27.57    1.74
   0  -6  -5   24.40    0.99
   1   6  -5   -0.08    0.34
  -1   6   5   -0.28    0.59
  -1  -6  -5    0.06    0.04
  -1  -6  -5   -0.70    0.55
  -1   6   5    0.02    0.03
  -1  -6  -5    0.13    0.05
  -1  -6  -5    0.08    0.04
   1  -6   5    0.07    0.04
   1  -6   5    0.22    0.36
   1  -6  -5    0.50    0.54
   1  -6  -5    0.09    0.04
  -1  -6   5    0.10    0.37
   1  -6  -5    0.01    0.04
  -1  -6   5    0.12    0.05
   1   6   5   -0.67    0.56
   1  -6  -5    0.04    0.03
   2  -6   5    0.74    0.46
  -2  -6  -5   -0.12    0.69
   2   6  -5    0.84    0.45
  -2   6   5    1.75    0.73
  -2  -6  -5    0.46    0.06
   2  -6   5   -0.36    0.57
  -2  -6  -5    0.44    0.07
   2  -6   5    0.35    0.05
  -2   6   5    0.42    0.06
  -2   6  -5    0.42    0.05
   2   6   5   -0.06    0.59
  -2  -6   5    0.50    0.08
   2  -6  -5    0.46    0.06
  -2  -6   5    1.37    0.54
   2  -6  -5    0.42    0.07
   2  -6  -5    1.06    0.56
   2  -6  -5    0.49    0.07
  -2   6  -5    0.45    0.02
  -3  -6  -5   12.15    0.49
   3  -6   5   11.05    1.48
   3  -6   5   10.72    0.45
  -3   6   5   11.34    0.52
   3   6  -5   13.40    1.41
   3  -6   5   10.72    1.65
  -3  -6  -5   11.74    1.95
  -3  -6   5   12.16    0.49
  -3  -6   5   11.90    1.59
   3  -6  -5   13.03    1.70
  -3  -6   5   12.44    0.62
   3  -6  -5   11.67    0.47
   3   6   5    9.47    1.78
   3  -6  -5   11.76    0.55
  -3   6  -5   12.01    0.48
   3  -6  -5   12.27    0.51
  -4   6   5    0.89    0.09
  -4  -6  -5    1.71    1.00
   4  -6   5    0.99    0.08
   4   6  -5    0.81    0.68
  -4  -6  -5    0.85    0.09
   4  -6   5    0.90    0.04
   4  -6  -5    0.55    1.34
   4   6   5    0.61    0.88
  -4   6  -5   -0.08    0.74
   4  -6  -5    0.78    0.09
   4  -6  -5    0.88    0.11
  -4  -6   5    1.18    0.86
  -4   6  -5    0.92    0.10
   4  -6  -5    0.96    0.76
  -4  -6   5    0.86    0.10
  -4  -6   5    0.79    0.12
   4  -6  -5    0.95    0.13
   5  -6   5    2.27    1.24
   5   6  -5   -0.50    0.72
   5  -6   5    0.65    0.06
  -5   6   5    0.63    0.09
  -5  -6  -5   -0.73    1.43
  -5  -6  -5    0.76    0.09
   5  -6   5    0.71    0.04
   5  -6  -5    0.57    0.09
  -5  -6   5    0.62    0.10
  -5   6  -5    0.72    0.10
   5   6   5    0.64    0.85
  -5  -6   5    1.14    1.21
   5  -6  -5    0.83    0.12
   5  -6  -5    1.36    1.07
   5  -6  -5    0.02    0.83
  -5   6  -5    2.68    0.97
   5  -6  -5    0.70    0.08
   6  -6   5    3.81    0.17
   6   6  -5    2.95    1.89
  -6   6   5    3.70    0.24
  -6  -6  -5    3.59    0.27
  -6  -6  -5    1.85    1.67
   6  -6   5    2.55    1.57
  -6  -6  -5    3.69    0.23
  -6   6  -5    3.41    0.25
   6  -6  -5    3.18    1.26
   6  -6  -5    3.24    0.26
  -6  -6   5    3.82    0.25
  -6   6  -5    3.26    1.39
   6  -6  -5    4.86    1.61
  -6  -6   5    3.13    1.60
   6   6   5    3.62    1.45
   6  -6  -5    3.42    0.22
   7  -6   5    7.36    2.30
   7  -6   5    5.49    0.24
  -7  -6  -5    5.37    0.32
  -7   6   5    5.27    0.32
  -7  -6  -5    1.98    2.05
   7   6  -5    6.66    2.03
   7   6   5    3.33    3.11
  -7   6  -5    6.05    0.36
  -7  -6   5    6.35    1.94
   7  -6  -5    6.22    2.11
  -7   6  -5    5.71    2.17
   7  -6  -5    6.00    0.31
  -7  -6   5    5.55    0.34
   7  -6  -5    5.50    0.37
   7  -6  -5    3.75    1.44
  -8   6   5    3.30    0.26
   8  -6   5    3.60    0.17
  -8  -6  -5    3.40    0.24
   8   6  -5    3.64    0.33
  -8  -6  -5    4.05    0.33
   8  -6  -5    2.98    0.32
  -8   6  -5    3.28    0.28
  -9  -6  -5    0.98    0.20
   9   6  -5    1.27    0.22
   9  -6  -5    1.61    0.21
  -9   6  -5    1.18    0.18
  10   6  -5    1.31    0.22
 -10  -6  -5    1.54    0.24
 -10   6  -5    1.56    0.21
  10  -6  -5    1.67    0.22
  11   6  -5    0.20    0.10
  11   6   5    0.11    0.07
  11  -6  -5    0.07    0.10
  12   6  -5    0.34    0.15
 -12  -6  -5    0.20    0.13
 -12   6  -5    0.35    0.13
  12  -6  -5    0.64    0.15
   0  -7  -5    0.06    0.03
   0   7   5    0.02    0.03
   0  -7  -5   -0.03    0.03
   0   7   5   -0.33    0.57
   0  -7  -5    0.00    0.03
   0  -7   5    0.01    0.04
   0   7  -5    0.02    0.02
   0   7  -5   -0.62    0.38
   0  -7  -5   -0.14    0.51
  -1  -7  -5   20.12    2.20
  -1  -7  -5   20.10    0.72
  -1  -7  -5   19.19    0.75
   1  -7   5   19.84    0.75
   1  -7   5   19.77    1.66
  -1  -7  -5   18.28    0.75
  -1   7   5   19.86    0.74
   1   7  -5   19.12    1.54
  -1   7   5   20.21    2.00
  -1   7  -5   19.36    0.71
   1  -7  -5   19.49    0.72
  -1  -7   5   20.82    0.79
  -1  -7   5   14.94    1.49
   1  -7  -5   19.00    2.09
   1  -7  -5   19.55    0.74
   1  -7  -5   19.04    0.78
   1   7   5   17.98    1.99
  -2  -7  -5    0.52    0.80
  -2  -7  -5    0.20    0.06
   2  -7   5   -0.49    0.59
   2  -7   5    0.59    0.49
  -2   7   5    0.85    0.56
  -2   7   5    0.22    0.06
   2  -7   5    0.18    0.04
   2   7  -5   -0.40    0.44
  -2  -7   5    0.25    0.06
   2  -7  -5    0.15    0.05
   2  -7  -5    0.18    0.04
   2  -7  -5   -0.19    0.68
   2   7   5   -0.84    0.72
  -3   7   5    0.00    0.04
   3  -7   5    1.19    0.79
   3  -7   5    0.36    0.53
   3  -7   5    0.08    0.03
  -3   7   5   -0.20    0.78
   3   7  -5    0.90    0.53
  -3  -7  -5    0.02    0.04
  -3  -7  -5   -0.49    0.66
  -3   7  -5    0.09    0.04
   3   7   5    0.48    0.83
   3  -7  -5    0.05    0.04
   3  -7  -5    0.00    0.03
  -3  -7   5    0.02    0.05
  -3  -7   5    0.05    0.04
   3  -7  -5    0.64    0.73
   3  -7  -5    0.06    0.05
  -3  -7   5   -0.68    0.64
   4  -7   5    2.53    0.14
  -4   7   5    2.30    0.17
  -4  -7  -5    2.45    0.17
   4   7  -5    1.84    0.84
  -4  -7  -5    2.14    1.17
   4  -7   5    2.86    1.01
  -4  -7   5    3.32    1.20
   4  -7  -5    2.60    0.21
   4  -7  -5    1.12    1.08
  -4   7  -5    2.62    0.17
   4  -7  -5    0.78    0.90
  -4  -7   5    2.40    0.22
  -4  -7   5    2.73    0.18
   4  -7  -5    2.42    0.15
   4   7   5    1.73    1.04
  -5  -7  -5    0.83    0.13
   5  -7   5    0.84    0.07
  -5   7   5    0.89    0.10
  -5  -7  -5    1.23    1.44
   5   7  -5   -0.01    0.89
   5  -7   5    2.66    1.30
  -5  -7  -5    0.69    0.09
  -5  -7   5    0.81    0.11
   5   7   5   -1.09    1.07
   5  -7  -5   -0.92    0.94
   5  -7  -5    0.81    0.12
  -5   7  -5    0.82    0.11
  -5  -7   5    0.88    1.06
   5  -7  -5   -0.96    1.13
  -6   7   5    0.07    0.06
  -6  -7  -5   -0.06    0.07
  -6  -7  -5    0.26    1.08
   6  -7   5    0.04    1.33
   6   7  -5    0.06    0.92
  -6  -7  -5    0.00    0.05
   6  -7   5    0.03    0.03
   6  -7   5   -0.03    0.02
   6  -7  -5    0.10    0.06
   6  -7  -5    0.09    0.07
   6  -7  -5    0.71    1.11
  -6   7  -5   -2.13    1.03
   6   7   5   -0.91    1.26
  -6  -7   5    0.28    1.31
  -6   7  -5    0.11    0.07
  -6  -7   5    0.23    0.08
   6  -7  -5   -0.16    1.03
   7  -7   5    1.18    1.62
  -7   7   5    1.16    0.15
  -7  -7  -5    1.67    0.21
   7  -7   5    1.48    0.10
  -7  -7  -5    1.96    1.83
  -7  -7  -5    1.97    0.17
   7   7  -5    1.87    1.36
   7  -7  -5    2.36    1.40
  -7  -7   5    2.11    1.71
  -7   7  -5    1.46    1.36
  -7   7  -5    1.27    0.16
   7  -7  -5    1.61    0.19
   7  -7  -5   -0.64    1.43
   7  -7  -5    1.69    0.15
  -7  -7   5    1.53    0.17
   7   7   5    1.36    1.63
  -8  -7  -5    0.56    0.17
  -8  -7  -5    0.96    0.14
  -8   7   5    0.81    0.14
   8  -7   5    0.94    0.08
  -8  -7   5    0.62    0.14
   8  -7  -5    1.03    0.15
   8  -7  -5    1.23    0.13
  -8   7  -5    0.94    0.15
  -9  -7  -5    1.77    0.24
  -9  -7  -5    1.72    0.18
   9   7  -5    1.32    0.24
   9  -7  -5    1.45    0.20
   9  -7  -5    1.38    0.16
  -9   7  -5    1.63    0.20
 -10  -7  -5    0.71    0.18
  10   7  -5    0.64    0.16
  10  -7  -5    0.53    0.11
 -10   7  -5    0.65    0.15
  10  -7  -5    0.56    0.14
 -11   7  -5    0.02    0.10
  11  -7  -5    0.19    0.12
  12   7  -5   -0.08    0.10
 -12  -7  -5    0.04    0.14
  12  -7  -5   -0.06    0.07
 -12   7  -5    0.13    0.10
   0   8  -5   13.95    1.45
   0  -8  -5   14.20    0.53
   0  -8   5   14.08    0.58
   0   8  -5   13.78    0.53
   0  -8  -5   12.89    0.58
   0   8   5   13.50    1.78
   0  -8   5   12.37    1.45
   0  -8  -5   12.85    1.83
   0   8   5   13.55    0.56
  -1  -8  -5    0.50    0.63
   1  -8   5   -0.54    0.55
   1   8  -5    0.11    0.47
  -1   8   5   -0.03    0.70
  -1   8   5    0.07    0.04
  -1  -8  -5    0.07    0.05
  -1   8  -5    0.04    0.03
   1  -8  -5    0.06    0.03
  -1  -8   5    0.04    0.04
   1  -8  -5   -0.81    0.74
  -1   8  -5   -0.69    0.52
   1   8   5    1.02    0.81
   1  -8  -5    0.04    0.05
  -1  -8   5   -0.61    0.50
   2  -8   5   10.96    1.55
  -2  -8  -5    6.53    1.74
  -2  -8  -5    9.59    0.48
  -2   8   5   10.56    1.71
   2  -8   5    9.42    0.42
   2  -8   5    8.72    1.33
  -2   8   5   10.15    0.43
   2  -8  -5    9.73    0.47
   2  -8  -5   10.52    1.71
   2  -8  -5   10.27    0.40
  -2  -8   5   10.19    1.51
  -2   8  -5   10.39    0.41
  -2  -8   5    9.77    0.48
   2   8   5   10.03    1.81
  -3  -8  -5    2.28    1.17
   3  -8   5    1.84    0.84
  -3   8   5    2.98    0.19
   3   8  -5    3.36    0.95
   3  -8   5    2.92    0.18
  -3   8   5    3.78    1.23
   3  -8   5    1.13    0.90
  -3  -8  -5    2.80    0.19
   3  -8  -5    2.89    0.16
  -3  -8   5    3.07    0.24
   3   8   5    2.73    1.14
  -3   8  -5    3.04    0.18
   3  -8  -5    3.29    0.23
  -3  -8   5    2.36    0.90
   3  -8  -5    2.34    1.11
   4  -8   5    0.82    0.08
   4   8  -5    0.93    0.79
  -4  -8  -5    0.87    0.11
  -4  -8  -5    1.60    1.03
  -4   8   5    0.85    0.10
   4  -8   5    0.28    0.77
   4  -8  -5    0.82    0.08
  -4  -8   5    0.84    0.10
   4  -8  -5    0.88    0.13
  -4  -8   5    0.86    0.13
   4  -8  -5   -0.11    0.72
   4  -8  -5    0.30    1.11
  -4   8  -5    0.87    0.10
   4   8   5    0.47    0.99
  -4  -8   5    0.99    1.11
   5  -8   5    1.19    1.18
  -5   8   5    1.88    0.15
   5  -8   5    1.95    0.13
   5  -8   5    1.21    1.06
  -5  -8  -5    0.76    1.42
   5   8  -5    2.30    1.19
  -5  -8  -5    1.87    0.16
   5  -8  -5    1.82    0.19
  -5  -8   5    1.42    0.18
  -5   8  -5    1.83    0.16
   5  -8  -5    0.48    0.77
   5  -8  -5    1.82    0.14
  -5  -8   5   -0.26    1.16
   5  -8  -5    2.23    1.16
  -5  -8   5    1.67    0.16
   5   8   5    1.66    1.32
  -6  -8  -5    0.44    1.87
   6   8  -5    0.59    1.04
  -6  -8  -5    0.07    0.07
   6  -8   5    0.05    0.04
   6  -8   5   -0.22    1.70
  -6   8   5   -0.05    0.05
  -6  -8  -5    0.02    0.05
   6  -8   5   -0.07    1.71
   6  -8  -5    0.01    0.05
  -6  -8   5   -1.11    1.24
   6   8   5   -1.12    1.38
   6  -8  -5    0.01    0.05
   6  -8  -5    0.36    0.90
  -6   8  -5    0.04    0.05
   6  -8  -5    1.42    1.60
   7  -8   5    2.98    1.98
  -7  -8  -5    2.26    2.11
   7  -8  -5    0.53    1.38
   7  -8  -5   -1.87    1.81
   7   8   5   -1.14    1.55
   8  -8   5    0.14    0.05
  -8   8   5    0.15    0.09
  -8  -8  -5    0.23    0.13
  -8  -8  -5    0.30    0.10
   8  -8  -5    0.35    0.08
   8  -8  -5    0.37    0.10
  -8  -8   5    0.05    0.09
  -8   8  -5    0.07    0.08
  -9  -8  -5    0.05    0.12
  -9   8   5   -0.05    0.04
   9  -8   5   -0.02    0.03
   9  -8  -5   -0.08    0.07
   9  -8  -5    0.10    0.06
  -9   8  -5    0.01    0.10
 -10  -8  -5   -0.06    0.08
  10   8  -5   -0.05    0.09
  10  -8  -5   -0.06    0.08
  10  -8  -5    0.14    0.08
 -11  -8  -5    0.03    0.08
  11   8  -5    0.05    0.12
  11  -8  -5    0.13    0.09
 -11   8  -5   -0.12    0.09
  12   8  -5    0.29    0.16
  12  -8  -5    0.16    0.09
  12  -8  -5   -0.08    0.11
  12   8   5    0.12    0.13
   0  -9   5    0.02    0.04
   0   9   5    0.64    0.85
   0   9  -5   -0.03    0.02
   0  -9  -5    0.03    0.03
   0  -9   5   -0.40    0.64
   0  -9  -5    0.01    0.04
   0  -9  -5   -0.88    0.76
   0   9  -5   -0.30    0.50
   0   9   5   -0.02    0.04
   1  -9   5    1.60    0.72
  -1   9   5    0.60    0.85
   1  -9   5    1.30    0.13
   1   9  -5   -0.14    0.66
  -1   9   5    1.37    0.13
  -1  -9  -5    0.69    0.99
  -1  -9  -5    1.36    0.13
  -1  -9   5    1.16    0.67
  -1  -9   5    1.44    0.15
  -1   9  -5    1.39    0.11
  -1   9  -5    0.99    0.72
   1  -9  -5    1.26    0.13
   1   9   5    1.79    0.90
   1  -9  -5    1.25    0.10
   1  -9  -5    0.76    0.94
   2   9  -5    0.18    0.64
  -2   9   5   -0.84    0.66
  -2  -9  -5   -1.27    0.96
  -2  -9  -5    0.04    0.04
   2  -9   5    0.09    0.04
  -2   9   5   -0.02    0.04
   2  -9   5    0.22    0.62
   2  -9   5   -0.53    0.78
   2  -9  -5    0.10    0.06
  -2   9  -5    0.03    0.03
  -2  -9   5    0.07    0.05
   2  -9  -5    0.03    0.03
   2  -9  -5   -0.65    0.66
  -2  -9   5    0.38    0.71
   2   9   5   -0.21    0.89
   3  -9   5   -0.47    0.85
   3  -9   5    0.05    0.04
   3   9  -5    0.17    0.70
   3  -9   5    0.47    0.67
  -3   9   5    0.78    0.95
  -3  -9  -5    0.19    1.14
  -3  -9  -5    0.01    0.05
   3   9   5    0.68    1.14
  -3   9  -5    0.11    0.05
   3  -9  -5    0.02    0.05
  -3  -9   5    0.03    0.06
   3  -9  -5    0.18    0.05
   3  -9  -5    1.81    0.94
  -3  -9   5   -0.36    0.86
   4  -9   5    0.03    0.04
  -4  -9  -5   -2.72    1.15
  -4   9   5    0.00    0.05
   4  -9   5    0.55    0.77
  -4  -9  -5    0.08    0.05
  -4  -9   5    0.31    1.03
   4  -9  -5    0.03    0.03
  -4   9  -5    0.00    0.04
  -4  -9   5   -0.02    0.03
  -4  -9   5    0.02    0.04
   4   9   5   -0.25    1.03
   4  -9  -5    0.03    0.06
   4  -9  -5   -0.63    0.94
   4  -9  -5    1.31    1.09
  -5  -9  -5    0.36    0.08
   5  -9   5    0.68    0.96
  -5  -9  -5    2.44    1.53
   5  -9   5    0.21    0.06
  -5   9   5    0.26    0.08
   5  -9   5   -1.12    1.42
   5   9  -5   -0.70    0.86
   5  -9  -5   -0.50    1.07
   5  -9  -5    0.31    0.07
  -5   9  -5    0.15    0.06
   5   9   5    0.42    0.99
   5  -9  -5    0.19    0.08
  -5  -9   5   -1.48    1.21
  -5  -9   5    0.33    0.10
   6  -9   5   -0.81    1.19
  -6  -9  -5    0.57    0.12
   6  -9   5    2.26    1.77
  -6  -9  -5    2.25    1.85
   6  -9   5    0.42    0.07
  -6  -9  -5    0.49    0.10
   6  -9  -5   -0.16    1.56
  -6  -9   5    0.43    0.14
   6   9   5    1.17    1.45
   6  -9  -5    1.29    1.35
  -6  -9   5    0.14    1.36
  -6   9  -5    0.58    0.11
   6  -9  -5    0.54    0.08
  -7  -9  -5    4.66    0.37
   7  -9   5    4.79    0.24
  -7  -9  -5    5.06    0.32
  -7   9   5    4.56    0.30
  -7  -9   5    5.24    0.35
  -7   9  -5    4.31    0.30
   7  -9  -5    5.01    0.27
   7  -9  -5    4.39    0.33
  -8  -9  -5    0.18    0.07
  -8   9   5   -0.01    0.07
   8  -9   5    0.01    0.04
  -8  -9  -5    0.06    0.10
   8  -9  -5    0.08    0.08
   8  -9  -5   -0.04    0.05
  -8   9  -5   -0.02    0.07
  -9  -9  -5    3.47    0.33
  -9  -9  -5    2.97    0.26
  -9   9  -5    3.22    0.28
   9  -9  -5    2.69    0.25
   9  -9  -5    3.00    0.29
 -10   9   5    0.05    0.09
  10  -9  -5    0.48    0.14
 -10   9  -5    0.28    0.11
  11   9  -5    0.09    0.11
 -11  -9  -5   -0.04    0.13
  11  -9  -5   -0.05    0.09
 -11   9  -5   -0.01    0.07
  11  -9  -5   -0.03    0.05
   0 -10  -5    0.26    0.07
   0 -10   5    0.15    0.76
   0  10  -5    0.28    0.06
   0  10   5    0.25    0.07
   0  10  -5   -0.39    0.67
   0  10   5    1.14    0.97
   0 -10  -5    0.04    0.71
   0 -10   5    0.20    0.07
  -1  10   5   -0.37    0.71
   1  10  -5    0.73    0.76
  -1 -10  -5    0.21    0.07
  -1  10   5    0.24    0.06
   1 -10   5    0.28    0.07
   1 -10   5    0.72    0.73
  -1 -10  -5    0.75    0.81
   1 -10  -5    0.29    0.08
  -1 -10   5    0.28    0.08
  -1  10  -5    0.24    0.06
   1  10   5   -0.27    0.95
  -1 -10   5    0.18    0.77
   1 -10  -5    0.84    1.28
  -1  10  -5    0.05    0.75
  -2  10   5    0.30    0.07
  -2 -10  -5    0.28    0.08
   2 -10   5    0.48    0.08
  -2 -10  -5    0.78    1.05
   2 -10   5    0.16    0.75
  -2  10   5    1.45    0.84
   2 -10   5   -1.16    0.71
   2  10  -5    1.22    0.74
   2 -10  -5    0.23    0.07
  -2  10  -5    0.27    0.06
   2 -10  -5    0.20    0.05
   2  10   5    0.20    0.81
  -2 -10   5    0.62    0.77
   2 -10  -5   -1.00    0.99
  -2 -10   5    0.23    0.08
   3 -10   5    5.10    0.28
  -3  10   5    6.55    1.82
  -3 -10  -5    4.82    1.69
  -3 -10  -5    5.05    0.29
  -3  10   5    5.10    0.29
   3 -10   5    4.90    1.35
   3  10  -5    5.04    1.32
   3 -10   5    4.50    1.42
   3 -10  -5    3.37    1.39
  -3 -10   5    4.50    0.32
   3  10   5    6.39    1.92
  -3  10  -5    5.35    0.27
  -3 -10   5    4.61    1.37
   3 -10  -5    4.69    0.30
   4 -10   5    0.46    0.08
  -4 -10  -5    0.21    0.08
   4 -10   5   -2.35    1.50
  -4  10   5    0.42    0.08
   4  10  -5    0.38    1.02
  -4 -10  -5    1.50    1.43
  -4 -10   5    0.29    0.09
   4 -10  -5   -1.28    1.06
  -4  10  -5    0.20    0.07
  -4 -10   5    0.79    1.17
   4 -10  -5    1.18    1.18
   4 -10  -5    0.25    0.10
   4  10   5    1.45    1.24
  -4 -10   5    0.29    0.13
   4 -10  -5    0.31    0.06
  -5 -10  -5    1.55    1.76
   5 -10   5    0.04    0.04
   5 -10   5   -1.84    1.00
  -5  10   5    0.02    0.05
   5 -10   5    1.17    1.31
   5  10  -5   -0.22    0.90
  -5 -10   5   -1.51    1.41
   5  10   5   -0.09    1.38
   5 -10  -5   -0.88    1.28
  -5 -10   5    0.05    0.07
   5 -10  -5    0.02    0.04
  -5 -10   5    0.04    0.07
   5 -10  -5   -1.88    1.42
  -6 -10  -5    0.56    0.11
   6 -10   5    0.28    0.07
  -6  10   5    0.32    0.08
   6 -10  -5    0.21    0.10
   6 -10  -5    0.31    0.07
  -6  10  -5    0.32    0.09
  -6 -10   5    0.33    0.11
  -6 -10   5    0.20    0.15
   7 -10   5    0.05    0.05
  -7 -10  -5   -0.07    0.08
   7 -10  -5    0.04    0.06
  -7 -10   5   -0.01    0.09
   7 -10  -5    0.13    0.06
   8 -10   5   -0.02    0.03
  -8  10   5    0.00    0.05
  -8 -10  -5   -0.02    0.07
   8 -10  -5   -0.10    0.06
   8 -10  -5    0.14    0.06
  -8  10  -5   -0.09    0.06
  -9 -10  -5    1.42    0.19
  -9  10  -5    1.46    0.20
   9 -10  -5    1.64    0.18
   9 -10  -5    1.51    0.20
 -10 -10  -5    0.11    0.09
 -10 -10  -5   -0.09    0.10
 -10  10  -5    0.10    0.07
  10 -10  -5    0.12    0.09
  10 -10  -5    0.35    0.08
  11  10  -5   -0.25    0.10
  11 -10  -5   -0.11    0.08
  11 -10  -5   -0.04    0.05
 -11  10  -5    0.05    0.09
   0  11  -5   -0.01    0.04
   0  11  -5   -0.47    0.88
   0 -11   5    0.06    0.05
   0  11   5    0.71    1.10
   0  11   5    0.08    0.04
   0 -11  -5    0.05    0.05
   0 -11   5   -0.07    0.84
   0 -11  -5    0.40    1.03
  -1  11   5    2.98    0.20
   1 -11   5    2.30    1.09
  -1 -11  -5    2.83    0.22
   1  11  -5    1.88    0.93
  -1  11   5    1.38    1.20
   1 -11   5    2.97    0.21
  -1 -11  -5    1.98    1.25
  -1 -11   5    2.91    0.23
  -1  11  -5    2.93    0.19
  -1 -11   5    3.15    1.14
   1 -11  -5    3.71    1.37
   1 -11  -5    3.09    0.17
  -1  11  -5    2.82    1.02
   1 -11  -5    2.91    0.22
   1  11   5    1.83    1.17
   2 -11   5    0.91    0.11
  -2  11   5    1.46    0.14
  -2 -11  -5    1.84    1.33
  -2  11   5    2.31    1.29
  -2 -11  -5    1.11    0.14
   2  11  -5    2.23    0.94
   2 -11   5    0.72    1.07
   2 -11  -5    1.40    0.11
   2 -11  -5    1.79    1.20
  -2 -11   5    1.47    0.92
   2 -11  -5    1.35    0.15
  -2 -11   5    1.14    0.15
   2  11   5    0.99    1.13
  -2  11  -5    1.21    0.12
   3 -11   5    0.72    1.00
   3 -11   5   -0.51    1.11
   3  11  -5    0.71    0.86
   3 -11   5    0.26    0.08
  -3 -11  -5    0.20    0.08
  -3  11   5    2.30    1.42
  -3  11   5    0.11    0.07
  -3 -11  -5    0.41    1.34
   3 -11  -5    0.45    1.22
   3 -11  -5    0.21    0.06
   3  11   5   -0.15    1.30
   3 -11  -5    0.16    0.08
  -3 -11   5    2.02    1.13
  -3  11  -5    0.18    0.06
  -4 -11  -5    0.92    0.13
   4 -11   5    0.99    0.12
  -4 -11  -5   -1.21    1.44
   4  11  -5    1.02    1.21
   4 -11   5   -1.17    1.03
  -4  11   5    1.01    0.13
  -4 -11   5    0.83    0.14
   4 -11  -5    1.00    0.10
  -4 -11   5    1.09    1.45
   4 -11  -5   -1.60    1.20
   4  11   5    0.71    1.42
   4 -11  -5    0.97    0.13
   5 -11   5   -1.16    1.58
  -5  11   5    0.65    0.11
  -5 -11  -5    1.04    1.82
   5 -11   5    2.22    1.19
   5 -11   5    0.52    0.09
   5 -11  -5    0.68    0.08
  -5 -11   5    0.44    0.11
  -5  11  -5    0.57    0.10
   5 -11  -5    0.45    1.68
  -5 -11   5    0.56    0.14
   5 -11  -5    0.73    0.12
   5  11   5    4.37    1.73
   5 -11  -5    0.70    1.43
  -6 -11  -5    0.03    0.06
  -6 -11  -5   -0.03    0.07
  -6  11   5    0.07    0.07
   6 -11   5    0.01    0.04
   6 -11  -5    0.10    0.05
  -6  11  -5    0.02    0.05
  -6 -11   5    0.01    0.08
   6 -11  -5   -0.01    0.07
   7 -11   5    0.57    0.09
  -7 -11  -5    0.73    0.13
  -7 -11  -5    0.43    0.14
  -7  11   5    0.42    0.11
   7 -11  -5    0.57    0.13
  -7 -11   5    0.91    0.18
  -7  11  -5    0.46    0.11
   7 -11  -5    0.67    0.09
  -8 -11  -5    0.22    0.11
   8 -11   5   -0.02    0.04
  -8 -11  -5    0.31    0.11
  -8  11   5   -0.07    0.04
   8 -11  -5    0.03    0.06
  -9  11   5    0.14    0.07
  -9 -11  -5   -0.19    0.08
  -9 -11  -5   -0.07    0.07
   9 -11   5   -0.02    0.04
  -9  11  -5    0.05    0.06
   9 -11  -5    0.01    0.04
   9 -11  -5    0.03    0.08
 -10 -11  -5    0.03    0.09
 -10  11  -5   -0.13    0.10
  10 -11  -5    0.15    0.09
  10 -11  -5   -0.07    0.05
  11  11  -5   -0.09    0.12
 -11  11  -5    0.07    0.10
  11 -11  -5   -0.10    0.06
  11 -11  -5    0.04    0.09
   0  12  -5   -0.85    0.86
   0 -12   5    0.17    0.08
   0 -12  -5    0.24    0.10
   0  12   5    0.37    0.11
   0  12  -5    0.29    0.08
   0 -12   5    0.39    1.08
   0  12   5    0.09    1.26
   1 -12   5    0.07    0.06
  -1 -12  -5    0.72    1.31
  -1 -12  -5    0.03    0.07
   1  12  -5   -1.00    0.86
  -1  12   5   -2.43    1.07
   1 -12   5   -1.69    1.09
  -1  12  -5    0.99    1.00
   1 -12  -5    0.01    0.05
   1 -12  -5   -0.91    1.51
   1  12   5   -1.32    0.91
  -1 -12   5    0.27    0.97
  -1 -12   5    0.08    0.06
   2 -12   5    0.15    0.07
   2  12  -5    0.40    0.94
   2 -12   5    2.07    1.09
  -2 -12  -5    0.50    1.31
   2 -12   5   -0.37    1.01
  -2  12   5    1.00    1.32
  -2 -12  -5    0.13    0.07
   2  12   5   -1.04    1.38
   2 -12  -5    0.11    0.05
  -2 -12   5    0.16    0.08
  -2 -12   5   -0.36    1.13
   2 -12  -5    0.85    1.33
   2 -12  -5    0.12    0.08
  -2  12  -5    0.17    0.07
   3 -12   5   -0.37    1.01
  -3 -12  -5   -2.93    1.54
  -3  12   5    1.17    1.43
  -3  12   5    0.13    0.08
   3 -12   5    0.04    0.05
   3 -12   5    0.28    1.25
  -3  12  -5   -0.02    0.04
   3 -12  -5    2.94    1.66
  -3 -12   5    0.13    1.27
   3 -12  -5    0.16    0.08
   3  12   5   -0.82    1.40
  -3 -12   5    0.13    0.08
   3 -12  -5    0.04    0.04
  -4  12   5    0.03    0.06
  -4 -12  -5    0.01    0.06
   4 -12   5    0.13    0.06
  -4  12  -5    0.05    0.05
   4 -12  -5    0.02    0.07
   4 -12  -5    0.15    0.05
  -4 -12   5    0.19    0.10
  -5  12   5   -0.02    0.06
  -5 -12  -5   -0.02    0.06
   5 -12   5   -0.01    0.05
  -5 -12   5    0.01    0.08
   5 -12  -5    0.03    0.07
  -5  12  -5    0.03    0.06
   5 -12  -5   -0.02    0.04
  -5 -12   5    0.00    0.08
  -6  12   5    0.34    0.13
  -6 -12  -5    0.57    0.13
   6 -12   5    0.49    0.09
  -6  12  -5    0.44    0.10
   6 -12  -5    0.54    0.13
  -6 -12   5    0.50    0.14
   6 -12  -5    0.40    0.07
  -7 -12  -5    0.16    0.10
   7 -12   5    0.24    0.08
  -7  12   5    0.08    0.07
  -7 -12  -5    0.21    0.10
  -7 -12   5    0.27    0.12
   7 -12  -5    0.17    0.06
  -7  12  -5    0.21    0.10
  -8 -12  -5    1.05    0.19
   8 -12  -5    1.31    0.18
  -8  12  -5    1.24    0.17
   8 -12  -5    1.16    0.12
  -9 -12  -5   -0.04    0.11
  -9 -12  -5    0.20    0.10
  -9  12   5    0.20    0.08
   9 -12  -5    0.34    0.12
  -9  12  -5    0.19    0.10
 -10 -12  -5   -0.13    0.07
 -10  12  -5    0.02    0.08
  10 -12  -5    0.02    0.04
  10 -12  -5    0.14    0.09
   0 -13  -5    0.08    0.07
   0 -13   5   -0.33    1.18
   0  13   5   -0.51    1.31
   0 -13   5    0.00    0.07
   0  13  -5    0.02    0.05
   0 -13  -5    2.52    1.43
  -1  13   5    2.98    1.53
  -1  13   5    0.18    0.09
  -1 -13  -5    0.31    0.09
  -1 -13  -5    2.65    1.57
   1 -13   5    0.44    0.10
   1  13   5   -0.99    1.32
  -1  13  -5    0.44    0.09
   1 -13  -5    0.36    0.10
  -1 -13   5    0.44    0.11
   1 -13  -5   -1.84    1.47
  -2 -13  -5    2.67    1.73
  -2  13   5    1.31    1.57
  -2 -13  -5    2.89    0.23
   2 -13   5    2.39    0.21
  -2  13   5    2.74    0.22
  -2 -13   5    2.59    0.25
  -2  13  -5    2.54    0.19
   2 -13  -5    2.41    0.23
   2 -13  -5    3.94    1.45
   2  13   5    1.40    1.62
  -3 -13  -5   -0.04    0.06
  -3  13   5   -0.01    0.06
  -3  13  -5   -0.01    0.05
   3 -13  -5    0.06    0.04
   3 -13  -5    0.01    0.05
  -3 -13   5    0.02    0.07
   4 -13   5    0.45    0.09
  -4 -13  -5    0.45    0.11
   4 -13  -5    0.59    0.08
  -4  13  -5    0.53    0.10
  -4 -13   5    0.72    0.15
   4 -13  -5    0.36    0.11
  -5  13   5   -0.05    0.06
   5 -13   5    0.03    0.05
  -5 -13  -5   -0.01    0.06
   5 -13  -5    0.05    0.07
  -5  13  -5   -0.01    0.05
  -5 -13   5    0.09    0.09
   5 -13  -5    0.02    0.04
  -6 -13  -5    1.72    0.20
  -6  13   5    1.99    0.19
   6 -13  -5    1.86    0.14
  -6 -13   5    1.87    0.24
   6 -13  -5    1.83    0.21
   7 -13   5    2.74    0.19
  -7 -13  -5    2.54    0.25
  -7 -13   5    2.60    0.36
  -7  13  -5    2.73    0.24
   7 -13  -5    2.81    0.26
   7 -13  -5    2.13    0.16
  -8 -13  -5    0.29    0.12
  -8  13  -5    0.23    0.10
   8 -13  -5    0.34    0.11
  -9 -13  -5    1.62    0.22
 -10 -13  -5    0.12    0.11
 -10  13  -5    0.11    0.10
  10 -13  -5    0.32    0.13
   0 -14  -5    0.63    0.13
   0 -14   5    0.90    0.15
  -1  14   5    1.12    0.16
   1 -14   5    0.94    0.14
  -1 -14  -5    1.26    0.16
  -1  14  -5    1.35    0.14
   1 -14  -5    1.23    0.15
  -1 -14   5    1.21    0.17
  -2 -14  -5    0.88    0.14
   2 -14   5    0.70    0.12
  -2  14   5    0.96    0.13
  -2 -14   5    0.81    0.16
  -2  14  -5    0.68    0.11
   2 -14  -5    0.85    0.13
  -3  14   5    1.20    0.15
   3 -14   5    1.26    0.15
  -3 -14  -5    1.12    0.16
  -3 -14   5    0.98    0.16
  -3  14  -5    1.04    0.13
   3 -14  -5    1.15    0.11
   3 -14  -5    1.17    0.16
  -4  14   5    1.53    0.17
  -4 -14  -5    1.65    0.19
  -4  14  -5    1.33    0.15
   4 -14  -5    1.20    0.20
  -4 -14   5    1.31    0.20
   4 -14  -5    1.25    0.11
  -5 -14  -5    0.22    0.09
  -5  14   5    0.09    0.07
  -5  14  -5    0.11    0.07
   5 -14  -5    0.09    0.09
  -5 -14   5    0.26    0.12
   5 -14  -5    0.12    0.05
  -6 -14  -5   -0.05    0.07
   6 -14   5    0.01    0.06
  -6  14   5    0.03    0.05
   6 -14  -5   -0.01    0.03
  -6 -14   5    0.25    0.13
  -6  14  -5    0.00    0.06
   6 -14  -5    0.12    0.09
  -7 -14  -5    2.15    0.25
   7 -14  -5    2.53    0.25
  -7  14  -5    2.38    0.22
  -7 -14   5    2.27    0.31
  -8 -14  -5    0.84    0.19
  -8  14  -5    0.72    0.14
  -8 -14   5    0.80    0.20
   8 -14  -5    0.60    0.15
  -9 -14  -5    0.24    0.12
   9 -14  -5    0.15    0.09
  -9  14  -5    0.12    0.09
   0 -15   5   -0.05    0.06
   0 -15  -5    0.05    0.06
   1 -15   5    1.40    0.17
  -1 -15  -5    1.73    0.19
  -1  15   5    1.31    0.17
   1 -15  -5    1.39    0.18
  -1  15  -5    1.32    0.15
  -1 -15   5    1.44    0.19
   2 -15   5    1.39    0.17
  -2 -15  -5    1.20    0.17
  -2  15   5    1.06    0.16
   2 -15  -5    1.02    0.16
  -2 -15   5    1.47    0.20
   3 -15   5    0.03    0.06
  -3  15   5    0.15    0.09
  -3 -15  -5    0.09    0.08
   3 -15  -5    0.15    0.08
  -3  15  -5    0.22    0.08
  -3 -15   5    0.23    0.11
  -4  15   5    0.49    0.10
  -4 -15  -5    0.51    0.13
   4 -15   5    0.31    0.10
  -4 -15   5    0.33    0.14
   4 -15  -5    0.23    0.11
  -4  15  -5    0.19    0.08
   4 -15  -5    0.23    0.07
  -5  15   5    0.12    0.08
  -5 -15  -5    0.46    0.13
   5 -15  -5    0.26    0.11
   5 -15  -5    0.15    0.05
  -5  15  -5    0.22    0.09
  -6  15   5   -0.03    0.05
  -6 -15  -5    0.18    0.09
   6 -15   5   -0.02    0.06
  -6 -15   5    0.00    0.08
  -6  15  -5   -0.04    0.06
   6 -15  -5   -0.08    0.09
  -7 -15  -5    0.24    0.12
   7 -15  -5    0.46    0.13
  -7 -15   5    0.63    0.19
  -8 -15  -5   -0.11    0.07
  -8  15   5    0.06    0.07
   8 -15   5    0.05    0.06
  -8 -15   5    0.16    0.14
  -8  15  -5   -0.01    0.07
   8 -15  -5    0.04    0.08
  -9 -15  -5    0.00    0.08
  -9  15  -5    0.05    0.08
   9 -15  -5    0.08    0.08
   0 -16  -5   -0.05    0.07
   0 -16   5    0.10    0.08
  -1  16   5    0.85    0.13
  -1 -16  -5    0.50    0.13
  -1  16  -5    0.52    0.12
  -1 -16   5    0.53    0.14
   1 -16  -5    0.33    0.13
  -2 -16  -5    0.13    0.09
   2 -16   5    0.21    0.10
  -2  16  -5    0.10    0.08
  -2 -16   5    0.15    0.10
   2 -16  -5    0.40    0.12
  -3 -16  -5    0.64    0.14
   3 -16   5    0.83    0.15
  -3  16   5    0.95    0.15
  -3  16  -5    0.66    0.13
  -3 -16   5    0.73    0.16
   3 -16  -5    0.99    0.15
  -4 -16  -5    0.71    0.18
   4 -16   5    0.94    0.14
   4 -16  -5    0.64    0.16
  -4 -16   5    1.06    0.19
  -4  16  -5    0.60    0.12
  -5 -16  -5    0.15    0.08
  -5  16   5    0.06    0.07
   5 -16  -5    0.19    0.10
  -5 -16   5    0.34    0.13
   6 -16   5    0.06    0.08
  -6 -16  -5    0.17    0.10
   6 -16  -5    0.28    0.10
  -6 -16   5    0.14    0.10
  -6  16  -5    0.19    0.09
  -7  16   5    0.05    0.07
  -7 -16  -5    0.30    0.13
  -7  16  -5    0.12    0.09
  -7 -16   5    0.15    0.11
   7 -16  -5    0.39    0.13
  -8 -16  -5    0.02    0.08
   8 -16   5   -0.04    0.06
  -8  16  -5    0.17    0.09
   8 -16  -5    0.10    0.10
  -8 -16   5   -0.04    0.10
   0 -17   5   -0.04    0.08
   0 -17  -5   -0.01    0.06
   1 -17   5    0.06    0.08
  -1 -17  -5    0.02    0.08
  -1  17  -5    0.04    0.05
  -1 -17   5    0.06    0.08
   1 -17  -5    0.05    0.09
  -2 -17  -5    0.03    0.07
   2 -17   5    0.15    0.09
   2 -17  -5    0.12    0.08
  -2  17  -5    0.02    0.06
  -2 -17   5   -0.01    0.07
   3 -17   5    0.07    0.08
  -3  17   5   -0.04    0.07
  -3 -17  -5    0.12    0.09
  -3 -17   5    0.12    0.11
  -4  17   5   -0.11    0.06
  -4 -17  -5    0.01    0.08
   4 -17   5   -0.05    0.07
  -4  17  -5    0.05    0.07
   4 -17  -5   -0.07    0.05
  -4 -17   5   -0.05    0.09
   5 -17   5    0.02    0.10
  -5 -17  -5   -0.04    0.08
  -5  17   5    0.17    0.07
  -5  17  -5   -0.01    0.06
  -5 -17   5    0.13    0.09
   5 -17  -5    0.08    0.09
   6 -17   5   -0.05    0.08
  -6 -17  -5    0.02    0.11
   6 -17  -5   -0.05    0.07
  -6 -17   5    0.09    0.12
  -6  17  -5    0.10    0.08
   7 -17   5   -0.03    0.05
  -7 -17  -5    0.03    0.09
  -7  17   5    0.08    0.09
   7 -17  -5    0.13    0.11
  -7  17  -5    0.04    0.08
  -7 -17   5    0.04    0.11
   0 -18  -5   -0.11    0.06
   1 -18   5    0.33    0.16
  -1 -18  -5    0.59    0.15
   1 -18  -5    0.47    0.14
  -1 -18   5    0.58    0.16
  -2  18   5    0.15    0.09
  -2 -18  -5   -0.03    0.08
   2 -18   5    0.08    0.10
  -2 -18   5   -0.10    0.08
  -2  18  -5    0.07    0.07
   2 -18  -5   -0.08    0.04
  -3 -18  -5    0.54    0.14
   3 -18   5    0.52    0.13
   3 -18  -5    0.30    0.12
  -3 -18   5    0.20    0.11
  -3  18  -5    0.28    0.09
   4 -18   5    0.22    0.10
  -4  18   5    0.08    0.07
  -4 -18  -5   -0.01    0.08
  -4  18  -5    0.18    0.09
  -4 -18   5    0.10    0.11
   4 -18  -5    0.13    0.09
   5 -18   5    0.13    0.09
  -5 -18  -5    0.05    0.10
  -5  18  -5    0.09    0.08
   5 -18  -5    0.18    0.11
  -5 -18   5    0.30    0.15
   6 -18   5    0.87    0.15
  -6 -18  -5    0.80    0.19
   6 -18  -5    0.84    0.17
  -6  18  -5    0.86    0.17
  -6 -18   5    1.11    0.23
   0 -19   5    0.25    0.11
   0 -19  -5   -0.04    0.08
   1 -19   5    0.01    0.08
  -1 -19  -5    0.03    0.07
   1 -19  -5    0.08    0.07
  -1 -19   5    0.07    0.11
  -2 -19  -5    0.00    0.08
  -2  19   5    0.06    0.07
  -2 -19   5   -0.03    0.07
   2 -19  -5    0.33    0.12
  -2  19  -5    0.01    0.06
   3 -19   5    0.07    0.09
  -3  19   5   -0.08    0.08
  -3 -19  -5   -0.05    0.10
  -3  19  -5    0.08    0.08
  -3 -19   5    0.10    0.13
   3 -19  -5   -0.03    0.08
  -4 -19  -5    0.26    0.12
   4 -19   5    0.21    0.11
   4 -19  -5    0.33    0.14
  -4 -19   5    0.18    0.13
  -4  19  -5    0.37    0.13
   0 -20  -5    0.16    0.10
   0 -20   5    0.03    0.07
  -1 -20  -5    0.17    0.13
   1 -20   5    0.02    0.11
   1 -20  -5    0.02    0.09
  -1 -20   5    0.17    0.13
  -2 -20  -5    0.91    0.19
   2 -20   5    0.79    0.18
   2 -20  -5    0.74    0.17
  -2 -20   5    0.83    0.18
  -2  20  -5    0.69    0.15
   0   0  -6   21.08    0.75
   0   0  -6   20.54    0.78
   0   0  -6   18.86    1.22
   0   0   6   20.40    1.15
   0   0  -6   21.41    0.71
   1   0  -6  152.32    5.83
   1   0   6  155.71    5.32
   1   0   6  159.83    6.12
  -1   0  -6  161.16    6.39
   2   0   6    7.95    0.32
   2   0   6   10.25    1.14
  -2   0  -6    7.48    1.14
   2   0  -6    7.79    0.32
   2   0  -6    8.04    0.97
  -2   0  -6    8.82    0.32
  -2   0  -6    7.49    0.34
   2   0  -6    9.35    0.83
  -2   0  -6    8.02    0.31
  -2   0   6    8.17    0.30
   2   0  -6    7.48    0.38
   3   0  -6    6.66    0.37
  -3   0  -6    6.83    0.25
  -3   0  -6    6.41    1.21
   3   0   6    7.20    0.27
  -3   0  -6    7.09    0.33
   3   0   6    7.30    1.21
  -3   0   6    7.23    0.29
   3   0  -6    7.06    0.31
  -3   0   6    6.46    0.98
   4   0  -6    0.26    0.08
  -4   0  -6   -0.29    0.75
  -4   0  -6    0.25    0.07
   4   0  -6    0.36    0.07
   4   0  -6    0.33    0.63
  -4   0   6   -0.50    0.57
   5   0  -6    4.88    0.33
   5   0  -6    5.32    1.47
   5   0  -6    5.32    0.29
  -5   0   6    4.41    1.32
  -5   0  -6    5.41    1.51
  -5   0   6    4.94    0.26
  -5   0  -6    4.77    0.30
   5   0   6    6.47    1.59
  -6   0  -6    0.85    0.12
   6   0  -6   -0.90    1.06
  -6   0  -6   -1.07    1.09
   6   0  -6    0.66    0.10
   6   0   6    0.81    1.14
   6   0  -6    0.72    0.14
  -6   0   6    0.56    0.09
  -6   0   6    1.81    0.95
   6   0   6    0.52    0.04
  -7   0  -6    1.63    0.18
   7   0  -6    1.83    0.18
   7   0  -6    0.16    1.28
   7   0   6    2.39    1.56
  -7   0  -6    3.40    1.71
   7   0   6    1.62    0.09
   7   0  -6    1.76    0.20
   8   0   6    4.67    2.17
  -8   0   6   10.13    0.51
   8   0  -6   10.60    0.59
  -8   0   6   13.75    2.63
   8   0  -6    5.11    2.30
  -8   0  -6   10.92    0.57
  -8   0  -6   13.30    3.27
   8   0  -6   10.20    0.54
   9   0  -6    3.04    0.33
   9   0  -6    3.28    0.31
  -9   0  -6    3.82    0.33
   9   0   6    3.34    0.17
   9   0   6    3.65    0.16
  -9   0   6    3.55    0.27
 -10   0  -6   22.60    1.05
  10   0  -6   21.15    1.04
  11   0  -6    0.54    0.14
 -11   0  -6    0.39    0.16
  12   0  -6    0.24    0.13
  13   0  -6    0.36    0.17
   0   1  -6    0.02    0.01
   0  -1  -6    0.06    0.26
   0  -1  -6    0.05    0.03
   0   1  -6    0.00    0.03
   0   1   6    0.16    0.25
   0  -1  -6    0.01    0.02
   0   1  -6   -0.01    0.02
   0  -1   6    0.17    0.14
   0  -1  -6    0.01    0.03
   0   1  -6   -0.28    0.18
  -1  -1  -6   10.17    0.39
   1   1  -6   10.22    0.41
   1  -1   6   10.34    0.90
   1   1  -6   10.09    0.45
   1   1  -6   10.36    0.69
  -1   1   6    9.76    0.88
   1   1  -6   10.05    0.36
  -1  -1  -6    9.38    0.40
  -1   1   6    9.74    0.37
   1   1  -6   10.00    0.62
  -1   1  -6   10.74    0.98
   1   1   6    8.84    0.96
   1  -1  -6   10.69    0.45
  -1   1  -6    9.85    0.38
   1  -1  -6    9.72    0.89
  -1   1  -6   10.32    0.38
   1  -1  -6    9.98    0.40
  -1   1  -6   10.84    0.41
   2   1  -6    1.40    0.14
  -2  -1  -6    1.33    0.08
   2   1  -6    1.32    0.08
   2   1  -6    1.06    0.39
  -2   1   6    1.40    0.08
  -2  -1  -6    1.48    0.09
  -2  -1  -6    1.30    0.10
   2  -1   6    1.98    0.60
  -2  -1  -6    1.38    0.62
   2   1   6    1.12    0.51
   2  -1  -6    1.38    0.10
   2  -1  -6    1.40    0.13
  -2   1  -6    0.89    0.54
   2  -1  -6    1.34    0.09
  -2   1  -6    1.33    0.10
   2  -1  -6    1.97    0.61
  -2   1  -6    1.34    0.08
  -2   1  -6    1.53    0.08
   2   1   6    1.45    0.09
  -3  -1  -6    2.53    0.12
   3   1  -6    2.94    0.21
  -3  -1  -6    2.73    0.17
  -3  -1  -6    2.42    0.87
   3   1  -6    2.51    0.15
   3  -1   6    1.45    0.77
  -3   1  -6    2.67    0.10
   3   1   6    2.59    0.13
  -3   1  -6    4.13    1.08
  -3   1  -6    2.65    0.10
  -3  -1   6    3.25    0.77
   3  -1  -6    2.48    0.20
   3  -1  -6    2.16    0.70
   3  -1  -6    2.54    0.15
  -3  -1   6    2.86    0.14
  -3   1  -6    2.61    0.17
   4   1  -6    4.05    0.23
   4   1  -6    4.10    1.14
  -4   1   6    4.43    0.22
  -4  -1  -6    5.67    1.71
   4   1  -6    4.49    0.29
  -4  -1  -6    4.32    0.17
  -4   1   6    3.62    1.03
  -4  -1  -6    4.60    0.27
   4  -1  -6    4.16    0.23
  -4   1  -6    4.01    0.25
  -4  -1   6    4.51    1.17
   4   1   6    4.32    0.18
   4  -1  -6    4.29    0.29
  -4  -1   6    4.41    0.22
   4   1   6    3.32    1.03
  -4   1  -6    3.92    1.22
   4  -1  -6    3.60    1.11
   5   1  -6    0.02    0.05
   5   1  -6   -0.47    0.78
   5   1  -6    0.06    0.04
  -5  -1  -6    0.01    1.00
  -5   1   6   -0.28    0.66
  -5   1   6    0.08    0.04
  -5  -1  -6   -0.01    0.03
   5   1   6    0.29    0.86
  -5   1  -6    0.04    0.05
   5  -1  -6    0.05    0.06
  -5  -1   6    0.09    0.04
   5  -1  -6    0.65    0.92
  -5   1  -6    0.74    0.92
  -5  -1   6   -1.67    0.73
   5  -1  -6   -0.04    0.03
   6   1  -6    7.88    0.40
   6   1  -6   13.14    2.33
  -6  -1  -6    7.72    0.43
   6   1  -6    8.01    0.47
  -6  -1  -6    8.58    2.30
  -6   1   6    8.70    1.93
   6  -1   6    6.36    1.80
  -6   1  -6    8.08    0.43
   6  -1  -6    7.43    0.40
   6   1   6    7.71    0.30
  -6  -1   6    5.12    1.55
   6   1   6    6.66    2.05
  -6   1  -6    4.92    1.67
  -6  -1   6    8.19    0.40
   6  -1  -6    8.22    0.46
   7   1  -6    1.43    0.19
  -7   1   6    1.30    0.14
  -7   1   6    2.66    1.33
  -7  -1  -6   -0.03    1.19
   7  -1   6    2.22    1.56
  -7  -1  -6    0.84    0.14
   7   1  -6    1.16    0.14
   7  -1  -6    1.16    0.15
   7   1   6    1.31    0.09
  -7  -1   6    1.39    1.16
   7  -1  -6   -0.42    1.32
  -7   1  -6    1.14    0.15
   7   1   6    1.28    0.08
  -7   1  -6   -0.78    1.42
   7  -1  -6    1.31    0.18
   7   1   6   -0.56    1.33
   8   1  -6    1.66    0.25
  -8   1   6    1.55    0.17
  -8   1   6   -0.76    1.50
  -8  -1  -6    1.68    0.21
   8   1  -6    1.76    0.19
   8  -1   6   -0.41    1.67
  -8  -1  -6    0.73    1.80
   8   1  -6    1.88    1.60
   8  -1  -6    1.16    1.82
  -8   1  -6    1.85    0.21
  -8   1  -6    3.82    1.77
   8   1   6    0.34    1.70
   8   1   6    1.65    0.12
  -8  -1   6    3.53    1.81
   8  -1  -6    1.48    0.18
   8  -1  -6    1.95    0.24
  -9   1   6    0.12    0.08
   9   1  -6    0.28    0.12
  -9  -1  -6    0.22    0.12
   9  -1   6    0.28    0.03
   9  -1  -6    0.28    0.11
  -9  -1   6    0.21    0.11
  -9   1  -6    0.41    0.13
   9   1   6    0.45    0.07
   9  -1  -6    0.26    0.11
 -10   1   6    0.03    0.09
 -10  -1  -6   -0.15    0.09
  10   1  -6    0.09    0.10
 -10   1  -6   -0.07    0.10
  10   1   6    0.09    0.05
  10  -1  -6    0.04    0.10
 -11  -1  -6    0.32    0.12
  11   1  -6    0.07    0.12
  11  -1  -6    0.02    0.09
 -11   1  -6    0.30    0.13
 -12  -1  -6    0.28    0.14
  12   1  -6    0.18    0.15
 -12   1  -6    0.29    0.14
  12  -1  -6    0.21    0.14
 -13  -1  -6    0.14    0.13
  13   1  -6    0.14    0.13
  13  -1  -6    0.06    0.11
 -13   1  -6   -0.08    0.13
   0   2   6  105.36    4.41
   0   2  -6   96.94    3.40
   0  -2  -6   95.90    4.35
   0  -2  -6   97.81    3.40
   1   2  -6    2.19    0.17
  -1  -2  -6    2.51    0.13
   1  -2   6    3.49    0.58
  -1   2   6    1.97    0.52
  -1   2   6    2.53    0.14
  -1  -2  -6    2.70    0.79
  -1  -2  -6    2.36    0.14
  -1   2  -6    2.46    0.12
  -1   2  -6    2.42    0.12
   1  -2  -6    2.68    0.12
  -1   2  -6    2.36    0.14
  -1   2  -6    2.00    0.56
   1  -2  -6    2.16    0.57
   1   2   6    2.69    0.64
   1  -2  -6    2.32    0.17
   1  -2  -6    2.23    0.13
  -1   2  -6    2.55    0.13
   2   2  -6   -0.02    0.04
   2   2  -6    0.34    0.30
  -2  -2  -6    0.00    0.02
  -2  -2  -6   -0.26    0.43
   2  -2   6   -0.40    0.44
  -2  -2  -6    0.00    0.02
   2   2  -6    0.01    0.02
  -2   2   6    0.02    0.02
  -2   2  -6    0.03    0.02
   2  -2  -6   -0.01    0.03
   2  -2  -6   -0.02    0.02
   2  -2  -6   -0.20    0.30
  -2   2  -6    0.45    0.47
  -2   2  -6   -0.01    0.02
  -2  -2   6    0.22    0.27
  -2   2  -6    0.02    0.03
   2  -2  -6    0.00    0.04
   2  -2  -6   -0.06    0.36
   2   2   6   -0.19    0.37
  -2   2  -6    0.02    0.02
   3   2  -6    1.51    0.18
  -3  -2  -6    1.73    0.10
   3   2  -6    3.41    0.86
  -3   2   6    1.81    0.11
   3   2  -6    1.61    0.11
  -3  -2  -6    1.71    0.14
   3  -2  -6    1.44    0.62
   3  -2  -6    1.59    0.12
  -3   2  -6    1.86    0.07
  -3   2  -6    2.67    0.85
   3   2   6    1.66    0.10
   3  -2  -6    1.80    0.62
  -3   2  -6    1.66    0.13
  -3  -2   6    1.54    0.11
  -3  -2   6    1.79    0.55
  -3   2  -6    1.76    0.07
   3  -2  -6    1.89    0.13
   4   2  -6   10.54    0.51
   4   2  -6    8.49    1.39
   4  -2   6   12.77    2.39
   4   2  -6   12.12    0.57
  -4   2   6   12.06    0.47
  -4  -2  -6   14.18    2.01
  -4  -2  -6   11.94    0.43
  -4  -2  -6   11.02    0.56
  -4   2  -6   11.71    1.82
   4  -2  -6   10.54    1.35
   4  -2  -6   12.40    1.62
  -4   2  -6   11.52    0.51
  -4  -2   6   13.44    1.60
   4  -2  -6   10.98    0.49
   4   2   6   11.72    0.44
   4   2   6   16.74    2.07
   4  -2  -6   11.45    0.55
  -4  -2   6   11.59    0.47
   5   2  -6    1.01    0.11
   5   2  -6    1.07    0.15
  -5  -2  -6    1.03    0.08
  -5  -2  -6    0.79    0.11
  -5   2   6    0.90    0.76
   5   2  -6   -0.57    0.83
  -5  -2  -6    0.07    1.11
   5  -2   6    0.37    1.03
   5  -2  -6    0.72    0.93
  -5  -2   6   -0.02    0.83
  -5   2  -6    1.62    1.13
   5  -2  -6    0.78    0.13
   5   2   6    0.87    0.07
  -5  -2   6    1.09    0.11
   5  -2  -6    1.03    0.12
  -5   2  -6    1.00    0.15
  -6  -2  -6    1.93    1.34
  -6   2   6    2.91    0.20
   6   2  -6    4.48    1.40
  -6  -2  -6    3.04    0.25
  -6   2   6    3.18    1.28
   6   2  -6    2.90    0.26
   6  -2   6    4.83    1.53
   6   2  -6    3.15    0.22
   6   2   6    2.25    1.42
  -6  -2   6    1.14    1.09
   6  -2  -6    2.85    0.25
  -6   2  -6    3.36    0.24
  -6   2  -6    3.02    1.30
   6  -2  -6    3.26    1.36
   6  -2  -6    3.13    0.23
  -6  -2   6    3.15    0.21
  -7  -2  -6    0.00    0.05
   7   2  -6    0.00    0.07
  -7  -2  -6    0.94    1.74
  -7   2   6   -1.55    1.10
   7   2  -6    2.95    1.22
   7  -2   6   -0.26    1.31
  -7   2   6   -0.04    0.05
  -7  -2   6    0.02    0.05
  -7   2  -6   -2.84    1.50
   7   2   6   -0.73    1.21
   7  -2  -6    0.04    0.05
   7  -2  -6    0.09    0.08
  -7  -2   6    0.66    1.10
   7  -2  -6   -1.07    1.25
  -7   2  -6    0.07    0.07
  -8   2   6   10.36    2.54
  -8   2   6   13.02    0.60
  -8  -2  -6   13.38    0.67
   8  -2   6    6.86    2.48
  -8  -2  -6    6.74    2.66
   8   2  -6   11.17    2.66
   8   2  -6   12.60    0.61
   8   2  -6   12.77    0.78
   8   2   6   12.67    0.52
  -8  -2   6   12.93    2.87
   8  -2  -6   13.37    0.68
  -8   2  -6   11.60    0.64
   8  -2  -6   12.30    0.63
   8   2   6   12.27    2.79
   8  -2  -6   11.50    2.95
  -8   2  -6    9.75    2.45
   9   2  -6    2.65    0.28
   9   2  -6    2.50    0.24
  -9  -2  -6    2.51    0.27
   9   2   6    2.61    0.18
  -9  -2   6    2.10    0.22
  -9   2  -6    2.50    0.27
   9  -2  -6    2.26    0.25
  11   2  -6    0.69    0.17
 -11  -2  -6    0.82    0.18
  11  -2  -6    0.45    0.15
 -11   2  -6    0.62    0.18
 -12  -2  -6    0.25    0.13
 -12   2  -6    0.12    0.13
  12  -2  -6    0.33    0.15
 -13  -2  -6    0.19    0.16
  13   2  -6    0.08    0.15
  13  -2  -6   -0.08    0.10
 -13   2  -6    0.00    0.12
   0  -3   6   -0.22    0.10
   0  -3  -6    0.01    0.02
   0   3  -6    0.00    0.03
   0  -3  -6    0.00    0.03
   0   3  -6    0.00    0.01
   0   3   6    0.05    0.35
   0  -3  -6   -0.01    0.02
   0  -3  -6   -0.21    0.34
  -1  -3  -6    1.04    0.51
   1   3  -6    0.91    0.17
  -1   3   6    0.53    0.38
  -1  -3  -6    0.67    0.06
  -1  -3  -6    0.65    0.06
  -1  -3  -6    0.64    0.07
  -1   3   6    0.71    0.06
   1  -3   6    0.78    0.45
   1  -3  -6    0.92    0.52
   1  -3  -6    0.54    0.08
  -1   3  -6    0.66    0.05
   1  -3  -6    0.62    0.06
   1  -3  -6    0.71    0.07
  -1   3  -6    0.58    0.05
  -1  -3   6    0.75    0.19
  -1   3  -6    1.78    0.42
  -2   3   6   10.94    1.28
   2   3  -6   11.53    0.90
  -2  -3  -6   11.59    1.49
  -2   3   6   10.40    0.40
  -2  -3  -6   10.44    0.40
   2  -3   6   12.18    1.35
  -2  -3  -6    9.67    0.40
  -2  -3   6   11.25    0.94
   2  -3  -6    9.98    0.41
  -2   3  -6   10.40    0.38
   2  -3  -6    9.93    0.40
  -2   3  -6    9.66    0.37
   2  -3  -6   10.19    1.14
  -2   3  -6   11.08    1.18
   2  -3  -6    9.26    0.46
  -2   3  -6    9.73    0.40
   3   3  -6   12.12    0.46
   3   3  -6   11.16    0.55
   3   3  -6   10.24    1.24
  -3  -3  -6   12.45    0.51
   3  -3   6    9.95    1.47
  -3   3   6   11.82    0.47
  -3  -3  -6   11.34    0.45
  -3  -3  -6   11.55    1.65
   3  -3  -6   12.35    0.55
   3  -3  -6    9.75    1.36
  -3  -3   6   12.88    1.62
  -3   3  -6   12.11    0.42
   3  -3  -6   11.79    0.48
   3  -3  -6   11.67    1.50
  -3   3  -6   11.42    1.46
   3   3   6   10.07    1.84
  -3   3  -6   11.99    0.49
  -4  -3  -6    0.57    0.95
   4  -3   6    0.95    0.89
   4   3  -6    0.65    0.68
   4   3  -6    0.95    0.16
  -4  -3  -6    1.01    0.14
  -4  -3  -6    0.90    0.07
   4   3  -6    0.95    0.09
   4  -3  -6    0.37    0.78
  -4   3  -6    1.01    0.84
   4  -3  -6    0.85    0.10
  -4  -3   6    1.06    0.09
   4  -3  -6    1.03    0.10
   4  -3  -6    0.90    0.12
   4   3   6    0.58    0.77
  -4   3  -6    0.84    0.10
  -4  -3   6    0.35    0.64
   4  -3  -6    0.54    0.62
  -5  -3  -6    0.38    0.05
   5  -3   6    1.32    1.23
  -5  -3  -6    0.33    0.08
   5   3  -6    0.37    0.11
   5   3  -6    0.25    0.06
  -5  -3  -6   -1.00    0.99
   5   3  -6    0.96    0.86
  -5   3   6    0.39    0.07
   5  -3  -6    0.50    0.11
   5   3   6   -0.01    0.96
   5  -3  -6    0.33    0.07
  -5   3  -6    0.31    0.08
   5  -3  -6   -1.78    0.88
  -5   3  -6    1.31    1.11
   5  -3  -6    0.59    0.66
  -5  -3   6    1.12    0.87
  -5  -3   6    0.28    0.06
  -6   3   6    0.10    0.06
  -6  -3  -6    0.03    0.06
  -6  -3  -6   -0.36    1.32
   6  -3   6   -0.66    1.14
   6   3  -6    0.08    0.07
  -6   3   6   -1.66    0.90
   6   3  -6    1.28    1.15
  -6  -3  -6    0.07    0.04
  -6   3  -6    0.07    0.06
  -6  -3   6   -0.27    1.11
  -6   3  -6    0.50    1.07
   6   3   6    0.87    1.20
   6  -3  -6    0.16    0.06
   6  -3  -6    0.06    0.08
   6  -3  -6   -0.67    1.18
   7   3  -6    0.86    1.28
  -7   3   6   -1.96    1.10
   7   3  -6    0.71    0.11
   7   3  -6    0.70    0.14
  -7   3   6    0.71    0.11
  -7  -3  -6    0.51    0.13
   7  -3   6   -0.83    1.60
  -7  -3  -6   -1.51    1.64
   7  -3  -6    0.97    1.49
  -7   3  -6    1.21    1.36
   7  -3  -6    0.64    0.13
   7   3   6    0.73    1.09
  -7   3  -6    0.77    0.13
  -7  -3   6    0.56    0.10
  -8   3   6    0.35    0.09
  -8   3   6    0.04    1.45
   8   3  -6    0.15    0.11
   8   3  -6    0.21    0.09
  -8  -3  -6    0.25    0.12
  -8  -3  -6   -0.47    2.23
   8  -3   6    2.11    1.97
   8   3  -6   -3.47    1.87
  -8  -3   6    0.19    0.09
   8  -3  -6    0.17    0.09
   8  -3  -6   -2.32    1.57
   8   3   6    0.59    1.57
  -8  -3   6    0.65    1.49
  -8   3  -6    2.12    1.63
  -8   3  -6    0.44    0.12
  -9  -3  -6    1.19    0.20
   9   3  -6    1.38    0.22
   9   3  -6    1.33    0.18
   9  -3  -6    1.72    0.22
   9   3   6    1.59    0.15
  -9   3  -6    1.58    0.20
 -10  -3  -6    1.68    0.28
  10   3  -6    1.73    0.25
  10  -3  -6    1.73    0.23
 -10   3  -6    1.79    0.23
  11   3  -6   -0.05    0.08
 -11  -3  -6    0.11    0.11
  11  -3  -6    0.22    0.10
 -11   3  -6    0.12    0.11
 -12  -3  -6    0.24    0.14
  12   3  -6    0.04    0.10
 -12   3  -6    0.06    0.07
  12  -3  -6   -0.04    0.10
  13   3  -6    0.13    0.15
 -13  -3  -6   -0.13    0.11
   0   4  -6   44.91    1.53
   0  -4  -6   46.83    2.85
   0  -4   6   45.61    2.03
   0  -4  -6   43.79    1.54
   0   4  -6   43.18    1.49
   0  -4   6   43.23    1.93
   0  -4  -6   44.29    1.54
   0  -4  -6   42.93    1.58
   1  -4   6    3.03    0.17
  -1  -4  -6    3.43    0.80
   1  -4   6    3.56    0.54
  -1  -4  -6    3.11    0.16
   1   4  -6    2.81    0.42
  -1  -4  -6    2.80    0.16
  -1  -4  -6    2.88    0.17
   1  -4   6    3.93    0.72
   1  -4  -6    3.21    0.88
  -1   4  -6    3.00    0.13
   1  -4  -6    3.20    0.16
   1  -4  -6    2.85    0.19
  -1   4  -6    2.80    0.13
   1   4   6    1.69    0.64
   1  -4  -6    2.95    0.16
  -1  -4   6    3.85    0.50
   2  -4   6   26.73    0.92
   2  -4   6   25.40    0.94
   2  -4   6   19.79    2.86
  -2  -4  -6   29.40    2.38
  -2  -4  -6   26.58    0.96
  -2   4  -6   31.27    1.98
   2   4   6   22.17    2.48
  -2  -4   6   28.68    1.82
   2  -4  -6   26.27    0.96
  -2   4  -6   26.44    0.91
  -2   4  -6   26.57    0.94
   2  -4  -6   25.96    0.96
   2  -4  -6   25.90    2.09
   3   4  -6   -0.76    0.40
   3  -4   6    0.68    0.66
  -3  -4  -6    0.05    0.03
  -3  -4  -6   -0.51    0.69
   3   4   6    0.50    0.64
   3  -4  -6    0.02    0.03
   3  -4  -6   -0.62    0.58
  -3  -4   6    0.92    0.58
   3  -4  -6   -0.06    0.46
   3  -4  -6    0.03    0.04
   3  -4  -6    0.03    0.04
  -3   4  -6    0.61    0.58
  -3   4  -6    0.07    0.02
   4  -4   6    4.22    1.22
  -4   4   6    5.26    0.26
  -4  -4  -6    5.38    0.24
  -4  -4  -6    6.44    1.81
   4   4  -6    5.98    1.16
   4  -4   6    5.42    0.21
  -4  -4  -6    4.78    0.30
  -4  -4   6    5.11    0.26
   4  -4  -6    5.18    0.28
   4  -4  -6    5.60    1.16
  -4   4  -6    5.70    0.22
   4  -4  -6    5.02    0.26
   4  -4  -6    5.43    0.33
   4  -4  -6    6.03    1.45
  -4  -4   6    2.87    0.99
   4   4   6    4.32    1.33
   5   4  -6   -0.23    0.69
   5   4  -6    0.14    0.08
  -5  -4  -6    0.02    0.06
  -5  -4  -6    0.21    1.10
  -5  -4  -6    0.10    0.04
  -5   4   6    0.09    0.05
   5  -4  -6    1.28    0.78
  -5   4  -6    0.22    0.07
  -5  -4   6   -0.32    0.76
   5  -4  -6   -0.35    0.86
  -5  -4   6    0.15    0.06
   5   4   6    0.85    1.00
  -5   4  -6    0.95    0.92
   5  -4  -6    0.12    0.08
   5  -4  -6    0.08    0.04
   5  -4  -6    0.07    0.04
   6   4  -6    1.31    0.17
  -6  -4  -6    1.42    0.12
  -6  -4  -6    1.52    0.17
   6   4  -6   -0.75    0.96
  -6   4   6    1.39    0.14
  -6  -4  -6    1.40    1.40
   6  -4   6    1.16    1.25
   6   4  -6    1.48    0.15
   6   4   6   -0.46    1.12
   6  -4  -6    1.75    0.19
  -6  -4   6    1.64    0.15
  -6   4  -6    1.32    0.15
   6  -4  -6    1.23    0.17
   6  -4  -6    2.03    1.05
  -6   4  -6   -0.61    1.27
   6  -4  -6    1.02    1.12
  -6  -4   6    0.74    1.11
   7  -4   6    1.43    1.88
  -7  -4  -6    2.00    1.90
   7   4  -6    1.24    0.19
  -7  -4  -6    1.76    0.21
   7   4  -6   -1.15    1.15
  -7   4   6    1.33    0.14
  -7  -4  -6    1.06    0.11
   7   4  -6    1.44    0.15
   7  -4  -6    1.29    1.47
  -7  -4   6    1.23    0.15
   7  -4  -6    1.01    0.16
  -7  -4   6   -1.17    1.25
  -7   4  -6    4.38    1.43
  -7   4  -6    1.46    0.17
   7  -4  -6    1.21    0.15
   7   4   6    0.45    1.55
  -8  -4  -6    2.59    2.44
   8  -4   6   -3.27    1.93
  -8  -4  -6    0.74    0.15
   8   4  -6    0.84    0.13
  -8   4   6    0.54    1.60
  -8   4   6    0.74    0.13
   8   4  -6    0.78    0.16
  -8  -4   6    2.87    1.88
   8  -4  -6    0.49    0.13
  -8  -4   6    0.90    0.14
   8  -4  -6    0.18    1.86
  -8   4  -6   -0.57    1.77
  -8   4  -6    0.60    0.13
   8  -4  -6    0.51    0.15
   8   4   6    1.09    1.49
  -9   4   6   -0.11    0.05
   9   4  -6   -0.01    0.08
  -9  -4  -6    0.03    0.08
  -9   4  -6   -0.02    0.08
 -10   4   6   -0.10    0.06
  10   4  -6    0.03    0.09
 -10  -4  -6    0.03    0.08
 -10   4  -6   -0.03    0.08
  10  -4  -6   -0.03    0.08
  10   4   6   -0.04    0.04
  11   4  -6    0.04    0.11
 -11  -4  -6    0.01    0.07
  11  -4  -6    0.06    0.09
  12   4  -6    0.09    0.12
 -12  -4  -6    0.17    0.13
  12  -4  -6   -0.07    0.13
 -12   4  -6   -0.07    0.10
   0  -5  -6    0.26    0.44
   0  -5   6    0.05    0.04
   0  -5  -6    0.04    0.04
   0   5   6   -0.01    0.02
   0  -5  -6   -0.01    0.02
   0  -5   6    0.35    0.27
  -1  -5  -6    0.03    0.03
  -1   5   6    0.03    0.03
  -1   5   6   -0.56    0.41
   1  -5   6    0.22    0.43
   1   5  -6    0.06    0.31
   1  -5   6    0.17    0.31
  -1  -5  -6    0.03    0.04
  -1  -5  -6   -0.08    0.52
  -1  -5  -6    0.05    0.04
   1  -5   6    0.04    0.03
  -1  -5   6    0.03    0.04
   1   5   6   -0.65    0.49
  -1  -5   6   -0.44    0.31
  -1   5  -6    0.04    0.02
   1  -5  -6    0.07    0.03
   1  -5  -6    0.03    0.03
   1  -5  -6   -0.87    0.44
  -2  -5  -6    4.57    0.23
   2  -5   6    2.96    0.77
  -2   5   6    5.58    1.74
  -2  -5  -6    5.13    1.24
   2  -5   6    4.49    0.22
  -2   5   6    4.95    0.23
   2   5  -6    3.83    0.68
   2  -5  -6    4.47    1.03
  -2   5  -6    4.52    0.18
   2  -5  -6    4.64    0.23
  -2  -5   6    3.82    0.87
   2  -5  -6    4.49    0.27
   2   5   6    4.88    1.06
  -2   5  -6    4.60    0.21
  -3  -5  -6    2.76    1.06
   3  -5   6    2.15    0.10
   3  -5   6    2.42    0.13
   3   5  -6    1.09    0.59
  -3  -5  -6    2.18    0.14
   3  -5   6    2.06    0.85
  -3   5   6    2.15    0.14
  -3   5  -6    1.88    0.82
  -3   5  -6    1.94    0.14
   3  -5  -6    2.29    0.14
  -3  -5   6    1.58    0.73
   3  -5  -6    2.15    0.15
   3   5   6    2.51    0.96
   3  -5  -6    2.17    0.19
   3  -5  -6    2.49    0.84
  -4  -5  -6    4.95    0.25
   4  -5   6    3.19    1.18
  -4  -5  -6    4.91    0.29
  -4   5   6    4.94    0.25
   4  -5   6    5.03    0.21
   4   5  -6    3.62    1.07
   4  -5   6    4.89    0.20
  -4  -5  -6    6.25    1.64
  -4   5  -6    5.10    0.27
   4  -5  -6    2.85    0.97
   4  -5  -6    4.04    1.44
   4  -5  -6    5.16    0.26
   4  -5  -6    5.11    0.32
  -4  -5   6    5.26    1.30
   4  -5  -6    5.27    0.28
   4   5   6    5.62    1.30
  -4   5  -6    6.59    1.31
  -4   5  -6    5.11    0.22
  -5  -5  -6    1.03    0.14
   5  -5   6    1.11    0.07
  -5  -5  -6    3.46    1.28
  -5   5   6    1.11    0.11
  -5  -5  -6    1.12    0.10
   5   5  -6    0.43    0.84
   5  -5  -6    1.15    0.15
   5  -5  -6    0.86    0.10
   5  -5  -6   -0.41    0.76
   5   5   6   -0.60    0.97
  -5  -5   6    1.52    1.03
  -5   5  -6    1.29    0.08
  -5   5  -6    1.26    0.13
  -5  -5   6    1.01    0.11
  -5   5  -6    0.81    0.93
   5  -5  -6    1.12    0.13
  -6  -5  -6    3.34    1.62
  -6  -5  -6    3.47    0.20
  -6   5   6    3.07    0.21
   6  -5   6    3.68    1.61
   6  -5   6    3.28    0.13
   6   5  -6    0.46    1.09
   6   5   6    2.43    1.48
  -6  -5   6    3.34    0.23
  -6  -5   6    3.23    1.36
   6  -5  -6    6.57    1.77
   6  -5  -6    3.52    0.25
  -6   5  -6    3.32    0.24
   6  -5  -6    2.74    0.26
  -6   5  -6    5.73    1.54
   6  -5  -6    3.27    0.21
  -7   5   6    0.04    0.06
  -7  -5  -6    0.02    0.05
   7  -5   6    1.23    1.68
   7  -5   6    0.02    0.01
   7   5  -6   -0.04    1.14
  -7  -5  -6    1.79    1.76
   7   5   6    0.79    1.54
   7  -5  -6   -1.03    1.12
  -7   5  -6   -0.01    0.06
   7  -5  -6    0.19    1.52
  -7   5  -6    0.34    1.32
  -7  -5   6   -1.64    1.42
   7  -5  -6    0.09    0.08
  -8   5   6    3.34    0.25
   8   5  -6    3.70    0.33
  -8  -5  -6    3.40    0.23
  -8  -5  -6    3.07    0.29
   8  -5   6    3.36    0.13
  -8  -5   6    3.47    0.27
   8  -5  -6    3.77    0.31
  -9   5   6    0.04    0.05
   9   5  -6    0.06    0.11
  -9  -5  -6    0.13    0.11
   9  -5  -6   -0.08    0.05
  -9   5  -6    0.01    0.09
 -10  -5  -6   -0.08    0.10
  10   5  -6    0.03    0.10
 -10   5  -6    0.01    0.08
  10  -5  -6   -0.06    0.06
 -11  -5  -6   -0.09    0.08
  11   5  -6    0.17    0.14
  11   5   6   -0.05    0.07
  11  -5  -6   -0.06    0.10
 -11   5  -6   -0.09    0.09
 -12  -5  -6   -0.21    0.10
  12   5  -6   -0.02    0.11
 -12   5  -6    0.32    0.12
   0  -6  -6   18.31    1.92
   0   6  -6   21.02    1.45
   0  -6  -6   19.55    0.77
   0  -6   6   21.47    1.45
   0  -6   6   19.83    0.77
   0   6   6   19.45    0.74
   0  -6  -6   18.78    0.77
   0   6  -6   19.22    0.69
   0  -6  -6   19.58    0.72
   0   6   6   16.13    1.79
  -1  -6  -6    0.03    0.61
  -1   6   6    0.02    0.54
   1   6  -6    0.17    0.34
   1  -6   6    0.06    0.39
   1  -6   6    0.03    0.47
  -1  -6   6    0.33    0.39
   1  -6  -6   -0.48    0.57
   1  -6  -6    0.23    0.06
   1   6   6    0.03    0.65
  -2  -6  -6   17.03    0.66
  -2   6   6   17.83    1.90
   2   6  -6   17.35    1.48
  -2   6   6   17.30    0.65
  -2  -6  -6   15.36    1.94
   2  -6   6   17.19    0.65
   2  -6   6   14.90    1.40
  -2  -6  -6   16.97    0.66
  -2  -6   6   16.78    1.51
  -2   6  -6   16.50    0.63
  -2  -6   6   16.33    0.72
   2  -6  -6   16.55    1.90
   2  -6  -6   17.49    0.66
   2  -6  -6   17.31    0.64
   2  -6  -6   14.86    0.75
  -2   6  -6   16.83    0.58
   3  -6   6   -0.56    0.56
  -3  -6  -6    0.34    0.07
   3  -6   6    0.34    0.05
   3  -6   6    1.49    0.80
  -3  -6  -6   -0.55    0.81
   3   6  -6    0.37    0.52
  -3   6   6    0.28    0.06
   3  -6  -6    0.40    0.06
  -3   6  -6    0.35    0.06
   3  -6  -6   -0.13    0.65
  -3  -6   6   -0.16    0.59
   3  -6  -6    0.31    0.09
   3  -6  -6    0.27    0.06
   3   6   6    0.32    0.72
  -3  -6   6    0.42    0.09
   4  -6   6   13.28    2.34
   4   6  -6   15.57    1.76
  -4   6   6   15.88    0.62
  -4  -6  -6   14.21    0.65
   4  -6   6   15.60    0.57
  -4  -6  -6   15.33    2.52
   4  -6  -6   17.41    1.92
   4  -6  -6   15.21    0.65
   4  -6  -6   14.79    0.64
   4  -6  -6   16.81    2.27
  -4   6  -6   15.00    0.62
   4  -6  -6   15.26    0.68
   4   6   6   14.83    2.08
  -4   6  -6   14.49    1.94
  -5  -6  -6    0.11    0.05
  -5  -6  -6   -0.02    1.25
   5   6  -6   -0.21    0.85
  -5  -6  -6    0.14    0.07
   5  -6   6    0.18    0.02
   5  -6   6    0.14    0.03
  -5   6  -6    0.79    0.89
   5   6   6    0.94    1.09
   5  -6  -6    0.10    0.06
  -5  -6   6    0.04    0.05
   5  -6  -6    0.05    0.05
  -5  -6   6    1.50    1.03
  -5   6  -6    0.14    0.07
   5  -6  -6    0.17    0.06
   5  -6  -6   -0.50    1.05
   5  -6  -6    0.93    0.82
  -6   6   6    2.42    0.19
   6   6  -6    3.48    1.23
  -6  -6  -6    2.86    0.25
  -6  -6  -6    2.40    0.17
   6  -6   6    2.41    0.12
  -6  -6  -6    3.28    2.69
  -6   6  -6    2.28    0.13
   6  -6  -6    1.93    1.05
   6  -6  -6    2.43    0.23
   6  -6  -6    3.02    1.54
   6   6   6    2.67    1.25
   6  -6  -6    2.08    0.19
  -6   6  -6    2.29    0.20
  -6  -6   6    2.41    0.19
  -6   6  -6    1.22    1.18
   6  -6  -6    2.45    0.18
  -6  -6   6    3.12    1.32
  -7   6   6    1.21    0.14
   7  -6   6    1.25    0.08
  -7  -6  -6    1.22    1.90
  -7  -6  -6    1.32    0.13
   7   6  -6   -0.16    1.20
  -7  -6  -6    1.35    0.19
   7  -6   6   -3.15    1.66
  -7   6  -6    1.49    0.17
   7  -6  -6    1.15    0.13
  -7   6  -6    1.33    0.09
  -7   6  -6    1.13    1.40
   7  -6  -6    1.35    0.19
   7  -6  -6    3.39    2.72
   7  -6  -6    0.87    1.23
   7   6   6    0.79    1.73
  -7  -6   6    1.10    1.42
  -7  -6   6    1.33    0.16
  -8  -6  -6    0.02    0.09
  -8   6   6    0.14    0.08
   8   6  -6   -0.12    0.08
   8  -6  -6    0.03    0.06
   8  -6  -6   -0.09    0.06
  -8   6  -6    0.11    0.07
  -8  -6   6   -0.03    0.08
  -9  -6  -6    1.19    0.21
   9   6  -6    1.38    0.23
   9  -6  -6    1.19    0.19
  -9   6  -6    1.45    0.20
  10   6  -6   -0.03    0.11
 -10  -6  -6   -0.15    0.10
  10  -6  -6   -0.01    0.09
 -10   6  -6    0.05    0.10
  11   6  -6   -0.10    0.11
 -11  -6  -6    0.17    0.09
 -11   6  -6    0.11    0.09
  11   6   6    0.05    0.07
  11  -6  -6    0.06    0.11
  12   6  -6    0.98    0.23
  12  -6  -6    1.42    0.23
   0  -7  -6    0.00    0.03
   0  -7   6    0.54    0.46
   0   7   6   -0.55    0.57
   0  -7  -6    0.17    0.63
   0   7  -6   -0.20    0.40
   0  -7  -6    0.03    0.03
   0  -7  -6    0.05    0.04
   1  -7   6   -0.17    0.44
  -1   7   6   -0.28    0.63
   1   7  -6    0.79    0.44
  -1  -7  -6    0.16    0.06
  -1  -7  -6    0.23    0.06
   1  -7   6    0.20    0.06
  -1  -7  -6    0.18    0.05
  -1   7   6    0.29    0.06
   1  -7   6    1.50    0.58
   1  -7  -6    0.25    0.05
  -1  -7   6    0.20    0.07
  -1   7  -6    0.26    0.04
   1   7   6   -0.19    0.77
  -1  -7   6    0.72    0.46
   1  -7  -6    0.20    0.06
  -1   7  -6    0.17    0.03
   1  -7  -6    0.31    0.05
   1  -7  -6   -0.39    0.67
  -2   7   6    0.25    0.73
  -2  -7  -6    1.37    0.91
   2   7  -6    1.49    0.57
   2  -7   6    0.74    0.53
  -2   7   6    1.17    0.12
  -2  -7  -6    1.07    0.11
  -2  -7  -6    1.06    0.11
   2  -7   6    1.23    0.10
  -2  -7   6    1.14    0.13
   2  -7  -6    1.18    0.10
  -2   7  -6    1.07    0.05
   2  -7  -6    0.79    0.78
  -2   7  -6    1.13    0.09
   2  -7  -6    1.02    0.10
   2  -7  -6    1.16    0.13
  -2  -7   6    2.00    0.67
   2   7   6    0.24    0.81
   3   7  -6    1.19    0.65
  -3  -7  -6    0.44    0.98
  -3  -7  -6    0.59    0.08
   3  -7   6   -0.16    0.86
  -3   7   6    0.12    0.79
   3  -7   6   -0.24    0.63
   3  -7   6    0.74    0.08
  -3   7   6    0.56    0.09
   3  -7  -6    0.75    0.08
   3  -7  -6    0.74    0.84
  -3  -7   6    0.66    0.11
  -3  -7   6   -0.24    0.74
   3  -7  -6    0.69    0.09
   3   7   6   -0.04    0.86
  -3   7  -6    0.69    0.08
   3  -7  -6    0.53    0.10
   4   7  -6    1.51    0.85
   4  -7   6    1.59    0.92
   4  -7   6    2.76    0.15
  -4   7   6    2.76    0.18
   4  -7   6    3.43    1.18
  -4  -7  -6    2.69    0.18
  -4  -7  -6    2.80    1.20
  -4  -7   6    2.66    1.02
   4  -7  -6    2.36    0.19
   4  -7  -6    2.16    1.20
   4  -7  -6    2.79    0.17
   4  -7  -6    2.64    0.22
   4  -7  -6    2.22    0.91
  -4   7  -6    2.88    0.19
   4   7   6    2.21    1.15
   5   7  -6   -1.22    0.92
  -5  -7  -6    0.47    1.33
   5  -7  -6    1.24    0.96
  -5  -7   6   -0.55    1.22
   5  -7  -6    2.95    1.22
   5   7   6    1.57    1.13
   6  -7   6    0.03    0.02
  -6   7   6   -0.07    0.04
   6  -7   6    0.01    0.03
  -6  -7  -6   -0.12    0.06
   6   7  -6   -0.81    0.90
  -6  -7  -6    0.00    0.04
  -6  -7  -6    1.33    1.56
   6  -7   6    1.15    1.45
  -6   7  -6    1.57    1.11
  -6   7  -6    0.03    0.05
   6   7   6   -0.25    1.11
   6  -7  -6    0.02    0.04
   6  -7  -6   -1.57    1.46
   6  -7  -6    0.02    0.05
   6  -7  -6   -2.27    0.99
  -6  -7   6    0.97    1.34
  -6  -7   6    0.05    0.06
   7  -7   6   -1.43    2.04
  -7  -7  -6   -0.14    1.93
   7   7   6    1.00    1.67
   7  -7  -6   -0.05    1.84
  -7   7  -6   -0.01    1.28
   7  -7  -6   -0.32    1.22
  -8  -7  -6    2.65    0.21
  -8   7   6    2.19    0.20
  -8  -7  -6    2.42    0.27
  -8   7  -6    2.26    0.22
  -8  -7   6    2.58    0.27
   8  -7  -6    2.58    0.20
   8  -7  -6    2.48    0.25
  -9  -7  -6    0.47    0.16
   9   7  -6    0.59    0.16
  -9  -7  -6    0.45    0.11
   9  -7  -6    0.45    0.14
  -9   7  -6    0.43    0.14
   9  -7  -6    0.47    0.10
  10   7  -6    0.92    0.20
 -10  -7  -6    1.01    0.21
  10  -7  -6    0.98    0.18
  10  -7  -6    0.91    0.13
 -11  -7  -6    0.19    0.11
  11   7  -6    0.20    0.13
  11  -7  -6    0.13    0.08
  11  -7  -6    0.07    0.10
 -12  -7  -6    0.03    0.14
  12   7  -6   -0.01    0.12
 -12   7  -6    0.16    0.13
  12  -7  -6   -0.13    0.11
   0   8   6    0.26    0.75
   0  -8   6    0.52    0.09
   0   8  -6    0.65    0.50
   0   8   6    0.76    0.09
   0  -8  -6    0.12    0.55
   0  -8  -6    0.53    0.08
   0  -8  -6    0.60    0.10
   0   8  -6    0.76    0.07
   0  -8   6    0.53    0.59
   1   8  -6    0.58    0.53
  -1  -8  -6    0.19    0.86
  -1   8   6   -0.18    0.76
   1  -8   6    1.04    0.11
  -1   8   6    1.37    0.12
  -1  -8  -6    1.37    0.13
   1  -8   6    1.03    0.73
   1  -8   6    0.05    0.58
  -1  -8  -6    1.26    0.11
   1  -8  -6    1.38    0.12
   1  -8  -6    0.83    1.01
   1  -8  -6    1.31    0.14
  -1  -8   6   -0.10    0.58
  -1  -8   6    1.38    0.14
   1  -8  -6    1.33    0.11
  -1   8  -6    1.33    0.09
   1   8   6    1.05    0.84
  -2   8   6    1.01    0.80
   2  -8   6   -0.09    0.68
   2  -8   6    0.50    0.66
  -2   8   6    0.19    0.06
  -2  -8  -6    0.16    0.06
  -2  -8  -6    0.12    0.91
   2   8  -6   -0.32    0.54
  -2  -8   6    0.16    0.07
  -2  -8   6   -0.62    0.60
   2  -8  -6    0.14    0.05
  -2   8  -6    0.16    0.05
   2  -8  -6    0.07    0.06
   2   8   6    0.26    0.90
  -2   8  -6    0.16    0.01
   2  -8  -6    0.17    0.05
   3   8  -6    3.66    1.11
   3  -8   6    3.69    1.24
   3  -8   6    3.96    0.21
  -3  -8  -6    2.91    1.29
   3  -8   6    4.55    1.25
  -3   8   6    2.45    1.11
  -3   8   6    3.95    0.23
  -3  -8  -6    3.75    0.23
  -3  -8   6    3.97    0.28
   3   8   6    6.40    1.58
  -3   8  -6    3.82    0.21
  -3  -8   6    2.27    1.02
   3  -8  -6    3.70    0.26
   3  -8  -6    4.86    1.39
   4   8  -6    1.43    0.77
  -4   8   6    0.67    0.09
   4  -8   6    0.76    0.78
  -4  -8  -6    0.71    0.10
   4  -8   6    0.77    1.03
  -4  -8  -6   -0.33    1.19
   4  -8   6    0.71    0.08
   4  -8  -6   -0.84    0.92
  -4  -8   6    2.87    1.21
  -4  -8   6    0.93    0.14
   4   8   6    1.34    1.07
   4  -8  -6   -0.32    0.99
   4  -8  -6    0.72    0.08
   4  -8  -6    0.69    0.12
  -4   8  -6    0.74    0.10
   5   8  -6   -0.86    0.82
   5  -8   6    0.80    0.94
  -5  -8  -6    0.57    1.35
   5   8   6    0.89    1.18
   5  -8  -6    2.30    1.47
  -5  -8   6   -0.81    1.11
   6  -8   6    5.73    2.16
   6  -8   6    5.36    0.25
  -6   8   6    5.39    0.31
  -6  -8  -6    5.31    0.36
  -6  -8  -6    3.86    2.20
   6   8  -6    1.51    1.48
  -6  -8  -6    5.24    0.30
   6  -8  -6    1.69    1.54
   6  -8  -6    2.03    2.05
  -6  -8   6    4.66    2.05
   6   8   6    3.91    1.84
  -6  -8   6    5.89    0.34
  -6   8  -6    5.22    0.32
   6  -8  -6    5.35    0.28
  -7  -8  -6    0.08    0.10
  -7   8   6    0.10    0.07
  -7  -8  -6    0.27    0.09
   7  -8   6    0.07    0.04
   7  -8  -6    0.21    0.10
  -7   8  -6    0.12    0.08
   7  -8  -6    0.26    0.08
  -7  -8   6    0.04    0.09
  -8  -8  -6    0.00    0.06
   8  -8   6   -0.01    0.02
  -8  -8  -6    0.24    0.11
  -8   8   6   -0.02    0.03
   8  -8  -6    0.13    0.09
   8  -8  -6   -0.02    0.05
  -8   8  -6   -0.01    0.06
   9   8  -6    0.93    0.21
  -9  -8  -6    1.07    0.15
  -9  -8  -6    1.50    0.22
   9  -8  -6    1.23    0.19
  -9   8  -6    1.17    0.18
   9  -8  -6    1.00    0.14
 -10   8  -6    1.44    0.20
  10  -8  -6    0.86    0.17
  10  -8  -6    0.89    0.15
  11   8  -6   -0.15    0.09
 -11  -8  -6   -0.15    0.11
 -11   8  -6   -0.03    0.09
  11  -8  -6    0.02    0.11
  12   8  -6    1.30    0.28
 -12   8  -6    1.87    0.25
  12  -8  -6    1.61    0.24
   0  -9   6    0.18    0.64
   0   9  -6   -0.13    0.55
   0  -9  -6    0.02    0.04
   0   9  -6    0.00    0.03
   0   9   6    0.10    0.05
   0  -9   6   -0.07    0.04
   0   9   6    0.30    0.85
   0  -9  -6   -0.19    0.93
  -1   9   6    1.71    0.99
  -1   9   6    2.46    0.17
   1  -9   6    1.68    0.82
   1   9  -6    1.49    0.76
  -1  -9  -6    2.31    1.00
  -1  -9  -6    2.54    0.19
   1  -9   6    2.40    0.18
   1  -9  -6    2.46    0.20
  -1   9  -6    2.34    0.14
   1  -9  -6    2.69    0.16
   1  -9  -6    5.52    1.60
  -1  -9   6    2.35    0.20
  -1  -9   6    3.26    0.94
   1   9   6    2.56    1.13
   2  -9   6    1.86    0.81
  -2   9   6    3.17    0.20
  -2   9   6    1.73    1.00
  -2  -9  -6    2.91    0.20
   2  -9   6    3.17    1.01
   2  -9   6    2.29    0.18
   2   9  -6    1.54    0.77
  -2  -9  -6    4.24    1.31
   2  -9  -6    2.61    0.20
  -2  -9   6    1.61    0.98
   2   9   6    2.93    1.09
  -2   9  -6    2.81    0.17
   2  -9  -6    2.97    0.17
   2  -9  -6    2.47    0.99
  -2  -9   6    3.13    0.24
   3  -9   6   -1.10    0.66
  -3  -9  -6    0.02    0.90
  -3   9   6   -0.04    0.04
   3  -9   6    0.47    0.93
   3  -9   6    0.06    0.04
  -3  -9  -6    0.06    0.05
  -3   9   6   -0.76    0.77
   3   9  -6   -1.22    0.66
   3  -9  -6    0.07    0.06
  -3  -9   6   -0.03    0.05
   3   9   6    0.58    1.07
  -3  -9   6    0.80    0.83
   3  -9  -6    0.04    0.03
  -3   9  -6    0.00    0.04
   3  -9  -6    0.50    0.92
   4  -9   6    0.61    0.86
  -4   9   6    0.23    0.08
   4  -9   6    0.22    0.06
   4   9  -6    0.81    0.84
  -4  -9  -6   -0.57    1.39
   4  -9   6    1.22    1.15
  -4  -9  -6    0.32    0.08
  -4  -9   6    0.12    1.23
  -4   9  -6    0.28    0.07
  -4  -9   6    0.38    0.11
   4  -9  -6    0.29    0.10
   4  -9  -6    0.48    1.24
   4  -9  -6    0.35    0.07
   4  -9  -6    0.16    1.05
   4   9   6   -0.58    1.19
  -5  -9  -6    2.12    1.59
   5   9  -6    2.69    1.13
  -5   9   6    0.83    0.11
   5  -9   6    0.79    0.09
  -5  -9  -6    0.81    0.12
   5  -9   6   -1.33    0.97
  -5  -9   6    0.86    0.14
   5  -9  -6   -1.57    1.13
   5  -9  -6    0.80    0.17
  -5  -9   6    0.69    1.37
  -5   9  -6    0.81    0.11
   5  -9  -6    0.94    1.42
  -5  -9   6    0.90    0.16
   5   9   6   -0.64    1.37
   5  -9  -6    0.82    0.10
  -6  -9  -6    0.16    0.10
   6  -9   6    0.94    1.97
   6  -9   6   -2.20    1.18
   6  -9   6    0.25    0.06
  -6   9   6    0.26    0.07
  -6  -9  -6    0.29    0.08
  -6  -9  -6    1.87    1.94
   6  -9  -6   -3.21    1.57
   6  -9  -6    0.16    0.09
  -6  -9   6    0.34    0.10
   6   9   6   -0.96    1.38
  -6   9  -6    0.36    0.09
   6  -9  -6    0.35    0.07
  -7   9   6    1.51    0.16
  -7  -9  -6    1.38    0.16
   7  -9   6    1.37    0.11
  -7  -9  -6    1.53    0.21
  -7   9  -6    1.34    0.16
   7  -9  -6    1.26    0.18
   7  -9  -6    1.34    0.13
  -7  -9   6    1.09    0.16
  -8  -9  -6    3.42    0.32
  -8  -9  -6    3.33    0.27
   8  -9  -6    3.57    0.24
   8  -9  -6    3.62    0.30
  -8   9  -6    3.50    0.27
  -9  -9  -6    0.10    0.08
  -9   9   6    0.03    0.06
  -9  -9  -6    0.15    0.09
  -9   9  -6    0.09    0.09
   9  -9  -6    0.31    0.13
   9  -9  -6    0.23    0.08
  10   9  -6   -0.09    0.09
 -10  -9  -6    0.12    0.09
 -10  -9  -6   -0.02    0.13
  10  -9  -6    0.07    0.09
 -10   9  -6    0.06    0.09
  10  -9  -6    0.12    0.07
 -11  -9  -6    0.05    0.10
  11   9  -6    0.20    0.13
 -11   9  -6    0.14    0.12
  11  -9  -6   -0.01    0.07
  11  -9  -6    0.17    0.12
   0  10  -6    1.57    0.69
   0 -10   6    0.97    0.73
   0 -10  -6    0.11    0.05
   0  10   6   -0.54    0.94
   1 -10   6    0.49    0.09
   1 -10   6   -1.01    0.81
  -1 -10  -6    0.40    0.81
   1  10  -6   -0.67    0.65
  -1  10   6    0.48    0.09
  -1 -10  -6    0.44    0.09
  -1  10   6    1.12    0.97
   1  10   6    0.76    1.14
  -1  10  -6    0.44    0.07
   1 -10  -6    0.55    1.05
  -1 -10   6    0.54    0.10
   1 -10  -6    0.45    0.07
  -1 -10   6    0.33    0.68
   1 -10  -6    0.41    0.09
  -2 -10  -6    8.03    2.03
  -2  10   6    9.55    0.43
   2 -10   6    8.96    1.59
   2 -10   6    8.87    1.85
  -2 -10  -6    8.61    0.43
  -2  10   6   10.90    2.02
   2  10  -6   10.94    1.46
   2 -10   6    7.37    0.40
   2 -10  -6    7.44    1.84
  -2 -10   6    9.87    0.49
   2 -10  -6    8.96    0.46
  -2 -10   6    8.34    1.65
   2 -10  -6    9.49    0.38
  -2  10  -6    8.01    0.38
   2  10   6    9.55    2.09
  -3 -10  -6    0.04    0.05
   3 -10   6   -0.29    1.09
   3 -10   6    0.37    1.06
   3 -10   6    0.14    0.06
  -3 -10  -6    1.42    1.13
  -3  10   6    1.26    1.22
  -3  10   6    0.10    0.06
   3  10  -6    0.05    0.73
  -3 -10   6    0.05    0.06
  -3 -10   6    0.56    0.95
  -3  10  -6    0.02    0.04
   3 -10  -6    0.09    0.06
   3  10   6    1.34    1.28
   3 -10  -6    0.08    0.05
   3 -10  -6    1.37    1.05
  -4 -10  -6   16.73    0.69
   4 -10   6   15.28    2.45
  -4 -10  -6   14.65    2.55
   4 -10   6   17.07    0.66
   4 -10   6   16.71    2.04
  -4  10   6   16.45    0.68
   4  10  -6   15.76    2.08
  -4 -10   6   15.90    0.77
  -4  10  -6   15.23    0.70
  -4 -10   6   13.76    2.45
[truncated: 446,429 more chars]
