# Supplementary material for: Harnessing Bifunctional N‐Benzoyloxyamides for Photoredox Amidative Dual Functionalizations of Alkenes
Source: Angew Chem Int Ed Engl. 2025 Jun 16;64(32):e202506290. doi: 10.1002/anie.202506290 (PMC12322644; doi:10.1002/anie.202506290)
Supplement: Supplementary file 2 — Supporting Information [file ANIE-64-e202506290-s001.zip › 6h.cif]

 
data_A24221_014
 
_audit_creation_method            'SHELXL-2019/3'
_shelx_SHELXL_version_number      '2019/3'
_chemical_name_systematic         ?
_chemical_name_common             ?
_chemical_melting_point           ?
_chemical_formula_moiety          'C17 H19 N O2'
_chemical_formula_sum
 'C17 H19 N O2' 
_chemical_formula_weight          269.33

loop_
 _atom_type_symbol
 _atom_type_description
 _atom_type_scat_dispersion_real
 _atom_type_scat_dispersion_imag
 _atom_type_scat_source
 'C'  'C'   0.0033   0.0016
 'International Tables Vol C Tables 4.2.6.8 and 6.1.1.4'
 'H'  'H'   0.0000   0.0000
 'International Tables Vol C Tables 4.2.6.8 and 6.1.1.4'
 'N'  'N'   0.0061   0.0033
 'International Tables Vol C Tables 4.2.6.8 and 6.1.1.4'
 'O'  'O'   0.0106   0.0060
 'International Tables Vol C Tables 4.2.6.8 and 6.1.1.4'
 
_space_group_crystal_system       monoclinic
_space_group_IT_number            14
_space_group_name_H-M_alt         'P 21/c'
_space_group_name_Hall            '-P 2ybc'
 
_shelx_space_group_comment
;
The symmetry employed for this shelxl refinement is uniquely defined
by the following loop, which should always be used as a source of
symmetry information in preference to the above space-group names.
They are only intended as comments.
;
 
loop_
 _space_group_symop_operation_xyz
 'x, y, z'
 '-x, y+1/2, -z+1/2'
 '-x, -y, -z'
 'x, -y-1/2, z-1/2'
 
_cell_length_a                    29.8217(15)
_cell_length_b                    5.5779(3)
_cell_length_c                    9.1072(4)
_cell_angle_alpha                 90
_cell_angle_beta                  97.386(3)
_cell_angle_gamma                 90
_cell_volume                      1502.34(13)
_cell_formula_units_Z             4
_cell_measurement_temperature     203(2)
_cell_measurement_reflns_used      5640
_cell_measurement_theta_min        2.75
_cell_measurement_theta_max       26.97
 
_exptl_crystal_description        'plate'
_exptl_crystal_colour             'colourless'
_exptl_crystal_density_meas       ?
_exptl_crystal_density_method     ?
_exptl_crystal_density_diffrn     1.191          
_exptl_crystal_F_000              576
_exptl_transmission_factor_min    ?
_exptl_transmission_factor_max    ?
_exptl_crystal_size_max           0.153
_exptl_crystal_size_mid           0.112
_exptl_crystal_size_min           0.015
_exptl_absorpt_coefficient_mu     0.078
_shelx_estimated_absorpt_T_min    0.988
_shelx_estimated_absorpt_T_max    0.999
_exptl_absorpt_correction_type    MULTI-SCAN
_exptl_absorpt_correction_T_min   0.6577
_exptl_absorpt_correction_T_max   0.7455
_exptl_absorpt_process_details    SADABS
_exptl_absorpt_special_details    ?
_diffrn_ambient_temperature       203(2)
_diffrn_radiation_wavelength      0.71073
_diffrn_radiation_type            MoK\a
_diffrn_source                    'Ius 3.0 microfocus source'
_diffrn_measurement_device_type   'PHOTON II CPAD detector'
_diffrn_measurement_method        'phi and omega scans' 
_diffrn_detector_area_resol_mean  ?
_diffrn_reflns_number             16134
_diffrn_reflns_av_unetI/netI      0.0751
_diffrn_reflns_av_R_equivalents   0.1072
_diffrn_reflns_limit_h_min        -37
_diffrn_reflns_limit_h_max        38
_diffrn_reflns_limit_k_min        -7
_diffrn_reflns_limit_k_max        7
_diffrn_reflns_limit_l_min        -11
_diffrn_reflns_limit_l_max        11
_diffrn_reflns_theta_min          2.755
_diffrn_reflns_theta_max          26.964
_diffrn_reflns_theta_full         25.242
_diffrn_measured_fraction_theta_max   0.995
_diffrn_measured_fraction_theta_full  0.996
_diffrn_reflns_Laue_measured_fraction_max    0.995
_diffrn_reflns_Laue_measured_fraction_full   0.996
_diffrn_reflns_point_group_measured_fraction_max   0.995
_diffrn_reflns_point_group_measured_fraction_full  0.996
_reflns_number_total              3255
_reflns_number_gt                 1866
_reflns_threshold_expression      'I > 2\s(I)'
_reflns_Friedel_coverage          0.000
_reflns_Friedel_fraction_max      .
_reflns_Friedel_fraction_full     .
 
_reflns_special_details
;
 Reflections were merged by SHELXL according to the crystal
 class for the calculation of statistics and refinement.
 
 _reflns_Friedel_fraction is defined as the number of unique
 Friedel pairs measured divided by the number that would be
 possible theoretically, ignoring centric projections and
 systematic absences.
;
 
_computing_data_collection        'Bruker APEX5 software' 
_computing_cell_refinement        'Bruker APEX5 software' 
_computing_data_reduction         'Bruker APEX5 software' 
_computing_structure_solution     'SHELXS-2013/1 (Sheldrick, 2013)'
_computing_structure_refinement   'SHELXL-2019/2 (Sheldrick, 2019)'
_computing_molecular_graphics     ORTEP
_computing_publication_material   CIFTAB
_refine_special_details           ?
_refine_ls_structure_factor_coef  Fsqd
_refine_ls_matrix_type            full
_refine_ls_weighting_scheme       calc
_refine_ls_weighting_details
'w=1/[\s^2^(Fo^2^)+(0.0263P)^2^+0.4569P] where P=(Fo^2^+2Fc^2^)/3'
_atom_sites_solution_primary      direct
_atom_sites_solution_secondary    ?
_atom_sites_solution_hydrogens    mixed
_refine_ls_hydrogen_treatment     mixed
_refine_ls_extinction_method      none
_refine_ls_extinction_coef        .
_refine_ls_number_reflns          3255
_refine_ls_number_parameters      186
_refine_ls_number_restraints      0
_refine_ls_R_factor_all           0.1321
_refine_ls_R_factor_gt            0.0675
_refine_ls_wR_factor_ref          0.1288
_refine_ls_wR_factor_gt           0.1108
_refine_ls_goodness_of_fit_ref    1.085
_refine_ls_restrained_S_all       1.085
_refine_ls_shift/su_max           0.000
_refine_ls_shift/su_mean          0.000
 
loop_
 _atom_site_label
 _atom_site_type_symbol
 _atom_site_fract_x
 _atom_site_fract_y
 _atom_site_fract_z
 _atom_site_U_iso_or_equiv
 _atom_site_adp_type
 _atom_site_occupancy
 _atom_site_site_symmetry_order  
 _atom_site_calc_flag
 _atom_site_refinement_flags_posn
 _atom_site_refinement_flags_adp
 _atom_site_refinement_flags_occupancy
 _atom_site_disorder_assembly
 _atom_site_disorder_group
C1 C 0.47760(10) 0.2295(6) 0.5914(4) 0.0779(9) Uani 1 1 d . . . . .
H1A H 0.505935 0.217411 0.656527 0.117 Uiso 1 1 calc R U . . .
H1B H 0.483741 0.252703 0.490373 0.117 Uiso 1 1 calc R U . . .
H1C H 0.460340 0.083265 0.597601 0.117 Uiso 1 1 calc R U . . .
O2 O 0.45241(6) 0.4273(4) 0.6351(2) 0.0667(5) Uani 1 1 d . . . . .
C3 C 0.41089(8) 0.4709(5) 0.5551(3) 0.0487(6) Uani 1 1 d . . . . .
C4 C 0.38808(8) 0.6688(5) 0.5984(3) 0.0540(6) Uani 1 1 d . . . . .
H4 H 0.400995 0.762751 0.678493 0.065 Uiso 1 1 calc R U . . .
C5 C 0.34647(8) 0.7285(5) 0.5242(3) 0.0510(6) Uani 1 1 d . . . . .
H5 H 0.331643 0.866113 0.553138 0.061 Uiso 1 1 calc R U . . .
C6 C 0.32583(8) 0.5907(4) 0.4078(2) 0.0436(6) Uani 1 1 d . . . . .
C7 C 0.34913(9) 0.3933(5) 0.3674(3) 0.0520(6) Uani 1 1 d . . . . .
H7 H 0.335837 0.296328 0.289249 0.062 Uiso 1 1 calc R U . . .
C8 C 0.39168(9) 0.3328(5) 0.4385(3) 0.0533(6) Uani 1 1 d . . . . .
H8 H 0.407151 0.199116 0.407251 0.064 Uiso 1 1 calc R U . . .
C9 C 0.27928(8) 0.6551(5) 0.3330(2) 0.0493(6) Uani 1 1 d . . . . .
H9A H 0.271279 0.547661 0.248596 0.059 Uiso 1 1 calc R U . . .
H9B H 0.279862 0.819150 0.294715 0.059 Uiso 1 1 calc R U . . .
C10 C 0.24334(8) 0.6380(5) 0.4356(2) 0.0454(6) Uani 1 1 d . . . . .
H10 H 0.252830 0.741528 0.522343 0.054 Uiso 1 1 calc R U . . .
C11 C 0.23778(10) 0.3863(6) 0.4921(4) 0.0770(9) Uani 1 1 d . . . . .
H11A H 0.266103 0.332705 0.546504 0.116 Uiso 1 1 calc R U . . .
H11B H 0.229258 0.279658 0.409011 0.116 Uiso 1 1 calc R U . . .
H11C H 0.214397 0.384898 0.556923 0.116 Uiso 1 1 calc R U . . .
N12 N 0.20008(6) 0.7289(4) 0.3630(2) 0.0468(5) Uani 1 1 d . . . . .
H12 H 0.1923(10) 0.677(5) 0.267(3) 0.070 Uiso 1 1 d . U . . .
O13 O 0.18293(6) 0.9230(3) 0.56478(16) 0.0518(4) Uani 1 1 d . . . . .
C14 C 0.17254(8) 0.8578(4) 0.4345(2) 0.0424(5) Uani 1 1 d . . . . .
C15 C 0.12784(7) 0.9301(4) 0.3524(2) 0.0434(6) Uani 1 1 d . . . . .
C16 C 0.10727(9) 1.1350(5) 0.3984(3) 0.0573(7) Uani 1 1 d . . . . .
H16 H 0.121646 1.224712 0.478310 0.069 Uiso 1 1 calc R U . . .
C17 C 0.06600(10) 1.2076(6) 0.3278(3) 0.0675(8) Uani 1 1 d . . . . .
H17 H 0.052532 1.348205 0.358587 0.081 Uiso 1 1 calc R U . . .
C18 C 0.04437(9) 1.0761(6) 0.2126(3) 0.0654(8) Uani 1 1 d . . . . .
H18 H 0.016113 1.126064 0.164738 0.079 Uiso 1 1 calc R U . . .
C19 C 0.06413(9) 0.8711(6) 0.1675(3) 0.0616(7) Uani 1 1 d . . . . .
H19 H 0.049177 0.779961 0.089268 0.074 Uiso 1 1 calc R U . . .
C20 C 0.10575(8) 0.7981(5) 0.2364(3) 0.0504(6) Uani 1 1 d . . . . .
H20 H 0.119164 0.658249 0.204373 0.060 Uiso 1 1 calc R U . . .
 
loop_
 _atom_site_aniso_label
 _atom_site_aniso_U_11
 _atom_site_aniso_U_22
 _atom_site_aniso_U_33
 _atom_site_aniso_U_23
 _atom_site_aniso_U_13
 _atom_site_aniso_U_12
C1 0.0547(17) 0.081(2) 0.094(2) 0.0086(18) -0.0072(15) 0.0195(16)
O2 0.0434(10) 0.0804(14) 0.0723(12) -0.0044(10) -0.0075(9) 0.0096(10)
C3 0.0370(13) 0.0572(16) 0.0501(14) 0.0043(12) -0.0011(11) 0.0003(12)
C4 0.0444(15) 0.0589(16) 0.0572(14) -0.0132(12) 0.0003(12) -0.0036(13)
C5 0.0434(14) 0.0513(14) 0.0575(14) -0.0048(12) 0.0036(12) 0.0030(12)
C6 0.0432(13) 0.0496(14) 0.0369(11) 0.0060(10) 0.0012(10) 0.0007(11)
C7 0.0538(15) 0.0548(16) 0.0454(13) -0.0049(12) -0.0019(11) 0.0038(13)
C8 0.0500(15) 0.0502(15) 0.0581(14) -0.0018(12) 0.0013(12) 0.0091(12)
C9 0.0453(14) 0.0585(15) 0.0424(12) 0.0065(11) -0.0005(10) 0.0021(12)
C10 0.0392(13) 0.0581(15) 0.0363(11) 0.0054(10) -0.0052(10) 0.0011(11)
C11 0.0578(18) 0.078(2) 0.093(2) 0.0369(18) -0.0016(15) -0.0019(15)
N12 0.0411(11) 0.0624(13) 0.0345(9) -0.0002(9) -0.0048(9) 0.0042(10)
O13 0.0561(10) 0.0643(11) 0.0333(8) -0.0004(8) -0.0007(7) -0.0011(8)
C14 0.0424(13) 0.0477(14) 0.0362(12) 0.0058(10) 0.0017(10) -0.0048(11)
C15 0.0404(13) 0.0501(14) 0.0393(11) 0.0074(11) 0.0034(10) -0.0028(11)
C16 0.0514(16) 0.0577(16) 0.0608(15) -0.0023(13) -0.0007(12) 0.0006(13)
C17 0.0562(17) 0.0642(18) 0.0805(19) 0.0017(15) 0.0028(15) 0.0099(14)
C18 0.0431(15) 0.077(2) 0.0741(18) 0.0160(16) -0.0010(14) 0.0077(14)
C19 0.0422(15) 0.080(2) 0.0590(15) -0.0030(14) -0.0079(12) -0.0031(15)
C20 0.0408(14) 0.0614(16) 0.0477(13) -0.0015(12) 0.0009(11) -0.0014(12)
 
_geom_special_details
;
 All esds (except the esd in the dihedral angle between two l.s. planes)
 are estimated using the full covariance matrix.  The cell esds are taken
 into account individually in the estimation of esds in distances, angles
 and torsion angles; correlations between esds in cell parameters are only
 used when they are defined by crystal symmetry.  An approximate (isotropic)
 treatment of cell esds is used for estimating esds involving l.s. planes.
;
 
loop_
 _geom_bond_atom_site_label_1
 _geom_bond_atom_site_label_2
 _geom_bond_distance
 _geom_bond_site_symmetry_2
 _geom_bond_publ_flag
C1 O2 1.420(4) . ?
C1 H1A 0.9700 . ?
C1 H1B 0.9700 . ?
C1 H1C 0.9700 . ?
O2 C3 1.375(3) . ?
C3 C8 1.376(4) . ?
C3 C4 1.380(4) . ?
C4 C5 1.375(4) . ?
C4 H4 0.9400 . ?
C5 C6 1.388(3) . ?
C5 H5 0.9400 . ?
C6 C7 1.378(4) . ?
C6 C9 1.509(3) . ?
C7 C8 1.390(4) . ?
C7 H7 0.9400 . ?
C8 H8 0.9400 . ?
C9 C10 1.513(3) . ?
C9 H9A 0.9800 . ?
C9 H9B 0.9800 . ?
C10 N12 1.463(3) . ?
C10 C11 1.512(4) . ?
C10 H10 0.9900 . ?
C11 H11A 0.9700 . ?
C11 H11B 0.9700 . ?
C11 H11C 0.9700 . ?
N12 C14 1.324(3) . ?
N12 H12 0.92(3) . ?
O13 C14 1.241(3) . ?
C14 C15 1.497(3) . ?
C15 C20 1.383(3) . ?
C15 C16 1.387(4) . ?
C16 C17 1.374(4) . ?
C16 H16 0.9400 . ?
C17 C18 1.371(4) . ?
C17 H17 0.9400 . ?
C18 C19 1.373(4) . ?
C18 H18 0.9400 . ?
C19 C20 1.378(4) . ?
C19 H19 0.9400 . ?
C20 H20 0.9400 . ?
 
loop_
 _geom_angle_atom_site_label_1
 _geom_angle_atom_site_label_2
 _geom_angle_atom_site_label_3
 _geom_angle
 _geom_angle_site_symmetry_1
 _geom_angle_site_symmetry_3
 _geom_angle_publ_flag
O2 C1 H1A 109.5 . . ?
O2 C1 H1B 109.5 . . ?
H1A C1 H1B 109.5 . . ?
O2 C1 H1C 109.5 . . ?
H1A C1 H1C 109.5 . . ?
H1B C1 H1C 109.5 . . ?
C3 O2 C1 117.5(2) . . ?
O2 C3 C8 124.5(2) . . ?
O2 C3 C4 115.7(2) . . ?
C8 C3 C4 119.8(2) . . ?
C5 C4 C3 120.0(2) . . ?
C5 C4 H4 120.0 . . ?
C3 C4 H4 120.0 . . ?
C4 C5 C6 121.6(2) . . ?
C4 C5 H5 119.2 . . ?
C6 C5 H5 119.2 . . ?
C7 C6 C5 117.2(2) . . ?
C7 C6 C9 122.4(2) . . ?
C5 C6 C9 120.3(2) . . ?
C6 C7 C8 122.1(2) . . ?
C6 C7 H7 119.0 . . ?
C8 C7 H7 119.0 . . ?
C3 C8 C7 119.2(2) . . ?
C3 C8 H8 120.4 . . ?
C7 C8 H8 120.4 . . ?
C6 C9 C10 112.93(18) . . ?
C6 C9 H9A 109.0 . . ?
C10 C9 H9A 109.0 . . ?
C6 C9 H9B 109.0 . . ?
C10 C9 H9B 109.0 . . ?
H9A C9 H9B 107.8 . . ?
N12 C10 C11 110.3(2) . . ?
N12 C10 C9 110.63(18) . . ?
C11 C10 C9 112.7(2) . . ?
N12 C10 H10 107.7 . . ?
C11 C10 H10 107.7 . . ?
C9 C10 H10 107.7 . . ?
C10 C11 H11A 109.5 . . ?
C10 C11 H11B 109.5 . . ?
H11A C11 H11B 109.5 . . ?
C10 C11 H11C 109.5 . . ?
H11A C11 H11C 109.5 . . ?
H11B C11 H11C 109.5 . . ?
C14 N12 C10 122.18(19) . . ?
C14 N12 H12 122.6(18) . . ?
C10 N12 H12 115.0(18) . . ?
O13 C14 N12 122.3(2) . . ?
O13 C14 C15 119.7(2) . . ?
N12 C14 C15 117.97(19) . . ?
C20 C15 C16 118.9(2) . . ?
C20 C15 C14 123.0(2) . . ?
C16 C15 C14 118.1(2) . . ?
C17 C16 C15 120.4(3) . . ?
C17 C16 H16 119.8 . . ?
C15 C16 H16 119.8 . . ?
C18 C17 C16 120.3(3) . . ?
C18 C17 H17 119.8 . . ?
C16 C17 H17 119.8 . . ?
C17 C18 C19 119.8(3) . . ?
C17 C18 H18 120.1 . . ?
C19 C18 H18 120.1 . . ?
C18 C19 C20 120.4(3) . . ?
C18 C19 H19 119.8 . . ?
C20 C19 H19 119.8 . . ?
C19 C20 C15 120.2(3) . . ?
C19 C20 H20 119.9 . . ?
C15 C20 H20 119.9 . . ?
 
loop_
 _geom_torsion_atom_site_label_1
 _geom_torsion_atom_site_label_2
 _geom_torsion_atom_site_label_3
 _geom_torsion_atom_site_label_4
 _geom_torsion
 _geom_torsion_site_symmetry_1
 _geom_torsion_site_symmetry_2
 _geom_torsion_site_symmetry_3
 _geom_torsion_site_symmetry_4
 _geom_torsion_publ_flag
C1 O2 C3 C8 1.7(4) . . . . ?
C1 O2 C3 C4 -178.2(2) . . . . ?
O2 C3 C4 C5 179.4(2) . . . . ?
C8 C3 C4 C5 -0.5(4) . . . . ?
C3 C4 C5 C6 1.6(4) . . . . ?
C4 C5 C6 C7 -1.2(4) . . . . ?
C4 C5 C6 C9 177.4(2) . . . . ?
C5 C6 C7 C8 -0.4(4) . . . . ?
C9 C6 C7 C8 -178.9(2) . . . . ?
O2 C3 C8 C7 179.1(2) . . . . ?
C4 C3 C8 C7 -1.0(4) . . . . ?
C6 C7 C8 C3 1.4(4) . . . . ?
C7 C6 C9 C10 114.9(3) . . . . ?
C5 C6 C9 C10 -63.6(3) . . . . ?
C6 C9 C10 N12 173.3(2) . . . . ?
C6 C9 C10 C11 -62.6(3) . . . . ?
C11 C10 N12 C14 93.6(3) . . . . ?
C9 C10 N12 C14 -141.0(2) . . . . ?
C10 N12 C14 O13 4.9(3) . . . . ?
C10 N12 C14 C15 -176.5(2) . . . . ?
O13 C14 C15 C20 -153.5(2) . . . . ?
N12 C14 C15 C20 27.8(3) . . . . ?
O13 C14 C15 C16 24.5(3) . . . . ?
N12 C14 C15 C16 -154.2(2) . . . . ?
C20 C15 C16 C17 -1.2(4) . . . . ?
C14 C15 C16 C17 -179.3(2) . . . . ?
C15 C16 C17 C18 1.1(4) . . . . ?
C16 C17 C18 C19 -0.1(4) . . . . ?
C17 C18 C19 C20 -0.6(4) . . . . ?
C18 C19 C20 C15 0.5(4) . . . . ?
C16 C15 C20 C19 0.4(4) . . . . ?
C14 C15 C20 C19 178.4(2) . . . . ?
 
loop_
 _geom_hbond_atom_site_label_D 
 _geom_hbond_atom_site_label_H 
 _geom_hbond_atom_site_label_A 
 _geom_hbond_distance_DH 
 _geom_hbond_distance_HA 
 _geom_hbond_distance_DA 
 _geom_hbond_angle_DHA 
 _geom_hbond_site_symmetry_A 
 _geom_hbond_publ_flag
N12 H12 O13  0.92(3) 1.91(3) 2.828(2) 174(3) 4_575 yes
 
_refine_diff_density_max    0.134
_refine_diff_density_min   -0.176
_refine_diff_density_rms    0.033

_shelx_res_file
;
TITL A24221_014 in P2(1)/c
    A24221_014.res
    created by SHELXL-2019/3 at 11:56:05 on 11-Oct-2024
CELL 0.71073  29.82170   5.57790   9.10720  90.0000  97.3859  90.0000
ZERR    4.00   0.00150   0.00030   0.00040   0.0000   0.0030   0.0000
LATT  1
SYMM -X, 0.5+Y, 0.5-Z
SFAC C H N O
UNIT 68 76 4 8
OMIT -9 3 3
OMIT 11 6 4
TEMP -70.000
SIZE 0.015 0.112 0.153
L.S. 7
BOND $H
ACTA
LIST 4
MERG 2
CONF
FMAP 2
PLAN 5
EQIV $1 x, -y+3/2, z-1/2
HTAB N12 O13_$1
WGHT    0.026300    0.456900
FVAR       0.20821
C1    1    0.477604    0.229495    0.591448    11.00000    0.05473    0.08090 =
         0.09356    0.00865   -0.00717    0.01953
AFIX 137
H1A   2    0.505935    0.217411    0.656527    11.00000   -1.50000
H1B   2    0.483741    0.252703    0.490373    11.00000   -1.50000
H1C   2    0.460340    0.083265    0.597601    11.00000   -1.50000
AFIX   0
O2    4    0.452413    0.427314    0.635141    11.00000    0.04343    0.08042 =
         0.07229   -0.00437   -0.00747    0.00960
C3    1    0.410886    0.470936    0.555149    11.00000    0.03701    0.05721 =
         0.05006    0.00435   -0.00108    0.00025
C4    1    0.388081    0.668765    0.598350    11.00000    0.04440    0.05893 =
         0.05719   -0.01321    0.00033   -0.00357
AFIX  43
H4    2    0.400995    0.762751    0.678493    11.00000   -1.20000
AFIX   0
C5    1    0.346469    0.728531    0.524235    11.00000    0.04338    0.05127 =
         0.05748   -0.00480    0.00362    0.00297
AFIX  43
H5    2    0.331643    0.866113    0.553138    11.00000   -1.20000
AFIX   0
C6    1    0.325826    0.590734    0.407830    11.00000    0.04321    0.04960 =
         0.03686    0.00601    0.00116    0.00071
C7    1    0.349133    0.393261    0.367403    11.00000    0.05378    0.05476 =
         0.04537   -0.00489   -0.00193    0.00377
AFIX  43
H7    2    0.335837    0.296328    0.289249    11.00000   -1.20000
AFIX   0
C8    1    0.391676    0.332794    0.438484    11.00000    0.04995    0.05022 =
         0.05814   -0.00183    0.00132    0.00912
AFIX  43
H8    2    0.407151    0.199116    0.407251    11.00000   -1.20000
AFIX   0
C9    1    0.279277    0.655150    0.333022    11.00000    0.04529    0.05855 =
         0.04237    0.00647   -0.00051    0.00210
AFIX  23
H9A   2    0.271279    0.547661    0.248596    11.00000   -1.20000
H9B   2    0.279862    0.819150    0.294715    11.00000   -1.20000
AFIX   0
C10   1    0.243344    0.637952    0.435623    11.00000    0.03919    0.05808 =
         0.03625    0.00543   -0.00518    0.00113
AFIX  13
H10   2    0.252830    0.741528    0.522343    11.00000   -1.20000
AFIX   0
C11   1    0.237777    0.386260    0.492071    11.00000    0.05780    0.07757 =
         0.09283    0.03693   -0.00158   -0.00193
AFIX 137
H11A  2    0.266103    0.332705    0.546504    11.00000   -1.50000
H11B  2    0.229258    0.279658    0.409011    11.00000   -1.50000
H11C  2    0.214397    0.384898    0.556923    11.00000   -1.50000
AFIX   0
N12   3    0.200082    0.728881    0.363001    11.00000    0.04114    0.06238 =
         0.03448   -0.00017   -0.00479    0.00416
H12   2    0.192257    0.677432    0.267084    11.00000   -1.50000
O13   4    0.182927    0.923010    0.564782    11.00000    0.05612    0.06429 =
         0.03333   -0.00039   -0.00066   -0.00112
C14   1    0.172538    0.857766    0.434528    11.00000    0.04240    0.04772 =
         0.03621    0.00583    0.00168   -0.00484
C15   1    0.127843    0.930084    0.352389    11.00000    0.04044    0.05009 =
         0.03935    0.00737    0.00340   -0.00275
C16   1    0.107273    1.135011    0.398391    11.00000    0.05136    0.05771 =
         0.06081   -0.00233   -0.00075    0.00059
AFIX  43
H16   2    0.121646    1.224712    0.478310    11.00000   -1.20000
AFIX   0
C17   1    0.065999    1.207649    0.327788    11.00000    0.05616    0.06420 =
         0.08055    0.00171    0.00282    0.00987
AFIX  43
H17   2    0.052532    1.348205    0.358587    11.00000   -1.20000
AFIX   0
C18   1    0.044370    1.076086    0.212641    11.00000    0.04312    0.07685 =
         0.07408    0.01604   -0.00102    0.00773
AFIX  43
H18   2    0.016113    1.126064    0.164738    11.00000   -1.20000
AFIX   0
C19   1    0.064130    0.871069    0.167546    11.00000    0.04224    0.07983 =
         0.05896   -0.00299   -0.00787   -0.00306
AFIX  43
H19   2    0.049177    0.779961    0.089268    11.00000   -1.20000
AFIX   0
C20   1    0.105748    0.798117    0.236365    11.00000    0.04076    0.06145 =
         0.04765   -0.00147    0.00092   -0.00143
AFIX  43
H20   2    0.119164    0.658249    0.204373    11.00000   -1.20000

REM <hkl>
REM A24221_014.hkl
REM </hkl>
AFIX   0
HKLF 4


REM  A24221_014 in P2(1)/c
REM wR2 = 0.1288, GooF = S = 1.085, Restrained GooF = 1.085 for all data
REM R1 = 0.0675 for 1866 Fo > 4sig(Fo) and 0.1321 for all 3255 data
REM 186 parameters refined using 0 restraints

END

WGHT      0.0263      0.4564

REM Highest difference peak  0.134,  deepest hole -0.176,  1-sigma level  0.033
Q1    1   0.1418  0.8333  0.4023  11.00000  0.05    0.13
Q2    1   0.3998  0.7503  0.7150  11.00000  0.05    0.12
Q3    1   0.2186  1.0318  0.5114  11.00000  0.05    0.12
Q4    1   0.3098  0.2816  0.5192  11.00000  0.05    0.12
Q5    1   0.0257  1.0394  0.4461  11.00000  0.05    0.12
;
_shelx_res_checksum   64247

_shelx_hkl_file
;
   0   0   2  156.13    5.11
   0   0   2  161.62   18.86
   0   0   2  149.67    5.35
   0   0   2  153.86    5.19
   0   0   2  141.90    5.20
   0   0  -2  163.43    5.11
   0   0  -2  158.76    5.13
   0   0  -2  152.31    5.15
   0   0  -2  153.08    5.32
   0   0  -2  157.64   15.20
   0   0   3   -0.06    0.12
   0   0   3   -0.30    0.21
   0   0   3    4.75    6.85
   0   0  -3   -0.08    0.08
   0   0   3   -0.10    0.10
   0   0   3    0.11    0.23
   0   0  -3   -5.21    5.60
   0   0   4  158.20   20.88
   0   0  -4  158.45    5.19
   0   0   4  160.55    5.38
   0   0   4  143.17    5.61
   0   0  -4  168.79   28.35
   0   0   4  157.24    5.39
   0   0  -4  154.75    5.21
   0   0  -5    0.03    0.12
   0   0   5   -5.86   12.24
   0   0   5    0.07    0.28
   0   0   5    0.15    0.18
   0   0  -5  -11.11   13.61
   0   0  -6   10.03    0.50
   0   0   6    9.40    0.89
   0   0   6    8.67    0.66
   0   0   6   10.36    0.53
   0   0   6   11.71    0.81
   0   0   7   -0.02    0.22
   0   0   7    0.65    0.43
   0   0   7    0.09    0.25
   0   0   7    0.04    0.16
   0   0   8    2.67    0.48
   0   0   8    2.46    0.67
   0   0   8    1.67    0.40
   0   0   9    0.10    0.29
   0   0   9    0.11    0.52
   0   0  10    4.70    0.67
   0   0  10    5.85    1.00
   0   0  11    0.20    0.42
   0   0 -11   -0.31    0.47
   0   0  11   -0.11    0.57
   0   1   0    0.06    0.08
   0   1   0    0.11    0.08
   0   1   0   -7.00    3.05
   0  -1   0   -1.05    3.88
   0  -1   0    0.08    0.08
   0  -1   0    0.11    0.08
   0   1   1  175.83    5.67
   0   1   1  162.88   17.38
   0   1  -1  165.44    5.66
   0   1   1  157.78    5.60
   0   1  -1  158.98    8.96
   0   1   1  167.06    5.63
   0   1  -1  170.96    5.67
   0  -1  -1  175.60    5.59
   0  -1   1  168.39    8.66
   0  -1  -1  162.67   18.00
   0  -1   1  169.88    5.67
   0  -1  -1  163.68    5.65
   0  -1  -1  165.30    5.66
   0   1  -2    0.17    0.18
   0   1   2    0.11    0.16
   0   1   2    0.40    0.22
   0   1   2    2.42    6.57
   0   1  -2    0.16    0.23
   0  -1  -2    0.08    0.16
   0  -1   2   -3.03    1.61
   0  -1  -2    0.04    0.19
   0  -1   2    0.07    0.21
   0  -1  -2    1.61    6.98
   0  -1  -2   -0.14    0.14
   0   1   3   23.07    1.04
   0   1   3   22.85    1.05
   0   1  -3   24.82    0.99
   0   1   3   23.99    1.13
   0  -1   3   22.32    1.15
   0  -1   3   22.27    6.84
   0  -1  -3   48.50   15.36
   0  -1  -3   21.78    1.00
   0   1   4   -8.89   10.43
   0   1  -4   -2.81    6.36
   0  -1   4   -4.18    5.92
   0  -1  -4  -10.38   11.84
   0   1   5    0.97    0.38
   0   1   5   -8.85   16.70
   0  -1  -5  -27.92   15.03
   0  -1   5    1.26    0.44
   0  -1   5   19.22    8.85
   0   1   6    7.04    0.61
   0   1  -6    7.22    0.44
   0   1   6    7.37    0.78
   0   1   6    6.95    0.42
   0  -1   6    7.57    0.81
   0  -1   6    7.33    0.45
   0  -1   6    7.54    0.51
   0  -1  -6    6.97    0.53
   0   1  -7    0.99    0.24
   0   1   7    1.45    0.40
   0   1   7    1.48    0.54
   0   1   7    1.39    0.36
   0  -1   7    1.07    0.31
   0  -1  -7    0.91    0.27
   0  -1   7    0.96    0.33
   0  -1   7    1.56    0.55
   0   1   8    0.05    0.21
   0   1   8    0.38    0.36
   0   1   8    0.02    0.47
   0  -1   8    0.11    0.25
   0  -1   8    0.52    0.28
   0  -1   8   -0.04    0.49
   0   1  -9    1.00    0.28
   0   1   9    0.65    0.43
   0   1   9    0.56    0.57
   0  -1   9    0.75    0.37
   0   1  10    0.80    0.42
   0   1 -10    1.33    0.66
   0   1  10    0.77    0.60
   0  -1  10    0.43    0.40
   0  -1  10   -0.22    0.57
   0   1  11   -1.04    0.47
   0   1  11   -0.41    0.39
   0   1 -11   -0.08    0.46
   0  -1  11   -0.02    0.40
   0  -1  11    0.06    0.61
   0   2   0   98.08    3.34
   0   2   0   94.49    3.30
   0   2   0  102.26   15.13
   0  -2   0   95.76    3.33
   0  -2   0   97.42    3.34
   0  -2   0  103.46    3.41
   0   2   1   12.53    0.51
   0   2   1   11.28    0.53
   0   2  -1   11.20    0.55
   0   2   1   16.09    9.07
   0   2  -1   11.04    0.59
   0   2  -1   11.05    5.84
   0  -2  -1   10.94    0.62
   0  -2   1   11.58    0.61
   0  -2  -1    2.03    9.11
   0  -2   1   21.64    6.73
   0  -2   1   11.50    0.59
   0  -2  -1   12.10    0.61
   0  -2  -1   12.26    0.48
   0   2   2   -0.92   10.00
   0   2  -2    0.02    0.16
   0   2  -2    3.99    2.47
   0   2   2    0.26    0.19
   0   2   2    0.24    0.18
   0   2  -2   -3.86    2.64
   0  -2  -2    0.54    0.27
   0  -2  -2    0.78    0.28
   0  -2  -2    0.03    0.13
   0  -2  -2   -3.67    9.73
   0  -2   2    0.02    0.21
   0   2   3   23.14   12.51
   0   2   3    5.71    0.47
   0   2  -3    6.14    0.51
   0   2  -3    6.48    0.53
   0   2   3    6.62    0.51
   0  -2  -3    6.37    0.51
   0  -2  -3  -17.26   12.90
   0  -2   3    5.41    0.53
   0   2   4   -9.71   14.01
   0   2   4    0.77    0.38
   0   2  -4    0.47    0.28
   0  -2  -4   -6.38   18.01
   0  -2  -4    0.64    0.30
   0  -2   4    0.76    0.37
   0   2   5    0.60    0.36
   0   2  -5    0.66    0.32
   0   2  -5    0.84    0.43
   0  -2  -5    1.21    0.40
   0  -2   5    1.17    0.45
   0   2   6    0.70    0.42
   0   2  -6    0.18    0.25
   0   2  -6    0.61    0.42
   0   2   6   -0.10    0.28
   0  -2  -6    0.28    0.32
   0  -2   6    0.24    0.39
   0   2  -7   -0.04    0.35
   0   2   7    0.41    0.34
   0   2   7    0.63    0.50
   0   2  -7   -0.10    0.25
   0  -2   7    0.26    0.39
   0  -2   7   -0.08    0.16
   0   2  -8    1.33    0.37
   0   2  -8    0.88    0.52
   0   2   8    1.40    0.53
   0   2   8    0.95    0.62
   0  -2   8    0.61    0.50
   0   2  -9    2.37    0.52
   0   2  -9    1.90    0.67
   0   2   9    1.87    0.72
   0   2   9    2.09    0.60
   0  -2   9    3.14    0.71
   0   2 -10    0.43    0.51
   0   2  10   -0.11    0.33
   0  -2  10    0.30    0.31
   0  -2  10   -0.48    0.38
   0   2  11    0.51    0.50
   0   2  11   -0.33    0.57
   0   2 -11   -0.47    0.48
   0  -2  11    0.06    0.60
   0   3   0   18.13   12.22
   0  -3   0    8.24   11.94
   0   3   1   29.42   14.67
   0   3   1   14.94    0.64
   0   3  -1   10.73    9.57
   0   3  -1   15.83    0.85
   0   3  -1   12.99    0.72
   0  -3  -1   14.96    0.83
   0  -3   1    0.88    8.75
   0  -3   1   15.52    0.60
   0  -3  -1   15.10    0.62
   0  -3  -1   14.08    0.77
   0  -3  -1   26.40   15.39
   0   3  -2   10.29    7.55
   0   3   2    4.91    0.37
   0   3   2   -4.29   15.74
   0   3  -2    5.17    0.39
   0   3   2    4.98    0.42
   0   3  -2   11.02    7.70
   0  -3  -2    4.71    0.44
   0  -3  -2    5.06    0.30
   0  -3  -2    4.84    0.50
   0  -3   2    4.85    0.40
   0  -3  -2   33.43   18.15
   0   3  -3    1.79    0.32
   0   3  -3    2.45    0.49
   0   3   3    1.86    0.30
   0  -3  -3    1.66    0.39
   0  -3   3    1.09    0.29
   0   3   4    1.22    0.34
   0   3  -4    0.72    0.32
   0   3   4    0.90    0.30
   0   3  -4    0.52    0.35
   0  -3   4    0.76    0.34
   0  -3  -4    1.59    0.48
   0   3   5    0.72    0.33
   0   3  -5    0.63    0.36
   0   3   5    0.27    0.34
   0   3  -5   -0.14    0.25
   0  -3  -5    0.59    0.37
   0  -3   5    0.15    0.37
   0   3  -6    3.49    0.62
   0   3   6    3.49    0.61
   0   3  -6    3.59    0.54
   0   3   6    4.53    0.59
   0  -3   6    3.68    0.62
   0   3  -7    0.46    0.42
   0   3   7    0.65    0.50
   0   3   7    1.40    0.51
   0   3  -7    0.89    0.44
   0  -3   7    1.02    0.56
   0  -3  -7    0.23    0.37
   0   3  -8   -0.47    0.37
   0   3   8   -0.21    0.35
   0   3   8    0.51    0.52
   0   3  -8    0.51    0.46
   0  -3   8    0.51    0.52
   0  -3   8    0.05    0.14
   0   3  -9   -0.32    0.39
   0   3   9   -0.52    0.38
   0   3   9   -0.22    0.44
   0   3  -9    0.36    0.31
   0  -3   9   -0.46    0.41
   0  -3   9    0.29    0.22
   0   3  10    0.15    0.46
   0   3 -10    0.01    0.41
   0   3  10    0.01    0.58
   0  -3  10   -0.52    0.21
   0  -3  10    0.51    0.51
   0   4   0   22.90    0.89
   0   4   0   21.46    0.98
   0  -4   0   21.43    1.04
   0  -4   0   22.89    1.13
   0  -4   0   22.73    0.96
   0   4   1    5.20    0.41
   0   4  -1    4.01    0.31
   0   4   1    4.08    0.32
   0  -4  -1    4.25    0.31
   0  -4   1    4.91    0.44
   0  -4  -1    4.64    0.46
   0  -4   1    4.29    0.35
   0  -4  -1    6.00    0.57
   0   4   2    0.86    0.23
   0   4  -2    1.09    0.24
   0  -4   2    0.97    0.16
   0  -4  -2    0.95    0.16
   0  -4  -2    1.60    0.40
   0   4   3    7.10    0.52
   0   4  -3    8.54    1.00
   0   4  -3    7.41    0.57
   0   4   3    8.13    0.58
   0  -4   3    7.45    0.58
   0  -4  -3    8.34    0.77
   0   4   4    3.57    0.51
   0   4  -4    3.34    0.65
   0   4   4    3.51    0.45
   0   4  -4    3.24    0.46
   0  -4   4    3.39    0.50
   0  -4  -4    4.41    0.63
   0   4  -5   19.60    1.19
   0   4  -5   17.11    1.28
   0   4   5   18.76    1.07
   0   4   5   20.07    1.18
   0  -4   5   19.77    1.24
   0  -4  -5   19.35    1.29
   0   4  -6    0.72    0.44
   0   4   6    0.71    0.45
   0   4   6    0.62    0.38
   0  -4  -6    1.45    0.55
   0  -4   6    1.12    0.50
   0   4   7    1.12    0.55
   0   4  -7    0.04    0.37
   0   4   7    0.65    0.37
   0   4  -7   -0.27    0.36
   0  -4  -7    0.58    0.47
   0  -4   7    0.36    0.43
   0   4   8    1.42    0.53
   0   4   8    0.91    0.59
   0   4  -8    0.65    0.48
   0   4  -8    1.40    0.57
   0  -4   8    0.98    0.55
   0   4   9    0.40    0.44
   0   4  -9    0.71    0.54
   0   4  -9    1.14    0.47
   0  -4   9    0.25    0.51
   0  -4   9    1.68    0.24
   0  -4   9    0.99    0.16
   0   5   0    0.14    0.15
   0  -5   0   -0.18    0.28
   0   5  -1    0.54    0.20
   0   5   1    0.23    0.17
   0  -5  -1    0.03    0.16
   0  -5   1   -0.14    0.25
   0  -5   1    0.39    0.23
   0  -5  -1    0.38    0.35
   0   5  -2    3.84    0.95
   0   5   2    4.04    0.36
   0   5  -2    5.11    0.39
   0  -5  -2    4.49    0.64
   0  -5   2    4.25    0.48
   0  -5   2    3.89    0.36
   0  -5  -2    5.46    0.40
   0   5  -3    2.17    0.35
   0   5   3    1.76    0.30
   0   5  -3    0.94    0.58
   0  -5   3    1.67    0.32
   0  -5  -3    2.35    0.62
   0   5  -4    0.42    0.32
   0   5  -4    0.76    0.57
   0   5   4   -0.10    0.24
   0  -5  -4    0.71    0.50
   0   5   5    0.05    0.34
   0   5  -5   -0.09    0.31
   0   5  -5    0.04    0.44
   0  -5   5    0.65    0.38
   0  -5  -5    0.58    0.46
   0   5   6    2.37    0.55
   0   5  -6    2.23    0.59
   0  -5  -6    2.00    0.59
   0  -5   6    3.13    0.59
   0   5  -7    1.22    0.58
   0  -5   7    0.19    0.69
   0  -5  -7   -0.36    0.42
   0   5  -8    0.24    0.52
   0   5  -8   -0.03    0.36
   0  -5   8   -0.27    0.43
   0  -6   0    0.93    0.43
   0  -6   1    0.44    0.42
   0  -6  -1   -0.53    0.27
   0   6  -2   -0.22    0.50
   0  -6  -2   -0.24    0.35
   0  -6   2   -0.55    0.27
   0   6  -3    0.18    0.46
   0  -6  -3    0.25    0.41
   0  -6   3    0.19    0.32
   0   6  -4    0.15    0.63
   0  -6   4   -0.59    0.25
   0  -6  -4    0.09    0.42
   0   6  -5    0.04    0.33
   0   6  -5   -0.48    0.51
   0  -6   5    0.22    0.24
   0  -6   5    0.05    0.15
   0  -6  -5    0.11    0.53
   0   6  -6   -0.26    0.58
   0   6  -6    0.28    0.36
   0  -6  -6   -0.04    0.53
   0  -7   0    0.83    0.51
   0   7   1    0.31    0.76
   0  -7   1   -0.15    0.46
   0  -7  -1   -0.15    0.46
   0   7  -2    2.33    1.46
  -1   0  11    0.33    0.59
  -1   0  11    0.00    0.40
   1   0 -11    0.52    0.59
  -1   0  10   -0.19    0.30
  -1   0  10   -0.51    0.48
  -1   0   9   -0.10    0.29
  -1   0   9    0.27    0.50
  -1   0   8    1.45    0.41
  -1   0   8    1.53    0.47
  -1   0   8    1.75    0.73
  -1   0   7    0.35    0.43
  -1   0   7   -0.18    0.22
  -1   0   7    1.26    0.34
  -1   0   6   32.27    1.81
  -1   0   6   37.11    1.41
  -1   0   6   34.75    1.61
   1   0  -6   38.01    1.39
  -1   0   6   39.27    1.98
   1   0  -5    0.05    0.12
   1   0  -5  -10.41   12.80
  -1   0   5   10.24   11.26
  -1   0   5    0.09    0.26
  -1   0   5   -0.03    0.18
   1   0  -4   38.98    1.33
  -1   0   4   52.09   14.96
   1   0  -4   38.40    1.37
  -1   0   4   34.89    1.49
  -1   0   4   38.29    1.37
  -1   0   4   35.97    1.75
   1   0  -4   31.76   15.89
  -1   0   3    0.02    0.23
  -1   0   3    0.11    0.22
   1   0  -3    0.01    0.10
  -1   0   3    1.26    6.14
   1   0  -3   -0.10    0.10
  -1   0   3    0.05    0.13
   1   0  -3   -0.12    6.91
  -1   0   3    0.02    0.11
  -1   0   2  908.69   57.39
   1   0  -2 1000.00   46.62
   1   0   2    1.17    0.30
  -1   0  -2    1.41    0.25
   1   0   2    1.64    4.73
  -1   0  -2    8.99    5.38
   1   0   2    1.31    0.18
   1   0   2    1.21    0.11
  -1   0  -2    1.08    0.15
  -1   0  -2    1.39    0.15
  -1   0  -2    1.18    0.10
  -1   0  -3    0.01    0.08
  -1   0  -3   -8.21    6.89
  -1   0  -3    0.03    0.09
   1   0   3   -0.07    0.23
   1   0   3   -0.13    0.11
   1   0   3    0.02    0.09
   1   0   3    1.13    7.08
   1   0   4    1.99    0.44
   1   0   4   14.64   10.14
  -1   0  -4    2.46    0.19
   1   0   4    2.60    0.21
  -1   0  -4   -0.25   10.56
   1   0   4    2.68    0.31
   1   0   5    0.05    0.12
   1   0   5    0.09    0.19
   1   0   5   11.55   10.31
  -1   0  -5   -1.34   10.27
   1   0   5    0.06    0.29
  -1   0  -5   -0.05    0.12
   1   0   6    6.04    0.72
   1   0   6    6.07    0.51
   1   0   6    4.99    0.50
   1   0   7   -0.21    0.25
   1   0   7   -0.35    0.20
   1   0   7   -0.23    0.39
   1   0   8    0.24    0.29
   1   0   8    0.12    0.47
   1   0   8    0.18    0.33
   1   0   9   -0.32    0.29
   1   0  10    1.63    0.53
   1   0  10    0.68    0.61
   1   0  11    0.76    0.62
   1   0  11   -0.11    0.40
  -1   1  11    0.55    0.66
  -1   1  11    0.24    0.46
   1   1 -11    1.36    0.69
  -1  -1  11    1.00    0.46
  -1  -1  11    0.77    0.65
  -1   1  10    0.02    0.32
   1   1 -10    0.71    0.60
  -1   1  10    0.32    0.65
  -1  -1  10    0.94    0.67
  -1  -1  10    0.36    0.37
   1   1  -9    2.61    0.34
   1   1  -9    2.40    0.82
  -1   1   9    2.71    0.77
  -1   1   9    2.33    0.53
  -1  -1   9    1.79    0.77
  -1  -1   9    2.65    0.46
  -1   1   8   -0.02    0.40
  -1   1   8    0.18    0.33
   1   1  -8    0.49    0.26
  -1  -1   8   -0.02    0.22
  -1  -1   8    0.81    0.28
  -1   1   7    0.27    0.31
   1   1  -7    0.43    0.20
  -1   1   7    0.05    0.35
  -1  -1   7   -0.05    0.20
  -1  -1   7    0.17    0.41
   1  -1  -7    0.07    0.21
  -1  -1   7   -0.17    0.21
   1   1  -6    0.51    0.21
  -1   1   6   -0.13    0.22
  -1   1   6   -0.09    0.28
  -1  -1   6    0.23    0.18
  -1  -1   6   -0.01    0.34
   1  -1  -6    0.50    0.25
  -1  -1   6    0.18    0.19
  -1   1   5   12.02    0.89
   1   1  -5   11.29    0.59
  -1   1   5  -16.19   16.97
  -1   1   5   10.44    0.75
   1   1  -5    1.52    9.73
  -1   1   5   11.12    0.73
  -1  -1   5   11.82    0.56
  -1  -1   5   13.01    0.95
  -1  -1   5   12.47    0.53
  -1  -1   5   28.34   10.08
   1  -1  -5   11.91    0.67
   1  -1  -5  -13.55   14.87
  -1   1   4   -9.87   12.02
   1   1  -4  -14.69    7.44
  -1  -1   4    1.14    0.41
  -1  -1   4   -0.56    6.89
   1  -1  -4  -24.21   12.45
  -1   1   3    7.52    0.51
  -1   1   3    7.28    0.55
  -1   1   3    7.77    0.42
   1   1  -3    7.36    0.45
   1   1  -3    0.86    4.74
  -1   1   3    7.24    0.51
  -1  -1   3    8.10    0.49
   1  -1  -3   18.40   10.61
  -1  -1   3   14.26    4.93
  -1  -1   3    7.21    0.60
   1  -1  -3    7.18    0.48
   1   1  -2   28.32    1.20
  -1   1   2   28.18    1.14
   1   1  -2   24.91    4.22
  -1   1   2   27.82    1.15
  -1   1   2   36.66   11.03
   1   1  -2   28.38    1.12
  -1   1   2   27.67    1.14
   1   1  -2   26.93    1.17
   1  -1  -2   27.57    1.11
   1  -1  -2   28.08    1.15
  -1  -1   2   26.83    1.18
   1  -1  -2   32.99   11.77
  -1  -1   2   24.72    3.96
   1  -1  -2   26.98    1.13
   1   1  -1  217.03   12.01
  -1   1   1  219.46   19.87
  -1   1   1  234.29    7.57
   1   1  -1  220.07    7.57
   1   1  -1  237.82    7.61
  -1   1   1  224.03    7.57
   1   1  -1  215.74    7.62
  -1   1   1  239.05    7.59
  -1  -1   1  220.16    7.58
   1  -1  -1  206.66   19.43
   1  -1  -1  231.83    7.60
   1  -1  -1  230.10    7.50
  -1  -1   1  220.06    7.58
   1  -1  -1  225.22    7.58
  -1   1   0  252.69    8.46
  -1   1   0  263.42   16.84
   1   1   0  260.10   17.74
   1   1   0  271.79    8.47
   1  -1   0  260.91    8.46
  -1  -1   0  234.38    8.50
   1   1   1  180.18    6.09
   1   1   1  186.95    6.14
  -1   1  -1  175.75   10.09
  -1   1  -1  185.25    6.14
   1   1   1  178.97    6.09
   1   1   1  189.29   19.14
   1  -1   1  176.25   10.56
  -1  -1  -1  174.03    6.13
  -1  -1  -1  179.51   18.60
  -1  -1  -1  180.06    6.12
   1  -1   1  178.73    6.14
  -1  -1  -1  192.79    6.07
   1   1   2   18.87    0.88
  -1   1  -2   20.39    0.93
   1   1   2   20.53    0.89
   1   1   2   20.52    0.88
   1   1   2   12.04    8.37
  -1  -1  -2   19.92    0.87
   1  -1   2   20.18    4.56
  -1  -1  -2   28.15   10.07
   1  -1   2   20.57    0.94
   1  -1   2   20.20    3.39
  -1  -1  -2   19.66    0.87
  -1  -1  -2   19.34    0.86
   1   1   3   21.94    1.01
   1   1   3   21.99    1.01
   1   1   3   22.73    1.10
  -1   1  -3   22.39    0.93
  -1  -1  -3   56.32   15.57
  -1  -1  -3   22.19    1.00
   1  -1   3   16.80    6.46
   1  -1   3   22.88    1.15
   1  -1   3   21.56    6.73
   1   1   4   19.67    0.78
   1   1   4   19.70    0.98
   1   1   4   20.16    1.12
   1   1   4   19.43    0.96
  -1   1  -4   19.14    0.83
   1   1   4    0.87   12.80
   1  -1   4   13.51    7.78
  -1  -1  -4   18.76    0.90
   1  -1   4   19.58    0.70
   1  -1   4   30.73    9.03
   1  -1   4   17.62    1.09
   1  -1   4   19.75    0.69
  -1  -1  -4   19.70   14.51
   1   1   5   54.67    2.41
   1   1   5   54.73    1.94
   1   1   5   53.89    2.23
  -1   1  -5   54.07    1.99
   1   1   5   43.97   20.50
   1   1   5   54.83    2.21
   1  -1   5   64.94   17.00
  -1  -1  -5   38.64   21.90
   1  -1   5   55.71    2.46
   1  -1   5   55.62    2.02
   1  -1   5   54.46    1.94
   1  -1   5   75.70   20.25
  -1  -1  -5   54.42    2.11
   1   1   6    2.69    0.25
   1   1   6    2.63    0.49
   1   1   6    3.03    0.44
  -1   1  -6    3.14    0.29
  -1  -1  -6    2.83    0.34
   1  -1   6    3.03    0.33
   1  -1   6    3.42    0.60
   1  -1   6    2.92    0.30
   1   1   7   -0.06    0.26
   1   1   7    0.38    0.15
  -1   1  -7   -0.03    0.17
   1   1   7    0.45    0.43
  -1  -1  -7   -0.03    0.18
   1  -1   7    0.02    0.19
   1  -1   7    0.12    0.43
   1  -1   7   -0.10    0.19
   1   1   8    1.94    0.78
   1   1   8    1.85    0.52
  -1   1  -8    1.76    0.27
   1  -1   8    2.55    0.66
   1  -1   8    1.79    0.48
   1  -1   8    2.02    0.35
   1   1   9   -0.16    0.29
   1   1   9   -0.32    0.44
   1  -1   9    0.45    0.33
   1  -1   9   -0.40    0.47
   1   1  10    3.52    0.90
  -1   1 -10    2.37    0.77
   1   1  10    3.03    0.61
   1  -1  10    2.03    0.46
   1  -1  10    1.92    0.81
  -1   1 -11   -0.09    0.50
   1   1  11   -0.23    0.39
   1   1  11   -0.54    0.66
   1  -1  11    0.04    0.39
   1  -1  11    0.32    0.71
  -1   2  11    1.10    0.71
  -1   2  11    2.01    0.71
   1   2 -11    1.93    0.83
  -1  -2  11    1.64    0.80
  -1   2  10    0.65    0.44
  -1   2  10   -0.22    0.49
   1   2 -10   -0.48    0.46
  -1  -2  10    0.61    0.58
  -1  -2  10   -0.06    0.26
   1   2  -9    0.09    0.27
  -1   2   9    0.07    0.37
   1   2  -9   -0.36    0.36
  -1   2   9    1.03    0.61
  -1  -2   9    0.00    0.35
   1   2  -8    0.11    0.28
  -1   2   8    0.94    0.44
   1   2  -8   -0.08    0.42
  -1   2   8   -0.16    0.40
  -1  -2   8    0.76    0.45
  -1  -2   8   -0.16    0.28
   1   2  -7    0.77    0.48
  -1   2   7    0.83    0.48
  -1   2   7    1.02    0.39
  -1  -2   7    0.54    0.47
  -1  -2   7    0.97    0.21
  -1  -2   7    0.81    0.22
   1  -2  -7    0.77    0.54
   1   2  -6   -0.29    0.24
   1   2  -6   -0.09    0.27
  -1   2   6    0.15    0.40
   1  -2  -6   -0.23    0.27
  -1  -2   6   -0.22    0.30
  -1   2   5    2.03    0.47
   1   2  -5    1.78    0.49
  -1   2   5    1.92    0.44
   1   2  -5    1.71    0.34
   1  -2  -5    1.48    0.34
  -1  -2   5    1.66    0.51
  -1   2   4  -13.90   16.28
   1  -2  -4  -10.22   17.82
   1   2  -3    5.38    0.51
  -1   2   3   25.94   13.69
  -1   2   3    5.18    0.46
  -1   2   3    5.19    0.47
   1   2  -3    5.23    0.47
   1  -2  -3    5.49    0.50
  -1  -2   3    5.52    0.51
   1  -2  -3    7.91   14.24
   1   2  -2   68.52    7.20
  -1   2   2   63.85    2.43
  -1   2   2   70.46   18.76
   1   2  -2   67.89    2.47
   1   2  -2   64.40    2.56
  -1   2   2   63.20    2.38
   1   2  -2   70.65    6.06
   1  -2  -2   65.50    2.48
   1  -2  -2   68.11    2.52
   1  -2  -2   67.89    2.33
   1  -2  -2   56.52   17.77
  -1  -2   2   66.51    2.46
   1   2  -1    9.15    0.50
   1   2  -1    8.92    0.45
   1   2  -1   12.72    6.44
  -1   2   1    2.67    7.72
  -1   2   1    8.83    0.39
  -1   2   1    8.40    0.44
   1  -2  -1    8.14    0.48
   1  -2  -1    8.61    0.52
  -1  -2   1    8.31    0.47
   1  -2  -1    8.85    0.35
  -1  -2   1    8.12    0.44
   1  -2  -1   11.04    8.18
  -1   2   0    0.41    0.13
   1   2   0    0.50    0.15
  -1   2   0    3.11    6.36
  -1   2   0    0.33    0.08
   1   2   0    0.42    0.12
   1   2   0    2.78    6.60
  -1  -2   0    0.65    0.15
  -1  -2   0    0.63    0.13
   1  -2   0    0.61    0.16
   1  -2   0    0.23    0.11
   1  -2   0    0.39    0.16
   1   2   1   16.26    0.65
  -1   2  -1   16.07    0.73
   1   2   1   10.85   10.67
  -1   2  -1   10.71    5.55
   1   2   1   15.10    0.65
  -1   2  -1   14.89    0.66
  -1  -2  -1   14.47    0.75
  -1  -2  -1   14.73    0.70
   1  -2   1   15.33    0.67
  -1  -2  -1   32.90   12.65
   1  -2   1   10.34    6.33
   1   2   2    6.82    9.47
   1   2   2    2.76    0.32
  -1   2  -2    2.77    0.33
  -1   2  -2    1.31    2.67
   1   2   2    2.87    0.30
  -1  -2  -2    3.17    0.34
  -1  -2  -2    8.84   12.21
   1  -2   2    3.19    0.36
  -1  -2  -2    2.81    0.36
   1   2   3   37.96   16.38
  -1   2  -3   30.83    1.42
  -1   2  -3   31.16    1.40
   1   2   3   31.72    1.36
   1   2   3   32.88    1.41
  -1  -2  -3   29.21    1.35
   1  -2   3   30.39    1.45
   1   2   4   -0.12    0.24
   1   2   4    9.37   16.48
   1   2   4    0.00    0.20
  -1   2  -4    0.00    0.23
  -1  -2  -4   -6.50   16.62
  -1  -2  -4    0.31    0.25
   1  -2   4    0.05    0.27
   1   2   5    9.28    0.80
   1  -2   5    9.31    0.83
  -1  -2  -5   10.16    0.70
   1   2   6    0.80    0.38
   1   2   6    0.58    0.43
   1  -2   6    0.84    0.46
  -1  -2  -6    0.96    0.36
  -1   2  -7    0.00    0.45
   1   2   7    0.46    0.49
   1   2   7    1.14    0.50
  -1   2  -7    0.26    0.31
   1  -2   7    0.72    0.19
   1  -2   7    0.39    0.49
   1  -2   7    0.63    0.21
  -1   2  -8    1.31    0.60
   1   2   8    1.80    0.58
  -1   2  -8    1.76    0.36
   1   2   8    1.06    0.56
   1  -2   8    2.09    0.34
   1  -2   8    1.18    0.58
  -1   2  -9    2.74    0.69
   1   2   9    1.36    0.49
   1   2   9    0.75    0.66
  -1   2  -9    1.28    0.35
   1  -2   9    1.22    0.68
   1   2  10    1.59    0.77
  -1   2 -10    2.44    0.80
   1   2  10    1.65    0.55
   1  -2  10    1.22    0.44
   1  -2  10    0.94    0.71
   1   2  11    0.27    0.49
   1   2  11    0.76    0.69
  -1   2 -11   -0.47    0.47
   1  -2  11   -0.33    0.54
  -1   3  10    0.31    0.55
  -1   3  10    0.73    0.66
   1   3 -10    0.15    0.48
  -1  -3  10    0.02    0.26
  -1  -3  10    0.59    0.64
   1   3  -9    0.19    0.31
   1   3  -9    0.01    0.44
  -1   3   9   -0.20    0.48
  -1   3   9    0.00    0.52
  -1  -3   9    0.25    0.22
  -1  -3   9   -0.34    0.46
   1   3  -8    5.98    0.82
   1   3  -8    7.57    0.70
  -1   3   8    8.12    0.93
  -1   3   8    9.38    0.87
  -1  -3   8    6.66    0.91
  -1  -3   8    7.84    0.39
   1   3  -7    0.62    0.46
  -1   3   7    0.59    0.47
  -1   3   7    0.78    0.44
   1   3  -7    0.21    0.41
   1  -3  -7    1.41    0.52
  -1  -3   7    0.32    0.48
  -1   3   6    5.26    0.60
  -1   3   6    2.53    0.64
   1   3  -6    3.66    0.54
   1   3  -6    3.57    0.59
  -1  -3   6    3.41    0.65
   1  -3  -6    4.54    0.62
   1   3  -5    3.19    0.51
  -1   3   5    3.78    0.53
  -1   3   5    3.49    0.54
   1   3  -5    3.38    0.55
  -1  -3   5    2.69    0.54
   1  -3  -5    3.62    0.53
   1   3  -4   12.15    0.86
   1   3  -4   12.47    0.84
  -1   3   4   12.11    0.79
  -1   3   4   12.64    0.79
  -1  -3   4   12.52    0.85
   1  -3  -4   11.71    0.87
   1   3  -3    2.15    0.33
   1   3  -3    3.05    0.48
  -1   3   3    2.22    0.33
  -1   3   3    2.62    0.33
  -1  -3   3    2.65    0.36
   1  -3  -3    3.12    0.45
   1   3  -2    3.04    6.76
  -1   3   2  -12.15   15.52
   1   3  -2    9.77    7.45
   1  -3  -2   31.39   16.77
  -1   3   1   18.36   12.29
   1   3  -1    7.32    0.41
  -1   3   1    7.16    0.37
   1   3  -1   21.38   11.49
   1  -3  -1    4.48   13.71
   1  -3  -1    7.29    0.51
   1  -3  -1    7.02    0.54
   1  -3  -1    7.39    0.34
   1   3   0    7.59    9.86
  -1   3   0    6.57    9.32
  -1  -3   0   10.69    9.64
   1  -3   0    4.14   10.98
   1   3   1    3.36   10.86
  -1   3  -1    1.23    0.18
  -1   3  -1    3.40    8.97
   1   3   1    1.37    0.21
  -1   3  -1    0.72    0.24
  -1  -3  -1    1.76    0.32
  -1  -3  -1    0.82    0.15
   1  -3   1    1.31    0.16
  -1  -3  -1   17.51   13.89
  -1  -3  -1    0.99    0.24
   1   3   2    4.25    0.34
  -1   3  -2    3.15    0.33
   1   3   2   -7.02   13.46
   1   3   2    3.22    0.30
  -1   3  -2   -3.00    5.95
   1  -3   2    3.60    0.33
  -1  -3  -2   11.31   15.79
  -1  -3  -2    3.40    0.43
  -1  -3  -2    3.71    0.40
  -1  -3  -2    3.31    0.38
  -1   3  -3    1.41    0.30
   1   3   3    1.50    0.30
  -1   3  -3    1.33    0.43
  -1  -3  -3    1.96    0.38
   1  -3   3    1.63    0.32
   1   3   4    1.18    0.32
   1   3   4    1.10    0.36
  -1   3  -4    1.40    0.39
   1  -3   4    0.81    0.40
  -1  -3  -4    1.07    0.42
   1   3   5   -0.08    0.26
   1   3   5   -0.21    0.31
  -1   3  -5    0.37    0.30
  -1   3  -5    0.87    0.38
  -1  -3  -5    0.81    0.39
   1  -3   5    0.39    0.40
   1   3   6    5.80    0.65
  -1   3  -6    5.66    0.74
  -1   3  -6    5.33    0.59
   1   3   6    5.10    0.67
  -1  -3  -6    5.96    0.69
   1  -3   6    6.32    0.80
   1   3   7    2.75    0.76
   1   3   7    2.65    0.53
  -1   3  -7    2.81    0.63
  -1   3  -7    2.91    0.53
  -1  -3  -7    2.28    0.53
   1  -3   7    2.71    0.69
  -1   3  -8    4.98    0.82
  -1   3  -8    5.20    0.62
   1   3   8    4.07    0.76
   1   3   8    5.26    0.70
   1  -3   8    4.76    0.32
   1  -3   8    4.78    0.86
  -1   3  -9    0.19    0.50
   1   3   9   -0.73    0.34
  -1   3  -9    0.30    0.34
   1  -3   9    0.25    0.58
   1  -3   9    0.13    0.15
   1  -3   9    0.25    0.21
  -1   3 -10    0.10    0.54
   1   3  10    0.12    0.59
   1   3  10    0.78    0.51
   1  -3  10    0.11    0.59
   1  -3  10    0.34    0.30
  -1   4   9    0.32    0.35
   1   4  -9    0.04    0.45
  -1   4   9    0.76    0.66
  -1  -4   9   -0.61    0.47
  -1   4   8    0.07    0.36
   1   4  -8    0.32    0.47
   1   4  -8    0.34    0.45
  -1   4   8    0.70    0.55
  -1  -4   8    0.52    0.50
   1   4  -7    1.28    0.52
  -1   4   7    0.80    0.39
   1   4  -7    0.95    0.49
  -1  -4   7   -0.11    0.41
   1  -4  -7    1.28    0.48
   1   4  -6    3.12    0.53
  -1   4   6    1.70    0.48
   1   4  -6    2.62    0.62
   1  -4  -6    2.97    0.63
  -1  -4   6    3.19    0.60
  -1   4   5    0.43    0.36
  -1  -4   5    0.45    0.41
   1  -4  -5    1.28    0.52
  -1   4   4    2.87    0.42
   1   4  -4    2.19    0.51
  -1   4   4    2.91    0.42
   1   4  -4    2.47    0.58
   1  -4  -4    3.21    0.58
   1   4  -3    3.92    0.69
  -1   4   3    1.70    0.32
  -1   4   3    2.49    0.33
   1   4  -3    1.89    0.34
  -1  -4   3    1.92    0.36
   1  -4  -3    2.00    0.48
   1   4  -2    2.17    0.28
   1   4  -2    2.15    0.81
  -1  -4   2    1.17    0.26
   1  -4  -2    1.13    0.41
   1  -4  -2    1.89    0.19
   1   4  -1   22.77    0.96
  -1   4   1   22.62    0.91
  -1  -4   1   22.65    0.97
  -1  -4   1   23.69    1.08
   1  -4  -1   22.62    1.16
   1  -4  -1   24.72    1.26
  -1   4   0    2.88    0.30
  -1  -4   0    3.34    0.36
   1  -4   0    3.44    0.38
   1  -4   0    3.92    0.45
  -1  -4   0    3.80    0.44
   1   4   1    3.49    0.32
  -1   4  -1    3.20    0.27
  -1  -4  -1    3.72    0.44
   1  -4   1    3.28    0.37
  -1  -4  -1    4.16    0.50
  -1  -4  -1    3.66    0.35
   1  -4   1    3.30    0.30
   1   4   2   13.26    0.69
  -1  -4  -2   12.81    0.89
   1  -4   2   12.27    0.55
   1   4   3   20.52    1.05
   1   4   3   19.64    0.96
  -1   4  -3   18.99    1.60
  -1   4  -3   21.04    1.03
  -1  -4  -3   20.67    1.22
   1  -4   3   20.61    1.04
   1   4   4    8.90    0.65
  -1   4  -4    6.93    0.79
   1   4   4    7.78    0.68
  -1   4  -4    8.58    0.66
  -1  -4  -4    8.69    0.81
   1  -4   4    8.39    0.69
   1   4   5    2.31    0.60
   1   4   5    2.02    0.42
  -1   4  -5    2.05    0.55
   1  -4   5    1.91    0.53
  -1  -4  -5    2.85    0.61
  -1   4  -6    0.95    0.41
   1   4   6    1.87    0.46
  -1  -4  -6    2.10    0.60
   1  -4   6    2.84    0.55
  -1   4  -7    0.09    0.44
  -1   4  -7    0.78    0.44
   1   4   7    0.08    0.45
   1   4   7    0.43    0.40
   1  -4   7    0.38    0.48
  -1   4  -8    0.45    0.47
  -1   4  -8    1.60    0.54
   1   4   8    0.95    0.70
   1   4   8    0.19    0.56
   1  -4   8    1.26    0.61
  -1   4  -9   -0.16    0.43
  -1   4  -9    0.31    0.48
   1   4   9    0.29    0.59
   1   4   9    0.28    0.47
   1  -4   9    0.79    0.63
   1  -4   9    0.21    0.12
   1   5  -8    0.48    0.66
   1   5  -8    2.40    0.68
  -1  -5   8    1.55    0.66
   1  -5  -7   -0.25    0.40
   1   5  -6    0.46    0.41
   1   5  -6    0.02    0.44
  -1  -5   6    0.62    0.42
   1  -5  -6    0.45    0.47
  -1   5   5    0.04    0.30
   1   5  -5    0.41    0.45
   1   5  -5   -0.55    0.28
  -1  -5   5   -0.11    0.28
   1  -5  -5    0.77    0.54
   1   5  -4    2.67    0.76
  -1   5   4    2.87    0.42
   1   5  -4    3.14    0.47
   1  -5  -4    3.00    0.61
   1   5  -3   -0.06    0.43
   1   5  -3    0.25    0.24
  -1   5   3    0.14    0.22
  -1  -5   3    0.32    0.24
   1  -5  -3    0.88    0.47
  -1  -5   3    0.26    0.23
  -1   5   2   -0.05    0.13
   1   5  -2    0.01    0.61
   1   5  -2    0.04    0.19
  -1  -5   2   -0.22    0.17
   1  -5  -2    0.02    0.37
  -1  -5   2    0.41    0.26
  -1   5   1    0.62    0.15
  -1   5   1    1.15    0.31
   1   5  -1    0.61    0.66
  -1  -5   1    0.43    0.25
   1  -5  -1    0.46    0.40
  -1  -5   1    0.71    0.36
  -1   5   0    0.37    0.18
   1   5   0    0.15    0.21
   1  -5   0   -0.41    0.29
  -1  -5   0    0.32    0.31
  -1   5  -1   -0.21    0.15
  -1  -5  -1    0.61    0.37
   1  -5   1    0.16    0.22
   1  -5   1    0.06    0.29
   1   5   2    0.96    0.30
  -1   5  -2    1.45    0.27
  -1  -5  -2    2.66    0.54
   1  -5   2    1.40    0.28
   1  -5   2    2.05    0.40
  -1   5  -3    2.34    0.74
  -1   5  -3    2.83    0.37
   1   5   3    2.77    0.40
   1  -5   3    2.99    0.38
  -1  -5  -3    2.04    0.62
  -1   5  -4    2.68    0.43
   1   5   4    2.61    0.45
  -1   5  -4    2.79    0.81
  -1  -5  -4    3.99    0.64
   1  -5   4    2.26    0.42
   1   5   5    3.14    0.52
  -1   5  -5    2.57    0.51
  -1   5  -5    3.62    0.70
  -1  -5  -5    3.09    0.69
   1  -5   5    3.40    0.56
   1   5   6    0.57    0.43
  -1   5  -6   -0.51    0.33
  -1   5  -6    0.33    0.47
   1  -5   6    0.28    0.40
  -1  -5  -6    0.29    0.51
  -1   5  -7    2.21    0.63
   1   5   7    1.31    0.61
  -1   5  -7    0.88    0.61
   1  -5   7    0.14    0.49
  -1  -5  -7    0.03    0.44
  -1   5  -8   -0.59    0.38
  -1   5  -8    0.35    0.45
   1  -5   8   -0.03    0.48
   1   6  -6    0.93    0.70
   1   6  -6    1.39    0.47
   1  -6  -6    0.60    0.60
   1   6  -5    0.40    0.29
   1   6  -5    0.28    0.59
  -1  -6   5   -0.34    0.22
  -1  -6   5    0.30    0.17
   1  -6  -5    0.02    0.54
   1   6  -4    0.68    0.30
   1   6  -4    0.65    0.58
  -1  -6   4    1.15    0.33
   1  -6  -4    0.36    0.43
   1   6  -3   -0.24    0.23
   1   6  -3    0.17    0.55
  -1  -6   3   -0.22    0.28
   1  -6  -3    0.67    0.46
   1   6  -2   -0.64    0.54
   1  -6  -2   -0.03    0.39
  -1  -6   2    0.41    0.36
   1   6  -1    0.45    0.49
  -1  -6   1   -0.11    0.30
   1  -6  -1    0.23    0.36
   1   6   0    0.36    0.53
  -1  -6   0    0.38    0.35
   1  -6   0    1.54    0.44
  -1   6  -1    1.59    0.74
  -1  -6  -1    0.04    0.32
   1  -6   1   -0.38    0.32
  -1   6  -2    0.29    0.45
   1  -6   2    1.52    0.41
  -1  -6  -2   -0.30    0.40
  -1   6  -3   -0.61    0.54
  -1  -6  -3    0.40    0.42
   1  -6   3    0.46    0.35
  -1   6  -4    0.96    0.67
   1  -6   4   -0.46    0.26
  -1  -6  -4    0.22    0.50
  -1   6  -5    0.45    0.56
  -1   6  -5    0.50    0.61
  -1  -6  -5   -0.05    0.51
  -1   6  -6    2.97    0.61
  -1   6  -6    1.41    0.80
  -1  -6  -6    0.33    0.58
   1  -7  -2    0.25    0.58
   1   7  -1    0.04    0.75
  -1   7   1   -0.48    0.63
  -1  -7   1    0.11    0.43
   1  -7  -1   -0.08    0.45
  -1   7   0    0.82    0.86
   1   7   0    0.43    0.72
   1  -7   0   -0.05    0.42
  -1  -7   0   -0.17    0.42
   1   7   1   -0.70    0.70
  -1   7  -1    0.38    0.89
   1  -7   1   -0.03    0.47
  -1  -7  -1   -0.68    0.44
   1   7   2    0.96    0.87
  -1  -7  -2    0.55    0.50
   2   0 -11   -0.67    0.40
  -2   0  11    0.29    0.61
   2   0 -10   -0.66    0.43
  -2   0  10   -0.41    0.47
  -2   0  10   -0.25    0.32
  -2   0   9    0.18    0.50
  -2   0   9    0.05    0.29
  -2   0   8    1.22    0.58
  -2   0   8    0.79    0.40
  -2   0   8    1.12    0.41
  -2   0   7   -0.38    0.20
  -2   0   7    0.64    0.42
  -2   0   7    0.08    0.26
   2   0  -7   -0.24    0.18
  -2   0   6   14.47    0.89
  -2   0   6   19.21    1.13
  -2   0   6   13.62    1.07
   2   0  -6   16.99    0.74
   2   0  -5    0.02    0.14
  -2   0   5    0.13    0.19
   2   0  -5   -4.94   12.32
  -2   0   5    6.79   11.46
  -2   0   5   -0.06    0.28
  -2   0   5    0.19    0.15
   2   0  -4   29.93    1.05
   2   0  -4   29.28    1.11
  -2   0   4   30.40    1.12
  -2   0   4   26.18    1.40
  -2   0   4   28.55    1.23
  -2   0   4   24.82    9.74
   2   0  -3   -1.71    7.10
   2   0  -3    0.12    0.12
  -2   0   3   -0.19    0.11
  -2   0   3   -1.37    5.87
  -2   0   3   -0.03    0.13
  -2   0   3   -0.05    0.23
   2   0  -3   -0.10    0.09
   2   0  -2  461.09   15.77
   2   0  -2  487.59   30.35
  -2   0   2  477.20   15.93
  -2   0   1   -0.02    0.10
   2   0  -1    0.00    0.07
  -2   0   1    0.01    0.07
   2   0  -1    0.02    0.09
   2   0  -1   -0.02    0.07
   2   0   1    0.01    0.07
   2   0   1   -0.72    2.36
  -2   0  -1    0.01    0.07
  -2   0  -1   -0.02    0.07
   2   0   1    0.04    0.11
  -2   0  -1    0.12    0.12
  -2   0  -1   -0.97    2.64
  -2   0  -2   22.75    1.00
   2   0   2   23.09    0.89
   2   0   2   21.48    1.02
  -2   0  -2   22.74    0.87
  -2   0  -2   25.10    0.86
  -2   0  -3    0.52    5.89
   2   0   3    6.57    6.99
   2   0   3    0.01    0.13
   2   0   3    0.31    0.28
   2   0   4   -9.34   10.25
  -2   0  -4    0.18    0.11
   2   0   4    0.05    0.18
   2   0   4   -0.30    0.26
   2   0   5   -0.03    0.17
   2   0   5   -0.42    0.23
  -2   0  -5   -5.23   12.53
   2   0   5  -13.37   12.58
   2   0   6    3.64    0.62
   2   0   6    3.93    0.41
   2   0   6    3.59    0.42
   2   0   7   -0.04    0.32
   2   0   7    0.04    0.24
   2   0   8    5.73    0.64
   2   0   8    6.36    0.64
   2   0   8    7.61    0.97
   2   0   9    0.49    0.93
   2   0   9    0.00    0.29
   2   0  10    1.61    0.47
   2   0  10    2.29    0.95
   2   0  11    0.45    0.65
   2   0  11    0.47    0.44
  -2   1  11    0.83    0.68
  -2   1  11    0.21    0.41
   2   1 -11    0.79    0.64
  -2  -1  11    0.84    0.44
   2  -1 -11    0.26    0.46
  -2  -1  11   -0.28    0.55
  -2   1  10    1.38    0.53
  -2   1  10    2.23    0.78
   2   1 -10    0.51    0.56
  -2  -1  10    1.81    0.74
  -2  -1  10    1.13    0.46
   2   1  -9   -0.14    0.45
  -2   1   9   -0.28    0.41
  -2   1   9    0.40    0.38
   2   1  -9    0.49    0.29
  -2  -1   9    1.61    0.69
  -2  -1   9    0.24    0.28
   2   1  -8    1.13    0.31
  -2   1   8    0.90    0.42
   2   1  -8    2.27    0.59
  -2   1   8    2.16    0.68
  -2  -1   8    1.37    0.32
  -2  -1   8    1.33    0.63
  -2  -1   8    0.75    0.32
   2   1  -7    3.70    0.63
  -2   1   7    3.66    0.52
   2   1  -7    3.26    0.35
  -2   1   7    3.58    0.63
  -2  -1   7    4.02    0.65
  -2  -1   7    3.91    0.44
   2  -1  -7    3.80    0.44
  -2  -1   7    3.78    0.41
  -2   1   6    1.25    0.35
   2   1  -6    0.84    0.26
  -2   1   6    1.17    0.48
   2  -1  -6    0.85    0.26
  -2  -1   6    0.98    0.23
  -2  -1   6    1.08    0.28
  -2  -1   6    1.06    0.46
  -2   1   5   10.21    0.81
   2   1  -5    4.45   10.66
   2   1  -5   11.34    0.59
  -2   1   5  -15.41   13.50
  -2   1   5   12.42    0.75
  -2   1   5   10.80    0.75
  -2  -1   5   11.31    0.56
  -2  -1   5   11.23    0.51
  -2  -1   5   17.85    9.83
   2  -1  -5   -6.53   14.96
  -2  -1   5   11.33    0.87
   2  -1  -5   11.57    0.66
  -2   1   4  -15.50   14.10
   2   1  -4   -4.40    7.72
   2  -1  -4  -16.59   11.76
   2   1  -3    3.36    5.02
  -2   1   3   13.45    0.73
   2   1  -3   13.18    0.76
  -2   1   3   13.40    0.76
  -2   1   3   14.44    0.65
   2   1  -3   15.00    0.68
  -2   1   3   13.45    0.72
   2  -1  -3   16.96   10.07
   2  -1  -3   12.88    0.69
  -2  -1   3    5.15    4.31
  -2  -1   3   13.77    0.80
   2   1  -2   99.93    8.29
  -2   1   2  102.44    3.62
  -2   1   2  103.80    3.64
  -2   1   2  106.00    3.64
   2   1  -2  111.70    3.63
   2   1  -2   99.61    3.65
  -2   1   2  132.40   18.29
   2  -1  -2  101.17    3.61
  -2  -1   2  106.05    8.01
   2  -1  -2  103.43    3.63
  -2  -1   2  104.10    3.62
  -2  -1   2   97.13    3.67
   2  -1  -2  101.72    3.64
   2  -1  -2   95.75   17.03
  -2   1   1   84.35    2.96
  -2   1   1   79.09   12.95
   2   1  -1   82.60    3.01
  -2   1   1   91.20    3.03
   2   1  -1   84.30    7.29
   2   1  -1   82.43    3.06
  -2   1   1   91.99    3.04
   2  -1  -1   89.94    2.95
  -2  -1   1   92.43    7.07
  -2  -1   1   88.18    3.03
   2  -1  -1   89.76    3.05
   2  -1  -1   80.02   13.12
   2  -1  -1   90.56    3.04
  -2  -1   1   83.28    3.07
   2   1   0   50.41    8.97
   2   1   0   48.31    1.69
  -2   1   0   49.87    1.66
  -2   1   0   48.64    1.64
  -2   1   0   48.05    1.65
   2   1   0   49.84    1.69
  -2   1   0   46.11    7.95
   2   1   0   48.90    7.20
   2  -1   0   47.90    8.26
  -2  -1   0   48.12    1.71
  -2  -1   0   48.49    1.69
   2  -1   0   50.94    1.70
   2   1   1   73.08   12.23
   2   1   1   72.77    2.51
  -2   1  -1   70.78    6.43
  -2   1  -1   74.30    2.51
   2   1   1   69.43    2.48
  -2  -1  -1   66.00    2.49
  -2  -1  -1   70.56    2.48
   2  -1   1   73.92    7.03
  -2  -1  -1   70.96   11.00
  -2  -1  -1   72.08    2.46
   2  -1   1   72.28    2.52
  -2   1  -2   10.52    0.61
  -2   1  -2   19.13    5.35
   2   1   2    4.02    7.42
   2   1   2   10.39    0.54
   2   1   2    9.63    0.56
   2   1   2   10.36    0.55
   2  -1   2   10.06    0.60
  -2  -1  -2   10.25    0.54
  -2  -1  -2   10.36    0.55
  -2  -1  -2   16.33    7.74
  -2  -1  -2   10.05    0.54
   2  -1   2   11.45    4.39
   2   1   3    5.22    0.43
  -2   1  -3    5.66    0.39
   2   1   3    5.66    0.43
   2   1   3    5.20    0.48
  -2  -1  -3    3.70    8.99
  -2  -1  -3    5.33    0.40
   2  -1   3   28.15    8.42
   2  -1   3    5.80    0.53
   2  -1   3    5.67    4.46
   2   1   4   15.49    0.64
   2   1   4   15.21    0.81
  -2   1  -4   15.47    0.69
   2   1   4   14.26    0.93
   2   1   4   15.13    0.82
   2   1   4   17.60   14.36
   2  -1   4   24.82    8.75
  -2  -1  -4   21.37   13.63
   2  -1   4   14.16    0.57
  -2  -1  -4   14.71    0.75
   2  -1   4   12.62    0.91
   2  -1   4   14.85    0.63
   2   1   5    9.88    0.81
  -2   1  -5   11.09    0.55
   2   1   5   10.05    0.47
   2   1   5   10.51    0.76
   2   1   5    9.97    0.69
   2  -1   5   10.58    0.50
  -2  -1  -5   10.00    0.62
   2  -1   5   10.51    0.89
   2  -1   5   11.46    0.56
   2   1   6    3.10    0.29
  -2   1  -6    3.43    0.29
   2   1   6    2.44    0.41
   2   1   6    4.20    0.65
   2  -1   6    3.42    0.35
  -2  -1  -6    3.67    0.34
   2  -1   6    3.81    0.33
   2  -1   6    3.51    0.59
   2   1   7   -0.29    0.38
   2   1   7   -0.02    0.26
  -2   1  -7    0.53    0.19
   2  -1   7    0.29    0.22
   2  -1   7    0.30    0.23
  -2  -1  -7   -0.13    0.18
   2  -1   7    0.43    0.44
  -2   1  -8    0.46    0.19
   2   1   8    0.64    0.56
   2   1   8    0.48    0.37
   2  -1   8    0.07    0.50
   2   1   9    0.06    0.36
   2   1   9    1.84    1.14
   2  -1   9    0.23    0.46
   2  -1   9    1.09    0.45
   2   1  10   11.81    1.35
   2   1  10    8.97    0.91
   2  -1  10    8.84    1.23
   2  -1  10    8.43    0.79
   2   1  11    1.24    0.57
   2   1  11    0.88    0.67
  -2   1 -11    0.69    0.73
   2  -1  11    0.77    0.78
   2   2 -11   -0.29    0.49
  -2   2  11    0.11    0.45
  -2   2  11    1.00    0.75
   2  -2 -11   -0.43    0.46
  -2  -2  11    0.57    0.39
  -2  -2  11    0.19    0.87
  -2   2  10    1.93    0.58
  -2   2  10    0.61    0.57
   2   2 -10    0.47    0.48
  -2  -2  10    0.20    0.31
  -2  -2  10   -0.30    0.47
  -2   2   9    0.87    0.71
  -2   2   9    1.41    0.54
   2   2  -9    2.28    0.75
   2   2  -9    1.60    0.35
  -2  -2   9    1.55    0.65
  -2  -2   9    1.70    0.56
   2   2  -8    0.03    0.28
  -2   2   8    0.15    0.45
  -2   2   8    0.45    0.35
   2   2  -8    0.16    0.39
   2  -2  -8    0.47    0.42
  -2  -2   8   -0.32    0.21
  -2  -2   8   -0.14    0.42
   2   2  -7    0.94    0.36
  -2   2   7    1.39    0.47
   2   2  -7    0.61    0.45
  -2   2   7    0.34    0.45
  -2  -2   7    1.02    0.20
  -2  -2   7    0.69    0.55
  -2  -2   7    0.93    0.23
   2  -2  -7    1.53    0.56
   2   2  -6    1.83    0.38
   2   2  -6    2.26    0.48
  -2   2   6    1.99    0.42
   2  -2  -6    2.12    0.53
  -2  -2   6    2.39    0.54
   2   2  -5    0.70    0.44
  -2   2   5    0.37    0.34
   2   2  -5    0.57    0.28
  -2   2   5    0.69    0.34
  -2  -2   5    0.56    0.42
   2  -2  -5    0.50    0.30
   2   2  -4    0.46    0.27
  -2   2   4   -8.46   17.39
  -2   2   4    0.18    0.26
   2   2  -4    0.38    0.29
  -2   2   4    0.23    0.25
  -2  -2   4    0.24    0.29
   2  -2  -4    0.26    0.26
   2  -2  -4  -15.79   17.69
   2   2  -3   40.48    1.76
   2   2  -3   42.40    1.82
  -2   2   3   73.07   20.75
  -2   2   3   46.02    1.74
  -2   2   3   41.03    1.72
  -2  -2   3   40.74    1.78
   2  -2  -3   49.04   18.76
   2  -2  -3   42.30    1.77
   2   2  -2    5.40    4.64
   2   2  -2    3.86    0.35
   2   2  -2    4.80    0.45
  -2   2   2    3.55    0.35
  -2   2   2    7.63   10.33
  -2   2   2    3.56    0.32
   2   2  -2    0.72    3.93
   2  -2  -2    4.23    0.34
   2  -2  -2    4.32    0.41
  -2  -2   2    4.06    0.37
   2  -2  -2  -18.17   10.89
   2  -2  -2    4.68    0.43
   2   2  -1    9.53    0.64
  -2   2   1   10.67    8.40
   2   2  -1    1.88    5.60
  -2   2   1    9.07    0.46
   2   2  -1   19.73    7.56
   2   2  -1    9.48    0.52
   2   2  -1    8.52    0.46
   2  -2  -1    9.40    0.54
  -2  -2   1    8.87    0.49
   2  -2  -1    2.51    7.92
   2  -2  -1   10.08    0.57
   2  -2  -1    9.35    0.35
  -2   2   0    3.49    0.22
   2   2   0    3.74    0.24
  -2   2   0   10.96    7.28
   2   2   0    7.19    7.43
  -2  -2   0    3.59    0.24
   2  -2   0    3.49    0.25
   2  -2   0   -8.52    6.90
  -2  -2   0   11.14    8.67
   2  -2   0    3.80    0.30
  -2  -2   0    3.52    0.24
  -2  -2   0    3.71    0.30
   2   2   1   -8.49    8.29
  -2   2  -1    3.47    4.45
   2   2   1    0.43    0.15
  -2   2  -1    0.30    0.14
  -2  -2  -1    0.44    0.22
  -2  -2  -1   -0.27    7.56
  -2  -2  -1    0.49    0.18
   2  -2   1   -0.83    5.29
   2   2   2   14.48    0.70
  -2   2  -2   14.33    0.75
   2   2   2   18.97   13.50
  -2   2  -2   27.46    6.31
   2   2   2   14.97    0.74
  -2  -2  -2   13.56    0.76
   2  -2   2   15.70    4.58
  -2  -2  -2   10.58   11.86
  -2  -2  -2   14.99    0.70
   2  -2   2   15.47    0.79
  -2  -2  -2   14.80    0.77
   2   2   3   -1.00   13.22
   2   2   3    0.46    0.28
   2  -2   3    0.73    0.36
  -2  -2  -3  -11.76   15.27
  -2  -2  -3    0.83    0.32
   2   2   4   27.80   17.43
  -2  -2  -4  -35.90   15.70
  -2   2  -5    3.25    0.44
   2   2   5    4.26    0.57
   2   2   5    4.14    0.53
  -2  -2  -5    3.96    0.46
   2   2   6    3.99    0.52
   2   2   6    3.70    0.59
  -2   2  -6    3.72    0.57
  -2  -2  -6    4.13    0.50
   2  -2   6    4.26    0.68
   2  -2   6    3.86    0.23
  -2   2  -7    5.15    0.51
   2   2   7    5.26    0.83
   2  -2   7    6.00    0.84
   2  -2   7    6.17    0.47
   2  -2   7    5.55    0.41
  -2   2  -8    0.57    0.29
   2   2   8   -0.02    0.47
  -2   2  -8    0.65    0.49
   2   2   8    0.33    0.37
   2  -2   8    0.61    0.25
   2  -2   8   -0.09    0.38
   2  -2   8    1.43    0.32
   2   2   9    0.89    0.42
  -2   2  -9    0.96    0.56
   2  -2   9    0.53    0.31
   2  -2   9    0.47    0.47
   2   2  10   -0.69    0.50
  -2   2 -10    1.01    0.62
   2   2  10    0.20    0.43
   2  -2  10   -0.08    0.54
   2  -2  10    0.40    0.32
   2   3 -10   -0.48    0.38
  -2   3  10    0.48    0.56
  -2  -3  10    0.44    0.28
  -2  -3  10    0.49    0.62
  -2   3   9    0.22    0.50
   2   3  -9   -0.55    0.41
  -2  -3   9   -0.15    0.14
  -2  -3   9    1.06    0.64
  -2  -3   9   -0.07    0.19
   2   3  -8    0.20    0.34
  -2   3   8    0.38    0.44
  -2   3   8    0.23    0.43
   2   3  -8    0.12    0.40
  -2  -3   8    0.47    0.26
  -2  -3   8    0.36    0.16
  -2  -3   8    0.25    0.45
   2   3  -7    0.81    0.51
  -2   3   7   -0.26    0.32
   2   3  -7    0.10    0.37
   2  -3  -7   -0.06    0.34
  -2  -3   7    0.38    0.45
  -2   3   6    2.31    0.51
   2   3  -6    2.40    0.49
   2   3  -6    2.41    0.54
  -2   3   6    2.01    0.47
  -2  -3   6    2.61    0.59
   2  -3  -6    3.02    0.56
  -2   3   5    3.78    0.76
   2   3  -5    3.92    0.57
   2   3  -5    3.78    0.58
  -2  -3   5    3.82    0.57
   2  -3  -5    4.48    0.54
   2   3  -4    9.98    0.75
  -2   3   4    9.99    0.71
   2   3  -4   10.40    0.80
  -2  -3   4   10.43    0.77
   2  -3  -4   10.48    0.81
   2   3  -3    9.24    0.62
  -2   3   3    8.72    0.55
  -2   3   3    8.09    0.57
   2   3  -3    7.57    0.72
  -2  -3   3    7.73    0.60
   2  -3  -3    8.80    0.70
   2  -3  -3    9.66    0.68
  -2   3   2   24.54   16.40
  -2   3   2   22.24    0.95
   2   3  -2   11.68    8.74
   2   3  -2   23.82    1.29
  -2   3   2   22.49    1.01
   2   3  -2   13.86    6.89
   2  -3  -2   23.91    1.19
   2  -3  -2   23.11    1.13
   2  -3  -2   25.97   16.23
  -2   3   1    0.23    0.10
  -2   3   1    0.09    0.09
  -2   3   1   -0.91   12.50
  -2   3   1    0.12    0.18
   2   3  -1   -5.15    8.85
   2   3  -1   -0.19    0.11
   2  -3  -1    0.04    0.17
   2  -3  -1    0.00    0.08
  -2  -3   1    0.29    0.22
   2  -3  -1   -6.18   12.49
   2   3   0   25.94    1.10
  -2   3   0   27.80    1.01
  -2   3   0   25.25    0.94
   2   3   0   20.63   14.28
   2   3   0   25.43    1.09
  -2   3   0   28.98   13.32
  -2  -3   0   17.71   12.92
   2  -3   0   27.63    1.15
  -2  -3   0   25.52    1.06
  -2  -3   0   25.87    1.13
  -2  -3   0   23.34    1.02
   2  -3   0   44.87   15.25
   2  -3   0   25.90    1.09
   2   3   1   71.87   22.45
  -2   3  -1   72.39    2.64
  -2   3  -1   83.57   17.35
  -2   3  -1   72.60    2.55
   2   3   1   78.34    2.61
  -2  -3  -1   35.21   15.39
  -2  -3  -1   71.02    2.54
   2  -3   1   35.97   14.56
   2  -3   1   73.71    2.51
  -2  -3  -1   67.82    2.74
  -2  -3  -1   72.96    2.69
   2   3   2    0.75    0.20
  -2   3  -2    0.85    0.23
   2   3   2    0.42    0.21
  -2  -3  -2    0.82    0.32
   2  -3   2    0.86    0.24
  -2  -3  -2    0.79    0.27
  -2   3  -3    1.18    0.29
   2   3   3    0.99    0.24
   2  -3   3    1.20    0.31
  -2  -3  -3    1.27    0.34
   2   3   4    1.03    0.29
  -2   3  -4    0.52    0.30
  -2   3  -4    1.05    0.46
   2   3   4    0.17    0.29
   2  -3   4    0.38    0.32
  -2  -3  -4    0.87    0.37
   2   3   5    3.85    0.48
  -2   3  -5    3.75    0.53
   2   3   5    2.89    0.51
  -2  -3  -5    4.18    0.55
   2  -3   5    3.06    0.52
  -2   3  -6    5.43    0.71
  -2   3  -6    5.72    0.65
   2   3   6    6.66    0.74
   2   3   6    6.73    0.64
  -2  -3  -6    6.38    0.70
   2  -3   6    5.30    0.73
  -2   3  -7    0.72    0.46
   2   3   7    0.71    0.57
   2   3   7    0.75    0.42
  -2   3  -7    1.55    0.45
   2  -3   7   -0.20    0.41
  -2  -3  -7    0.67    0.42
   2   3   8    1.88    0.69
  -2   3  -8    1.60    0.46
  -2   3  -8    1.68    0.66
   2   3   8    2.31    0.65
   2  -3   8    1.62    0.25
   2  -3   8    2.03    0.25
   2  -3   8    1.00    0.61
  -2   3  -9    0.51    0.45
  -2   3  -9    0.69    0.60
   2   3   9    0.81    0.61
   2  -3   9    0.81    0.29
   2  -3   9    1.90    0.76
   2   3  10    3.14    0.81
  -2   3 -10    4.28    0.88
   2   3  10    4.02    0.65
   2  -3  10    5.09    0.90
   2  -3  10    3.41    0.50
   2   4  -9    0.88    0.42
  -2   4   9    0.14    0.45
   2   4  -9    0.61    0.50
  -2   4   9   -0.06    0.47
  -2  -4   9    0.12    0.47
   2   4  -8    3.45    0.67
   2   4  -8    4.60    0.73
  -2   4   8    4.57    0.76
  -2   4   8    3.13    0.60
  -2  -4   8    4.26    0.74
  -2   4   7    0.52    0.34
   2   4  -7    0.11    0.42
  -2   4   7    0.40    0.38
  -2  -4   7    0.31    0.45
   2   4  -6    1.99    0.48
   2   4  -6    1.11    0.53
  -2   4   6    1.42    0.47
  -2   4   6    2.18    0.61
   2  -4  -6    2.03    0.63
  -2  -4   6    2.54    0.56
  -2   4   5    2.48    0.46
   2   4  -5    2.93    0.65
   2   4  -5    2.28    0.47
  -2   4   5    1.75    0.45
   2  -4  -5    2.15    0.55
  -2  -4   5    2.04    0.50
   2   4  -4    0.32    0.30
  -2   4   4    0.36    0.28
  -2   4   4    0.10    0.27
   2   4  -4    0.30    0.40
   2  -4  -4    0.89    0.49
  -2  -4   4    0.24    0.32
   2   4  -3    0.78    0.29
  -2   4   3    0.57    0.23
   2   4  -3    0.65    0.46
  -2   4   3    1.14    0.27
   2  -4  -3    0.60    0.17
   2  -4  -3    0.68    0.44
  -2  -4   3    1.30    0.29
  -2   4   2    0.55    0.18
   2   4  -2    0.10    0.19
  -2   4   2    0.10    0.16
   2  -4  -2    0.06    0.10
   2  -4  -2   -0.19    0.26
  -2  -4   2    0.17    0.19
  -2   4   1    0.61    0.14
  -2   4   1    0.95    0.14
   2   4  -1    1.08    0.20
   2  -4  -1    1.04    0.38
  -2  -4   1    0.56    0.19
   2  -4  -1    0.23    0.26
   2   4   0    7.58    0.45
  -2   4   0    7.04    0.36
  -2   4   0    8.74    0.53
  -2  -4   0    7.00    0.51
  -2  -4   0    7.25    0.60
   2  -4   0    7.33    0.61
   2  -4   0    6.77    0.52
  -2   4  -1    6.38    0.46
   2   4   1    6.90    0.45
  -2   4  -1    6.41    0.37
  -2  -4  -1    6.20    0.58
   2  -4   1    7.14    0.53
   2  -4   1    6.20    0.42
  -2  -4  -1    6.30    0.53
  -2   4  -2   15.71    0.78
   2   4   2   15.53    0.83
   2  -4   2   16.44    0.68
  -2  -4  -2   16.56    1.06
   2   4   3    2.10    0.31
  -2   4  -3    2.77    0.40
   2   4   3    2.31    0.40
   2  -4   3    2.85    0.38
  -2  -4  -3    2.86    0.52
   2   4   4   -0.01    0.28
  -2   4  -4    0.03    0.25
   2   4   4   -0.14    0.23
  -2   4  -4   -0.44    0.42
  -2  -4  -4    0.39    0.41
  -2   4  -5    0.70    0.46
   2   4   5    0.63    0.40
   2   4   5    0.64    0.35
  -2  -4  -5    1.77    0.50
  -2   4  -6    0.90    0.46
  -2   4  -6    0.22    0.35
   2   4   6    0.92    0.36
   2   4   6    0.63    0.47
   2  -4   6    0.74    0.46
  -2  -4  -6    0.68    0.47
  -2   4  -7    0.11    0.35
   2   4   7    0.77    0.57
  -2   4  -7   -0.53    0.37
   2   4   7    0.08    0.36
  -2  -4  -7    0.18    0.32
   2  -4   7    0.14    0.44
   2   4   8    0.32    0.56
  -2   4  -8    0.35    0.42
  -2   4  -8    0.52    0.46
   2  -4   8    0.80    0.50
   2   4   9   -0.30    0.50
  -2   4  -9   -0.21    0.41
   2  -4   9    0.84    0.23
   2  -4   9   -0.08    0.48
   2   5  -8    0.28    0.51
   2   5  -8    0.56    0.43
  -2  -5   8    1.22    0.60
   2   5  -7   -0.02    0.63
   2   5  -7    0.38    0.47
   2  -5  -7    0.34    0.45
  -2  -5   7   -0.02    0.62
   2   5  -6    0.23    0.46
  -2   5   6    0.38    0.48
   2  -5  -6   -0.18    0.39
  -2  -5   6    0.17    0.40
   2   5  -5    0.29    0.33
  -2   5   5    0.32    0.27
   2   5  -5   -0.25    0.39
  -2  -5   5    0.02    0.36
   2  -5  -5    0.06    0.41
   2   5  -4    1.41    0.38
   2   5  -4    0.21    0.46
  -2   5   4    1.01    0.28
   2  -5  -4    0.24    0.41
   2   5  -3    0.11    0.44
  -2   5   3    0.31    0.19
   2   5  -3   -0.12    0.20
  -2  -5   3    0.34    0.16
   2  -5  -3    0.50    0.39
   2   5  -2    3.31    0.77
   2   5  -2    2.88    0.33
   2  -5  -2    2.17    0.60
  -2  -5   2    2.64    0.31
  -2  -5   2    2.79    0.40
   2   5  -1    0.89    0.27
  -2  -5   1    1.39    0.31
   2  -5  -1    0.81    0.49
  -2  -5   1    0.97    0.40
   2   5   0    0.87    0.25
   2  -5   0    0.35    0.35
  -2  -5   0    0.56    0.38
  -2   5  -1    0.07    0.14
   2   5   1    0.18    0.21
  -2  -5  -1    0.92    0.38
   2  -5   1    0.36    0.24
  -2  -5  -1   -0.12    0.34
   2  -5   1   -0.01    0.30
   2   5   2    4.98    0.47
   2  -5   2    4.61    0.53
  -2  -5  -2    4.52    0.66
   2  -5   2    5.11    0.42
  -2   5  -3    7.22    0.55
  -2   5  -3    7.41    1.00
   2   5   3    5.99    0.56
  -2  -5  -3    8.28    0.84
   2   5   4    4.93    0.56
  -2   5  -4    4.50    0.82
  -2   5  -4    5.56    0.61
  -2  -5  -4    5.24    0.77
   2  -5   4    5.18    0.27
   2  -5   4    4.96    0.54
   2   5   5    1.16    0.43
  -2   5  -5    1.55    0.44
   2  -5   5    1.18    0.46
  -2  -5  -5    0.34    0.46
  -2   5  -6    0.54    0.38
  -2   5  -6    1.40    0.57
  -2  -5  -6    0.71    0.57
   2  -5   6    0.85    0.48
   2   5   7   -0.14    0.49
  -2   5  -7   -0.09    0.35
  -2   5  -7   -0.09    0.48
  -2  -5  -7    0.79    0.51
   2  -5   7    0.73    0.50
   2   5   8   -0.27    0.64
  -2   5  -8    0.44    0.51
  -2   5  -8   -0.20    0.39
   2  -5   8    1.49    0.62
   2   6  -6    0.37    0.38
   2   6  -6    0.19    0.72
   2  -6  -6   -0.32    0.51
  -2  -6   6   -0.12    0.18
   2   6  -5    1.16    0.40
   2   6  -5    1.11    0.58
  -2  -6   5    0.26    0.21
   2  -6  -5    0.40    0.54
   2   6  -4    1.19    0.63
  -2  -6   4    0.89    0.34
   2   6  -3    0.23    0.51
   2   6  -3    0.21    0.32
  -2  -6   3    0.11    0.27
   2  -6  -3    0.24    0.44
   2   6  -2    0.14    0.43
  -2  -6   2    0.31    0.32
   2  -6  -2   -0.16    0.36
   2   6  -1   -0.39    0.51
  -2  -6   1    0.26    0.34
   2  -6  -1    0.24    0.40
   2   6   0   -0.17    0.53
  -2  -6   0    0.79    0.45
   2  -6   0   -0.29    0.29
   2   6   1    0.26    0.57
   2  -6   1    0.71    0.40
  -2  -6  -1    0.47    0.42
  -2   6  -2    0.13    0.56
  -2  -6  -2    0.89    0.49
   2  -6   2    1.03    0.41
  -2   6  -3    0.10    0.53
  -2  -6  -3    0.17    0.36
   2  -6   3    0.01    0.32
  -2   6  -4    0.54    0.58
   2  -6   4    0.19    0.31
  -2  -6  -4    1.08    0.55
  -2   6  -5    0.83    0.61
  -2  -6  -5   -0.22    0.50
  -2   6  -6    0.72    0.60
  -2  -6  -6   -0.30    0.47
   2  -6   6   -0.09    0.13
   2   7  -2   -0.74    0.75
   2  -7  -2    3.60    0.95
   2  -7  -1   -0.55    0.42
  -2  -7   1    0.54    0.71
  -2   7   0    2.06    1.09
  -2  -7   0    1.01    0.62
   2  -7   0    0.06    0.48
   2   7   1    0.25    0.69
  -2  -7  -1    0.37    0.48
  -3   0  11    0.44    0.42
  -3   0  11   -0.34    0.48
   3   0 -11    0.02    0.49
   3   0 -10    4.19    0.78
  -3   0  10    2.32    0.53
  -3   0  10    3.31    0.81
   3   0  -9    0.25    0.41
  -3   0   9    0.02    0.44
  -3   0   9   -0.03    0.28
  -3   0   8    0.14    0.27
  -3   0   8    0.00    0.39
  -3   0   8   -0.38    0.25
  -3   0   7   -0.09    0.41
   3   0  -7    0.04    0.22
   3   0  -6   18.71    0.83
  -3   0   6   16.19    1.18
  -3   0   6   18.13    0.97
  -3   0   6   15.61    0.94
   3   0  -5   -2.85   12.22
  -3   0   5   22.68   14.00
   3   0  -5   -0.04    0.14
  -3   0   5   -0.07    0.27
  -3   0   5    0.04    0.19
  -3   0   4   13.03    9.57
   3   0  -4   13.67   11.50
   3   0  -3    4.93    6.64
  -3   0   3    4.25    5.80
  -3   0   2   73.74    2.52
   3   0  -2   73.28    2.64
   3   0  -2   71.54    2.48
   3   0  -2   77.07    2.62
   3   0  -2   69.24    2.48
   3   0  -2   74.91    2.47
  -3   0   2   65.28    2.60
   3   0  -2   66.25   11.50
  -3   0   2   71.00    2.48
   3   0  -1    0.04    0.10
  -3   0   1    0.06    0.10
   3   0  -1    0.33    2.47
   3   0  -1   -0.08    0.10
  -3   0   1   -0.01    0.11
   3   0  -1   -0.03    0.10
  -3   0   1   -0.09    0.09
  -3   0   1   -0.03    0.10
   3   0  -1    0.00    0.11
   3   0  -1   -0.04    0.09
   3   0   1    0.50    2.37
  -3   0  -1   -3.19    3.29
  -3   0  -1    0.11    0.08
  -3   0  -1    0.03    0.11
   3   0   1    0.10    0.10
   3   0   1    0.17    0.17
   3   0   1    0.12    0.07
  -3   0  -1   -0.03    0.14
  -3   0  -2  297.80    9.63
  -3   0  -2  301.88    9.78
   3   0   2  294.80   21.86
  -3   0  -2  292.94    9.60
   3   0   2  261.74    9.75
   3   0   3    3.10    7.61
   3   0   3    0.39    6.77
   3   0   4   26.44    1.16
   3   0   4   26.30    1.38
   3   0   4   27.87   12.75
  -3   0  -4   27.07    1.01
   3   0   4   48.29   15.12
   3   0   5  -24.41   14.31
   3   0   5   -0.01    0.27
   3   0   5    0.15    0.19
   3   0   5   -4.19   15.44
   3   0   6    1.32    0.31
   3   0   6    1.09    0.29
   3   0   6    1.61    0.50
   3   0   7    0.10    0.25
   3   0   7   -0.36    0.37
   3   0   7   -0.26    0.24
   3   0   8   -0.30    0.44
   3   0   8    0.16    0.33
   3   0   8    0.47    0.35
   3   0   9    0.30    0.49
   3   0  10    2.02    0.49
   3   0  10    2.80    0.91
   3   0  11    0.18    0.59
   3   0  11    0.42    0.42
  -3   1  11    0.58    0.47
   3   1 -11    0.54    0.62
  -3   1  11    0.78    0.70
  -3  -1  11    0.80    0.64
  -3  -1  11    0.16    0.42
   3  -1 -11    0.03    0.53
  -3   1  10   -0.21    0.32
   3   1 -10    0.37    0.42
  -3   1  10    0.14    0.55
  -3  -1  10   -0.21    0.26
   3  -1 -10    0.80    0.51
  -3  -1  10    0.28    0.46
  -3   1   9    0.60    0.59
   3   1  -9   -0.20    0.76
   3   1  -9    1.62    0.34
  -3   1   9    1.75    0.46
  -3  -1   9    0.99    0.35
  -3   1   8   -0.24    0.28
   3   1  -8    0.12    0.38
  -3   1   8   -0.06    0.38
   3   1  -8    0.03    0.26
  -3  -1   8   -0.12    0.20
  -3  -1   8    0.40    0.48
  -3   1   7    2.74    0.46
  -3   1   7    2.40    0.58
   3   1  -7    2.78    0.48
   3   1  -7    2.05    0.51
  -3  -1   7    2.18    0.53
  -3  -1   7    2.79    0.37
   3  -1  -7    2.18    0.44
  -3  -1   7    2.16    0.36
  -3   1   6    4.77    0.54
   3   1  -6    5.13    0.66
   3   1  -6    3.93    0.38
  -3  -1   6    4.21    0.64
  -3  -1   6    4.17    0.35
  -3  -1   6    4.12    0.38
   3  -1  -6    3.82    0.39
   3   1  -5   12.14    0.65
   3   1  -5   14.81   11.87
   3   1  -5   11.57    0.86
  -3   1   5   12.42    0.79
  -3   1   5   -4.68   13.07
  -3   1   5   13.59    0.91
  -3   1   5   12.56    0.81
  -3  -1   5   13.21    0.58
   3  -1  -5   12.81    0.72
  -3  -1   5   12.02    0.60
  -3  -1   5    7.91    8.76
   3  -1  -5  -28.73   17.10
  -3  -1   5   12.99    0.94
  -3   1   4   17.55    1.00
   3   1  -4   16.61    1.00
  -3   1   4   18.39    0.93
   3   1  -4   19.05    9.00
   3   1  -4   18.54    0.82
  -3   1   4    5.92   10.22
  -3  -1   4   17.46    0.63
  -3  -1   4   19.25    0.64
   3  -1  -4   15.74    0.89
  -3  -1   4   16.22    1.01
   3  -1  -4    2.01   13.47
  -3  -1   4    8.12    7.14
  -3   1   3    8.77    0.56
   3   1  -3   10.34    0.55
   3   1  -3   25.02    7.82
  -3   1   3    9.84    0.63
   3   1  -3   10.58    0.69
  -3   1   3   10.38    0.62
  -3   1   3   12.14    9.20
   3  -1  -3    5.78    9.35
   3  -1  -3    8.99    0.56
  -3  -1   3    5.23    5.46
  -3  -1   3    9.95    0.69
  -3   1   2  203.32    6.80
  -3   1   2  193.81    6.79
  -3   1   2  196.44    6.82
   3   1  -2  203.35    6.79
   3   1  -2  208.00    6.85
   3   1  -2  191.25   13.05
  -3   1   2  239.01   24.89
  -3  -1   2  206.12   12.83
   3  -1  -2  186.79    6.79
   3  -1  -2  219.03   23.64
  -3  -1   2  192.79    6.79
   3  -1  -2  206.65    6.84
  -3  -1   2  205.96    7.00
  -3  -1   2  193.05    6.84
   3   1  -1  999.61   40.44
  -3   1   1  960.01   49.43
  -3  -1   1  972.00   39.35
  -3  -1   1  952.55   32.09
   3   1   0  150.27   12.87
  -3   1   0  150.73   13.03
  -3   1   0  161.73    5.16
   3   1   0  150.52    5.18
  -3   1   0  158.79    5.12
   3   1   0  159.07    5.29
   3   1   0  152.62    5.18
   3  -1   0  157.28    5.13
   3  -1   0  157.94   14.66
  -3  -1   0  162.87    5.21
  -3  -1   0  156.33    5.17
   3  -1   0  133.02    5.39
   3   1   1    9.48    6.69
  -3   1  -1    2.01    3.09
  -3   1  -1    4.51    0.31
   3   1   1    4.20    0.30
   3   1   1    4.50    0.28
   3   1   1    4.94    5.82
   3   1   1    4.33    0.32
  -3  -1  -1    4.33    0.29
  -3  -1  -1    4.01    0.32
   3  -1   1    4.70    3.19
  -3  -1  -1    4.59    0.29
   3  -1   1    4.19    0.32
   3   1   2   81.75    2.94
  -3   1  -2   73.55    9.70
   3   1   2   81.11    2.87
   3   1   2   82.49    2.91
  -3   1  -2   84.84    2.96
   3   1   2   74.43   16.13
   3  -1   2   89.09    9.78
   3  -1   2   77.03    2.95
  -3  -1  -2   78.61   16.35
  -3  -1  -2   82.65    2.97
  -3  -1  -2   82.42    2.90
  -3  -1  -2   76.92    2.87
   3   1   3   74.35    2.70
   3   1   3   57.32   18.42
  -3   1  -3   74.29    2.61
   3   1   3   70.46    2.76
   3   1   3   74.04    2.69
   3  -1   3   74.45   12.58
   3  -1   3   72.98    2.86
  -3  -1  -3   82.99   18.38
  -3  -1  -3   71.09    2.66
   3   1   4   55.46    2.16
   3   1   4   51.45    2.26
  -3   1  -4   54.43    1.97
   3   1   4   55.66    2.15
   3   1   4   49.40   19.51
  -3  -1  -4   57.19    2.10
   3  -1   4   55.76    1.91
   3  -1   4   29.29    9.49
   3  -1   4   53.64    2.31
   3  -1   4   54.82   14.33
  -3  -1  -4   26.91   14.67
   3  -1   4   51.28    1.88
   3   1   5    5.48    0.60
  -3   1  -5    4.81    0.35
   3   1   5    5.10    0.30
   3   1   5    5.45    0.49
   3  -1   5    4.67    0.61
   3  -1   5    4.98    0.36
   3  -1   5    5.42    0.33
  -3  -1  -5    5.06    0.41
  -3   1  -6    2.43    0.25
   3   1   6    2.42    0.42
   3   1   6    1.82    0.49
   3  -1   6    2.36    0.31
   3  -1   6    2.74    0.30
  -3  -1  -6    2.59    0.31
  -3   1  -7    7.13    0.39
   3   1   7    7.32    0.86
   3   1   7    7.30    0.67
   3  -1   7    7.44    0.58
  -3  -1  -7    6.89    0.51
   3  -1   7    7.90    0.54
   3  -1   7    6.04    0.84
   3   1   8   10.86    0.91
   3   1   8   12.63    1.21
   3  -1   8   10.49    1.15
   3  -1   8    9.36    0.83
   3  -1   8    9.99    0.70
   3   1   9    1.19    0.54
   3   1   9    1.32    0.72
   3  -1   9   -0.32    0.51
   3   1  10    2.41    0.56
   3   1  10    3.86    0.88
   3  -1  10    2.05    0.47
   3  -1  10    0.80    0.69
   3   1  11    0.45    0.63
   3   1  11    1.94    0.59
   3  -1  11    1.29    0.51
   3   2 -11    0.33    0.55
  -3   2  11   -0.03    0.57
  -3  -2  11   -0.36    0.61
  -3  -2  11    0.38    0.39
   3  -2 -11    0.22    0.57
  -3   2  10    0.39    0.53
   3   2 -10    0.56    0.45
  -3   2  10    0.42    0.44
  -3  -2  10    0.03    0.28
  -3  -2  10    0.92    0.61
   3   2  -9    0.52    0.56
   3   2  -9    0.18    0.29
  -3   2   9    0.36    0.56
  -3   2   9   -0.02    0.32
  -3  -2   9   -0.27    0.18
  -3  -2   9    0.85    0.37
  -3  -2   9    0.11    0.51
   3   2  -8    0.75    0.46
   3   2  -8    0.73    0.34
  -3   2   8    1.16    0.46
  -3   2   8   -0.19    0.41
  -3  -2   8    0.54    0.51
  -3  -2   8    0.66    0.35
   3  -2  -8    0.83    0.40
  -3   2   7   -0.11    0.34
   3   2  -7   -0.03    0.29
   3   2  -7    0.44    0.41
  -3   2   7    0.19    0.33
   3  -2  -7    0.34    0.33
  -3  -2   7    0.36    0.17
  -3  -2   7    0.06    0.17
  -3  -2   7    0.07    0.42
   3   2  -6    0.27    0.30
   3   2  -6    0.06    0.30
  -3   2   6    0.20    0.32
   3  -2  -6   -0.05    0.28
  -3  -2   6   -0.58    0.32
  -3   2   5    1.83    0.47
  -3   2   5    1.24    0.41
   3   2  -5    1.37    0.37
   3  -2  -5    1.25    0.34
  -3   2   4    0.50    0.26
   3   2  -4    0.81    0.30
  -3   2   4   -4.09   12.43
   3   2  -4    0.94    0.32
  -3  -2   4    1.06    0.39
   3  -2  -4    0.78    0.31
   3  -2  -4  -27.70   16.11
  -3   2   3    7.96   10.59
   3  -2  -3   19.45   14.09
   3   2  -2   16.56    6.78
  -3   2   2   25.35   12.04
  -3   2   2   16.92    0.74
  -3   2   2   16.58    0.83
   3   2  -2   13.09    6.24
   3   2  -2   16.24    0.92
   3   2  -2   16.95    0.83
   3  -2  -2   16.96    0.88
   3  -2  -2   17.17    0.70
   3  -2  -2   16.80    0.86
   3  -2  -2   -2.74   10.74
  -3  -2   2   17.63    0.85
  -3   2   1    0.21    0.16
  -3   2   1   -4.71    7.96
   3   2  -1    0.05    0.16
   3   2  -1    0.15    0.14
   3   2  -1    0.10    0.26
   3   2  -1    0.07    6.13
   3   2  -1    3.25    5.37
   3  -2  -1    0.43    0.20
  -3  -2   1    0.35    0.17
  -3  -2   1    0.11    0.10
   3   2   0   -3.09    7.78
  -3   2   0   10.14    6.79
   3  -2   0   -7.77    6.61
  -3   2  -1    0.62    0.16
   3   2   1    4.11    9.90
  -3   2  -1    3.18    5.29
   3   2   1    0.83    0.21
  -3   2  -1    1.00    0.26
  -3  -2  -1    1.00    0.28
  -3  -2  -1    0.78    0.16
  -3  -2  -1    0.74    0.21
   3  -2   1    0.74    0.08
   3  -2   1    0.57    0.19
   3  -2   1   -2.68    6.57
   3   2   2   -3.26   11.44
   3   2   2    4.53    0.39
  -3   2  -2    7.43    4.75
   3   2   2    4.68    0.37
  -3  -2  -2    6.11    0.48
  -3  -2  -2    4.90    0.42
  -3  -2  -2   11.97   10.65
   3  -2   2    5.35    0.45
   3   2   3   31.91    1.39
   3   2   3   36.80   18.59
   3  -2   3   33.45    1.54
  -3  -2  -3   16.06   14.08
   3  -2   3   27.65    6.36
  -3  -2  -3   32.69    1.44
   3   2   4    3.21    0.39
   3   2   4    4.00    0.51
  -3   2  -4    3.37    0.45
  -3  -2  -4    3.86    0.44
   3  -2   4    3.88    0.51
   3   2   5    0.36    0.29
   3   2   5    0.71    0.39
  -3   2  -5    0.38    0.26
  -3  -2  -5   -0.11    0.24
   3  -2   5    0.27    0.62
  -3   2  -6    4.51    0.53
   3   2   6    5.59    0.72
   3   2   6    7.08    0.64
   3  -2   6    5.69    0.31
   3  -2   6    5.27    0.32
  -3  -2  -6    7.16    0.62
   3  -2   6    5.64    0.76
   3   2   7    0.60    0.53
   3  -2   7    0.06    0.19
   3  -2   7    0.07    0.46
   3   2   8    0.40    0.53
   3   2   8    0.49    0.43
  -3   2  -8    0.46    0.38
   3  -2   8   -0.06    0.45
   3  -2   8    0.61    0.29
   3   2   9    5.18    0.92
   3   2   9    5.69    0.73
  -3   2  -9    4.55    0.82
   3  -2   9    5.94    0.56
   3  -2   9    3.45    0.92
  -3   2 -10    0.58    0.61
   3   2  10    1.14    0.50
   3   2  10    0.98    0.70
   3  -2  10   -0.43    0.54
   3  -2  10    1.49    0.42
   3   3 -10    0.58    0.57
  -3   3  10    0.77    0.58
  -3  -3  10    0.33    0.32
   3   3  -9    0.34    0.32
   3   3  -9    0.16    0.42
  -3  -3   9    0.05    0.24
  -3  -3   9    0.61    0.58
  -3   3   8   -0.03    0.42
   3   3  -8   -0.27    0.41
   3   3  -8    0.28    0.39
  -3   3   8    0.23    0.38
  -3  -3   8    0.15    0.45
  -3  -3   8    0.08    0.14
  -3  -3   8    0.23    0.28
   3   3  -7    1.01    0.48
   3   3  -7    0.81    0.49
  -3   3   7    0.94    0.45
  -3   3   7    0.34    0.41
   3  -3  -7    2.44    0.54
  -3  -3   7    1.67    0.62
  -3   3   6   20.55    1.25
   3   3  -6   17.93    1.10
  -3   3   6   19.23    1.19
   3   3  -6   18.00    1.21
  -3  -3   6   18.45    1.27
   3  -3  -6   18.54    1.19
  -3   3   5    8.30    1.03
  -3   3   5    7.91    0.66
   3   3  -5    6.73    0.70
   3  -3  -5    7.29    0.70
  -3  -3   5    7.39    0.70
  -3   3   4    5.92    0.55
   3   3  -4    7.11    0.69
   3   3  -4    6.97    0.61
  -3   3   4    6.13    0.55
   3  -3  -4    6.72    0.67
  -3  -3   4    8.55    0.67
  -3   3   3    0.56    0.25
   3   3  -3    1.18    0.29
   3  -3  -3    0.83    0.19
  -3  -3   3    1.15    0.30
   3  -3  -3    0.36    0.33
   3   3  -2    8.25    8.58
  -3   3   2   17.62   16.17
   3   3  -2    5.89    0.44
   3   3  -2    5.28    0.58
  -3   3   2    6.36    0.44
   3   3  -2    6.09    6.57
  -3   3   2    5.69    0.35
   3  -3  -2   16.08   16.67
   3  -3  -2    6.05    0.28
   3  -3  -2    5.75    0.52
   3  -3  -2    5.68    0.50
   3   3  -1   75.18   19.40
  -3   3   1   75.47    2.68
  -3   3   1   59.24   22.10
   3   3  -1   75.04    2.64
   3   3  -1   74.48    3.00
   3   3  -1   62.59   17.18
   3  -3  -1   69.18    2.78
  -3  -3   1   74.68    2.63
   3  -3  -1   74.39    2.78
   3  -3  -1   41.28   18.43
   3   3   0  -20.89   12.36
   3   3   0    5.50   13.24
   3   3   0   10.67    0.52
  -3   3   0   10.27    0.45
  -3   3   0   15.41   11.30
  -3  -3   0    9.60    0.53
   3  -3   0    8.45    0.53
   3  -3   0   10.17    0.61
   3  -3   0   20.94   12.62
  -3  -3   0   10.51    0.61
  -3   3  -1   -0.03    7.72
  -3   3  -1   -0.04    0.14
   3   3   1  -20.04   12.95
   3   3   1    0.24    0.16
  -3   3  -1    0.19    0.16
  -3  -3  -1  -15.23   12.35
  -3  -3  -1    0.03    0.15
   3  -3   1  -13.84   10.42
   3  -3   1    0.01    0.12
  -3   3  -2    5.43    0.42
   3   3   2    5.49    0.44
   3   3   2    5.66    0.40
   3  -3   2    6.10    0.44
  -3  -3  -2    5.58    0.52
   3   3   3    0.25    0.26
  -3   3  -3    0.68    0.27
   3   3   3    0.40    0.23
   3  -3   3    0.43    0.28
  -3  -3  -3    0.33    0.31
   3   3   4   10.43    0.77
   3   3   4   11.29    0.72
  -3   3  -4   10.79    0.86
  -3   3  -4   10.26    0.76
   3  -3   4   11.72    0.83
  -3  -3  -4   10.28    0.80
  -3   3  -5    0.36    0.33
   3   3   5    0.18    0.27
   3   3   5    0.09    0.36
   3  -3   5   -0.27    0.27
  -3  -3  -5    0.46    0.35
  -3   3  -6    2.11    0.51
   3   3   6    2.60    1.01
   3   3   6    1.70    0.47
  -3   3  -6    1.91    0.55
   3  -3   6    1.37    0.54
  -3  -3  -6    1.40    0.53
  -3   3  -7    0.64    0.36
   3   3   7    1.37    0.52
   3   3   7   -0.19    0.34
  -3   3  -7    0.39    0.45
   3  -3   7    0.90    0.50
  -3  -3  -7    0.32    0.37
  -3   3  -8    3.36    0.70
  -3   3  -8    3.34    0.58
   3   3   8    3.42    0.60
   3   3   8    4.14    0.78
   3  -3   8    3.34    0.29
   3  -3   8    3.94    0.33
  -3   3  -9    0.27    0.49
   3   3   9    1.21    0.46
   3   3   9    0.79    0.58
   3  -3   9   -0.07    0.48
   3  -3   9    0.14    0.24
  -3   3 -10    0.04    0.59
   3   3  10    0.15    0.60
   3   3  10    0.38    0.40
   3  -3  10    0.36    0.37
   3  -3  10   -0.47    0.57
  -3   4   9    0.58    0.48
  -3   4   9    0.03    0.45
   3   4  -9    0.30    0.43
   3   4  -9    2.18    0.84
  -3  -4   9    0.66    0.18
  -3  -4   9    0.36    0.48
  -3  -4   9    0.69    0.20
  -3   4   8    2.37    0.63
   3   4  -8    3.05    0.65
  -3   4   8    2.13    0.53
  -3  -4   8    1.61    0.70
   3   4  -7    0.43    0.41
  -3   4   7    0.07    0.59
  -3   4   7    0.72    0.41
   3   4  -7    0.37    0.42
  -3  -4   7    0.01    0.42
   3  -4  -7    0.66    0.44
  -3   4   6    0.49    0.39
   3   4  -6    1.76    0.47
   3   4  -6    1.60    0.58
  -3   4   6    0.11    0.39
  -3  -4   6    0.73    0.44
   3  -4  -6    0.29    0.47
   3   4  -5    0.35    0.37
   3   4  -5    0.53    0.51
  -3   4   5   -0.37    0.26
  -3  -4   5    0.18    0.38
   3  -4  -5    0.59    0.46
   3   4  -4   11.62    1.03
   3   4  -4   12.03    0.83
  -3   4   4   11.83    0.78
  -3   4   4   11.59    0.76
   3  -4  -4   11.43    0.96
  -3  -4   4   12.41    0.85
  -3   4   3    3.89    0.41
   3   4  -3    3.15    0.61
   3   4  -3    3.53    0.41
   3  -4  -3    3.34    0.23
   3  -4  -3    3.20    0.55
   3   4  -2    3.15    0.34
  -3   4   2    3.75    0.31
   3   4  -2    4.49    0.90
  -3  -4   2    3.64    0.34
   3  -4  -2    3.68    0.53
   3   4  -1    2.48    0.69
   3   4  -1    2.21    0.27
   3  -4  -1    1.82    0.38
   3  -4  -1    2.16    0.38
  -3  -4   1    2.19    0.25
  -3  -4   1    1.25    0.30
  -3   4   0    0.79    0.16
   3   4   0    1.15    0.23
   3  -4   0    0.41    0.29
  -3  -4   0    1.37    0.33
   3  -4   0    0.94    0.29
  -3   4  -1    2.88    0.23
   3   4   1    2.78    0.35
  -3  -4  -1    3.14    0.37
   3  -4   1    2.84    0.31
  -3  -4  -1    3.05    0.44
   3  -4   1    2.75    0.39
  -3   4  -2    3.22    0.32
  -3  -4  -2    3.92    0.51
   3  -4   2    3.32    0.28
   3  -4   2    3.26    0.33
   3   4   3    4.73    0.50
  -3   4  -3    5.69    0.50
   3  -4   3    5.73    0.50
  -3  -4  -3    5.32    0.63
  -3   4  -4    0.99    0.54
  -3   4  -4    0.98    0.37
   3   4   4    1.48    0.34
   3   4   4    0.54    0.40
  -3  -4  -4    0.96    0.46
   3  -4   4    0.35    0.32
   3   4   5    0.52    0.55
  -3   4  -5    0.23    0.42
  -3   4  -5    0.48    0.43
   3   4   5    0.79    0.35
  -3  -4  -5    0.53    0.44
  -3   4  -6    0.39    0.36
  -3   4  -6    0.54    0.39
   3   4   6    0.82    0.44
   3   4   6    0.42    0.31
  -3  -4  -6    0.83    0.48
   3  -4   6    1.09    0.49
   3   4   7    0.55    0.56
   3   4   7   -0.23    0.29
  -3   4  -7    0.36    0.43
  -3   4  -7   -0.39    0.33
  -3  -4  -7   -0.38    0.37
   3  -4   7    0.25    0.42
   3   4   8   -0.12    0.55
  -3   4  -8    0.66    0.47
  -3   4  -8   -0.02    0.41
   3  -4   8    0.03    0.47
  -3   4  -9    0.21    0.47
   3   4   9   -0.17    0.66
   3   4   9    0.80    0.66
   3  -4   9   -0.72    0.51
   3   5  -8    1.40    0.60
   3   5  -8    1.10    0.56
  -3  -5   8    1.12    0.60
   3   5  -7    0.00    0.44
   3   5  -7    0.03    0.35
  -3  -5   7    1.01    0.54
   3   5  -6    0.58    0.42
   3  -5  -6    0.60    0.49
  -3  -5   6    0.62    0.43
   3   5  -5    1.44    0.58
   3   5  -5    0.64    0.36
   3  -5  -5    0.93    0.50
  -3  -5   5    0.48    0.35
  -3   5   4    1.42    0.34
   3   5  -4    2.32    0.62
  -3  -5   4    2.00    0.25
   3  -5  -4    1.53    0.59
   3   5  -3    0.75    0.31
   3   5  -3    1.30    0.60
   3  -5  -3    0.74    0.49
  -3  -5   3    1.02    0.29
   3   5  -2    0.49    0.23
   3   5  -2   -0.43    0.36
   3  -5  -2   -0.54    0.33
  -3  -5   2    0.30    0.28
  -3  -5   2    0.74    0.21
   3   5  -1    0.38    0.25
  -3  -5   1    0.65    0.25
  -3  -5   1    0.49    0.43
   3  -5  -1    1.28    0.53
   3   5   0    0.17    0.24
   3   5   0    0.01    0.50
   3  -5   0   -0.07    0.38
  -3  -5   0   -0.09    0.47
  -3   5  -1    1.64    0.26
   3  -5   1    1.32    0.45
  -3  -5  -1    0.76    0.36
  -3  -5  -1    2.03    0.73
   3  -5   1    1.23    0.32
  -3   5  -2    0.09    0.18
   3   5   2    0.33    0.24
   3  -5   2    0.33    0.21
  -3  -5  -2    0.41    0.45
   3  -5   2    0.15    0.32
  -3   5  -3    3.53    0.40
   3   5   3    3.64    0.47
  -3  -5  -3    4.47    0.66
   3  -5   3    4.16    0.36
  -3   5  -4    1.57    0.67
   3   5   4    0.59    0.41
  -3  -5  -4    1.54    0.55
   3  -5   4    1.47    0.18
  -3   5  -5    3.51    0.69
  -3   5  -6    0.90    0.53
  -3   5  -6    1.23    0.49
   3   5   6    0.74    0.45
  -3  -5  -6    0.62    0.54
   3  -5   6    0.93    0.48
  -3   5  -7    0.06    0.36
  -3   5  -7   -0.69    0.48
   3   5   7    0.11    0.42
   3  -5   7   -0.79    0.37
  -3  -5  -7    0.39    0.43
  -3   5  -8    0.87    0.58
   3   5   8    0.57    0.69
  -3   5  -8   -0.18    0.37
   3  -5   8    0.26    0.53
   3   6  -6    0.41    0.54
   3   6  -6    1.64    0.45
   3  -6  -6    1.20    0.74
  -3  -6   6   -0.07    0.21
   3   6  -5    0.49    0.30
   3   6  -5   -0.20    0.57
   3  -6  -5    0.92    0.60
  -3  -6   5    1.08    0.29
   3   6  -4    0.02    0.28
   3   6  -4   -0.31    0.49
   3  -6  -4    0.58    0.48
  -3  -6   4    0.11    0.28
   3   6  -3    0.34    0.62
   3   6  -3    0.48    0.26
   3  -6  -3    0.80    0.48
  -3  -6   3   -0.04    0.30
   3   6  -2   -0.18    0.49
   3   6  -2    0.03    0.23
   3  -6  -2   -0.29    0.35
  -3  -6   2    0.51    0.34
   3   6  -1    0.18    0.47
   3  -6  -1   -0.44    0.36
   3   6   0   -0.78    0.41
   3  -6   0   -0.09    0.34
  -3  -6   0   -0.32    0.33
   3   6   1   -0.16    0.62
  -3  -6  -1    0.67    0.46
   3  -6   1    0.49    0.37
   3   6   2    0.37    0.63
  -3  -6  -2    0.49    0.46
   3  -6   2   -0.35    0.28
   3   6   3   -0.94    0.65
  -3   6  -3   -0.16    0.44
   3  -6   3    0.74    0.39
  -3  -6  -3    0.41    0.49
   3   6   4    0.52    0.80
  -3   6  -4    0.95    0.56
   3  -6   4    0.43    0.33
  -3  -6  -4    0.30    0.47
   3   6   5    0.03    0.63
  -3   6  -5   -0.27    0.58
  -3  -6  -5    0.69    0.61
  -3   6  -6    0.67    0.68
   3   6   6    0.31    0.80
  -3  -6  -6    0.21    0.52
   3   7  -1    0.11    0.83
   3  -7  -1   -0.06    0.43
  -3  -7   1   -0.82    0.80
   3   7   0   -0.69    0.74
  -3  -7   0    0.52    0.54
   3  -7   0    0.62    0.52
  -3   7  -1    1.43    1.21
  -3  -7  -1    0.43    0.55
  -4   0  11   -0.22    0.50
  -4   0  11   -0.31    0.36
   4   0 -11    0.06    0.47
  -4   0  10    3.28    0.68
  -4   0  10    1.63    0.53
   4   0 -10    1.81    0.75
  -4   0   9    0.73    0.35
  -4   0   9   -0.28    0.48
  -4   0   8    0.05    0.32
  -4   0   8    0.92    0.56
  -4   0   8    0.82    0.37
   4   0  -8    0.50    0.47
   4   0  -8    0.61    0.36
  -4   0   7    0.25    0.26
   4   0  -7   -0.27    0.20
  -4   0   7   -0.18    0.24
  -4   0   7    0.78    0.42
   4   0  -7    0.98    0.50
  -4   0   6   32.03    1.39
   4   0  -6   31.43    1.26
  -4   0   6   30.76    1.66
  -4   0   6   28.91    1.44
  -4   0   5    1.05   11.22
   4   0  -5   13.49   13.21
   4   0  -4    2.73    0.21
   4   0  -4   -2.03    8.79
  -4   0   4    2.27    0.42
   4   0  -4    2.36    0.39
  -4   0   4    2.62    0.33
   4   0  -4    2.39    0.26
  -4   0   4   11.63    7.74
   4   0  -3    0.05    0.12
  -4   0   3   -0.16    0.13
   4   0  -3    0.93    6.49
   4   0  -3    0.00    0.14
   4   0  -3   -0.10    0.19
  -4   0   3   -0.01    0.14
  -4   0   3   -0.09    0.21
   4   0  -2  144.20    5.34
   4   0  -2  159.93    5.50
   4   0  -2  170.36    5.37
   4   0  -2  147.12   15.65
  -4   0   2  162.23    5.48
   4   0  -2  161.80    5.46
   4   0  -2  158.83    5.36
  -4   0   2  153.64    5.40
  -4   0   2  171.28    5.38
  -4   0   2  153.39    5.47
  -4   0   1    1.58    2.90
   4   0  -1   -0.08    0.13
   4   0  -1   -0.07    0.12
   4   0  -1    0.44    0.18
  -4   0   1    0.06    0.12
   4   0  -1    0.00    0.16
   4   0  -1   -2.62    2.99
  -4   0   1    0.13    0.16
   4   0  -1   -0.05    0.14
  -4   0   1    0.11    0.15
  -4   0   1   -0.03    0.13
  -4   0   0   95.78    3.16
  -4   0   0   96.09   10.22
  -4   0   0   95.91    3.16
   4   0   0   89.06    3.23
  -4   0   0   97.23    3.19
   4   0   0   93.63    3.16
   4   0   0   78.50    9.47
  -4   0  -1    0.11    0.11
   4   0   1    0.10    0.10
  -4   0  -1    1.11    3.16
   4   0   1    0.06    0.13
  -4   0  -1    0.07    0.14
   4   0   1   -0.01    4.14
  -4   0  -1   -0.04    0.11
   4   0   1    0.16    0.20
  -4   0  -1    0.09    0.25
   4   0   2   83.89    3.26
  -4   0  -2   91.15    3.30
   4   0   2   91.80    3.15
  -4   0  -2   96.05    3.13
  -4   0  -2   93.88   14.51
   4   0   2   98.90   12.54
   4   0   3    6.76    7.43
   4   0   4   34.52    1.67
   4   0   4   41.69   13.49
   4   0   4   36.36    1.45
   4   0   4   24.56   13.49
  -4   0  -4   36.05    1.31
   4   0   5   -7.08   13.16
   4   0   5   30.93   15.10
   4   0   6    1.04    0.31
   4   0   6    0.79    0.47
   4   0   6    1.24    0.32
   4   0   7   -0.08    0.40
   4   0   7   -0.09    0.25
   4   0   7   -0.01    0.23
   4   0   8    2.10    0.51
   4   0   8    2.31    0.77
   4   0   9   -0.70    0.46
   4   0   9   -0.20    0.28
   4   0  10    0.35    0.70
   4   0  10    0.81    0.43
   4   0  11   -0.38    1.00
   4   0  11    0.47    0.43
   4   1 -11    0.48    0.54
  -4   1  11   -0.10    0.55
  -4   1  11   -0.28    0.38
  -4  -1  11    0.05    0.35
  -4  -1  11   -0.52    0.53
   4  -1 -11   -0.41    0.37
  -4   1  10    1.73    0.74
  -4   1  10    0.46    0.38
   4  -1 -10    1.38    0.63
  -4  -1  10   -0.18    0.29
  -4  -1  10    1.13    0.71
  -4   1   9    1.02    0.47
  -4   1   9    2.30    0.75
   4   1  -9    1.36    1.02
   4   1  -9    1.14    0.45
   4  -1  -9    0.18    0.47
  -4  -1   9    2.07    0.41
  -4   1   8    0.40    0.37
  -4   1   8    0.08    0.47
   4   1  -8    0.46    0.44
  -4  -1   8   -0.01    0.24
  -4  -1   8    0.46    0.51
  -4  -1   8    0.60    0.31
  -4   1   7    4.59    0.59
   4   1  -7    5.16    0.74
   4   1  -7    5.36    0.45
  -4   1   7    4.96    0.74
  -4  -1   7    5.39    0.49
  -4  -1   7    5.73    0.48
  -4  -1   7    4.64    0.71
   4   1  -6    2.98    0.53
  -4   1   6    2.41    0.42
   4   1  -6    1.76    0.35
  -4  -1   6    2.04    0.59
  -4  -1   6    1.88    0.27
  -4  -1   6    2.34    0.30
   4  -1  -6    1.95    0.34
  -4   1   5   13.18    0.85
   4   1  -5    3.79   11.60
  -4   1   5   14.66    0.96
  -4   1   5   19.47   17.62
  -4   1   5   13.72    0.89
   4   1  -5   12.92    0.67
   4   1  -5   13.06    0.93
   4  -1  -5  -19.28   15.93
  -4  -1   5   12.92    8.46
  -4  -1   5   12.61    0.91
  -4  -1   5   13.67    0.60
   4  -1  -5   13.46    0.75
  -4  -1   5   12.99    0.63
   4   1  -4   25.77    9.69
  -4   1   4   22.67   17.81
  -4   1   4   27.95    1.70
   4   1  -4   30.54    1.24
  -4   1   4   30.84    1.47
  -4   1   4   31.58    1.37
  -4  -1   4   31.53    1.53
  -4  -1   4   28.62    1.08
   4  -1  -4   31.97   14.33
  -4  -1   4   32.29    1.11
  -4   1   3   57.68   17.66
   4   1  -3   43.38   10.19
   4   1  -3   51.71    1.91
  -4   1   3   51.08    2.00
  -4   1   3   51.27    1.97
   4   1  -3   50.93    2.20
  -4   1   3   50.64    1.99
  -4  -1   3   48.04   10.22
  -4  -1   3   50.14    2.23
   4  -1  -3   48.90    1.95
   4  -1  -3   43.37   14.19
  -4   1   2  352.30   30.21
  -4   1   2  353.90   11.79
  -4   1   2  342.99   11.73
  -4   1   2  345.90   11.76
   4   1  -2  358.34   21.57
   4   1  -2  372.72   11.76
  -4  -1   2  362.31   20.57
   4  -1  -2  331.34   30.83
   4  -1  -2  343.40   11.77
   4  -1  -2  345.35   11.71
  -4  -1   2  333.42   11.78
   4  -1  -2  360.68   11.79
   4   1  -1   26.92    1.06
   4   1  -1   26.09    1.10
  -4   1   1   28.13    1.09
   4   1  -1   25.49    1.05
  -4   1   1   21.58    8.43
  -4   1   1   28.04    1.07
   4   1  -1   22.46    6.94
   4  -1  -1   28.49    0.99
  -4  -1   1   25.68    0.95
   4  -1  -1   27.34    1.10
  -4  -1   1   23.28    6.41
  -4  -1   1   26.13    1.11
   4  -1  -1   28.31    1.09
   4  -1  -1   44.90    9.45
  -4  -1   1   27.09    1.06
  -4   1   0    0.38    0.10
   4   1   0    0.90    0.27
   4   1   0   -1.49    3.50
   4   1   0    0.56    0.15
  -4   1   0    3.33    3.93
  -4   1   0    0.68    0.16
   4   1   0    1.17    0.17
  -4  -1   0    0.80    0.19
   4  -1   0    6.12    4.18
  -4  -1   0    0.75    0.23
  -4  -1   0    0.93    0.18
   4  -1   0    0.44    0.11
   4   1   1   21.92    0.94
  -4   1  -1   24.04    0.93
   4   1   1   23.25    0.96
   4   1   1   31.37    9.99
  -4   1  -1   30.49    6.51
   4   1   1   23.38    1.01
   4   1   1   26.12    0.98
   4  -1   1   21.85    0.87
   4  -1   1   15.46    5.13
   4  -1   1   22.94    0.95
  -4  -1  -1   24.59    0.93
  -4  -1  -1   24.57    0.97
  -4  -1  -1   22.25    0.97
   4  -1   1   23.62    0.81
  -4   1  -2  175.71    6.04
   4   1   2  151.03   22.88
   4   1   2  205.69   24.89
   4   1   2  174.38    5.99
   4   1   2  173.86    5.94
   4   1   2  174.70    6.04
   4   1   2  175.96    5.91
   4  -1   2  174.82    6.06
   4  -1   2  172.76   14.64
  -4  -1  -2  173.79    5.98
   4   1   3   -0.26   10.01
   4  -1   3   -8.51    4.12
  -4   1  -4    0.12    0.17
   4   1   4  -19.34   17.18
   4   1   4    0.16    0.24
   4   1   4    0.34    0.26
   4   1   4    0.11    0.21
   4  -1   4    0.13    0.13
   4  -1   4    0.20    0.13
   4  -1   4   -0.20    6.28
   4  -1   4   10.95    8.47
   4  -1   4    0.04    0.32
  -4  -1  -4   -0.09    0.23
  -4   1  -5    0.85    0.19
   4   1   5    0.70    0.11
   4   1   5    0.97    0.32
   4   1   5    0.89    0.39
   4  -1   5    1.47    0.23
  -4  -1  -5    0.97    0.26
   4  -1   5    1.03    0.19
   4  -1   5    0.85    0.43
  -4   1  -6    0.72    0.17
   4   1   6    0.47    0.40
   4   1   6   -0.03    0.24
  -4  -1  -6    0.41    0.23
   4  -1   6    0.53    0.21
   4  -1   6    0.26    0.21
   4  -1   6    0.82    0.73
  -4   1  -7    0.20    0.13
   4   1   7    1.57    0.47
  -4  -1  -7   -0.06    0.19
   4  -1   7    0.25    0.48
   4  -1   7   -0.08    0.22
   4  -1   7    0.20    0.25
   4   1   8    2.66    0.80
   4   1   8    1.15    0.44
   4  -1   8    1.29    0.63
   4  -1   8    0.53    0.33
   4   1   9    0.63    0.63
   4   1   9   -0.32    0.27
   4  -1   9    0.14    0.29
   4  -1   9    0.73    0.61
   4   1  10    0.00    0.36
   4   1  10   -0.45    0.50
   4  -1  10    0.08    0.57
   4  -1  10   -0.25    0.26
   4   1  11    1.31    0.79
   4   1  11    0.26    0.46
   4  -1  11    0.31    0.37
   4   2 -11   -0.06    0.69
  -4   2  11    0.10    0.51
  -4   2  11    0.57    0.60
   4  -2 -11    0.63    0.52
  -4  -2  11    0.27    0.62
  -4  -2  11    0.18    0.36
   4   2 -10    0.64    0.50
  -4   2  10   -0.10    0.34
  -4   2  10    0.64    0.57
  -4  -2  10    0.18    0.55
  -4  -2  10   -0.45    0.23
   4  -2 -10    0.21    0.44
  -4   2   9    1.44    0.69
  -4   2   9    1.81    0.52
   4   2  -9    1.66    0.62
   4   2  -9    1.63    0.37
  -4  -2   9    3.21    0.73
  -4  -2   9    1.37    0.48
  -4   2   8    1.00    0.46
  -4   2   8   -0.30    0.41
   4   2  -8   -0.03    0.34
   4   2  -8    0.35    0.32
  -4  -2   8    0.13    0.28
  -4  -2   8   -0.20    0.36
  -4  -2   8   -0.02    0.22
   4  -2  -8   -0.16    0.28
  -4   2   7    0.79    0.45
  -4   2   7    0.13    0.42
   4   2  -7    0.50    0.37
   4   2  -7    0.56    0.39
  -4  -2   7    0.18    0.17
  -4  -2   7    0.19    0.47
  -4  -2   7    0.91    0.23
   4  -2  -7    0.39    0.34
   4   2  -6    0.69    0.35
  -4   2   6    0.59    0.33
  -4   2   6   -0.15    0.34
   4   2  -6    0.31    0.29
  -4  -2   6    0.31    0.42
   4  -2  -6    0.20    0.29
   4   2  -5    4.20    0.58
  -4   2   5    4.62    0.54
  -4   2   5    3.40    0.47
  -4  -2   5    3.92    0.67
   4  -2  -5    4.36    0.48
   4   2  -4    1.43    0.35
  -4   2   4    8.35   15.01
  -4   2   4    1.68    0.34
  -4   2   4    1.66    0.33
   4   2  -4    1.78    0.35
   4   2  -4   -1.23    5.36
  -4  -2   4    1.91    0.39
   4  -2  -4    4.05   17.74
   4  -2  -4    1.38    0.33
   4   2  -3    3.56    0.47
  -4   2   3    3.63    0.36
   4   2  -3    2.33    4.10
  -4   2   3   -3.61   13.37
   4   2  -3    3.36    0.41
   4  -2  -3   21.35   13.75
  -4  -2   3    4.14    0.44
   4  -2  -3    3.66    0.34
   4  -2  -3    4.25    0.45
  -4  -2   3   -5.37    6.30
  -4   2   2   71.01   18.02
  -4   2   2   48.82    1.93
   4   2  -2   47.79    2.06
   4   2  -2   51.88    1.93
   4   2  -2   44.06   10.86
  -4   2   2   49.12    1.81
   4  -2  -2   52.55    2.00
   4  -2  -2   50.38    1.99
  -4  -2   2   48.88    1.90
   4  -2  -2   50.25    1.78
   4  -2  -2   77.10   18.84
   4   2  -1  386.37   26.36
  -4   2   1  391.55   32.48
   4   2  -1  367.80   25.41
  -4   2   1  384.45   12.69
   4   2  -1  365.85   12.88
   4  -2  -1  378.70   35.80
   4  -2  -1  388.59   12.79
   4  -2  -1  390.51   12.78
  -4  -2   1  369.33   12.59
   4   2   0   -0.02    0.24
  -4   2   0    0.03    0.06
   4   2   0   -3.58    6.03
   4   2   0    0.11    0.12
  -4   2   0  -10.66    5.94
   4   2   0    2.79    8.56
   4  -2   0   13.78    7.68
  -4  -2   0    0.15    0.12
   4  -2   0   -0.08    0.13
  -4  -2   0    0.01    0.16
  -4   2  -1   -1.35    6.78
   4   2   1    3.88   10.37
   4   2   1   20.33    9.86
  -4   2  -1    7.70    0.53
   4   2   1    7.49    0.43
  -4  -2  -1    7.53    0.44
   4  -2   1    7.07    0.42
  -4  -2  -1    5.83    0.44
  -4  -2  -1    6.49    0.47
   4  -2   1    7.73    0.33
   4   2   2   22.54    0.98
   4   2   2   23.81    1.06
   4   2   2   23.79   13.51
  -4   2  -2   11.18    6.56
   4  -2   2   22.53    1.06
  -4  -2  -2   22.45    1.08
   4  -2   2   16.61    6.18
  -4   2  -3    5.23    4.73
   4   2   3   10.71    0.72
   4   2   3   10.32    0.64
   4   2   3   17.96   15.12
   4  -2   3   10.86    0.73
  -4  -2  -3   -2.06   14.60
  -4  -2  -3   11.76    0.73
  -4   2  -4   73.47    2.82
   4   2   4   72.05    2.80
   4   2   4   73.98    2.94
   4  -2   4   72.06    2.99
  -4  -2  -4   75.35    2.85
   4   2   5    1.71    0.43
   4   2   5    0.79    0.32
  -4   2  -5    1.28    0.32
  -4  -2  -5    0.87    0.35
  -4   2  -6    1.27    0.33
   4   2   6    1.14    0.41
   4  -2   6    1.00    0.53
  -4  -2  -6    1.26    0.40
   4  -2   6    1.24    0.28
   4  -2   6    0.67    0.18
  -4   2  -7    3.27    0.41
   4   2   7    3.89    0.67
   4   2   7    3.30    0.57
   4  -2   7    3.48    0.37
   4  -2   7    3.45    0.34
   4  -2   7    3.05    0.69
   4   2   8    0.51    0.42
   4   2   8    0.62    0.56
  -4   2  -8    0.54    0.27
   4  -2   8    0.80    0.31
   4  -2   8    0.23    0.53
   4   2   9    7.63    1.07
   4   2   9    4.75    0.71
   4  -2   9    6.88    0.63
   4  -2   9    6.25    1.01
   4   2  10    1.78    0.85
   4   2  10    0.87    0.52
  -4   2 -10    1.30    0.67
   4  -2  10    1.70    0.45
   4  -2  10    1.04    0.68
  -4   3  10   -0.42    0.53
   4   3 -10   -0.25    0.41
   4  -3 -10    0.14    0.46
  -4  -3  10    0.04    0.28
  -4  -3  10    0.69    0.59
   4   3  -9   -0.15    0.30
  -4   3   9    0.30    0.48
   4   3  -9    0.42    0.49
  -4  -3   9   -0.08    0.16
  -4  -3   9    0.27    0.24
  -4  -3   9    0.46    0.48
   4   3  -8   -0.14    0.33
  -4   3   8   -0.26    0.40
   4   3  -8   -0.21    0.41
  -4   3   8    0.40    0.41
  -4  -3   8   -0.38    0.39
  -4  -3   8    0.08    0.15
   4   3  -7    0.54    0.40
   4   3  -7   -0.14    0.41
  -4   3   7    0.08    0.39
   4  -3  -7    0.24    0.36
  -4  -3   7   -0.77    0.32
  -4   3   6    2.94    0.57
   4   3  -6    4.17    0.61
  -4   3   6    3.19    0.55
   4   3  -6    2.00    0.62
   4  -3  -6    3.07    0.59
  -4  -3   6    2.60    0.59
   4   3  -5    0.78    0.43
   4   3  -5    0.86    0.38
  -4   3   5    0.48    0.34
  -4  -3   5    0.10    0.32
   4  -3  -5    0.42    0.39
  -4   3   4   12.02    0.81
   4   3  -4   13.42    0.95
  -4   3   4   11.73    0.74
   4   3  -4   13.16    0.85
  -4  -3   4   11.28    0.80
   4  -3  -4   12.53    0.87
   4   3  -3   -0.29    0.28
  -4   3   3    0.92    0.21
  -4   3   3    0.11    0.19
   4  -3  -3    0.53    0.34
  -4  -3   3   -0.01    0.18
   4  -3  -3    0.21    0.14
   4   3  -2    6.66    0.47
   4   3  -2    6.12    0.64
  -4   3   2    6.26    0.33
  -4   3   2    6.61    0.46
   4  -3  -2    7.02    0.59
   4  -3  -2    6.47    0.28
   4  -3  -2    7.12    0.56
   4   3  -1   14.47    9.90
   4   3  -1   11.45    0.60
   4   3  -1   36.21   13.26
  -4   3   1   12.09    0.68
  -4   3   1   -2.88   12.44
   4  -3  -1   11.50    0.73
   4  -3  -1   20.89   14.33
  -4  -3   1   12.73    0.61
   4  -3  -1   11.57    0.71
   4   3   0    3.47   11.26
  -4   3   0   -6.09   10.76
   4   3   0    1.52    0.46
   4   3   0   -9.55   11.17
   4   3   0    0.77    0.21
   4  -3   0    1.56    0.32
   4  -3   0    1.22    0.23
  -4  -3   0    1.23    0.26
   4  -3   0   19.45   12.19
  -4  -3   0    0.96    0.28
   4   3   1    1.03   14.38
   4   3   1  -25.60   14.95
  -4   3  -1   -2.50    8.16
   4  -3   1    9.15   10.55
   4   3   2    2.09    0.31
  -4   3  -2    2.75    0.31
  -4  -3  -2    2.22    0.37
   4  -3   2    2.14    0.30
  -4   3  -3    0.92    0.30
   4   3   3    0.43    0.23
   4  -3   3    1.32    0.36
  -4  -3  -3    0.46    0.34
   4   3   4    9.95    0.76
  -4   3  -4    8.04    0.68
   4   3   4    8.55    0.61
   4  -3   4    9.18    0.75
  -4  -3  -4    8.09    0.71
   4   3   5    1.27    0.36
  -4   3  -5    0.17    0.33
  -4   3  -5    0.26    0.34
   4  -3   5   -0.32    0.30
  -4  -3  -5    0.11    0.35
   4   3   6    6.08    0.66
   4   3   6    6.33    0.77
  -4   3  -6    5.53    0.74
  -4   3  -6    6.41    0.68
  -4  -3  -6    6.60    0.71
   4  -3   6    5.80    0.76
  -4   3  -7    0.40    0.40
  -4   3  -7    0.13    0.35
   4   3   7    0.32    0.44
   4   3   7    0.04    0.33
   4  -3   7    0.19    0.12
  -4  -3  -7    0.89    0.40
   4  -3   7    0.20    0.15
   4  -3   7   -0.06    0.39
   4   3   8    1.35    0.67
   4   3   8    1.93    0.55
  -4   3  -8    1.46    0.73
   4  -3   8    1.91    0.79
   4  -3   8    2.06    0.29
   4   3   9    1.92    0.74
  -4   3  -9    2.28    0.78
   4   3   9    2.31    0.58
   4  -3   9    2.70    0.39
   4  -3   9    2.79    0.73
   4   3  10   -0.44    0.38
   4   3  10   -0.82    0.55
  -4   3 -10    0.04    0.49
   4  -3  10    0.29    0.55
   4  -3  10    0.87    0.37
   4   4  -9   -0.49    0.41
  -4   4   9    0.59    0.52
  -4   4   9   -0.03    0.58
   4   4  -9    0.82    0.41
  -4  -4   9    0.13    0.49
   4  -4  -9    0.86    0.50
  -4  -4   9    0.19    0.12
  -4  -4   9    0.20    0.19
  -4   4   8   -0.29    0.35
   4   4  -8   -0.05    0.40
   4   4  -8    0.75    0.51
  -4   4   8   -0.01    0.43
  -4  -4   8    0.34    0.46
   4   4  -7    1.14    0.49
  -4   4   7   -0.23    0.38
  -4   4   7    0.75    0.38
   4   4  -7   -0.14    0.34
  -4  -4   7   -0.35    0.39
   4  -4  -7    0.67    0.45
   4   4  -6    5.58    0.74
   4   4  -6    5.60    0.68
  -4   4   6    5.90    0.65
  -4   4   6    5.45    0.66
  -4  -4   6    5.25    0.73
   4  -4  -6    7.48    0.78
   4   4  -5   17.21    1.31
   4   4  -5   18.85    1.15
  -4   4   5   19.45    1.08
  -4   4   5   17.64    1.10
  -4  -4   5   17.66    1.17
   4  -4  -5   18.53    1.24
  -4   4   4    9.07    0.62
   4   4  -4    9.71    0.73
   4   4  -4   11.47    0.99
  -4   4   4    9.62    0.70
   4  -4  -4    8.92    0.86
  -4  -4   4    8.58    0.73
  -4   4   3   -0.05    0.15
   4   4  -3    0.15    0.24
   4   4  -3    0.08    0.39
  -4   4   3    0.24    0.22
   4  -4  -3    0.71    0.36
   4  -4  -3    0.13    0.12
   4   4  -2    0.57    0.23
  -4   4   2    0.58    0.20
   4   4  -2    0.51    0.43
  -4  -4   2    0.41    0.22
   4  -4  -2    1.10    0.39
   4   4  -1    2.69    0.31
   4   4  -1    2.99    0.85
   4  -4  -1    2.84    0.46
  -4  -4   1    2.34    0.26
   4  -4  -1    2.38    0.39
  -4  -4   1    2.10    0.33
   4   4   0    0.25    0.39
   4   4   0   -0.23    0.19
   4  -4   0    0.30    0.24
   4  -4   0    0.41    0.30
  -4  -4   0    0.23    0.28
  -4   4  -1    4.37    0.34
   4  -4   1    4.41    0.38
  -4  -4  -1    4.63    0.53
   4  -4   1    4.02    0.46
  -4  -4  -1    4.01    0.50
   4   4   2    1.97    0.35
  -4   4  -2    2.18    0.28
  -4  -4  -2    1.79    0.42
   4  -4   2    1.81    0.26
   4  -4   2    1.77    0.22
  -4   4  -3    1.95    0.34
   4   4   3    1.81    0.39
   4  -4   3    2.04    0.14
   4  -4   3    1.59    0.34
  -4  -4  -3    2.59    0.53
  -4   4  -4    6.37    0.82
  -4   4  -4    6.09    0.60
   4   4   4    7.25    0.66
   4   4   4    5.89    0.53
  -4  -4  -4    6.30    0.73
   4  -4   4    6.54    0.63
  -4   4  -5   -0.37    0.35
   4   4   5   -0.23    0.24
   4   4   5    0.15    0.37
  -4   4  -5   -0.07    0.34
   4  -4   5    0.24    0.41
  -4  -4  -5   -0.07    0.38
  -4   4  -6   -0.07    0.36
  -4   4  -6    0.28    0.38
   4   4   6    0.95    0.38
   4   4   6    0.92    0.50
  -4  -4  -6    0.07    0.39
   4  -4   6    0.48    0.48
   4   4   7    0.13    0.30
  -4   4  -7    0.22    0.34
  -4   4  -7   -0.02    0.41
  -4  -4  -7   -0.30    0.33
   4  -4   7   -0.37    0.38
   4   4   8    0.15    0.41
   4   4   8    1.09    0.55
   4   4   8    0.81    0.59
  -4   4  -8   -0.05    0.35
  -4   4  -8    0.39    0.38
   4  -4   8    0.37    0.51
  -4   4  -9    0.33    0.47
   4   5  -8    0.13    0.47
   4   5  -8   -0.27    0.41
  -4  -5   8    0.35    0.47
   4   5  -7   -0.07    0.36
   4   5  -7    0.36    0.50
   4  -5  -7    0.26    0.46
  -4  -5   7    0.26    0.43
   4   5  -6    1.01    0.69
   4   5  -6    0.55    0.41
   4  -5  -6    0.27    0.47
  -4  -5   6    0.10    0.35
   4   5  -5    0.83    0.41
   4   5  -5    0.87    0.58
   4  -5  -5    1.82    0.59
   4   5  -4    0.33    0.28
   4   5  -4   -0.27    0.41
   4  -5  -4    0.20    0.39
  -4  -5   4    0.45    0.20
   4   5  -3    0.05    0.43
   4   5  -3   -0.01    0.22
  -4  -5   3   -0.28    0.21
   4  -5  -3   -0.24    0.37
   4   5  -2    0.44    0.23
   4   5  -2    0.12    0.44
  -4  -5   2    0.07    0.16
  -4  -5   2    0.42    0.42
   4  -5  -2    0.11    0.52
   4   5  -1    0.60    0.26
  -4  -5   1    0.36    0.22
   4   5   0    0.16    0.22
   4   5   0   -0.33    0.49
  -4   5  -1    6.91    0.36
   4   5   1    9.40    1.03
   4   5   1    8.34    0.58
  -4  -5  -1    8.39    0.68
   4  -5   1    7.59    0.60
   4   5   2    8.94    1.00
  -4   5  -2    7.90    0.46
   4   5   2    7.93    0.63
   4  -5   2    9.29    0.59
   4   5   3    2.00    0.41
  -4   5  -3    1.27    0.30
  -4  -5  -3    1.48    0.64
   4  -5   3    0.97    0.25
  -4   5  -4    1.22    0.59
  -4   5  -4    0.35    0.37
   4   5   4    0.56    0.38
   4  -5   4    0.67    0.41
  -4  -5  -4    0.41    0.39
  -4   5  -5    0.19    0.32
  -4   5  -5    0.27    0.40
   4   5   5   -0.61    0.33
  -4  -5  -5    0.34    0.50
   4   5   6    1.25    0.56
  -4   5  -6    2.08    0.60
  -4   5  -6    1.60    0.52
  -4  -5  -6    1.27    0.68
   4  -5   6    2.42    0.55
  -4   5  -7    0.22    0.45
  -4   5  -7    0.58    0.54
   4   5   7   -0.45    0.45
   4   5   7   -0.05    0.46
   4  -5   7    0.51    0.49
  -4  -5  -7    0.70    0.52
   4   6  -6    0.98    0.69
   4   6  -6    0.76    0.47
   4  -6  -6    0.42    0.60
  -4  -6   6    0.61    0.24
   4   6  -5   -0.12    0.26
   4   6  -5    0.47    0.64
   4  -6  -5    0.91    0.54
  -4  -6   5    0.29    0.27
   4   6  -4    1.82    0.68
   4   6  -4    1.25    0.33
   4  -6  -4   -0.09    0.50
  -4  -6   4    1.22    0.39
   4   6  -3    0.71    0.59
   4   6  -3    0.13    0.27
   4  -6  -3    0.79    0.53
  -4  -6   3    0.03    0.28
   4   6  -2   -0.18    0.49
   4   6  -2    0.53    0.28
   4  -6  -2   -0.10    0.37
  -4  -6   2   -0.24    0.26
   4   6  -1    0.17    0.24
   4   6  -1    0.03    0.57
  -4  -6   1    0.06    0.30
   4  -6  -1    0.57    0.42
   4   6   0   -0.15    0.52
   4  -6   0    0.21    0.36
  -4  -6   0    0.01    0.39
   4   6   1    0.50    0.66
   4  -6   1    0.40    0.37
  -4  -6  -1    0.16    0.36
   4   6   2    0.79    0.70
   4  -6   2    0.84    0.44
  -4  -6  -2    1.03    0.51
   4   6   3    0.70    0.76
  -4   6  -3   -0.25    0.62
   4  -6   3    0.80    0.41
  -4  -6  -3   -0.24    0.45
  -4   6  -4    1.61    0.71
   4   6   4    1.44    1.05
  -4  -6  -4    0.37    0.48
   4  -6   4    0.87    0.36
   4   6   5   -0.22    0.60
  -4   6  -5   -0.33    0.54
  -4  -6  -5   -0.83    0.43
   4  -7  -1   -0.54    0.50
   4   7   0   -0.51    0.61
  -4  -7   0    0.96    0.55
   4  -7   0    0.80    0.79
   4   7   1    0.70    0.72
  -4  -7  -1    1.13    0.60
  -5   0  11   -0.25    0.34
   5   0 -11   -0.20    0.41
  -5   0  11   -0.14    0.50
   5   0 -10    0.83    0.55
  -5   0  10    0.29    0.46
  -5   0  10    0.10    0.33
  -5   0   9   -0.30    0.43
  -5   0   9    0.73    0.37
   5   0  -9    0.17    0.44
   5   0  -8    8.73    0.65
  -5   0   8   11.60    1.05
  -5   0   8    8.91    0.79
   5   0  -8   10.10    0.97
  -5   0   8    9.14    0.75
  -5   0   7    0.11    0.37
   5   0  -7   -0.22    0.30
  -5   0   7   -0.05    0.23
  -5   0   6   58.03    2.59
  -5   0   6   51.32    2.30
   5   0  -6   57.44    2.12
   5   0  -6   53.00    2.52
  -5   0   6   58.69    2.26
   5   0  -5   30.77   15.79
  -5   0   5  -12.92   11.72
  -5   0   4    5.92    0.46
   5   0  -4    5.95    0.58
  -5   0   4    5.34    9.33
   5   0  -4    6.27    0.41
   5   0  -4   -0.07   10.34
  -5   0   4    6.70    0.59
  -5   0   3   -0.07    0.13
   5   0  -3    0.01    0.16
   5   0  -3   -0.07    0.11
   5   0  -3    1.19    8.17
   5   0  -3    0.10    0.20
  -5   0   3    0.23    0.24
   5   0  -2  820.26   27.29
   5   0  -2  825.77   44.08
   5   0  -1    0.13    0.15
  -5   0   1    0.01    0.17
   5   0  -1    0.14    0.14
  -5   0   1    0.15    0.16
  -5   0   1    3.25    4.75
   5   0  -1    0.37    0.17
   5   0  -1    0.92    3.59
  -5   0   1    0.22    0.16
   5   0  -1   -0.02    0.20
   5   0  -1    0.06    0.18
   5   0   0    3.39    0.23
   5   0   0    0.09    3.61
  -5   0   0    3.74    0.28
   5   0   0    3.65    0.26
  -5   0   0    3.69    0.24
  -5   0   0    3.55    0.25
   5   0   0    3.34    0.24
  -5   0   0    2.35    4.04
   5   0   1    0.13    0.12
  -5   0  -1   -0.02    0.11
  -5   0  -1    3.53    4.08
   5   0   1   -0.20    0.14
  -5   0  -1    0.01    0.13
   5   0   1   -6.64    3.42
  -5   0  -1   -0.06    0.17
  -5   0  -1   -0.19    0.15
   5   0   2    3.39    0.34
  -5   0  -2    3.80    0.18
   5   0   2    4.15    0.28
  -5   0  -2    3.80    0.27
   5   0   2    2.41    4.49
   5   0   2    3.44    0.27
  -5   0  -2   -0.01    6.09
   5   0   3    3.51    7.77
   5   0   4    9.06    0.56
   5   0   4    8.32    0.74
  -5   0  -4    9.08    0.47
   5   0   4   16.01   10.54
   5   0   4   -7.76   11.49
   5   0   4    8.97    0.53
   5   0   5   -0.26    0.15
   5   0   5   -0.36    0.15
   5   0   5   -0.22    0.24
   5   0   6    2.82    0.37
   5   0   6    1.92    0.34
   5   0   7   -0.01    0.29
   5   0   7   -0.14    0.21
   5   0   7    0.09    0.41
   5   0   8    2.64    0.81
   5   0   8    2.20    0.48
   5   0   8    2.41    0.80
   5   0   9    0.13    0.58
   5   0   9    0.40    0.53
   5   0  10    2.75    0.91
   5   0  10    3.01    0.57
   5   0  11   -0.05    0.38
   5   1 -11    0.10    0.43
  -5   1  11   -0.40    0.56
  -5   1  11   -0.06    0.41
   5  -1 -11    0.69    0.51
  -5  -1  11    0.49    0.54
  -5  -1  11   -0.01    0.34
   5   1 -10    0.93    0.58
  -5   1  10    0.59    0.41
  -5   1  10    1.08    0.70
  -5  -1  10    0.82    0.69
   5  -1 -10    0.20    0.47
  -5  -1  10    0.16    0.33
   5   1  -9   -0.36    0.73
   5   1  -9    0.20    0.28
  -5   1   9   -0.05    0.47
  -5   1   9    0.62    0.41
  -5  -1   9    0.53    0.33
   5  -1  -9    1.03    0.55
  -5  -1   9    1.86    1.17
   5   1  -8    0.10    0.32
  -5   1   8   -0.28    0.26
   5   1  -8   -0.18    0.40
  -5   1   8    0.10    0.43
  -5  -1   8   -0.20    0.21
  -5  -1   8   -0.37    0.24
  -5  -1   8    0.16    0.48
   5  -1  -8    0.16    0.37
   5   1  -7    0.55    0.29
  -5   1   7    0.53    0.44
  -5   1   7    0.07    0.31
   5   1  -7   -0.09    0.30
  -5  -1   7    0.50    0.45
  -5  -1   7    0.94    0.31
  -5  -1   7    0.77    0.32
   5   1  -6    0.42    0.37
   5   1  -6   -0.20    0.22
  -5   1   6    0.02    0.26
  -5  -1   6    0.04    0.18
  -5  -1   6    1.01    0.43
  -5  -1   6    0.26    0.20
   5  -1  -6    0.01    0.21
  -5   1   5    3.15    0.40
   5   1  -5    7.94   11.56
   5   1  -5    3.80    0.39
   5   1  -5    2.90    0.46
  -5   1   5    3.27    0.51
  -5   1   5    4.04   15.46
  -5  -1   5    3.20    0.31
  -5  -1   5    2.84    0.50
   5  -1  -5  -17.01   15.78
   5  -1  -5    3.26    0.39
  -5  -1   5    3.63    0.29
  -5  -1   5   -8.51    9.44
   5   1  -4   18.69    9.99
  -5   1   4   28.57    1.41
  -5   1   4   29.09    1.31
   5   1  -4   29.54    1.22
   5   1  -4   28.60    1.40
  -5   1   4   28.10    1.36
  -5  -1   4   29.75    1.44
  -5  -1   4   29.88    1.09
   5  -1  -4   38.13   14.37
  -5  -1   4   27.50    1.07
  -5   1   3    1.79    0.32
  -5   1   3    2.16    0.33
  -5   1   3    1.14    0.27
  -5   1   3    8.32    8.34
   5   1  -3    1.29    0.35
   5   1  -3    1.81    0.30
   5   1  -3    2.87    6.15
  -5  -1   3    1.83    0.13
   5  -1  -3    1.62    0.30
   5  -1  -3    1.20    0.25
  -5  -1   3    1.92    0.12
  -5  -1   3    1.75    0.40
  -5   1   2   39.93    1.58
   5   1  -2   51.11    9.85
  -5   1   2   41.94    1.59
   5   1  -2   37.73    1.55
  -5   1   2   39.43    1.52
   5   1  -2   42.07    1.55
  -5   1   2   42.05   12.63
   5  -1  -2   38.67    1.57
   5  -1  -2   43.09    1.56
  -5  -1   2   52.08    9.75
  -5  -1   2   37.04    1.56
   5  -1  -2   38.28    1.49
  -5  -1   2   38.31    1.36
   5  -1  -2   40.68    1.58
  -5  -1   2   40.83    1.36
  -5   1   1  136.16    4.69
   5   1  -1  136.67    4.71
  -5   1   1  143.96    4.59
   5   1  -1  142.65    4.69
  -5   1   1  147.64   16.51
   5   1  -1  123.42    4.64
  -5  -1   1  135.13    4.67
   5  -1  -1  146.96   17.70
   5  -1  -1  128.12    4.56
  -5  -1   1  132.13    4.59
   5  -1  -1  140.01    4.60
   5  -1  -1  132.90    4.71
  -5  -1   1  136.42   12.42
   5  -1  -1  148.89    4.71
   5   1   0  166.70    5.63
   5   1   0  159.86    5.61
  -5   1   0  176.95    5.56
  -5   1   0  174.68   17.04
   5   1   0  169.47    5.69
   5   1   0  166.92   15.35
  -5   1   0  174.64    5.63
  -5  -1   0  163.97    5.62
  -5  -1   0  175.00    5.65
  -5  -1   0  170.01    5.70
   5  -1   0  144.33   15.50
   5  -1   0  151.35    5.56
  -5   1  -1   16.60    6.15
  -5   1  -1   18.84    0.79
   5   1   1   17.43    0.76
   5   1   1    5.34    6.85
   5   1   1   17.56    0.76
   5   1   1   17.29    0.76
  -5  -1  -1   17.46    0.72
   5  -1   1   11.66    5.33
  -5  -1  -1   18.24    0.77
  -5  -1  -1   24.53    9.41
  -5  -1  -1   16.84    0.73
   5  -1   1   15.88    0.74
  -5  -1  -1   17.22    0.77
   5  -1   1   16.08    0.68
   5   1   2   -3.45    7.63
   5   1   2    8.74    0.45
  -5   1  -2    8.54    5.64
   5   1   2    8.15    0.52
   5   1   2    8.56    0.46
   5   1   2    8.64    0.52
   5   1   2   12.77    7.93
   5  -1   2    8.39    0.38
  -5  -1  -2    8.28    0.50
   5  -1   2    8.59    0.36
   5  -1   2    8.14    0.55
   5  -1   2    5.44    5.07
   5   1   3    2.10    0.31
   5   1   3    2.31    0.29
  -5   1  -3    3.40    7.00
   5   1   3    2.17    0.23
   5   1   3   11.07   11.24
   5   1   3    2.15    0.34
   5   1   3   -4.20    9.93
   5  -1   3    2.40    0.21
   5  -1   3    2.16    0.47
   5  -1   3    9.09    5.23
   5  -1   3    2.49    0.20
  -5  -1  -3    2.11    0.30
   5   1   4   13.57   14.68
  -5   1  -4    8.72    0.49
   5   1   4    7.97    0.68
   5   1   4    9.07    0.49
   5   1   4   28.16   25.65
   5   1   4    9.19    0.61
   5  -1   4    6.23    9.00
   5  -1   4  -15.74    9.50
   5  -1   4    9.89    0.49
   5  -1   4    9.17    0.47
  -5  -1  -4    9.09    0.79
   5  -1   4    9.18    0.74
   5   1   5    1.72    0.45
   5   1   5    1.95    0.32
  -5   1  -5    1.68    0.21
   5  -1   5    1.39    0.22
   5  -1   5    1.86    0.49
  -5  -1  -5    1.90    0.28
   5  -1   5    1.93    0.26
   5   1   6    1.38    0.39
  -5   1  -6    1.51    0.18
   5  -1   6    0.84    0.24
  -5  -1  -6    1.11    0.27
   5  -1   6    1.65    0.47
   5  -1   6    1.33    0.24
   5   1   7    1.67    0.44
   5   1   7    1.52    0.63
   5  -1   7    2.03    0.72
  -5  -1  -7    1.65    0.29
   5  -1   7    1.66    0.34
   5  -1   7    2.31    0.35
   5   1   8    0.37    0.55
   5   1   8    0.74    0.39
   5  -1   8    0.60    0.34
   5  -1   8    0.37    0.55
   5   1   9    0.55    0.68
   5   1   9    0.25    0.36
   5  -1   9    0.50    0.30
   5  -1   9   -0.01    0.46
   5   1  10    2.40    0.65
   5   1  10    2.65    0.97
   5  -1  10    3.02    0.55
   5  -1  10    2.75    0.79
   5   1  11    1.15    0.58
   5  -1  11    0.42    0.69
  -5   2  11   -0.28    0.46
   5   2 -11    0.10    0.63
  -5   2  11    1.57    0.69
   5  -2 -11    1.46    0.66
  -5  -2  11    0.69    0.70
  -5  -2  11    0.30    0.35
  -5   2  10    0.50    0.44
   5   2 -10   -0.24    0.50
   5   2 -10    0.52    0.52
  -5   2  10   -0.55    0.50
   5  -2 -10    0.52    0.48
  -5  -2  10    0.28    0.30
  -5   2   9    2.45    0.56
   5   2  -9    2.19    0.42
   5   2  -9    3.08    0.85
  -5   2   9    2.20    0.70
  -5  -2   9    1.89    0.69
  -5  -2   9    1.41    0.32
  -5  -2   9    2.30    0.83
   5  -2  -9    3.93    0.65
   5   2  -8   -0.07    0.36
  -5   2   8   -0.24    0.40
  -5   2   8    0.66    0.39
   5  -2  -8    0.47    0.35
  -5  -2   8    0.27    0.56
  -5   2   7   -0.04    0.32
   5   2  -7    0.03    0.30
  -5   2   7   -0.13    0.38
   5   2  -7   -0.12    0.35
  -5  -2   7   -0.24    0.42
  -5  -2   7    0.12    0.17
   5  -2  -7    0.42    0.38
  -5   2   6    1.72    0.41
   5   2  -6    1.58    0.42
   5   2  -6    1.56    0.50
  -5   2   6    1.33    0.47
  -5  -2   6    1.07    0.13
  -5  -2   6    1.26    0.14
  -5  -2   6    1.41    0.52
   5   2  -5    0.54    0.33
  -5   2   5    0.64    0.32
   5   2  -5    0.52    0.30
  -5   2   5    0.79    0.32
  -5  -2   5    0.91    0.41
   5  -2  -5    1.20    0.37
  -5   2   4   -9.35   16.42
   5   2  -4    3.87    0.45
  -5   2   4    3.59    0.42
   5   2  -4    3.20    0.45
   5   2  -4    4.92    5.82
  -5   2   4    3.59    0.42
   5  -2  -4   32.91   17.03
  -5  -2   4   14.68    5.24
  -5  -2   4    3.96    0.48
   5  -2  -4    3.39    0.45
   5   2  -3   40.41   11.56
  -5   2   3   52.00    1.98
   5   2  -3   52.91    2.08
  -5   2   3   50.25    2.07
   5   2  -3   50.34    2.08
  -5   2   3   35.10   18.25
  -5  -2   3   58.84    9.70
   5  -2  -3   49.15    1.94
   5  -2  -3   50.91    2.09
  -5  -2   3   53.09    2.08
   5  -2  -3   50.83   19.49
   5   2  -2   38.86   11.60
  -5   2   2   61.82   17.40
  -5   2   2   42.01    1.69
  -5   2   2   39.12    1.51
   5   2  -2   40.84    1.66
   5   2  -2   40.48    1.93
   5  -2  -2   42.84    1.74
  -5  -2   2   44.21    1.70
  -5  -2   2   32.33   10.22
   5  -2  -2   41.90    1.52
   5  -2  -2   43.39    1.74
   5  -2  -2   42.30    1.51
   5   2  -1    8.66    0.60
  -5   2   1   -0.57    9.74
  -5   2   1    7.29    0.43
   5   2  -1    9.37    7.01
   5   2  -1    7.04    0.43
  -5  -2   1    6.99    0.39
   5  -2  -1    7.06    0.49
   5  -2  -1    7.44    0.51
   5  -2  -1    0.78    8.71
  -5   2   0    7.73    6.55
   5   2   0    8.74    0.64
   5   2   0    8.50    0.46
   5   2   0   15.79    8.25
   5   2   0    8.52    7.04
  -5   2   0    8.58    0.36
  -5  -2   0    7.91    0.49
   5  -2   0    9.18    0.35
   5  -2   0    9.49    0.51
   5  -2   0    9.89    8.08
   5   2   1   12.21    0.60
   5   2   1   10.96    0.72
  -5   2  -1   21.09    7.24
   5   2   1    5.62   12.59
   5   2   1   25.94   11.35
  -5  -2  -1   11.59    0.59
   5  -2   1   11.31    0.59
   5  -2   1   11.42    0.51
  -5  -2  -1   10.95    0.64
   5  -2   1   -0.88    6.17
   5   2   2   33.17    1.44
   5   2   2   27.81   14.57
   5   2   2   32.72    1.40
   5   2   2   33.02    1.33
   5  -2   2   33.79    1.42
   5  -2   2   60.16   10.40
  -5  -2  -2   31.68    1.42
   5   2   3    1.57    0.28
   5   2   3    1.82    0.36
   5   2   3  -32.87   17.02
  -5   2  -3    4.30    5.51
   5   2   3    0.04   13.82
   5  -2   3    1.94    0.37
   5  -2   3    2.67    6.53
  -5  -2  -3    1.74    0.34
   5   2   4   40.42    1.76
   5   2   4   33.59    1.69
   5  -2   4   37.21    1.79
  -5  -2  -4   35.20    1.60
   5   2   5    1.56    0.75
  -5   2  -5    1.12    0.31
   5   2   5    1.43    0.39
   5  -2   5    0.94    0.50
   5  -2   5    1.22    0.15
   5  -2   5    1.14    0.13
   5   2   6    1.25    0.44
  -5   2  -6    1.21    0.31
   5   2   6    0.63    0.44
   5   2   6    1.12    0.31
   5  -2   6    0.48    0.37
   5  -2   6    0.71    0.22
  -5  -2  -6    0.41    0.34
   5  -2   6    0.72    0.20
   5   2   7    1.87    0.48
   5   2   7    1.96    0.27
   5   2   7    2.39    0.29
   5   2   7    3.62    0.69
  -5   2  -7    1.92    0.38
   5  -2   7    1.68    0.65
   5  -2   7    2.30    0.32
   5  -2   7    1.87    0.30
   5   2   8    6.65    0.91
  -5   2  -8    5.63    0.44
   5   2   8    4.08    0.63
   5  -2   8    5.07    0.50
   5  -2   8    4.76    0.91
   5   2   9   13.38    1.09
   5   2   9   13.52    1.37
   5  -2   9   13.78    1.32
   5  -2   9   13.08    0.87
   5   2  10    0.90    0.73
   5   2  10    0.60    0.46
   5  -2  10    0.13    0.64
   5  -2  10    0.79    0.40
   5   3 -10   -0.21    0.47
  -5   3  10    2.75    0.85
  -5  -3  10   -0.58    0.44
   5  -3 -10    0.57    0.59
   5   3  -9    2.70    0.70
  -5   3   9    0.83    0.64
   5   3  -9    1.69    0.46
  -5  -3   9    1.08    0.28
   5  -3  -9    1.37    0.58
  -5  -3   9    0.71    0.58
  -5   3   8    0.21    0.44
   5   3  -8    0.51    0.36
  -5   3   8    0.92    0.48
   5   3  -8   -0.03    0.76
  -5  -3   8    0.16    0.17
  -5   3   7    1.00    0.54
  -5   3   7    0.32    0.43
   5   3  -7   -0.36    0.37
   5  -3  -7    0.31    0.40
  -5  -3   7    0.26    0.40
   5   3  -6    2.97    0.55
  -5   3   6    3.99    0.59
   5   3  -6    2.75    0.55
  -5   3   6    2.70    0.51
  -5  -3   6    2.69    0.59
   5  -3  -6    2.69    0.52
   5   3  -5   14.94    1.16
   5   3  -5   18.74    1.10
  -5   3   5   18.20    1.04
  -5  -3   5   17.00    1.24
   5  -3  -5   16.46    1.20
  -5   3   4    1.79    0.37
   5   3  -4    2.33    0.49
  -5   3   4    1.06    0.30
   5   3  -4    1.62    0.39
  -5  -3   4    1.74    0.39
   5  -3  -4    1.46    0.42
  -5   3   3    9.07    0.64
   5   3  -3    9.81    0.77
   5   3  -3    8.66    0.62
  -5  -3   3    9.31    0.64
   5  -3  -3    8.85    0.45
   5  -3  -3    9.64    0.75
   5   3  -2    8.60    0.55
  -5   3   2    8.21    0.54
   5   3  -2    9.09    0.72
   5  -3  -2    7.91    0.63
   5  -3  -2    8.89    0.67
  -5   3   1   11.70   13.34
   5   3  -1   11.18   10.40
   5   3  -1  -12.24    8.95
   5  -3  -1  -13.76   12.80
   5   3   0   11.61    0.86
   5   3   0   68.36   21.22
   5   3   0   11.17    0.58
   5   3   0    0.79   11.26
  -5   3   0    2.51    9.59
   5  -3   0   10.96    0.66
   5  -3   0   12.01   11.64
  -5  -3   0    9.69    0.64
   5  -3   0   10.89    0.61
  -5   3  -1    6.85    0.43
   5   3   1   -4.63   15.91
   5   3   1   13.36   13.94
   5   3   1    6.96    0.46
   5   3   1    6.94    0.66
  -5   3  -1    6.34    0.36
  -5   3  -1   -5.16    9.24
   5  -3   1    9.42    9.75
   5  -3   1    6.62    0.40
   5  -3   1    6.30    0.36
  -5  -3  -1    6.51    0.46
  -5  -3  -1    6.29    0.52
   5   3   2    4.25    0.40
  -5   3  -2    3.60    0.37
   5  -3   2    4.11    0.22
   5  -3   2    4.03    0.40
  -5  -3  -2    4.09    0.47
   5   3   3    9.62    0.68
   5   3   3    8.70    0.59
  -5   3  -3    9.96    0.68
   5  -3   3    9.02    0.68
  -5  -3  -3    9.41    0.73
  -5   3  -4    0.02    0.25
   5   3   4    0.12    0.23
   5   3   4   -0.35    0.27
  -5  -3  -4    0.12    0.33
   5  -3   4    0.22    0.32
   5   3   5    0.80    0.38
   5   3   5    0.37    0.27
  -5  -3  -5    0.33    0.34
   5  -3   5   -0.46    0.29
   5   3   6   -0.19    0.31
   5   3   6   -0.25    0.38
  -5   3  -6    0.77    0.39
  -5   3  -6   -0.08    0.35
  -5  -3  -6    0.02    0.37
   5  -3   6   -0.10    0.36
   5   3   7    0.54    0.36
  -5   3  -7    0.29    0.36
   5   3   7   -0.30    0.43
  -5   3  -7    0.29    0.36
   5   3   7    0.57    0.35
   5  -3   7    0.86    0.21
   5  -3   7    0.24    0.44
  -5  -3  -7   -0.02    0.39
  -5   3  -8    0.13    0.29
   5   3   8    0.67    0.54
   5   3   8   -0.22    0.35
   5   3   9    0.41    0.41
   5   3   9   -0.42    0.49
  -5   3  -9   -0.05    0.43
   5  -3   9    0.09    0.22
   5  -3   9    0.09    0.53
   5   3  10    0.14    0.50
   5   3  10    0.92    0.65
  -5   3 -10    0.69    0.65
   5  -3  10    0.12    0.48
   5  -3  10    0.30    0.31
  -5   4   9    0.21    0.46
   5   4  -9    0.33    0.43
   5   4  -9   -0.21    0.40
  -5   4   9    0.27    0.52
  -5  -4   9   -0.12    0.13
  -5  -4   9    0.14    0.46
  -5  -4   9    0.42    0.23
   5  -4  -9    0.02    0.55
  -5   4   8   -0.56    0.32
   5   4  -8    0.22    0.44
   5   4  -8   -0.20    0.39
  -5   4   8    0.65    0.56
  -5  -4   8    0.38    0.47
  -5   4   7    3.75    0.58
   5   4  -7    2.67    0.57
  -5   4   7    2.65    0.55
   5   4  -7    2.42    0.74
  -5  -4   7    2.95    0.64
   5  -4  -7    3.62    0.64
   5  -4  -7    1.60    0.45
  -5   4   6    1.95    0.45
   5   4  -6    1.79    0.56
   5   4  -6    2.51    0.61
  -5   4   6    1.61    0.46
  -5  -4   6    2.91    0.57
   5  -4  -6    1.76    0.63
  -5   4   5    0.97    0.38
   5   4  -5    0.00    0.33
   5  -4  -5    2.61    0.59
  -5  -4   5    0.18    0.35
  -5   4   4    1.32    0.39
  -5   4   4    0.71    0.27
   5   4  -4    1.76    0.38
   5   4  -4    0.98    0.57
  -5  -4   4    0.89    0.37
   5  -4  -4    0.79    0.46
   5  -4  -4    0.57    0.22
  -5   4   3   15.96    0.69
   5   4  -3   16.44    0.92
  -5   4   3   17.04    0.89
   5   4  -3   16.75    1.20
  -5  -4   3   17.01    0.70
   5  -4  -3   17.17    1.12
   5   4  -2    8.18    0.81
  -5   4   2    7.12    0.45
   5   4  -2    7.78    0.54
  -5  -4   2    6.84    0.49
   5  -4  -2    6.34    0.75
   5   4  -1    0.11    0.18
   5  -4  -1    0.15    0.39
   5  -4  -1    0.02    0.22
  -5  -4   1   -0.25    0.12
  -5  -4   1    0.26    0.24
   5   4   0    0.47    0.44
   5   4   0    0.94    0.26
   5  -4   0   -0.16    0.43
   5  -4   0    0.35    0.21
  -5  -4   0   -0.01    0.36
   5   4   1    4.86    0.74
   5   4   1    4.07    0.40
  -5   4  -1    4.41    0.27
  -5  -4  -1    4.15    0.84
   5  -4   1    4.25    0.52
   5  -4   1    4.11    0.39
  -5   4  -2    0.69    0.23
   5   4   2    0.38    0.26
   5   4   2    1.91    0.62
   5  -4   2    0.24    0.17
   5  -4   2    0.63    0.22
  -5  -4  -2    0.46    0.36
  -5   4  -3    3.24    0.42
   5   4   3    3.55    0.47
  -5  -4  -3    4.40    0.62
   5  -4   3    3.60    0.44
  -5   4  -4    5.56    0.59
   5   4   4    5.68    0.53
   5   4   4    6.31    0.66
   5  -4   4    6.12    0.64
  -5  -4  -4    5.99    0.71
  -5   4  -5    0.67    0.44
   5   4   5    0.68    0.33
  -5   4  -5    1.19    0.56
   5  -4   5    1.20    0.57
  -5  -4  -5    1.08    0.50
   5   4   6    0.03    0.41
  -5   4  -6    0.16    0.39
  -5   4  -6   -0.02    0.30
   5   4   6    0.67    0.47
   5   4   6    0.20    0.30
  -5  -4  -6    3.07    0.86
   5  -4   6   -0.04    0.41
   5   4   7    0.32    0.31
   5   4   7    1.36    0.59
  -5   4  -7    0.37    0.45
   5   4   7    0.01    0.49
  -5   4  -7    0.90    0.42
  -5  -4  -7    0.22    0.36
  -5   4  -8    0.60    0.46
   5   4   8    0.30    0.56
   5   4   8   -0.17    0.42
  -5   4  -8    0.22    0.38
   5  -4   8    0.27    0.15
   5  -4   8    0.61    0.52
   5   4   9   -0.76    0.56
  -5   4  -9    0.48    0.48
   5  -4   9    0.69    0.23
   5  -4   9   -0.03    0.52
   5   5  -8    0.09    0.53
   5   5  -8    0.05    0.43
  -5  -5   8   -0.27    0.41
   5   5  -7   -0.42    0.32
   5   5  -7    0.40    0.48
  -5  -5   7   -0.27    0.34
   5  -5  -7    0.06    0.42
   5   5  -6    0.21    0.34
   5  -5  -6    0.32    0.48
  -5  -5   6    0.07    0.31
   5   5  -5    1.87    0.68
   5  -5  -5    1.20    0.56
   5   5  -4   -0.09    0.22
   5   5  -4    0.67    0.51
  -5  -5   4   -0.20    0.30
   5  -5  -4    0.09    0.38
   5   5  -3    0.41    0.46
   5   5  -3    0.57    0.32
   5  -5  -3    0.72    0.53
   5   5  -2    0.03    0.23
   5   5  -2    0.09    0.43
  -5  -5   2    0.11    0.16
   5   5  -1    0.89    0.70
   5   5  -1    0.60    0.29
   5   5   0    9.71    0.64
  -5  -5   0   10.47    0.70
   5   5   1    6.21    0.56
   5   5   1    9.22    1.10
  -5  -5  -1    6.70    0.62
   5  -5   1    6.25    0.55
   5   5   2    0.76    0.62
   5   5   2    1.78    0.40
   5  -5   2    1.03    0.59
   5   5   3   -0.44    0.46
  -5   5  -3    0.39    0.24
   5   5   3    0.74    0.39
   5  -5   3    0.60    0.21
   5   5   4    2.34    0.66
   5   5   4    1.49    0.73
  -5   5  -4    2.01    0.40
  -5   5  -4    1.01    0.62
   5  -5   4    1.81    0.40
   5  -5   4    1.82    0.23
  -5  -5  -4    1.09    0.58
   5   5   5    0.91    0.67
  -5   5  -5    0.40    0.53
  -5   5  -5    0.83    0.38
   5  -5   5    0.85    0.21
   5  -5   5    1.68    0.47
  -5  -5  -5    1.66    0.62
   5   5   6   -0.57    0.39
  -5   5  -6    1.05    0.45
  -5   5  -6    0.56    0.49
  -5  -5  -6    0.24    0.51
   5  -5   6    0.09    0.40
  -5   5  -7    1.42    0.55
   5   5   7    1.17    0.55
  -5   5  -7    1.34    0.61
  -5  -5  -7    2.17    0.57
   5  -5   7    0.52    0.46
   5   6  -6    0.22    0.37
   5   6  -6    0.47    0.63
  -5  -6   6   -0.14    0.22
   5  -6  -6    1.06    0.60
   5   6  -5    0.39    0.32
   5   6  -5    1.48    0.75
  -5  -6   5    0.96    0.30
   5  -6  -5    2.80    0.71
   5   6  -4    0.28    0.64
   5   6  -4    0.29    0.25
   5  -6  -4   -0.51    0.37
   5   6  -3    1.07    0.60
   5   6  -3    0.51    0.29
  -5  -6   3    0.20    0.32
   5  -6  -3    0.42    0.40
   5   6  -2    0.31    0.30
   5   6  -2    0.50    0.57
  -5  -6   2   -0.02    0.32
   5  -6  -2   -0.66    0.34
   5   6  -1    0.39    0.27
   5   6  -1   -0.39    0.40
  -5  -6   1    0.14    0.35
   5  -6  -1   -0.43    0.33
   5   6   0    0.51    0.54
   5   6   0    0.31    0.30
   5  -6   0    0.43    0.38
  -5  -6   0    1.21    0.47
   5   6   1    1.21    0.92
   5  -6   1    1.06    0.48
   5   6   2    3.42    1.27
   5  -6   2    3.51    0.57
  -5  -6  -2    3.55    0.69
   5   6   3    0.23    0.65
  -5   6  -3    0.47    0.60
  -5  -6  -3   -0.35    0.40
   5  -6   3    0.81    0.41
   5   6   4    0.24    0.82
  -5   6  -4    0.85    0.64
  -5  -6  -4    0.70    0.55
   5  -6   4    0.37    0.36
  -5   6  -5    1.97    0.81
   5   6   5    0.10    0.88
  -5  -6  -5    0.13    0.43
   5  -7  -1   -1.01    0.59
  -5  -7   0   -0.41    0.73
   5   7   1    0.54    0.82
  -5  -7  -1    0.36    0.78
  -6   0  11   -0.16    0.41
  -6   0  11    0.22    0.60
   6   0 -11    0.18    0.51
  -6   0  10    0.44    0.38
   6   0 -10    1.38    0.64
  -6   0  10    0.32    0.52
  -6   0   9    0.89    0.54
  -6   0   9    0.55    0.33
   6   0  -9    0.58    0.45
  -6   0   8   -0.10    0.41
  -6   0   8    0.23    0.34
   6   0  -8    0.14    0.42
  -6   0   8    0.57    0.33
   6   0  -8    0.64    0.35
   6   0  -7    0.42    0.38
  -6   0   7   -0.06    0.25
  -6   0   7    0.00    0.28
  -6   0   7   -0.33    0.25
   6   0  -7   -0.19    0.23
   6   0  -6    1.77    0.47
  -6   0   6    1.20    0.33
  -6   0   6    1.84    0.42
  -6   0   5    0.30    0.29
  -6   0   5    0.07    0.19
  -6   0   5    0.38    0.21
  -6   0   5  -15.48   12.05
   6   0  -5   -0.01    0.18
   6   0  -5   -0.42    0.19
   6   0  -4    9.38    0.55
  -6   0   4   10.61    0.73
  -6   0   4   -3.21    9.67
  -6   0   4   10.20    0.61
   6   0  -4    2.05   11.10
   6   0  -4   10.73    0.61
   6   0  -4    9.46    0.69
  -6   0   4    9.75    0.63
  -6   0   3    0.02    0.22
  -6   0   3    0.05    0.17
   6   0  -3   -0.33    6.64
   6   0  -3   -0.20    0.16
   6   0  -3   -0.01    0.15
  -6   0   3   -0.01    0.15
   6   0  -3    0.16    0.18
  -6   0   2   29.99    1.17
  -6   0   2   27.13    1.14
   6   0  -2   33.36    8.73
  -6   0   2   28.07    1.11
  -6   0   2   11.03    6.90
  -6   0   2   28.24    1.17
   6   0  -2   28.20    1.14
  -6   0   2   27.04    1.12
   6   0  -2   28.87    1.09
   6   0  -2   28.64    1.18
   6   0  -2   26.59    1.09
   6   0  -1   -2.55    4.46
  -6   0   1    0.06    0.14
   6   0  -1    0.06    0.16
   6   0  -1   -0.16    0.19
   6   0  -1    0.10    0.15
  -6   0   1    5.98    4.38
   6   0  -1    0.33    0.17
  -6   0   1   -0.14    0.16
  -6   0   1   -0.05    0.18
   6   0  -1    0.04    0.12
   6   0   0   56.60    1.97
   6   0   0   54.01    1.98
  -6   0   0   54.35    1.99
   6   0   0   51.79    8.92
  -6   0   0   49.88   10.56
  -6   0   0   56.45    1.95
  -6   0   0   56.02    1.96
   6   0   0   58.80    1.97
  -6   0  -1   -1.44    4.56
   6   0   1    0.00    0.12
   6   0   1   -1.65    3.53
  -6   0  -1    0.09    0.12
   6   0   1    0.07    0.14
  -6   0  -1   -0.12    0.10
  -6   0  -1   -0.08    0.15
   6   0   1   -0.01    0.18
  -6   0  -1    0.07    0.17
   6   0   2   13.60    6.57
  -6   0  -2   34.22    9.66
   6   0   2   18.84    0.80
   6   0   2   19.66    0.71
  -6   0  -2   19.32    0.80
   6   0   2   17.68    0.90
   6   0   2   19.94    0.79
  -6   0  -2   18.60    0.69
  -6   0  -3    0.08    0.14
   6   0   3    0.04    0.14
   6   0   3    0.02    0.24
   6   0   3  -14.94    7.58
   6   0   3    0.00    0.15
   6   0   4   -3.66   12.06
   6   0   4    5.35    0.59
   6   0   4    5.86    0.43
   6   0   4   11.23   10.88
   6   0   5   -0.19    0.25
   6   0   5    0.05    0.17
   6   0   5   -0.25    0.17
   6   0   6   19.06    1.28
   6   0   6   18.93    1.03
   6   0   6   18.97    1.00
   6   0   7    0.10    0.43
   6   0   7   -0.19    0.26
   6   0   7   -0.02    0.24
   6   0   8    0.77    0.56
   6   0   8    1.64    0.41
   6   0   8    0.26    0.57
   6   0   9    0.19    0.50
   6   0  10    1.86    0.50
   6   0  10    2.54    0.88
   6   0  11    0.41    0.45
   6   0  11   -0.87    0.54
   6   1 -11    0.16    0.55
  -6   1  11    0.74    0.67
  -6   1  11    0.52    0.52
  -6  -1  11    1.04    0.72
   6  -1 -11    0.61    0.63
  -6  -1  11    1.07    0.44
   6   1 -10    0.64    0.36
  -6   1  10   -0.22    0.31
   6   1 -10   -0.44    0.35
  -6   1  10    0.44    0.49
  -6  -1  10    0.10    0.51
  -6  -1  10   -0.25    0.25
   6  -1 -10    0.18    0.49
  -6   1   9    1.85    0.58
  -6   1   9    1.50    0.64
   6   1  -9    1.45    0.42
   6   1  -9    1.50    0.68
  -6  -1   9    1.50    0.46
  -6  -1   9    0.69    0.70
   6  -1  -9    1.10    0.53
   6   1  -8    0.51    0.49
  -6   1   8    0.98    0.59
  -6   1   8    0.73    0.45
   6   1  -8    0.81    0.35
  -6  -1   8    0.83    0.34
  -6  -1   8    1.00    0.38
   6  -1  -8    0.06    0.40
  -6  -1   8    0.26    0.44
  -6   1   7   11.54    0.89
  -6   1   7   11.31    1.00
   6   1  -7    9.91    0.94
  -6  -1   7   10.58    0.97
  -6  -1   7    9.53    0.70
  -6  -1   7   11.07    0.68
   6  -1  -7   12.04    1.02
  -6   1   6    5.75    0.59
   6   1  -6    6.74    0.70
   6   1  -6    6.97    0.50
   6  -1  -6    6.15    0.52
  -6  -1   6    6.51    0.46
  -6  -1   6    6.27    0.50
  -6  -1   6    6.71    0.76
  -6   1   5    0.74    0.37
   6   1  -5    0.77    0.28
  -6   1   5    0.83    0.33
   6   1  -5    0.67    0.34
   6  -1  -5    0.83    0.28
  -6  -1   5    0.64    0.22
  -6  -1   5    0.80    0.41
  -6  -1   5    0.67    0.21
   6  -1  -5    0.71    0.36
  -6   1   4   34.12    1.55
   6   1  -4   42.22   12.99
  -6   1   4   33.45    1.52
  -6   1   4   35.09    1.92
   6   1  -4   32.65    1.56
  -6   1   4   32.30   14.48
   6   1  -4   35.77    1.40
  -6  -1   4   33.80    1.28
   6  -1  -4   35.20    1.48
   6  -1  -4   33.59    1.54
  -6  -1   4   26.09    9.12
  -6  -1   4   34.21    1.60
   6  -1  -4   35.37   15.39
  -6  -1   4   34.60    1.28
  -6   1   3  114.79    4.06
   6   1  -3  118.77    4.02
   6   1  -3  108.41    4.09
  -6   1   3  111.90    4.10
  -6   1   3  117.26    4.10
   6   1  -3  108.29   14.59
  -6   1   3  114.92   20.68
   6  -1  -3  119.75    4.06
  -6  -1   3  114.42    4.14
   6  -1  -3  115.48   19.55
  -6  -1   3  110.86    3.86
  -6  -1   3  122.32   13.83
  -6  -1   3  114.99    3.83
   6  -1  -3  106.97    4.04
  -6   1   2  246.65    8.11
   6   1  -2  244.27    8.05
   6   1  -2  239.51    8.06
  -6   1   2  250.06   24.50
  -6   1   2  240.93    8.08
  -6   1   2  233.13    7.99
   6   1  -2  254.58   19.68
  -6  -1   2  240.04   19.39
   6  -1  -2  253.94    8.05
  -6  -1   2  229.18    8.06
   6  -1  -2  242.82   25.95
   6  -1  -2  232.38    8.07
  -6  -1   2  239.61    7.89
  -6  -1   2  218.14    7.97
   6  -1  -2  223.79    7.96
  -6   1   1  191.00   19.92
   6   1  -1  166.46   17.31
   6   1  -1  170.81    5.84
  -6   1   1  184.49    5.78
   6   1  -1  163.28    5.89
   6   1  -1  171.82    5.76
   6   1  -1  175.62    5.88
   6  -1  -1  173.57    6.20
  -6  -1   1  166.36    5.85
   6  -1  -1  175.56    5.89
   6  -1  -1  178.45    5.78
  -6  -1   1  162.22   15.59
   6  -1  -1  175.03   19.80
  -6  -1   1  168.32    5.79
   6  -1  -1  169.09    5.75
   6   1   0   15.15    0.69
   6   1   0   14.53    6.93
  -6   1   0   32.90    9.30
  -6   1   0   14.75    0.56
  -6   1   0   14.93    0.64
   6   1   0   13.49    0.62
   6  -1   0   14.34    0.66
  -6  -1   0   16.08    6.41
  -6  -1   0   14.07    0.70
  -6  -1   0   14.16    0.62
  -6  -1   0   14.96    0.65
   6  -1   0    3.96    5.83
   6  -1   0   14.32    0.58
  -6   1  -1   79.94   12.53
   6   1   1   79.25    2.72
   6   1   1   72.21    2.66
   6   1   1   81.46   13.48
  -6   1  -1   73.54    2.64
   6  -1   1   79.12    2.64
  -6  -1  -1   77.24    2.69
  -6  -1  -1   73.97    2.68
   6  -1   1   61.96   10.31
   6  -1   1   71.12    2.75
  -6  -1  -1   77.21    2.65
  -6   1  -2   -2.84    5.40
   6   1   2    0.10    0.16
   6   1   2  -11.86    8.20
   6   1   2   -0.08    0.14
   6   1   2    5.07    7.48
   6   1   2    0.31    0.21
   6  -1   2    0.05    0.22
  -6  -1  -2   -0.05    0.19
   6  -1   2    0.16    0.10
   6  -1   2   -5.34    4.95
   6   1   3    1.84    0.21
   6   1   3   12.10   11.50
   6   1   3    1.96    0.28
   6   1   3   14.07   12.55
   6   1   3    1.98    0.36
   6  -1   3    1.76    0.22
  -6  -1  -3    2.18    0.31
   6  -1   3    2.62    0.42
   6  -1   3    3.90    6.86
   6   1   4    4.56   14.43
   6   1   4   10.28   14.20
   6   1   4   16.65    1.03
   6   1   4   18.37    0.90
   6  -1   4   19.32    0.81
   6  -1   4   10.81    9.09
   6  -1   4   18.07    0.79
   6  -1   4   18.73    1.11
   6   1   5    4.61    0.47
  -6   1  -5    4.01    0.30
  -6  -1  -5    4.88    0.42
   6  -1   5    4.81    0.35
   6  -1   5    5.51    0.39
   6   1   6    0.95    0.43
   6   1   6   -0.18    0.23
   6  -1   6    0.23    0.19
   6  -1   6    0.23    0.36
  -6  -1  -6   -0.16    0.17
   6   1   7    2.01    0.57
   6   1   7    2.15    0.45
   6  -1   7    1.88    0.36
  -6  -1  -7    2.11    0.32
   6  -1   7    2.76    0.69
   6   1   8    3.68    0.83
   6   1   8    7.08    1.06
   6  -1   8    5.75    0.58
   6  -1   8    4.22    0.78
   6   1   9   14.16    1.35
   6   1   9   13.62    1.06
   6  -1   9   12.99    1.32
   6  -1   9   12.80    0.95
   6   1  10    0.85    0.65
   6   1  10    0.38    0.41
   6  -1  10    0.33    0.37
   6  -1  10    0.41    0.62
   6   1  11   -0.21    0.65
   6   1  11    0.01    0.40
   6  -1  11    0.40    0.64
   6   2 -11    0.46    0.56
  -6   2  11    1.11    0.58
  -6  -2  11    0.42    0.69
  -6  -2  11    0.43    0.39
   6   2 -10    0.70    0.38
   6   2 -10    0.26    0.44
  -6   2  10    0.28    0.49
  -6   2  10   -0.17    0.36
  -6  -2  10   -0.01    0.46
  -6  -2  10   -0.36    0.25
   6   2  -9    0.24    0.46
  -6   2   9    0.22    0.42
  -6   2   9    1.23    0.61
   6   2  -9    0.32    0.32
  -6  -2   9   -0.39    0.45
   6  -2  -9    0.61    0.44
  -6   2   8   -0.14    0.43
   6   2  -8    0.20    0.34
   6   2  -8   -0.42    0.37
  -6   2   8    0.60    0.37
   6  -2  -8    0.17    0.37
  -6  -2   8    0.26    0.54
  -6  -2   8    0.48    0.24
   6  -2  -8    0.22    0.45
  -6   2   7    2.78    0.55
   6   2  -7    3.78    0.62
  -6   2   7    3.37    0.70
   6   2  -7    2.89    0.49
   6  -2  -7    4.24    0.71
   6  -2  -7    3.50    0.52
  -6  -2   7    3.23    0.37
  -6  -2   7    3.75    0.66
  -6  -2   7    3.62    0.42
   6   2  -6    0.02    0.31
   6   2  -6    0.02    0.27
  -6   2   6    0.33    0.35
  -6   2   6   -0.10    0.32
   6  -2  -6    0.27    0.33
  -6  -2   6    0.04    0.12
  -6  -2   6    0.28    0.42
   6   2  -5    1.08    0.37
  -6   2   5    0.71    0.43
  -6   2   5    0.97    0.36
   6   2  -5    1.18    0.37
  -6  -2   5    0.40    0.36
   6  -2  -5    1.06    0.29
   6  -2  -5    0.47    0.29
  -6   2   4   -9.13   15.06
   6   2  -4    4.78    6.47
   6  -2  -4  -35.28   16.11
  -6  -2   4  -11.46    6.27
   6   2  -3   22.87    1.16
   6   2  -3   25.56    1.18
  -6   2   3   23.34    1.05
  -6   2   3   24.65    1.19
  -6   2   3   24.08   14.26
   6   2  -3   24.85    7.98
  -6  -2   3   12.26    6.84
   6  -2  -3   25.57    1.08
   6  -2  -3   23.82    1.03
   6  -2  -3   22.82    1.17
   6  -2  -3   25.27   17.07
  -6  -2   3   25.72    1.18
  -6   2   2   -0.46   10.18
   6   2  -2    0.58    7.08
  -6  -2   2   -0.80    6.22
   6  -2  -2   -4.56   11.20
   6   2  -1   19.08    0.86
  -6   2   1   20.08    0.88
   6   2  -1   23.42    8.94
   6   2  -1   19.99    1.16
  -6   2   1   30.84   11.62
   6  -2  -1   21.18    0.97
  -6  -2   1   15.57    8.67
   6  -2  -1   19.97   10.45
   6  -2  -1   20.80    0.96
  -6  -2   1   19.59    0.84
  -6   2   0    3.06    6.83
   6   2   0    8.58    7.20
   6  -2   0   14.69    7.87
  -6   2  -1    3.50    0.28
   6   2   1    3.85    0.46
   6   2   1    3.58    0.35
  -6   2  -1   -0.93    6.75
   6   2   1    6.59   10.59
   6   2   1   -7.78    9.08
   6  -2   1    3.67    0.28
   6  -2   1    4.07    0.34
   6  -2   1    4.18    8.06
  -6  -2  -1    4.19    0.38
  -6  -2  -1    3.70    0.37
   6   2   2   50.36   18.33
  -6   2  -2   44.00   12.45
   6   2   2   48.69   17.17
   6   2   2   57.42    2.09
   6   2   2   57.10    2.20
   6  -2   2   56.49    2.18
   6  -2   2   54.75    1.92
   6  -2   2   66.14   12.76
  -6  -2  -2   54.15    2.19
   6  -2   2   55.06    1.89
  -6   2  -3    5.21    5.77
   6   2   3   21.06   16.11
   6   2   3    3.26    0.42
   6   2   3    2.44    0.38
   6   2   3    0.88   13.83
   6   2   3    2.76    0.34
   6  -2   3    3.12    0.44
   6  -2   3   11.10    6.63
  -6  -2  -3    3.01    0.42
   6   2   4    1.41    0.45
   6   2   4    1.43    0.34
  -6  -2  -4    1.33    0.33
   6  -2   4    1.35    0.43
   6   2   5    0.84    0.33
  -6   2  -5    0.38    0.26
   6   2   5    1.03    0.27
   6   2   5    1.08    0.46
  -6  -2  -5    1.29    0.35
   6  -2   5    0.76    0.15
   6  -2   5    1.50    0.49
   6  -2   5    1.08    0.19
   6   2   6    1.23    0.28
   6   2   6    1.50    0.52
  -6   2  -6    1.42    0.37
   6   2   6    1.38    0.38
   6  -2   6    1.23    0.24
  -6  -2  -6    1.55    0.43
   6  -2   6    1.04    0.52
  -6   2  -7    9.60    0.61
   6   2   7    8.16    0.48
   6   2   7    8.89    1.00
   6   2   7    8.78    0.44
   6   2   7    9.27    0.78
   6  -2   7    7.17    0.92
   6  -2   7   10.35    0.57
   6  -2   7    9.23    0.60
  -6   2  -8    0.27    0.22
   6   2   8   -0.10    0.43
   6   2   8    1.31    0.46
   6  -2   8    0.12    0.20
   6  -2   8    0.80    0.59
   6  -2   8    0.31    0.19
   6   2   9    0.61    0.37
   6   2   9    0.25    0.57
   6  -2   9    0.44    0.32
   6  -2   9    1.63    0.75
   6   2  10    0.31    0.45
   6   2  10   -0.99    0.50
   6  -2  10    0.08    0.32
   6  -2  10    3.11    1.00
   6   3 -10    0.55    0.48
   6   3 -10   -0.43    0.32
  -6   3  10   -0.43    0.52
  -6  -3  10    0.47    0.57
   6  -3 -10    0.31    0.44
   6   3  -9    0.07    0.47
  -6   3   9    0.02    0.44
   6  -3  -9    0.60    0.44
  -6  -3   9   -0.06    0.24
  -6  -3   9    0.20    0.48
  -6  -3   9   -0.10    0.19
  -6   3   8    2.02    0.64
  -6   3   8    2.05    0.66
   6   3  -8    1.22    0.50
  -6  -3   8    1.82    0.24
  -6  -3   8    2.09    0.30
   6  -3  -8    1.30    0.58
   6   3  -7    3.10    0.56
  -6   3   7    3.12    0.58
  -6   3   7    2.79    0.55
   6   3  -7    3.66    0.62
   6  -3  -7    3.90    0.61
  -6  -3   7    3.71    0.70
   6  -3  -7    2.99    0.55
   6   3  -6    2.95    0.60
  -6   3   6    3.11    0.54
  -6   3   6    2.92    0.53
   6   3  -6    3.25    0.58
  -6  -3   6    3.02    0.60
   6  -3  -6    3.46    0.49
   6  -3  -6    2.75    0.55
   6   3  -5    4.51    0.62
  -6   3   5    4.10    0.49
  -6  -3   5    3.31    0.63
   6  -3  -5    3.63    0.42
   6   3  -4    0.35    0.35
  -6   3   4    0.26    0.26
  -6   3   4    0.14    0.18
   6  -3  -4   -0.04    0.16
   6  -3  -4   -0.01    0.29
   6   3  -3    0.14    0.20
  -6   3   3    0.45    0.25
  -6   3   3    0.33    0.16
   6   3  -3    0.40    0.35
  -6  -3   3    0.96    0.25
   6  -3  -3    0.53    0.13
   6  -3  -3    0.19    0.14
   6  -3  -3    0.30    0.35
   6   3  -2    8.19    0.54
   6   3  -2    7.77    0.70
  -6   3   2    7.46    0.51
  -6  -3   2    7.15    0.41
   6  -3  -2    7.66    0.63
   6  -3  -2    8.60    0.69
  -6   3   1   24.88   15.80
   6   3  -1   -6.91   10.82
   6   3  -1    8.75    9.93
   6  -3  -1    8.12   12.41
   6   3   0    7.58    0.56
   6   3   0    7.56    0.68
   6   3   0   22.74   14.37
  -6   3   0    5.68    9.88
   6   3   0   -9.22   11.02
   6  -3   0   -1.15   12.13
   6  -3   0    7.65    0.53
   6  -3   0    7.41    0.55
  -6  -3   0    7.09    0.52
   6   3   1    7.46    0.70
  -6   3  -1    6.92    0.46
   6   3   1    7.64    0.51
  -6   3  -1    6.17    0.37
  -6  -3  -1    6.87    0.56
   6  -3   1    7.23    0.40
   6  -3   1    7.27    0.45
   6   3   2    7.80    0.57
   6   3   2    6.33    0.66
  -6   3  -2    7.88    0.52
   6  -3   2    8.52    0.55
   6  -3   2    7.84    0.39
  -6  -3  -2    7.31    0.60
   6   3   3    1.61    0.38
   6   3   3    1.30    0.44
   6   3   3    1.09    0.26
   6  -3   3    1.24    0.33
  -6  -3  -3    0.78    0.39
   6   3   4    0.36    0.29
   6   3   4    0.18    0.24
   6   3   4    0.26    0.36
  -6  -3  -4   -0.02    0.32
   6  -3   4    0.51    0.37
   6   3   5    3.95    0.58
   6   3   5    4.60    0.53
  -6   3  -5    4.28    0.57
   6  -3   5    4.43    0.63
  -6  -3  -5    3.37    0.55
   6   3   6    1.74    0.43
   6   3   6    1.17    0.52
   6   3   6    1.18    0.48
   6  -3   6    0.75    0.52
  -6  -3  -6    1.38    0.50
  -6   3  -7    0.23    0.33
   6   3   7    1.10    0.45
   6   3   7    0.38    0.48
   6   3   7    0.02    0.26
   6  -3   7    0.04    0.43
  -6  -3  -7   -0.06    0.35
   6   3   8    0.50    0.52
  -6   3  -8    0.75    0.38
   6   3   8    0.82    0.44
   6  -3   8    0.03    0.16
   6  -3   8    0.39    0.21
   6   3   9    1.07    0.69
   6   3   9    0.77    0.46
  -6   3  -9    1.54    0.73
   6  -3   9    1.69    0.75
   6  -3   9    1.07    0.33
   6   3  10   -0.23    0.63
   6   3  10    0.71    0.45
  -6   3 -10    0.87    0.63
   6  -3  10    0.19    0.31
   6  -3  10    0.62    0.59
  -6   4   9    2.01    0.57
   6   4  -9    0.39    0.43
   6   4  -9    2.01    0.67
  -6   4   9    0.81    0.46
  -6  -4   9    1.26    0.27
   6  -4  -9    1.07    0.60
  -6  -4   9    1.62    0.64
   6   4  -8    0.25    0.42
   6   4  -8   -0.25    0.39
  -6   4   8    0.12    0.39
  -6   4   8   -0.11    0.33
  -6  -4   8    0.07    0.50
   6  -4  -8    0.44    0.43
  -6   4   7    1.69    0.51
   6   4  -7    1.49    0.91
  -6   4   7    2.36    0.47
   6   4  -7    1.40    0.50
   6  -4  -7    1.06    0.44
  -6  -4   7    1.18    0.63
   6  -4  -7    1.80    0.59
   6   4  -6    3.66    0.59
   6   4  -6    3.45    0.65
  -6   4   6    3.35    0.54
  -6   4   6    3.66    0.52
   6  -4  -6    3.54    0.47
  -6  -4   6    3.99    0.63
   6  -4  -6    3.77    0.63
   6   4  -5   -0.01    0.30
   6  -4  -5    0.06    0.34
   6  -4  -5    0.66    0.51
   6   4  -4    2.10    0.44
  -6   4   4    2.17    0.30
   6   4  -4    3.49    0.66
  -6   4   4    2.37    0.39
   6  -4  -4    2.11    0.55
   6  -4  -4    2.89    0.24
   6  -4  -4    2.44    0.26
   6   4  -3    2.04    0.59
  -6  -4   3    1.31    0.23
   6  -4  -3    0.95    0.46
   6   4  -2    2.36    0.34
   6   4  -2    2.55    0.56
  -6   4   2    3.00    0.31
  -6  -4   2    2.61    0.37
   6   4  -1    0.07    0.37
   6   4  -1    0.00    0.17
   6  -4  -1    0.06    0.21
  -6  -4   1    0.04    0.16
   6   4   0    0.96    0.29
   6   4   0    1.18    0.51
   6  -4   0    0.42    0.47
   6   4   1    0.06    0.22
  -6   4  -1    0.02    0.09
   6   4   1    0.20    0.42
  -6  -4  -1    0.13    0.23
  -6  -4  -1    0.69    0.53
  -6   4  -2    8.26    0.50
   6   4   2    8.15    0.85
   6   4   2    7.11    0.58
   6  -4   2    7.34    0.49
   6  -4   2    7.60    0.49
  -6   4  -3    3.88    0.43
   6   4   3    4.82    0.72
   6   4   3    4.71    0.54
   6  -4   3    3.86    0.47
  -6  -4  -3    4.72    0.62
   6  -4   3    4.26    0.30
   6   4   4    1.26    0.57
   6   4   4    1.04    0.47
  -6   4  -4    1.31    0.41
   6  -4   4    1.11    0.44
  -6  -4  -4    0.75    0.48
   6   4   5    0.70    0.49
  -6   4  -5    0.23    0.35
  -6   4  -5   -0.07    0.38
   6   4   5    0.25    0.28
  -6  -4  -5   -0.04    0.40
   6   4   6    0.15    0.46
   6   4   6   -0.04    0.47
  -6   4  -6   -0.05    0.37
  -6   4  -6   -0.08    0.32
   6   4   6    0.15    0.31
   6  -4   6    0.22    0.46
  -6  -4  -6   -0.13    0.38
  -6   4  -7    0.65    0.49
   6   4   7   -0.05    0.33
   6   4   7    0.90    0.55
  -6   4  -7    0.58    0.49
   6   4   7    0.31    0.28
  -6  -4  -7    0.25    0.47
   6  -4   7    0.86    0.58
  -6   4  -8    0.09    0.41
   6   4   8   -0.23    0.33
  -6   4  -8   -0.16    0.42
   6  -4   8   -0.11    0.15
   6  -4   8    0.48    0.54
   6  -4   8    0.05    0.15
  -6   4  -9   -0.47    0.39
   6   4   9   -0.88    0.51
   6  -4   9    0.36    0.54
   6   5  -8   -0.33    0.49
   6   5  -8    1.21    0.53
  -6  -5   8    0.23    0.47
   6   5  -7    3.08    0.63
  -6  -5   7    2.47    0.73
   6   5  -6    1.07    0.55
   6   5  -6    0.60    0.42
   6  -5  -6    0.48    0.52
   6   5  -5    0.58    0.36
   6   5  -5   -0.27    0.44
   6  -5  -5   -0.22    0.39
   6   5  -4    1.42    0.67
   6   5  -4    2.50    0.43
   6  -5  -4    1.20    0.59
   6   5  -3    3.40    0.70
   6   5  -3    3.83    0.45
  -6  -5   3    3.56    0.54
   6   5  -2    0.52    0.49
   6   5  -2    0.43    0.28
  -6  -5   2    0.04    0.15
  -6  -5   2    0.07    0.33
   6  -5  -2    0.06    0.57
   6   5  -1    0.38    0.28
   6   5  -1    0.36    0.49
  -6  -5   1    0.78    0.27
  -6  -5   1    0.32    0.35
   6  -5  -1    0.43    0.43
   6  -5  -1   -0.29    0.31
   6   5   0    0.39    0.28
  -6  -5   0    0.45    0.35
   6  -5   0    0.33    0.37
  -6  -5   0   -0.04    0.22
   6   5   1   -0.45    0.22
   6   5   1    0.98    0.79
   6  -5   1    0.21    0.31
  -6  -5  -1    0.19    0.36
   6  -5   1    0.05    0.22
  -6  -5  -1    0.14    0.34
   6   5   2    1.51    0.73
   6   5   2    1.54    0.43
  -6   5  -2    1.07    0.19
   6  -5   2    0.98    0.40
  -6  -5  -2    2.32    0.65
   6   5   3    1.03    0.42
  -6   5  -3    1.11    0.31
   6   5   3    0.81    0.61
  -6   5  -4    2.34    0.41
   6   5   4    2.95    0.85
   6   5   4    2.53    0.53
  -6  -5  -4    1.69    0.73
   6  -5   4    3.40    0.46
  -6   5  -5    3.48    0.76
  -6   5  -5    3.78    0.53
   6   5   5    2.50    0.89
   6   5   5    4.04    0.66
   6  -5   5    3.14    0.27
   6  -5   5    3.55    0.54
  -6  -5  -5    3.85    0.71
  -6   5  -6    1.99    0.56
   6   5   6    1.12    0.62
  -6   5  -6    2.13    0.67
  -6  -5  -6    1.69    0.73
   6  -5   6    0.99    0.47
   6  -5   6    0.84    0.14
  -6   5  -7   -0.45    0.45
   6   5   7   -0.29    0.42
   6   5   7    0.17    0.54
  -6   5  -7    0.43    0.46
   6   6  -6    1.17    0.66
   6   6  -6    0.06    0.32
   6  -6  -6    0.03    0.54
  -6  -6   6   -0.14    0.21
   6   6  -5   -0.44    0.26
   6   6  -5   -0.10    0.52
   6  -6  -5    0.02    0.48
   6   6  -4    0.71    0.57
   6  -6  -4    0.80    0.50
  -6  -6   4    0.38    0.31
   6   6  -3    0.06    0.28
   6   6  -3    0.47    0.48
  -6  -6   3    0.65    0.34
   6   6  -2    0.23    0.30
   6   6  -2    0.53    0.50
  -6  -6   2    0.42    0.35
   6  -6  -2   -0.04    0.41
   6   6  -1    2.14    0.76
   6   6  -1    1.44    0.39
  -6  -6   1    2.07    0.47
   6   6   0    2.16    0.86
   6   6   0    3.26    0.47
   6  -6   0    3.45    0.59
  -6  -6   0    4.31    0.62
   6   6   1    0.61    0.38
   6   6   1    0.86    0.80
   6  -6   1    0.08    0.43
  -6  -6  -1    1.32    0.50
   6   6   2    1.20    0.82
   6  -6   2    0.87    0.44
  -6  -6  -2    2.22    0.59
   6   6   3    1.29    0.65
   6  -6   3    0.28    0.37
  -6  -6  -3    0.40    0.52
   6   6   4    0.91    0.73
  -6   6  -4    1.28    0.64
  -6  -6  -4    0.39    0.56
  -6   6  -5    0.01    0.52
   6   6   5    2.21    1.14
  -6  -6  -5    0.24    0.47
   7   0 -11    0.71    0.45
  -7   0  11   -0.52    0.48
  -7   0  11   -0.05    0.36
  -7   0  10    1.86    0.56
  -7   0  10    1.64    0.69
   7   0 -10    1.37    0.60
  -7   0   9    0.06    0.49
   7   0  -8   -0.34    0.29
  -7   0   8    0.04    0.36
  -7   0   8    0.65    0.45
   7   0  -8   -0.55    0.28
  -7   0   8    0.26    0.31
   7   0  -7    0.45    0.30
  -7   0   7    0.34    0.34
   7   0  -7    1.15    0.50
  -7   0   7    1.47    0.39
  -7   0   7    1.08    0.53
  -7   0   6    1.82    0.37
  -7   0   6    1.18    0.31
   7   0  -6    1.21    0.33
  -7   0   6    1.12    0.47
   7   0  -6    1.32    0.46
   7   0  -5    0.42    0.21
   7   0  -5    0.12    0.20
  -7   0   5   -0.19    0.22
   7   0  -5   -0.04    0.22
  -7   0   5    5.00   12.47
  -7   0   5    0.01    0.19
   7   0  -5   -3.55   13.96
  -7   0   4   14.53    0.77
  -7   0   4   15.09    0.91
  -7   0   4   13.45    0.90
   7   0  -4   15.72   11.29
   7   0  -4   14.59    0.86
   7   0  -4   15.50    0.75
   7   0  -4   16.28    0.69
   7   0  -3    4.65    7.95
   7   0  -3    1.21    0.23
  -7   0   2   40.17    1.55
  -7   0   2   44.61   12.46
  -7   0   2   38.33    1.51
   7   0  -2   40.98    1.51
   7   0  -2   20.69    8.25
   7   0  -2   38.14    1.51
  -7   0   2   40.59    1.53
   7   0  -2   41.52    1.51
  -7   0   1   -0.10    0.16
   7   0  -1    0.01    0.15
   7   0  -1   -0.10    0.12
   7   0  -1    0.07    0.16
   7   0  -1    4.05    4.59
  -7   0   1   -0.78    5.77
  -7   0   1    0.00    0.13
  -7   0   1   -0.05    0.13
   7   0   0  196.01    6.88
   7   0   0  197.82   18.32
  -7   0   0  203.05    6.90
   7   0   0  209.85    6.86
   7   0   0  206.43    6.87
  -7   0   0  204.44    6.85
  -7   0   0  223.28   20.85
   7   0   1    0.06    0.12
  -7   0  -1   -0.03    0.11
   7   0   1    0.07    0.16
  -7   0  -1    0.11    0.14
   7   0   1    0.12    0.15
   7   0   1  -10.36    4.65
  -7   0  -1   -6.02    6.90
  -7   0  -1    0.16    0.15
   7   0   2  127.47    4.33
   7   0   2  130.06    4.42
   7   0   2  128.43    4.57
  -7   0  -2  129.84    4.31
  -7   0  -2  125.56   17.23
   7   0   2  128.17    4.40
  -7   0  -2  128.47    4.42
  -7   0  -3   -2.40   11.42
   7   0   3   19.21    8.79
   7   0   3   -0.19    0.23
   7   0   3   -0.11    0.14
  -7   0  -3   -0.05    0.14
   7   0   4    4.04    0.37
   7   0   4   11.19   11.70
   7   0   4    4.22    0.36
   7   0   4    4.06    0.52
   7   0   5    0.24    0.19
   7   0   5    0.07    0.31
   7   0   5    0.12    0.18
   7   0   6    4.15    0.69
   7   0   6    4.51    0.46
   7   0   6    3.72    0.43
   7   0   7   -0.03    0.30
   7   0   7   -0.25    0.38
   7   0   8    4.46    0.54
   7   0   8    5.35    0.84
   7   0   9    0.13    0.34
   7   0   9   -0.41    0.43
   7   0  10    1.13    0.68
   7   0  10    0.24    0.37
   7   0  11    0.00    0.58
   7   0  11    0.41    0.42
  -7   1  11    0.40    0.48
  -7   1  11    0.17    0.55
  -7  -1  11   -0.67    0.56
   7  -1 -11   -0.44    0.43
  -7  -1  11    0.29    0.43
   7   1 -10    0.55    0.53
  -7   1  10   -0.66    0.50
  -7   1  10    0.66    0.41
   7   1 -10    0.53    0.36
  -7  -1  10    0.39    0.61
   7  -1 -10    1.31    0.64
  -7  -1  10    0.21    0.33
  -7   1   9    0.27    0.38
   7   1  -9   -0.01    0.29
   7   1  -9   -0.25    0.38
  -7   1   9   -0.72    0.31
   7  -1  -9    0.51    0.46
  -7  -1   9    0.16    0.29
  -7   1   8    0.54    0.46
  -7   1   8    0.38    0.39
   7   1  -8    0.85    0.33
   7   1  -8    0.08    0.35
   7  -1  -8    1.08    0.51
  -7  -1   8   -0.14    0.44
  -7  -1   8    0.07    0.31
   7   1  -7    1.54    0.37
  -7   1   7   -0.13    0.25
   7   1  -7    0.45    0.37
  -7   1   7    0.17    0.40
   7  -1  -7    0.60    0.43
  -7  -1   7    0.42    0.31
   7  -1  -7    0.57    0.53
  -7  -1   7    0.37    0.45
  -7  -1   7    0.61    0.29
  -7   1   6    1.95    0.40
   7   1  -6    0.22    0.30
  -7  -1   6    0.68    0.70
  -7  -1   6    1.04    0.28
   7  -1  -6    0.34    0.26
  -7   1   5    2.32    0.40
  -7   1   5    2.28    0.37
   7   1  -5    2.33    0.40
   7   1  -5    2.09    0.33
   7  -1  -5    1.76    0.38
   7  -1  -5    1.85    0.31
  -7  -1   5    2.45    0.28
  -7  -1   5    2.57    0.29
  -7  -1   5    2.70    0.45
   7   1  -4   13.88    7.84
   7   1  -4    6.77    0.61
  -7   1   4    7.81    0.62
   7   1  -4    8.12    0.66
  -7   1   4    3.19   12.82
  -7   1   4    7.67    0.60
  -7  -1   4   16.64    9.29
  -7  -1   4    7.51    0.44
  -7  -1   4    8.10    0.44
   7  -1  -4    7.68    0.58
   7  -1  -4    7.37    0.57
   7  -1  -4   21.32   15.79
   7  -1  -4    7.71    0.57
  -7  -1   4    7.77    0.65
   7   1  -3    8.14   12.09
  -7   1   3   14.31    0.83
  -7   1   3   15.48    0.78
  -7   1   3   15.94   10.02
   7   1  -3   15.19    0.76
   7   1  -3   14.79    0.82
  -7  -1   3   20.22    8.76
   7  -1  -3   15.45    0.80
   7  -1  -3   16.40    0.78
   7  -1  -3   15.16    0.80
  -7  -1   3   15.00    0.63
  -7  -1   3   15.43    0.83
  -7  -1   3   13.97    0.65
   7   1  -2  307.02   10.80
   7   1  -2  350.22   24.30
   7   1  -2  319.78   10.80
  -7   1   2  320.06   10.85
  -7   1   2  333.71   29.33
  -7   1   2  337.31   10.76
  -7  -1   2  334.88   24.39
  -7  -1   2  319.83   10.69
  -7  -1   2  318.06   10.81
   7  -1  -2  308.27   10.78
   7  -1  -2  330.68   10.78
  -7  -1   2  310.02   10.66
   7  -1  -2  328.67   31.07
   7  -1  -2  314.71   10.83
  -7   1   1   13.73    0.56
   7   1  -1   13.23    0.70
  -7   1   1   13.97    0.69
  -7   1   1   10.51    8.59
   7   1  -1   16.56    6.47
   7   1  -1   14.19    0.65
   7  -1  -1   13.51    0.54
   7  -1  -1   13.07    0.69
   7  -1  -1   15.48    7.18
   7  -1  -1   13.88    0.69
  -7  -1   1   12.64    0.59
   7  -1  -1   13.46    0.57
  -7   1   0   -7.55    4.75
   7   1   0   -2.15    4.26
   7  -1   0   -0.97    5.62
  -7  -1   0   -5.28    5.18
  -7   1  -1    3.80    0.24
  -7   1  -1    5.95    5.15
   7   1   1    3.44    0.32
  -7   1  -1    3.92    0.29
   7   1   1   -1.02    6.44
   7   1   1    3.46    0.31
  -7  -1  -1    3.75    0.32
   7  -1   1    8.08    5.41
  -7  -1  -1    3.43    0.31
  -7  -1  -1    0.23    6.87
  -7  -1  -1    3.88    0.29
   7  -1   1    3.62    0.32
   7   1   2   15.41    0.67
  -7   1  -2    9.34    6.27
   7   1   2    5.84    9.92
   7   1   2   15.43    0.70
   7   1   2   16.15    0.83
   7  -1   2   15.41    0.82
   7  -1   2   14.01    0.61
   7  -1   2   19.38    8.14
   7  -1   2   15.04    0.69
  -7  -1  -2   20.82   12.60
  -7  -1  -2   16.32    0.78
   7   1   3   38.84   15.22
  -7   1  -3   61.51   14.08
   7   1   3   60.75    2.34
   7   1   3   52.62   22.24
   7   1   3   63.08    2.21
   7   1   3   65.57    2.55
   7  -1   3   64.78    2.55
   7  -1   3   63.30    2.24
   7  -1   3   57.11   17.42
  -7  -1  -3   61.96    2.35
   7   1   4    3.77    0.51
   7   1   4    4.31    0.40
   7   1   4    2.40   16.45
   7   1   4   22.75   13.46
   7  -1   4    3.62    8.53
   7  -1   4    4.86    0.54
   7  -1   4    4.55    0.33
   7  -1   4    4.19    0.33
  -7  -1  -4    3.87    0.48
   7   1   5    0.62    0.49
   7   1   5    1.31    0.29
   7  -1   5    1.36    0.25
  -7  -1  -5    1.32    0.28
   7  -1   5    1.28    0.25
   7  -1   5    1.70    0.49
   7   1   6    2.01    0.38
   7   1   6    1.95    0.53
   7  -1   6    1.52    0.39
   7  -1   6    2.16    0.68
  -7  -1  -6    2.26    0.33
   7   1   7    7.12    0.70
   7   1   7    7.06    0.90
   7  -1   7    6.64    0.55
  -7  -1  -7    6.44    0.51
   7  -1   7    6.95    0.60
   7  -1   7    7.36    0.92
   7   1   8    8.75    0.89
   7   1   8    6.97    0.97
   7  -1   8    8.54    1.05
   7  -1   8    7.40    0.66
   7   1   9    0.09    0.43
   7   1   9    1.33    0.79
   7  -1   9    0.90    0.35
   7  -1   9    1.99    0.78
   7   1  10   -0.14    0.35
   7   1  10    0.65    0.61
   7  -1  10    0.81    0.39
   7  -1  10   -0.63    0.58
  -7   2  11    0.07    0.54
  -7   2  11   -0.33    0.42
   7   2 -11    2.01    0.77
  -7  -2  11    0.51    0.39
  -7  -2  11    0.00    0.59
   7  -2 -11    0.90    0.51
  -7   2  10    0.50    0.47
   7   2 -10    0.02    0.36
  -7   2  10   -0.01    0.52
   7   2 -10    0.10    0.47
  -7  -2  10   -0.13    0.29
  -7  -2  10    1.42    0.68
   7  -2 -10    0.56    0.50
   7   2  -9    0.98    0.41
  -7   2   9    0.87    0.47
  -7   2   9    0.74    0.47
   7   2  -9    1.15    0.59
   7  -2  -9   -0.27    0.39
  -7  -2   9    1.86    0.70
   7   2  -8   -0.14    0.31
  -7   2   8    0.19    0.44
  -7   2   8    0.50    0.41
   7   2  -8    1.38    0.63
   7  -2  -8    0.17    0.41
   7  -2  -8    0.03    0.50
  -7  -2   8    0.31    0.26
  -7  -2   8   -0.29    0.44
  -7  -2   8    0.42    0.22
   7   2  -7    9.41    0.69
  -7   2   7    8.61    0.85
   7   2  -7    7.82    0.86
  -7  -2   7    8.43    0.53
  -7  -2   7    8.30    0.58
  -7  -2   7    9.78    0.98
   7  -2  -7    6.34    0.88
   7  -2  -7    8.86    0.74
   7   2  -6    0.02    0.29
   7   2  -6    0.20    0.32
  -7   2   6    0.48    0.33
  -7   2   6    0.20    0.32
   7  -2  -6    0.19    0.32
  -7  -2   6    0.06    0.18
  -7  -2   6    0.12    0.39
  -7  -2   6    0.18    0.15
   7  -2  -6    0.50    0.33
   7   2  -5    0.38    0.34
  -7   2   5    0.23    0.28
   7   2  -5    0.32    0.25
   7  -2  -5   -0.03    0.23
  -7  -2   5    0.22    0.08
  -7  -2   5    0.14    0.32
   7  -2  -5    0.11    0.22
  -7   2   4   29.84    1.44
  -7   2   4   31.36    1.37
   7   2  -4   28.30    1.43
   7   2  -4   30.53    1.42
  -7  -2   4   29.83    1.44
   7  -2  -4   28.87    1.42
   7  -2  -4   29.78    1.33
   7   2  -3   10.08    0.70
  -7   2   3   10.10    0.70
  -7   2   3   10.16    0.58
   7   2  -3   10.39    0.68
   7   2  -3   13.10    8.24
  -7   2   3   15.02   13.61
   7  -2  -3   10.59    0.73
  -7  -2   3   11.27    0.68
  -7  -2   3   21.84    8.91
   7  -2  -3   10.83    0.62
   7  -2  -3   11.05    0.57
  -7   2   2   19.98    0.96
  -7   2   2   18.97    0.76
   7   2  -2   20.85    1.05
  -7   2   2   25.10   13.44
   7   2  -2   16.41    7.55
   7   2  -2   20.11    0.94
   7  -2  -2   20.55    0.82
   7  -2  -2   16.23   12.31
   7  -2  -2   20.90    1.03
   7  -2  -2   19.32    0.75
  -7  -2   2   25.26    8.80
  -7   2   1    8.36    8.18
   7   2  -1    1.85    0.25
  -7   2   1    1.54    0.26
   7   2  -1    2.31    0.40
   7   2  -1   -6.78    5.79
  -7  -2   1    1.77    0.33
  -7  -2   1    2.74    7.72
   7  -2  -1   -6.22   10.58
   7  -2  -1    1.51    0.30
   7  -2  -1    2.03    0.46
  -7   2   0   97.58   17.81
   7   2   0   91.80    3.51
  -7   2   0   92.97    3.18
   7   2   0   96.04    3.34
   7   2   0   88.00   17.90
   7  -2   0   97.69    3.24
   7  -2   0  115.49   19.36
   7   2   1   42.43   14.16
   7   2   1   58.59   17.67
   7   2   1   63.57    2.40
   7   2   1   59.68    2.27
  -7   2  -1   59.15    2.17
  -7   2  -1   27.48   18.03
   7  -2   1   46.94   13.63
   7  -2   1   59.22    2.56
  -7  -2  -1   58.32    2.40
   7  -2   1   68.40    2.47
  -7  -2  -1   62.13    2.24
   7   2   2    1.44    0.32
   7   2   2    1.31   11.10
   7   2   2    1.91    0.35
   7   2   2    7.61   13.30
  -7   2  -2   12.22    8.29
   7  -2   2    1.66    0.32
   7  -2   2    1.66    0.19
   7  -2   2   11.68    7.97
  -7  -2  -2    1.44    0.36
   7   2   3  -20.01   15.00
  -7   2  -3    6.51    6.62
   7   2   3   -7.81   13.68
   7  -2   3   -8.79    7.84
   7   2   4    3.82    0.40
   7   2   4    3.24    0.48
   7   2   4    3.84    0.39
   7  -2   4    3.38    0.25
   7  -2   4    2.95    0.48
  -7  -2  -4    2.85    0.41
   7  -2   4    3.23    0.23
   7   2   5   23.18    1.05
   7   2   5   25.22    1.42
   7   2   5   24.20    1.21
  -7   2  -5   21.88    1.14
   7  -2   5   24.19    1.45
   7  -2   5   22.88    0.97
  -7  -2  -5   24.86    1.24
   7  -2   5   22.80    0.95
  -7   2  -6    3.41    0.42
   7   2   6    2.30    0.45
   7   2   6    2.52    0.33
   7   2   6    2.62    0.57
  -7  -2  -6    2.55    0.49
   7  -2   6    2.84    0.58
   7  -2   6    2.28    0.30
   7  -2   6    2.29    0.28
  -7   2  -7    3.45    0.42
   7   2   7    2.64    0.50
   7   2   7    3.20    0.71
   7  -2   7    1.81    0.69
   7  -2   7    3.31    0.37
   7  -2   7    2.63    0.36
   7   2   8    0.87    0.41
   7   2   8    0.21    0.52
   7  -2   8    0.10    0.18
   7  -2   8    0.11    0.23
   7  -2   8    0.41    0.49
   7   2   9    1.95    0.62
   7   2   9    1.29    0.75
   7   2  10    0.54    0.73
   7   2  10    0.72    0.45
   7  -2  10    1.02    0.76
   7  -2  10    0.99    0.43
  -7   3  10   -0.17    0.62
   7   3 -10    0.27    0.34
   7   3 -10    0.04    0.50
  -7  -3  10    0.08    0.34
  -7  -3  10    1.14    0.65
   7  -3 -10    0.61    0.54
  -7   3   9    1.05    0.53
   7   3  -9   -0.03    0.35
   7   3  -9    0.26    0.47
   7  -3  -9   -0.13    0.42
  -7  -3   9    0.28    0.51
   7   3  -8    0.67    0.44
   7   3  -8    0.42    0.59
  -7   3   8   -0.32    0.35
  -7   3   8   -0.18    0.39
  -7  -3   8    0.47    0.22
  -7  -3   8    0.99    0.61
   7  -3  -8    0.67    0.42
   7   3  -7   11.83    1.02
   7   3  -7    9.99    0.85
  -7   3   7   10.18    0.91
  -7   3   7    9.95    0.93
  -7  -3   7    9.91    0.44
  -7  -3   7   10.93    1.02
   7  -3  -7   10.41    0.91
   7  -3  -7    9.82    0.90
  -7   3   6   24.80    1.45
   7   3  -6   26.15    1.53
  -7   3   6   29.05    1.46
  -7  -3   6   25.77    1.54
   7  -3  -6   25.10    1.45
   7  -3  -6   27.23    1.42
  -7   3   5    8.97    0.65
  -7   3   5    9.12    1.10
   7   3  -5    8.35    0.81
   7   3  -5    7.95    0.76
  -7  -3   5    9.28    0.82
   7  -3  -5    9.26    0.65
  -7   3   4    0.92    0.33
   7   3  -4    0.85    0.34
   7   3  -4    0.95    0.44
  -7   3   4    0.34    0.25
  -7  -3   4    0.65    0.33
   7  -3  -4    1.11    0.23
   7  -3  -4    0.32    0.39
   7   3  -3    0.41    0.31
  -7   3   3    0.49    0.27
  -7   3   3    0.36    0.13
   7   3  -3    0.71    0.27
   7  -3  -3    0.23    0.34
  -7  -3   3    0.36    0.11
   7  -3  -3    0.55    0.14
   7   3  -2   81.40    2.93
   7   3  -2   78.12    3.17
  -7   3   2   76.56    2.91
   7  -3  -2   79.29    3.07
  -7  -3   2   77.29    2.78
   7   3  -1   15.87    0.76
   7   3  -1   14.34    0.98
   7  -3  -1   15.22    0.87
   7  -3  -1   16.00    0.89
  -7  -3   1   16.14    0.78
  -7   3   0   13.21   12.49
   7   3   0   19.55   12.17
   7   3   0   18.72   13.72
  -7   3  -1    3.25    0.26
  -7   3  -1    3.05    0.25
   7   3   1    2.74    0.49
   7   3   1    3.33    0.37
   7  -3   1    3.32    0.28
   7  -3   1    2.33    0.28
  -7  -3  -1    2.56    0.38
   7   3   2    1.09    0.32
   7   3   2    0.96    0.40
   7  -3   2    0.94    0.30
   7  -3   2    1.02    0.19
  -7  -3  -2    1.20    0.34
   7   3   3   11.63    0.88
   7   3   3   13.39    0.83
   7  -3   3   13.46    0.83
  -7  -3  -3   12.82    0.87
   7   3   4    5.91    0.66
   7   3   4    5.40    0.60
   7   3   4    6.29    0.52
  -7  -3  -4    6.14    0.67
   7  -3   4    6.53    0.68
  -7   3  -5    2.20    0.55
   7   3   5    1.31    0.39
   7   3   5    3.29    0.54
  -7  -3  -5    1.86    0.75
   7  -3   5    2.44    0.57
   7   3   6    0.35    0.33
   7   3   6   -0.09    0.40
   7   3   6    0.43    0.34
  -7   3  -6    0.42    0.36
  -7  -3  -6    0.33    0.39
   7  -3   6    0.19    0.13
   7  -3   6    0.57    0.18
   7  -3   6    0.90    0.47
   7   3   7    4.43    0.59
   7   3   7    4.01    0.78
  -7   3  -7    3.65    0.55
  -7  -3  -7    2.84    0.55
   7  -3   7    4.02    0.74
   7  -3   7    4.65    0.40
   7   3   8    3.86    0.80
   7   3   8    5.24    0.68
   7  -3   8    4.40    0.80
   7   3   9    0.53    0.40
   7   3   9   -0.49    0.54
  -7   3  -9   -0.11    0.45
   7  -3   9    0.18    0.50
   7  -3   9   -0.28    0.24
  -7   4   9    0.92    0.61
   7   4  -9    0.25    0.49
   7   4  -9    0.50    0.43
  -7  -4   9    0.04    0.25
   7  -4  -9    0.04    0.43
  -7  -4   9    0.54    0.50
  -7  -4   9    0.28    0.28
   7   4  -8    0.25    0.46
  -7   4   8    0.11    0.41
   7   4  -8    0.12    0.47
  -7   4   8   -0.10    0.36
  -7  -4   8    0.12    0.47
  -7   4   7    0.29    0.35
   7   4  -7   -0.14    0.31
  -7   4   7    0.09    0.34
   7   4  -7    0.57    0.50
  -7  -4   7    0.20    0.41
   7  -4  -7    0.20    0.40
   7  -4  -7    0.01    0.30
  -7   4   6    2.21    0.46
  -7   4   6    1.86    0.45
  -7  -4   6    1.78    0.47
   7  -4  -6    2.52    0.66
  -7   4   5    0.50    0.34
  -7   4   5    0.58    0.34
   7   4  -5    0.72    0.38
   7   4  -5   -0.09    0.46
   7  -4  -5    0.90    0.34
   7  -4  -5    1.03    0.49
  -7  -4   5    0.98    0.44
  -7   4   4    0.16    0.26
   7   4  -4    0.65    0.46
   7  -4  -4    0.61    0.44
  -7  -4   4    0.53    0.12
   7   4  -3   -0.14    0.40
   7   4  -3    0.15    0.29
  -7   4   3   -0.04    0.18
  -7   4   2    0.82    0.23
   7   4  -2    0.68    0.50
   7   4  -2    0.88    0.27
   7  -4  -2    0.54    0.42
  -7  -4   2    1.17    0.39
   7   4  -1    0.22    0.21
   7   4  -1    0.02    0.36
   7  -4  -1    0.53    0.27
  -7  -4   1    0.65    0.28
   7  -4  -1    0.46    0.33
   7   4   0    0.49    0.26
  -7  -4   0    0.44    0.23
   7  -4   0    0.34    0.29
  -7  -4   0    0.57    0.29
   7   4   1    0.06    0.37
  -7   4  -1    0.24    0.09
   7   4   1    0.25    0.24
  -7   4  -1   -0.08    0.11
  -7  -4  -1    0.15    0.30
  -7  -4  -1   -0.27    0.19
   7  -4   1   -0.08    0.19
  -7   4  -2    2.69    0.31
   7   4   2    2.22    0.39
   7  -4   2    2.67    0.31
   7  -4   2    2.03    0.29
  -7  -4  -2    2.84    0.57
  -7   4  -3    0.60    0.28
   7   4   3    0.48    0.47
   7  -4   3    0.48    0.30
   7   4   4    0.30    0.32
  -7   4  -4   -0.54    0.23
   7   4   4    0.06    0.44
   7  -4   4   -0.04    0.12
   7  -4   4    0.03    0.35
  -7  -4  -4    0.21    0.39
  -7   4  -5    0.35    0.45
   7   4   5   -0.06    0.34
   7   4   5   -0.01    0.43
   7   4   5   -0.07    0.26
  -7  -4  -5    0.12    0.44
   7   4   6   -0.23    0.39
   7   4   6   -0.04    0.42
  -7   4  -6   -0.16    0.32
  -7   4  -6    0.50    0.46
   7   4   6   -0.39    0.36
   7  -4   6    0.07    0.41
   7   4   7   -0.15    0.26
   7   4   7    0.42    0.49
  -7   4  -7    1.78    0.57
  -7   4  -7    0.65    0.45
   7   4   7    1.74    0.46
   7  -4   7    1.43    0.56
  -7  -4  -7    0.17    0.42
   7   4   8    0.51    0.41
  -7   4  -8    0.44    0.44
  -7   4  -8   -0.34    0.38
   7   4   8    0.27    0.61
   7  -4   8    0.04    0.17
   7   4   9    1.04    0.72
  -7   4  -9    0.83    0.56
   7  -4   9    0.32    0.60
   7  -4   9    0.94    0.30
   7   5  -8    0.40    0.48
   7   5  -8    0.25    0.57
  -7  -5   8    0.53    0.51
   7   5  -7    0.43    0.42
   7   5  -7    0.19    0.44
  -7  -5   7    0.38    0.40
   7  -5  -7    0.15    0.45
   7   5  -6    0.11    0.37
   7   5  -6   -0.12    0.47
   7  -5  -6   -0.15    0.44
   7   5  -5   -0.16    0.28
   7   5  -5    0.10    0.47
  -7  -5   5    0.28    0.17
   7  -5  -5    0.55    0.44
   7   5  -4    0.86    0.36
   7   5  -4    1.15    0.64
  -7  -5   4    1.22    0.32
   7   5  -3    0.86    0.50
   7  -5  -3    0.50    0.67
  -7  -5   3    1.36    0.33
   7   5  -2   -0.11    0.43
   7   5  -2   -0.07    0.26
   7  -5  -2    0.20    0.41
  -7  -5   2    0.07    0.27
  -7  -5   2    0.07    0.17
   7   5  -1    0.28    0.46
   7   5  -1   -0.01    0.25
   7  -5  -1   -0.15    0.31
  -7  -5   1    0.18    0.31
  -7  -5   1    0.37    0.19
   7  -5  -1   -0.05    0.31
   7   5   0    0.29    0.31
   7   5   0    0.86    0.75
  -7  -5   0    0.10    0.31
   7  -5   0    0.40    0.36
  -7  -5   0    0.18    0.24
   7   5   1    1.63    0.45
   7  -5   1    1.40    0.46
  -7  -5  -1    1.87    0.54
  -7   5  -2    0.80    0.18
   7   5   2    1.51    0.45
   7   5   2    0.86    0.62
   7  -5   2    0.28    0.34
  -7  -5  -2    1.03    0.50
  -7   5  -3    4.31    0.41
   7   5   3    3.32    0.90
  -7  -5  -3    3.78    0.78
   7  -5   3    4.88    0.41
   7   5   4    0.89    0.53
   7   5   4    0.59    0.44
  -7   5  -4    0.36    0.28
   7  -5   4    0.13    0.13
   7  -5   4    0.01    0.28
  -7   5  -5    1.10    0.55
   7   5   5    0.23    0.44
  -7  -5  -5    0.72    0.47
  -7   5  -6    0.08    0.35
   7   5   6    0.28    0.65
  -7   5  -6    1.03    0.57
   7   5   6   -0.08    0.49
   7  -5   6    0.00    0.40
  -7   5  -7    0.11    0.38
  -7   5  -7   -0.12    0.47
   7   5   7   -0.17    0.44
   7  -5   7   -0.40    0.41
   7  -5   7    0.24    0.17
   7   6  -6    0.07    0.70
   7   6  -6   -0.34    0.32
  -7  -6   6    0.18    0.27
   7  -6  -6    0.37    0.55
   7   6  -5    0.31    0.62
   7   6  -5    0.13    0.33
  -7  -6   5    0.53    0.32
   7  -6  -5    1.44    0.69
   7   6  -4   -0.85    0.46
   7   6  -4   -0.12    0.27
  -7  -6   4    0.53    0.33
   7  -6  -4    0.37    0.47
   7   6  -3   -0.02    0.25
   7   6  -3    0.33    0.49
  -7  -6   3   -0.31    0.32
   7  -6  -3   -0.06    0.35
   7   6  -2    0.44    0.62
   7  -6  -2    0.03    0.38
  -7  -6   2   -0.12    0.26
   7   6  -1    0.30    0.50
   7   6  -1    1.35    0.37
   7  -6  -1    0.80    0.46
   7   6   0    0.94    0.66
   7   6   0    0.48    0.47
   7  -6   0    1.08    0.51
  -7  -6   0    2.30    0.55
   7   6   1    3.17    0.45
   7   6   1    2.50    1.22
   7  -6   1    2.60    0.56
  -7  -6  -1    2.88    0.63
   7   6   2    0.87    0.82
   7  -6   2    0.06    0.34
  -7  -6  -2    1.01    0.48
   7   6   3    0.17    0.60
  -7  -6  -3    0.00    0.42
   7  -6   3    0.45    0.38
   7   6   4    1.09    0.71
  -7   6  -4    0.98    0.68
  -7  -6  -4    0.21    0.46
   7   6   5    3.56    0.96
  -7   6  -5    1.94    0.86
  -7  -6  -5    1.44    0.66
  -8   0  11   -0.21    0.60
  -8   0  11    0.52    0.44
   8   0 -11    0.23    0.53
  -8   0  10   -0.14    0.48
   8   0 -10    0.53    0.45
  -8   0   9   -0.35    0.36
   8   0  -9   -0.16    0.29
   8   0  -9   -0.49    0.26
  -8   0   8    0.35    0.33
  -8   0   8    0.30    0.47
   8   0  -8   -0.09    0.30
  -8   0   8    1.09    0.60
   8   0  -8    0.74    0.50
  -8   0   7    0.08    0.26
   8   0  -7    0.02    0.24
   8   0  -7    0.25    0.37
  -8   0   7    0.31    0.31
  -8   0   7   -0.06    0.37
  -8   0   6    5.46    0.53
   8   0  -6    5.44    0.49
  -8   0   6    5.33    0.53
   8   0  -6    5.33    0.59
   8   0  -5    0.00    0.23
   8   0  -5   -2.70   12.83
  -8   0   5    0.06    0.19
  -8   0   5   -0.13    0.22
  -8   0   5    0.31    0.21
   8   0  -5    0.24    0.13
   8   0  -5   -0.06    0.19
  -8   0   5   -2.47   11.43
  -8   0   4   30.20    1.41
   8   0  -4   31.54    1.30
   8   0  -4   32.57    1.24
  -8   0   4   30.15    1.45
  -8   0   4   30.98    1.34
   8   0  -4   36.60   14.27
   8   0  -4   30.26    1.42
   8   0  -3    4.79    9.17
  -8   0   3   19.49    9.78
  -8   0   2   63.39    2.35
   8   0  -2   75.68   14.47
  -8   0   2   64.79    2.32
  -8   0   2   62.57    2.33
  -8   0   2   57.82   14.19
   8   0  -2   62.84    2.31
   8   0  -2   61.67    2.30
   8   0  -2   65.26    2.31
   8   0  -1   -0.03    0.14
   8   0  -1   -3.71    5.26
   8   0  -1   -0.03    0.11
   8   0  -1    0.32    0.18
  -8   0   1    0.01    0.19
  -8   0   1   -1.12    5.55
   8   0   0   12.89    0.60
   8   0   0   13.91    0.61
  -8   0   0   15.52    8.75
  -8   0   0   13.20    0.60
  -8   0   0   13.31    0.59
   8   0   0   13.57    0.63
  -8   0   0   14.30    0.67
  -8   0  -1    0.08    0.13
  -8   0  -1   -0.07    0.16
   8   0   1    2.73    7.01
  -8   0  -1   -4.26    5.68
   8   0   1    0.09    0.17
   8   0   1    0.13    0.14
   8   0   1   -0.03    0.15
   8   0   2    4.82    0.28
  -8   0  -2    1.07    8.08
  -8   0  -2    4.57    0.35
   8   0   2    5.15    0.36
   8   0   2    5.83    5.81
   8   0   2    4.62    0.42
   8   0   2    5.07    0.33
  -8   0  -3  -17.20   10.07
   8   0   3   -0.17    0.15
   8   0   3    4.04    8.25
   8   0   3   -0.32    0.19
  -8   0  -3   -0.06    0.10
   8   0   3    0.34    0.18
  -8   0  -3    0.06    0.16
  -8   0  -4    9.39    0.54
   8   0   4   10.35    0.60
   8   0   4    8.97    0.57
   8   0   4   10.30    0.79
   8   0   4   19.14    9.86
   8   0   5   -0.35    0.27
   8   0   5    0.07    0.17
   8   0   5    0.33    0.26
   8   0   6    0.82    0.32
   8   0   6    1.00    0.55
   8   0   7    0.01    0.26
   8   0   7    0.20    0.42
   8   0   8    9.31    1.18
   8   0   8    8.60    0.77
   8   0   9    0.18    0.30
   8   0   9    0.38    0.61
   8   0  10   -0.15    0.33
   8   0  10   -0.25    0.50
  -8   1  11    1.01    0.49
   8   1 -11   -0.32    0.45
  -8   1  11   -0.14    0.53
  -8  -1  11   -0.16    0.60
   8  -1 -11   -0.52    0.37
  -8  -1  11   -0.65    0.30
   8   1 -10    0.29    0.48
  -8   1  10    1.20    0.65
   8   1 -10    0.69    0.36
  -8   1  10    0.62    0.42
   8  -1 -10    0.61    0.51
  -8  -1  10    1.68    0.69
  -8  -1  10    0.81    0.41
   8   1  -9    2.47    0.45
   8   1  -9    1.34    0.62
  -8   1   9    2.82    0.83
  -8   1   9    2.04    0.53
  -8  -1   9    1.43    0.47
  -8  -1   9    1.87    0.77
   8  -1  -9    2.34    0.71
   8   1  -8    0.63    0.35
   8   1  -8    1.37    0.61
  -8   1   8    0.83    0.43
  -8   1   8    1.41    0.60
  -8  -1   8    0.97    0.42
  -8  -1   8    2.45    0.73
   8  -1  -8    1.10    0.53
   8   1  -7    7.11    0.77
   8   1  -7    8.55    0.64
  -8   1   7    9.13    0.80
  -8   1   7    8.10    0.85
  -8  -1   7    7.70    0.65
   8  -1  -7    8.61    0.84
  -8  -1   7    8.45    0.68
  -8  -1   7    8.67    0.87
   8  -1  -7    9.26    0.84
   8   1  -6    2.88    0.40
   8   1  -6    3.31    0.86
  -8   1   6    4.28    0.53
  -8  -1   6    3.18    0.36
   8  -1  -6    3.25    0.41
   8  -1  -6    3.26    0.84
  -8  -1   6    2.70    0.37
  -8   1   5    3.03    0.46
  -8   1   5    2.62    0.40
   8   1  -5    3.37    0.49
   8   1  -5    2.26    0.37
  -8  -1   5    2.79    0.32
  -8  -1   5    2.72    0.31
  -8  -1   5    2.83    0.48
   8  -1  -5    3.20    0.43
   8  -1  -5    2.48    0.38
   8  -1  -5    2.46    0.35
  -8   1   4   68.95   19.59
   8   1  -4   69.41    2.60
  -8   1   4   70.08    2.75
   8   1  -4   69.50    2.75
  -8   1   4   72.63    2.72
   8  -1  -4   65.23    2.66
   8  -1  -4   71.67    2.67
  -8  -1   4   71.21    2.79
   8  -1  -4   56.48   18.62
  -8  -1   4   67.24    2.51
   8  -1  -4   71.95    2.69
  -8  -1   4   59.83   18.27
   8   1  -3  124.52    4.58
   8   1  -3  127.99    4.51
   8   1  -3  115.62   19.65
  -8   1   3  123.53    4.60
  -8   1   3  121.49   21.60
  -8   1   3  134.18    4.53
  -8  -1   3  123.64    4.45
   8  -1  -3  126.15    4.56
   8  -1  -3  128.65    4.54
  -8  -1   3  128.30   16.64
   8  -1  -3  167.48   25.81
  -8  -1   3  128.46    4.59
   8  -1  -3  136.50    4.51
   8   1  -2    4.56    0.23
   8   1  -2    5.14    0.42
  -8   1   2    0.78    8.14
   8   1  -2    4.94    0.39
   8   1  -2    1.11    7.05
  -8   1   2    4.88    0.43
  -8   1   2    4.71    0.33
  -8   1   2    5.67    0.37
   8  -1  -2    5.31    0.46
  -8  -1   2    4.56    0.30
   8  -1  -2    3.98    8.86
   8  -1  -2    5.73    0.41
  -8  -1   2    3.67    6.41
   8  -1  -2    4.73    0.32
   8  -1  -2    4.83    0.43
  -8   1   1   19.29    0.86
  -8   1   1   18.80    0.80
  -8   1   1   29.68   12.13
   8   1  -1   18.02    0.80
   8   1  -1   12.24    7.32
   8   1  -1   17.57    0.85
   8  -1  -1   19.23    0.88
   8  -1  -1   17.96    8.76
   8  -1  -1   18.24    0.72
  -8  -1   1   18.82    0.77
  -8   1   0   12.75    0.53
  -8   1   0    7.73    6.69
   8   1   0    2.93    5.68
   8   1   0   13.08    0.62
  -8   1   0   12.49    0.61
   8   1   0   12.29    0.63
  -8  -1   0    9.42    7.04
   8  -1   0    5.07    7.41
   8  -1   0   12.16    0.55
   8  -1   0   12.74    0.66
  -8  -1   0   12.70    0.61
   8   1   1    0.56    0.23
  -8   1  -1    7.56    6.61
   8   1   1    0.59    0.21
  -8   1  -1    0.87    0.16
   8   1   1    6.39    8.81
  -8   1  -1    0.53    0.16
   8  -1   1    0.29    0.17
  -8  -1  -1    0.51    0.25
  -8  -1  -1    0.54    0.17
  -8  -1  -1    0.76    0.23
  -8  -1  -1   -5.11    6.68
   8  -1   1    3.30    5.82
  -8   1  -2    6.53    6.28
   8   1   2    6.01    0.41
   8   1   2    6.41    0.50
   8   1   2   10.72    8.58
  -8  -1  -2    7.31    0.47
  -8  -1  -2   17.21   11.82
   8  -1   2    6.55    0.43
  -8  -1  -2    6.95    0.44
   8  -1   2    6.45    0.51
   8  -1   2   -7.44    6.40
   8   1   3   22.04   12.70
   8   1   3   30.58    1.46
   8   1   3   27.68   13.60
  -8   1  -3   36.31   11.06
   8   1   3   27.58    1.18
   8   1   3   33.59    1.32
  -8  -1  -3   31.79    1.32
   8  -1   3   32.05    1.49
   8  -1   3   33.30    1.21
   8  -1   3   32.04    1.26
   8  -1   3   42.30   15.55
   8   1   4    6.24   16.52
   8   1   4    7.96    0.71
  -8   1  -4   20.93   14.87
   8   1   4    8.05    0.38
   8  -1   4    9.08    0.48
   8  -1   4    8.54    0.74
   8  -1   4    7.85    0.60
  -8  -1  -4    7.87    0.53
   8  -1   4    8.38    8.29
   8   1   5    5.27    0.49
   8   1   5    3.56    0.61
  -8   1  -5    4.74    0.43
  -8   1  -5    4.93    0.31
  -8  -1  -5    4.61    0.42
   8  -1   5    3.96    0.45
   8  -1   5    4.92    0.67
   8  -1   5    4.70    0.40
   8   1   6    0.79    0.47
   8   1   6    1.31    0.37
   8  -1   6    0.94    0.27
   8  -1   6    1.44    0.55
   8  -1   6    0.88    0.30
  -8  -1  -6    0.70    0.28
   8   1   7    6.95    0.93
   8   1   7    5.55    0.59
   8  -1   7    6.30    0.55
   8  -1   7    7.02    0.58
  -8  -1  -7    5.30    0.49
   8  -1   7    6.25    0.88
   8   1   8    1.75    0.43
   8   1   8    2.02    0.72
   8  -1   8    2.58    0.40
   8  -1   8    1.66    0.75
   8   1   9   -0.64    0.44
   8  -1   9    0.18    0.28
   8  -1   9    1.82    0.82
   8   1  10    1.49    0.88
   8   1  10    2.12    0.55
   8  -1  10    3.22    0.74
   8  -1  10    2.78    0.55
  -8   2  11    0.03    0.50
   8   2 -11   -0.12    0.50
  -8   2  11   -0.04    0.59
  -8  -2  11    0.31    0.60
   8  -2 -11    0.86    0.55
  -8  -2  11    0.06    0.42
  -8   2  10    0.15    0.43
   8   2 -10    0.93    0.61
  -8   2  10    1.41    0.77
  -8   2   9   -0.25    0.35
   8   2  -9   -0.20    0.41
  -8   2   9   -0.49    0.37
  -8  -2   9    0.55    0.56
  -8  -2   9   -0.68    0.28
   8  -2  -9    0.18    0.45
   8   2  -8    0.97    0.53
  -8   2   8    1.14    0.51
   8   2  -8    0.86    0.40
  -8   2   8    0.58    0.46
   8  -2  -8    0.55    0.46
  -8  -2   8    0.24    0.50
  -8  -2   8    1.14    0.37
  -8   2   7   19.24    1.30
   8   2  -7   20.65    1.16
   8   2  -7   21.90    1.44
  -8  -2   7   20.93    1.01
   8  -2  -7   20.95    1.23
  -8  -2   7   21.23    1.43
  -8  -2   7   20.78    0.97
  -8   2   6   37.43    1.83
   8   2  -6   36.18    1.64
   8   2  -6   33.72    1.83
  -8   2   6   35.89    1.79
   8  -2  -6   37.45    1.77
   8  -2  -6   36.58    1.73
  -8  -2   6   36.24    1.88
  -8  -2   6   35.43    1.40
  -8  -2   6   36.29    1.41
  -8   2   5    2.26    0.40
   8   2  -5    1.77    0.39
   8   2  -5    1.97    0.38
   8  -2  -5    1.95    0.40
  -8  -2   5    2.24    0.45
   8  -2  -5    3.11    0.41
  -8  -2   5    2.04    0.21
  -8  -2   5    2.10    0.19
  -8   2   4    1.15    0.32
   8   2  -4    1.40    0.41
   8   2  -4    1.88    0.38
  -8   2   4    1.74    0.35
  -8  -2   4    1.27    0.42
   8  -2  -4    0.55    0.34
  -8  -2   4    1.30    0.16
   8  -2  -4    0.93    0.25
   8   2  -3   27.44    1.30
  -8   2   3   27.59    1.16
   8   2  -3   29.17    1.44
   8   2  -3   20.70    9.43
  -8   2   3   16.03   15.99
  -8   2   3   27.78    1.34
  -8  -2   3   30.28    1.33
  -8  -2   3   30.29    1.06
   8  -2  -3   29.00    1.15
  -8  -2   3   24.84    1.05
   8  -2  -3   33.00   18.86
   8  -2  -3   28.90    1.22
   8  -2  -3   29.09    1.36
  -8  -2   3    8.73    8.55
  -8   2   2    6.74   10.92
   8   2  -2    5.69    0.66
   8   2  -2    5.58    0.44
  -8   2   2    5.49    0.47
   8   2  -2   -5.47    8.14
   8  -2  -2    5.71    0.29
  -8  -2   2    5.13    0.34
   8  -2  -2    5.56    0.54
   8  -2  -2   13.49   12.11
   8  -2  -2    5.47    0.36
  -8  -2   2    2.64    6.84
   8   2  -1   71.87    2.75
  -8   2   1   93.04   19.37
   8   2  -1   71.31    2.59
  -8   2   1   69.84    2.42
   8   2  -1   82.86   13.53
  -8   2   1   74.96    2.61
  -8  -2   1   39.95   13.05
   8  -2  -1   74.03    2.70
   8  -2  -1   71.37    2.42
   8  -2  -1   63.20    2.40
   8  -2  -1   82.27   18.05
  -8  -2   1   71.73    2.56
  -8   2   0   18.07    0.68
  -8   2   0   18.74    0.77
   8   2   0   22.61    8.92
  -8   2   0    1.21    9.73
   8  -2   0   18.94    0.91
   8  -2   0   62.23   16.94
  -8  -2   0   17.59    0.87
   8  -2   0   18.59    0.74
   8   2   1    6.33   10.48
   8   2   1    2.73    0.34
   8   2   1    3.08    0.45
  -8   2  -1    2.12    8.06
  -8   2  -1    3.44    0.28
   8  -2   1    8.23    7.09
  -8  -2  -1    3.49    0.32
   8  -2   1    3.06    0.32
   8  -2   1    3.24    0.32
  -8  -2  -1    3.85    0.47
   8   2   2   28.01   14.76
   8   2   2   28.34    1.29
   8   2   2   45.58   15.83
   8   2   2   28.15    1.29
  -8   2  -2   15.69    9.95
   8  -2   2   27.93    1.31
   8  -2   2   46.60   14.41
   8  -2   2   29.60    1.15
  -8  -2  -2   29.27    1.31
   8   2   3    0.15    0.18
  -8   2  -3    4.49    8.84
   8   2   3    0.00    0.19
   8   2   3   -6.66   17.01
   8   2   3   22.19   14.92
   8   2   3   -0.04    0.21
   8  -2   3    0.22    0.11
   8  -2   3   -0.31    0.19
  -8  -2  -3    0.40    0.27
   8  -2   3  -12.19    8.95
   8  -2   3    0.08    0.13
   8   2   4   19.79    1.16
   8   2   4   19.44    0.94
   8   2   4   18.73    0.98
   8  -2   4   20.48    1.21
   8  -2   4   19.07    0.83
  -8  -2  -4   19.08    1.04
   8  -2   4   19.27    0.79
   8   2   5    0.00    0.40
   8   2   5    0.99    0.35
   8   2   5    1.56    0.31
   8  -2   5    0.75    0.46
   8  -2   5    0.81    0.24
  -8  -2  -5    1.26    0.37
   8  -2   5    0.87    0.19
   8   2   6    0.31    0.32
  -8   2  -6    0.17    0.27
  -8  -2  -6    0.38    0.30
   8  -2   6    0.29    0.45
   8   2   7    6.54    0.91
   8   2   7    6.34    0.67
  -8   2  -7    5.79    0.50
   8  -2   7    7.32    0.51
   8  -2   7    6.05    0.54
   8  -2   7    7.28    0.97
   8   2   8    1.84    0.67
   8   2   8    1.42    0.50
   8  -2   8    1.07    0.24
   8  -2   8    1.62    0.34
   8  -2   8    2.08    0.72
   8   2   9    0.53    0.62
   8   2   9    0.29    0.43
   8  -2   9    1.07    0.69
   8  -2   9    1.08    0.37
   8   2  10   -0.38    0.36
   8   2  10    0.84    0.74
   8  -2  10    0.49    0.36
   8  -2  10    0.82    0.73
  -8   3  10    1.65    0.71
   8   3 -10    0.56    0.58
   8   3 -10    0.81    0.49
  -8  -3  10    0.47    0.34
   8  -3 -10    0.99    0.58
  -8  -3  10    0.97    0.55
   8   3  -9    0.32    0.39
  -8   3   9    0.10    0.53
   8   3  -9    1.25    0.58
  -8  -3   9    0.74    0.57
  -8  -3   9    0.57    0.30
   8  -3  -9    2.24    0.63
   8   3  -8    5.35    0.68
  -8   3   8    5.96    0.79
   8   3  -8    6.03    0.83
  -8   3   8    4.97    0.74
   8  -3  -8    5.49    0.78
  -8  -3   8    6.68    0.48
  -8  -3   8    5.22    0.73
  -8   3   7    4.41    0.68
  -8   3   7    5.24    0.70
   8   3  -7    5.55    0.69
   8   3  -7    3.66    0.72
   8  -3  -7    5.26    0.65
   8  -3  -7    4.89    0.69
  -8  -3   7    5.43    0.33
  -8  -3   7    5.67    0.35
  -8  -3   7    4.78    0.77
  -8   3   6    4.88    0.65
   8   3  -6    5.30    0.72
  -8   3   6    5.94    0.66
   8   3  -6    3.88    0.63
   8  -3  -6    5.04    0.59
   8  -3  -6    7.13    0.74
  -8  -3   6    4.85    0.70
  -8   3   5    1.91    0.37
  -8   3   5    1.53    0.69
   8   3  -5    1.05    0.42
   8   3  -5    0.40    0.42
   8  -3  -5    1.65    0.55
  -8  -3   5    0.93    0.42
   8  -3  -5    1.18    0.27
  -8   3   4   -0.24    0.22
  -8   3   4    0.31    0.20
   8   3  -4    0.06    0.33
   8   3  -4    1.31    0.36
   8  -3  -4    0.19    0.18
  -8  -3   4    0.25    0.29
   8  -3  -4    0.21    0.30
   8   3  -3    5.58    0.61
   8   3  -3    6.45    0.55
  -8   3   3    5.77    0.33
  -8   3   3    6.58    0.54
   8  -3  -3    5.70    0.31
  -8  -3   3    5.78    0.35
   8  -3  -3    6.96    0.63
   8   3  -2    1.52    0.30
  -8   3   2    1.23    0.28
   8   3  -2    2.49    0.50
   8  -3  -2    1.58    0.45
  -8  -3   2    1.44    0.25
   8   3  -1    7.36    0.69
   8   3  -1    7.62    0.49
   8  -3  -1    7.30    0.57
   8  -3  -1    7.45    0.59
  -8  -3   1    7.12    0.50
   8   3   0   15.60    0.98
   8   3   0   14.06    0.74
  -8  -3   0   14.21    0.69
  -8  -3   0   13.85    0.80
   8   3   1   22.24    1.02
  -8   3  -1   20.63    0.82
   8   3   1   20.40    1.18
   8  -3   1   20.46    0.90
   8  -3   1   20.40    1.08
  -8  -3  -1   19.38    1.04
  -8  -3  -1   20.43    0.97
   8   3   2    0.22    0.26
   8   3   2    0.15    0.31
  -8  -3  -2    0.22    0.28
   8  -3   2   -0.07    0.12
   8  -3   2    0.32    0.23
   8   3   3   -0.41    0.25
   8   3   3    0.48    0.31
   8  -3   3   -0.21    0.11
  -8  -3  -3   -0.08    0.26
   8  -3   3   -0.03    0.25
   8   3   4    2.37    0.59
   8   3   4    2.34    0.37
   8   3   4    2.10    0.45
  -8  -3  -4    2.35    0.44
   8  -3   4    1.70    0.20
   8  -3   4    1.79    0.47
   8  -3   4    1.66    0.16
   8   3   5    0.47    0.42
   8   3   5    0.33    0.31
   8  -3   5   -0.08    0.36
   8   3   6    1.24    0.55
  -8   3  -6    0.36    0.41
   8   3   6    1.37    0.43
   8   3   6    0.63    0.39
  -8  -3  -6    0.96    0.46
   8  -3   6    0.73    0.18
   8  -3   6    1.07    0.54
   8   3   7    0.33    0.47
  -8   3  -7    0.87    0.40
   8   3   7    0.43    0.41
   8  -3   7    0.21    0.18
   8  -3   7    0.22    0.23
   8  -3   7    1.09    0.53
  -8  -3  -7    0.00    0.37
  -8   3  -8    0.21    0.37
   8   3   8    0.20    0.89
   8   3   8    0.23    0.35
   8  -3   8    0.14    0.23
   8  -3   8   -0.21    0.24
   8  -3   8    0.90    0.60
   8   3   9    0.52    0.68
   8   3   9    0.53    0.33
   8  -3   9    0.19    0.29
   8  -3   9   -0.38    0.48
  -8   4   9    0.18    0.40
  -8  -4   9    1.00    0.29
  -8  -4   9    0.37    0.51
   8   4  -8   -0.08    0.42
  -8   4   8   -0.11    0.39
   8   4  -8    1.04    0.50
  -8  -4   8   -0.05    0.14
  -8  -4   8   -0.01    0.12
   8  -4  -8   -0.18    0.36
  -8  -4   8    0.22    0.43
   8   4  -7   -0.35    0.39
  -8   4   7    0.35    0.38
  -8   4   7   -0.17    0.33
   8   4  -7   -0.11    0.34
  -8  -4   7    0.17    0.38
   8  -4  -7   -0.36    0.26
  -8   4   6    1.45    0.42
   8   4  -6   -0.05    0.32
   8   4  -6    1.98    0.80
   8  -4  -6    0.87    0.46
  -8   4   5    0.28    0.22
   8   4  -5   -0.15    0.30
   8   4  -5    0.08    0.40
  -8   4   5   -0.05    0.26
  -8  -4   5   -0.21    0.27
   8  -4  -5   -0.12    0.34
   8  -4  -5   -0.29    0.16
   8   4  -4   -0.27    0.39
  -8   4   4    0.08    0.13
   8   4  -4    0.62    0.33
  -8   4   4    0.06    0.26
  -8  -4   4   -0.09    0.17
   8  -4  -4    0.53    0.44
   8  -4  -4   -0.10    0.12
   8   4  -3    2.03    0.37
  -8   4   3    1.69    0.30
   8   4  -3    1.82    0.60
  -8  -4   3    1.96    0.29
  -8   4   2    0.53    0.21
   8   4  -2    1.64    0.54
   8   4  -2    0.68    0.29
  -8  -4   2    1.06    0.31
   8  -4  -2    0.54    0.40
   8   4  -1    0.02    0.35
   8   4  -1    0.03    0.19
   8  -4  -1    0.00    0.32
  -8  -4   1   -0.07    0.22
   8   4   0   -0.04    0.37
   8   4   0    0.17    0.27
   8  -4   0    0.06    0.29
  -8  -4   0    0.27    0.21
  -8  -4   0    0.85    0.36
  -8   4  -1    2.77    0.19
   8   4   1    3.41    0.93
   8   4   1    3.00    0.41
  -8   4  -1    2.50    0.20
  -8  -4  -1    2.88    0.37
  -8  -4  -1    3.82    0.49
   8  -4   1    2.32    0.36
  -8   4  -2    0.19    0.19
   8   4   2    0.17    0.28
   8   4   2    0.28    0.43
   8  -4   2   -0.09    0.18
   8  -4   2    0.14    0.18
  -8  -4  -2    0.22    0.34
   8   4   3    3.67    0.51
   8   4   3    4.02    0.69
  -8   4  -3    4.13    0.42
  -8  -4  -3    5.37    1.00
   8  -4   3    3.43    0.46
   8  -4   3    3.25    0.34
   8   4   4    2.73    0.58
  -8   4  -4    2.21    0.44
   8   4   4    2.04    0.51
   8  -4   4    1.72    0.50
  -8  -4  -4    2.02    0.60
   8  -4   4    2.03    0.40
   8   4   5   -0.36    0.36
   8   4   5   -0.19    0.38
  -8  -4  -5   -0.08    0.41
   8  -4   5    0.12    0.11
   8  -4   5   -0.07    0.13
  -8   4  -6    0.71    0.52
   8  -4   6    0.75    0.46
  -8  -4  -6    3.53    0.60
   8   4   7   -0.71    0.32
   8   4   7    0.45    0.49
  -8   4  -7    0.01    0.40
  -8   4  -7    0.15    0.43
   8   4   7    0.07    0.29
   8  -4   7    0.38    0.16
   8  -4   7    0.21    0.40
  -8  -4  -7    0.31    0.45
  -8   4  -8    0.85    0.56
   8   4   8    1.48    0.58
   8   4   8    0.34    0.62
  -8   4  -8    1.13    0.51
   8  -4   8    1.27    0.25
   8  -4   8    2.34    0.66
   8   5  -8    0.34    0.44
   8   5  -8    2.03    0.77
  -8  -5   8    0.01    0.14
  -8  -5   8    0.41    0.45
   8   5  -7   -0.02    0.42
   8   5  -7    0.82    0.46
   8  -5  -7    0.16    0.48
  -8  -5   7   -0.20    0.38
   8   5  -6    0.03    0.33
   8   5  -6    0.22    0.42
   8  -5  -6   -0.48    0.41
  -8  -5   6    0.03    0.15
  -8  -5   5    0.99    0.23
   8  -5  -5    0.87    0.52
   8   5  -4    0.98    0.52
   8   5  -4    1.22    0.41
  -8  -5   4    1.77    0.32
   8   5  -3    0.36    0.48
   8   5  -3    1.40    0.39
   8  -5  -3    1.04    0.59
  -8  -5   3    0.77    0.32
   8   5  -2    0.56    0.29
   8   5  -2    0.28    0.44
  -8  -5   2   -0.15    0.24
   8  -5  -2    0.44    0.42
   8   5  -1    0.17    0.47
  -8  -5   1   -0.07    0.17
   8  -5  -1    1.54    0.64
   8  -5  -1    0.44    0.37
  -8  -5   1    0.24    0.33
   8   5   0    2.56    0.74
   8   5   0    2.59    0.45
   8  -5   0    3.09    0.55
   8  -5   0    1.62    0.50
  -8  -5   0    3.61    0.42
   8   5   1    0.76    0.39
   8   5   1    1.49    1.01
   8  -5   1    1.66    0.46
  -8  -5  -1    1.03    0.46
  -8   5  -2    1.20    0.18
   8   5   2    1.27    0.66
  -8  -5  -2    1.60    0.54
   8   5   3    3.21    0.55
   8   5   3    3.74    1.31
  -8   5  -3    3.82    0.37
   8  -5   3    3.01    0.37
  -8  -5  -3    2.70    0.60
  -8   5  -4    1.20    0.34
   8   5   4    0.66    0.41
   8   5   4    0.44    0.65
   8  -5   4    1.46    0.37
  -8   5  -5   -0.12    0.43
  -8   5  -5    0.12    0.29
   8   5   5   -0.27    0.36
   8   5   5    0.59    0.57
  -8  -5  -5   -0.83    0.46
   8  -5   5   -0.47    0.30
   8  -5   5   -0.07    0.15
  -8   5  -6   -0.50    0.38
   8   5   6    0.32    0.61
  -8   5  -6   -0.11    0.35
   8   5   6   -0.11    0.48
   8  -5   6    0.42    0.20
   8  -5   6    0.20    0.38
  -8   5  -7    0.74    0.51
   8  -5   7    0.10    0.50
   8   6  -6    1.68    0.71
   8   6  -6    1.77    0.48
  -8  -6   6    0.84    0.33
   8  -6  -6    0.92    0.60
   8   6  -5    0.48    0.40
   8   6  -5   -0.30    0.50
   8  -6  -5    0.86    0.55
  -8  -6   5    0.19    0.28
   8   6  -4    0.05    0.27
   8   6  -4   -0.06    0.51
  -8  -6   4   -0.17    0.28
   8  -6  -4    0.34    0.44
   8   6  -3    0.60    0.59
   8   6  -3    0.03    0.27
  -8  -6   3   -0.06    0.30
   8  -6  -3    0.44    0.47
   8   6  -2    0.37    0.47
   8   6  -2   -0.14    0.26
   8   6  -1    3.27    0.48
   8   6  -1    4.08    0.84
   8  -6  -1    2.61    0.61
   8   6   0    3.33    0.46
   8   6   0    1.85    0.74
   8  -6   0    0.97    0.50
  -8  -6   0    2.32    0.55
   8   6   1    0.65    0.34
   8   6   1   -0.63    0.66
   8  -6   1    0.30    0.41
  -8  -6  -1    0.66    0.46
   8   6   2    1.26    0.73
   8  -6   2    2.05    0.50
  -8  -6  -2    1.48    0.54
   8   6   3    1.69    0.92
   8  -6   3    0.55    0.42
  -8  -6  -3    0.72    0.49
   8   6   4    1.03    1.04
  -8   6  -4    1.58    0.74
  -8  -6  -4    3.32    0.73
  -8   6  -5    0.07    0.66
   8   6   5    0.63    0.80
  -8  -6  -5   -0.27    0.44
  -9   0  11    0.12    0.57
   9   0 -11    0.65    0.50
  -9   0  11    0.68    0.44
  -9   0  10    1.25    0.51
  -9   0  10    1.88    0.74
   9   0 -10    1.65    0.62
  -9   0   9   -0.10    0.53
  -9   0   9   -0.15    0.28
   9   0  -9    0.30    0.34
   9   0  -9    0.72    0.46
  -9   0   8   16.20    1.12
   9   0  -8   16.62    1.26
   9   0  -8   16.63    0.97
  -9   0   8   18.50    1.36
  -9   0   7    0.22    0.27
   9   0  -7    0.15    0.36
  -9   0   7    0.14    0.29
  -9   0   7   -0.19    0.39
  -9   0   6    4.65    0.49
  -9   0   6    3.53    0.47
   9   0  -6    3.41    0.42
   9   0  -6    3.24    0.50
  -9   0   6    3.75    0.53
   9   0  -5    0.10    0.15
   9   0  -5   -0.07    0.23
  -9   0   5   -0.27    0.20
  -9   0   5    0.08    0.22
   9   0  -5    0.24    0.23
  -9   0   4   16.04    0.91
   9   0  -4   -3.76   12.06
   9   0  -4   17.64    0.95
  -9   0   4   15.94    0.93
  -9   0   4   16.38    0.86
   9   0  -4   16.65    0.92
   9   0  -4   17.45    0.77
  -9   0   3    0.23    0.26
   9   0  -3    0.09    0.17
   9   0  -3   -0.07    0.17
   9   0  -3   -0.17    0.17
  -9   0   3  -15.24    9.21
  -9   0   3    0.02    0.21
  -9   0   3    0.00    0.18
   9   0  -3    4.48    7.94
   9   0  -2    4.34    7.68
  -9   0   2   11.56    8.09
  -9   0   2    8.94    0.56
   9   0  -2    8.78    0.53
   9   0  -2    9.15    0.50
   9   0  -2    8.70    0.52
   9   0  -1   -0.02    0.13
  -9   0   1    5.14    8.67
  -9   0   1   -0.01    0.18
   9   0  -1   -6.29    6.90
   9   0  -1   -0.09    0.14
   9   0   0    2.75    0.27
  -9   0   0   14.54   10.46
  -9   0   0    3.21    0.33
   9   0   0   -4.76    6.12
   9   0   0    2.62    0.28
   9   0   0    3.34    0.30
  -9   0  -1    0.00    0.13
  -9   0  -1   -7.01    6.47
   9   0   1    0.13    0.21
   9   0   1   -8.27    7.70
   9   0   1   -0.09    0.16
   9   0   1   -0.11    0.13
   9   0   2    0.36    0.31
  -9   0  -2    0.19    0.19
   9   0   2    0.58    0.22
   9   0   2  -12.29    7.66
  -9   0  -2    6.16    7.47
   9   0   2    0.31    0.16
   9   0   3    6.57   10.43
  -9   0  -3   -5.83    9.44
  -9   0  -3   -0.03    0.12
   9   0   3   -0.09    0.19
   9   0   3    0.11    0.29
  -9   0  -3   -0.03    0.17
   9   0   3    0.02    0.16
   9   0   4    5.32    0.41
  -9   0  -4    4.83    0.36
   9   0   4    2.71    8.92
   9   0   4    5.28    0.43
   9   0   4    5.30    0.57
   9   0   5    0.05    0.18
   9   0   5    0.07    0.21
   9   0   5   -0.02    0.32
   9   0   6    4.31    0.72
   9   0   6    6.93    0.55
   9   0   6    6.28    0.82
   9   0   7   -0.10    0.26
   9   0   7   -0.18    0.38
   9   0   7    1.22    0.47
   9   0   8   30.37    2.10
   9   0   8   30.90    1.61
   9   0   9    0.09    0.57
   9   0   9    0.88    0.40
   9   0  10    1.59    0.85
  -9   1  11   -0.12    0.70
   9   1 -11    0.38    0.47
  -9   1  11   -0.23    0.43
  -9  -1  11   -0.18    0.38
   9  -1 -11    0.45    0.53
  -9  -1  11    0.45    0.57
   9   1 -10    0.36    0.36
  -9   1  10    0.23    0.41
   9   1 -10    0.19    0.47
  -9   1  10   -0.32    0.45
  -9  -1  10    0.40    0.57
   9  -1 -10    0.23    0.40
  -9  -1  10    0.28    0.35
   9   1  -9    0.06    0.31
   9   1  -9   -0.47    0.31
  -9   1   9    0.76    0.51
  -9   1   9    0.11    0.36
  -9  -1   9   -0.29    0.47
   9  -1  -9   -0.11    0.32
  -9  -1   9    0.23    0.36
  -9   1   8    0.95    0.58
  -9   1   8    0.59    0.40
   9   1  -8    1.36    0.40
   9   1  -8    0.78    0.50
   9  -1  -8    0.97    0.50
  -9  -1   8    1.21    0.40
  -9  -1   8    1.23    0.61
  -9  -1   8    0.63    0.51
  -9   1   7    0.75    0.44
   9   1  -7    0.80    0.35
  -9   1   7    2.31    0.56
   9   1  -7    0.89    0.46
   9  -1  -7    0.46    0.29
  -9  -1   7    0.71    0.32
  -9  -1   7    0.64    0.50
   9  -1  -7    1.04    0.42
  -9  -1   7    1.12    0.52
  -9   1   6    1.17    0.39
   9   1  -6    2.13    0.47
   9   1  -6    2.39    0.37
  -9   1   6    1.79    0.58
   9  -1  -6    1.78    0.34
  -9  -1   6    2.19    0.48
  -9  -1   6    1.42    0.32
   9  -1  -6    1.44    0.38
  -9   1   5   11.73    0.82
  -9   1   5   11.46    0.81
   9   1  -5   12.06    0.81
   9  -1  -5   11.20    0.78
   9  -1  -5   11.90    0.73
  -9  -1   5   12.07    0.69
   9  -1  -5   12.53    0.81
   9   1  -4   15.27    0.90
  -9   1   4   -1.16   13.13
  -9   1   4   15.86    0.93
   9   1  -4   15.98    0.84
   9   1  -4   31.41   11.14
  -9   1   4   16.42    0.89
  -9  -1   4   12.56    9.16
   9  -1  -4   -6.38   15.48
  -9  -1   4   15.14    0.82
   9  -1  -4   15.61    0.87
   9  -1  -4   15.94    0.87
  -9  -1   4   15.46    0.92
  -9  -1   4   15.71    0.77
   9  -1  -4   15.40    0.85
   9   1  -3    4.65    0.52
  -9   1   3   16.39   11.56
  -9   1   3    5.39    0.44
   9   1  -3    0.72    8.18
  -9   1   3    5.26    0.49
   9   1  -3    4.88    0.43
  -9  -1   3    4.57    0.35
   9  -1  -3    5.02    0.47
  -9  -1   3    4.03    8.79
   9  -1  -3    5.57    0.40
   9  -1  -3   -2.26   10.84
  -9  -1   3    5.07    0.39
  -9  -1   3    5.08    0.46
  -9   1   2   30.29    1.19
  -9   1   2   30.62   13.05
   9   1  -2   29.52    9.48
  -9   1   2   30.38    1.30
   9   1  -2   29.41    1.26
   9   1  -2   27.97    1.23
   9  -1  -2   25.31   12.13
  -9  -1   2   15.81    9.28
   9  -1  -2   30.95    1.31
   9  -1  -2   28.47    1.27
  -9  -1   2   30.72    1.17
   9  -1  -2   29.98    1.22
   9  -1  -2   28.52    1.14
   9   1  -1   22.02    9.03
  -9   1   1   25.51   11.36
  -9   1   1   27.66    1.00
   9   1  -1   24.38    1.10
  -9   1   1   25.59    1.13
   9   1  -1   25.22    1.05
   9  -1  -1   26.80   11.89
  -9  -1   1   25.07    1.04
   9  -1  -1   26.73    1.15
  -9   1   0   69.41    2.34
   9   1   0   68.86    2.45
   9   1   0   68.39    2.43
  -9   1   0   51.67   14.36
   9   1   0   53.59   13.96
  -9   1   0   65.80    2.44
  -9  -1   0   74.26   13.53
   9  -1   0   64.76    2.36
   9  -1   0   67.18    2.47
   9  -1   0   70.04   14.34
  -9  -1   0   65.75    2.42
  -9   1  -1   -9.98    7.93
   9  -1   1   -2.03    6.51
  -9  -1  -1    9.78    8.84
  -9   1  -2    4.47    0.26
   9   1   2    1.31    8.80
  -9   1  -2    3.19    6.60
   9   1   2    4.76    0.34
   9   1   2    4.65    0.44
  -9  -1  -2    4.28   10.25
   9  -1   2    1.70    8.08
  -9  -1  -2    4.81    0.36
   9  -1   2    4.67    0.45
  -9  -1  -2    5.03    0.42
   9   1   3    9.32    0.57
   9   1   3    8.80    0.46
   9   1   3    9.74    0.72
  -9   1  -3    9.83    0.52
  -9   1  -3   -2.20    8.94
   9   1   3   13.03   11.11
  -9  -1  -3    9.51    0.58
   9  -1   3   11.07    0.76
   9  -1   3   10.01    0.57
   9  -1   3    5.63   10.28
   9   1   4    3.97    0.52
  -9   1  -4    5.04    0.33
   9   1   4    4.58    0.42
   9   1   4    4.51    0.26
   9  -1   4    5.08    0.37
   9  -1   4    4.85    0.39
   9  -1   4    5.21    0.60
  -9  -1  -4    4.18    0.41
   9   1   5    0.47    0.39
  -9   1  -5    0.83    0.20
  -9   1  -5    0.19    0.18
   9   1   5    0.22    0.23
   9  -1   5    0.31    0.21
   9  -1   5    0.10    0.39
   9  -1   5    0.64    0.25
  -9  -1  -5    0.42    0.23
   9   1   6    4.66    0.53
   9   1   6    4.29    0.70
   9  -1   6    3.84    0.66
   9  -1   6    4.91    0.45
   9  -1   6    4.26    0.42
  -9  -1  -6    4.23    0.44
   9   1   7    0.40    0.31
   9   1   7   -0.52    0.37
   9  -1   7    0.03    0.25
   9  -1   7   -0.27    0.39
   9  -1   7   -0.38    0.22
  -9  -1  -7   -0.41    0.20
   9   1   8    1.94    0.56
   9   1   8    1.26    0.68
   9  -1   8    1.96    0.72
   9  -1   8    1.33    0.39
   9   1   9    1.35    0.70
   9   1   9    0.27    0.34
   9  -1   9   -0.75    0.36
   9  -1   9    0.14    0.29
   9   1  10    0.92    0.72
   9   1  10    0.49    0.45
   9  -1  10    0.78    0.44
   9  -1  10    0.26    0.61
  -9   2  11   -0.37    0.47
   9   2 -11   -0.07    0.45
  -9   2  11    1.11    0.70
  -9  -2  11   -0.15    0.41
   9  -2 -11    1.15    0.71
   9   2 -10    0.16    0.32
  -9   2  10   -0.30    0.40
   9   2 -10   -0.45    0.43
  -9   2  10    0.12    0.49
  -9  -2  10    0.22    0.51
  -9  -2  10    0.13    0.30
   9  -2 -10   -0.23    0.31
   9   2  -9    6.30    0.70
  -9   2   9    7.78    0.92
  -9   2   9    6.65    0.79
   9   2  -9    9.32    1.03
  -9  -2   9    6.55    0.91
   9  -2  -9    7.64    0.90
  -9  -2   9    6.12    0.66
   9   2  -8    1.74    0.63
  -9   2   8    1.61    0.59
   9   2  -8    1.86    0.53
  -9   2   8    1.74    0.55
   9  -2  -8    1.97    0.59
  -9  -2   8    2.10    0.56
  -9  -2   8    1.23    0.35
   9   2  -7   23.68    1.48
  -9   2   7   25.22    1.52
   9   2  -7   24.13    1.28
  -9  -2   7   23.25    1.55
   9  -2  -7   22.66    1.32
  -9  -2   7   22.19    1.13
  -9  -2   7   27.82    1.15
   9   2  -6    1.34    0.50
   9   2  -6    1.74    0.44
  -9   2   6    1.79    0.51
  -9   2   6    1.16    0.48
  -9  -2   6    0.94    0.24
   9  -2  -6    1.03    0.38
  -9  -2   6    1.34    0.50
   9  -2  -6    0.98    0.44
   9   2  -5    0.28    0.33
  -9   2   5    0.97    0.61
   9   2  -5    0.79    0.33
  -9   2   5    0.70    0.32
  -9  -2   5    0.40    0.16
  -9  -2   5    0.71    0.21
  -9  -2   5    0.52    0.36
   9  -2  -5    0.26    0.31
   9  -2  -5    0.37    0.27
  -9   2   4   50.30    2.17
  -9   2   4   49.34    1.99
   9   2  -4   53.26    2.14
   9   2  -4   47.79    2.10
  -9  -2   4   48.83    1.80
  -9  -2   4   49.12    1.84
   9  -2  -4   51.18    2.19
   9  -2  -4   52.38    2.00
  -9  -2   4   52.03    2.16
   9   2  -3  160.23   21.48
  -9   2   3  194.74    6.79
   9   2  -3  190.91    6.91
   9   2  -3  196.78    6.97
  -9   2   3  191.54   29.67
  -9   2   3  191.11    6.96
  -9  -2   3  197.20    6.88
  -9  -2   3  201.12    6.91
   9  -2  -3  205.71    6.84
  -9  -2   3  196.40    6.69
   9  -2  -3  219.75   30.53
   9  -2  -3  212.24    6.74
   9  -2  -3  197.16    6.99
  -9  -2   3  205.48   19.98
   9   2  -2   35.48   11.80
  -9   2   2   26.12   13.39
   9   2  -2   32.54    1.66
  -9   2   2   35.20    1.48
   9   2  -2   34.08    1.41
  -9  -2   2   45.03   12.65
   9  -2  -2   34.38    1.22
   9  -2  -2   29.59    1.45
  -9  -2   2   36.20    1.32
   9  -2  -2   11.49   14.66
   9   2  -1    1.19    0.39
  -9   2   1  -16.45    9.23
   9   2  -1   -0.48    9.71
   9   2  -1    0.85    0.25
  -9   2   1    0.92    0.25
  -9   2   1    0.87    0.14
   9   2  -1    1.09    0.28
   9  -2  -1   11.35   10.54
  -9  -2   1    9.50    8.15
  -9  -2   1    0.85    0.23
   9  -2  -1    0.78    0.13
   9  -2  -1    1.04    0.39
   9  -2  -1    1.10    0.15
   9  -2  -1    0.91    0.31
  -9   2   0    8.14    0.37
   9   2   0   13.50   10.71
  -9   2   0    8.65    0.45
   9   2   0    7.72    0.51
   9   2   0    9.29    0.65
   9  -2   0    8.71    0.56
   9  -2   0    9.11    8.56
  -9  -2   0    7.59    0.52
   9  -2   0    8.42    0.43
   9   2   1    3.26    0.42
  -9   2  -1    3.60    0.28
   9   2   1    3.50    0.38
  -9   2  -1    6.92    9.03
   9   2   1   -3.75    9.12
  -9  -2  -1  -21.30   13.47
   9  -2   1    3.27    0.34
  -9  -2  -1    2.79    0.36
   9  -2   1   15.52   10.46
  -9  -2  -1    3.20    0.31
   9   2   2   46.34    1.87
   9   2   2   50.92   16.54
   9   2   2   41.02    1.81
   9   2   2   31.84   15.56
  -9   2  -2   28.40   12.88
   9  -2   2   44.47    1.84
   9  -2   2   46.68    1.72
   9  -2   2   27.52   11.38
   9   2   3    2.78    0.37
   9   2   3    2.54    0.41
   9   2   3    2.04    0.29
   9  -2   3    2.15    0.20
   9  -2   3    1.86    0.40
  -9  -2  -3    1.66    0.35
   9  -2   3    2.65    0.26
   9   2   4    5.43    0.49
   9   2   4    6.16    0.46
   9   2   4    5.10    0.80
   9  -2   4    6.16    0.64
  -9  -2  -4    6.51    0.56
   9  -2   4    5.96    0.43
   9  -2   4    5.83    0.36
   9   2   5    4.20    0.48
   9   2   5    4.45    0.37
  -9  -2  -5    4.85    0.54
   9  -2   5    3.67    0.63
   9  -2   5    4.41    0.35
   9  -2   5    4.02    0.39
   9   2   6   -0.15    0.17
   9   2   6   -0.01    0.41
   9   2   6   -0.25    0.27
  -9   2  -6    0.26    0.26
   9  -2   6    0.18    0.20
   9  -2   6    0.54    0.48
  -9  -2  -6    0.06    0.30
   9  -2   6    0.28    0.23
   9   2   7    3.08    0.75
   9   2   7    3.45    0.54
   9  -2   7    2.30    0.43
   9  -2   7    3.89    0.39
   9  -2   7    3.52    0.75
   9   2   8    0.19    0.65
   9  -2   8    0.90    0.53
   9   2   9    1.89    0.59
   9   2   9    1.05    0.74
   9   2  10    0.50    0.44
   9   2  10   -0.44    0.54
   9  -2  10   -0.19    0.50
   9  -2  10   -0.25    0.29
   9   3 -10   -0.33    0.35
   9   3 -10    0.44    0.54
  -9   3  10    0.36    0.57
   9  -3 -10    1.17    0.56
  -9  -3  10    0.44    0.34
  -9  -3  10    0.10    0.52
   9   3  -9    0.13    0.37
  -9   3   9    0.97    0.59
   9   3  -9   -0.46    0.41
   9  -3  -9    0.35    0.37
  -9  -3   9    0.38    0.44
  -9  -3   9    0.21    0.26
  -9   3   8   -0.13    0.42
   9   3  -8    0.39    0.41
  -9   3   8   -0.38    0.35
   9   3  -8   -0.30    0.42
  -9  -3   8    0.09    0.16
  -9  -3   8    0.38    0.43
   9  -3  -8   -0.36    0.38
  -9  -3   8   -0.35    0.21
  -9   3   7    0.01    0.36
   9   3  -7    1.20    0.46
  -9   3   7    0.09    0.39
   9   3  -7    0.17    0.39
   9  -3  -7   -0.30    0.38
   9  -3  -7    0.39    0.31
  -9  -3   7    0.14    0.45
  -9  -3   7    0.72    0.23
   9   3  -6    0.69    0.48
  -9   3   6    0.32    0.40
   9   3  -6    0.33    0.43
  -9  -3   6    0.93    0.50
  -9  -3   6    0.59    0.18
   9  -3  -6    0.68    0.46
  -9  -3   6    0.82    0.27
   9  -3  -6    0.44    0.31
   9   3  -5    1.66    0.46
  -9   3   5    1.74    0.34
  -9   3   5    1.53    0.61
   9  -3  -5    0.94    0.32
  -9  -3   5    1.40    0.15
  -9  -3   5    1.50    0.48
   9  -3  -5    2.00    0.56
  -9   3   4    0.32    0.19
  -9   3   4    0.02    0.25
   9   3  -4    0.18    0.36
   9   3  -4   -0.15    0.20
   9  -3  -4    0.05    0.33
   9  -3  -4    0.05    0.16
  -9  -3   4    0.09    0.13
  -9  -3   4    0.37    0.27
   9   3  -3    2.59    0.49
   9   3  -3    3.27    0.42
  -9   3   3    2.99    0.41
   9  -3  -3    3.02    0.51
  -9  -3   3    3.55    0.28
   9  -3  -3    3.30    0.22
   9   3  -2    0.53    0.37
   9   3  -2    0.94    0.29
  -9   3   2    0.86    0.24
   9  -3  -2    1.34    0.40
  -9  -3   2    1.13    0.25
   9   3  -1    7.55    0.52
   9   3  -1    7.16    0.69
   9  -3  -1    6.59    0.60
  -9  -3   1    6.90    0.49
   9   3   0    4.25    0.42
   9   3   0    4.47    0.57
  -9  -3   0    4.03    0.42
  -9   3  -1    0.80    0.17
   9   3   1    1.07    0.29
   9   3   1    1.49    0.40
  -9  -3  -1    0.79    0.32
   9  -3   1    0.79    0.23
  -9  -3  -1    0.91    0.28
   9   3   2   11.16    0.82
   9   3   2   11.39    0.76
  -9  -3  -2   10.72    0.76
   9  -3   2   11.23    0.70
   9  -3   2   11.28    0.63
   9   3   3    4.62    0.56
   9   3   3    4.98    0.57
   9  -3   3    5.94    0.42
  -9  -3  -3    5.07    0.56
   9  -3   3    6.17    0.57
   9   3   4    7.11    0.56
   9   3   4    6.31    0.63
   9   3   4    6.15    0.68
   9  -3   4    7.49    0.45
  -9  -3  -4    6.43    0.64
   9  -3   4    5.94    0.66
   9  -3   4    6.24    0.35
   9   3   5    1.38    0.55
   9   3   5    1.43    0.46
   9  -3   5    2.59    0.53
   9  -3   5    1.29    0.19
   9  -3   5    1.20    0.25
  -9  -3  -5    2.85    0.91
  -9   3  -6   -0.03    0.32
   9   3   6   -0.03    0.32
   9   3   6    0.42    0.48
   9   3   6   -0.10    0.35
   9  -3   6   -0.25    0.43
   9  -3   6    0.05    0.14
  -9  -3  -6   -0.05    0.37
   9  -3   6    0.00    0.24
  -9   3  -7    0.63    0.37
   9   3   7   -0.17    0.46
   9  -3   7    0.14    0.18
   9  -3   7    0.10    0.17
   9  -3   7   -0.16    0.49
   9   3   8    0.27    0.36
   9   3   8   -0.88    0.46
   9  -3   8    0.73    0.57
   9  -3   8    0.19    0.22
   9   3   9    0.77    0.59
   9   3   9    0.09    0.37
   9  -3   9   -0.06    0.61
   9  -3   9    0.54    0.28
  -9   4   9   -0.67    0.37
   9   4  -9    0.41    0.54
   9   4  -9    0.03    0.42
   9  -4  -9   -0.01    0.43
  -9  -4   9   -0.58    0.23
  -9  -4   9    0.06    0.48
   9   4  -8   -0.18    0.38
  -9   4   8   -0.15    0.33
   9   4  -8    0.20    0.47
  -9   4   8    1.85    0.63
  -9  -4   8   -0.61    0.31
   9  -4  -8    0.55    0.36
  -9  -4   8    0.06    0.15
  -9   4   7    1.67    0.53
   9   4  -7   -0.20    0.35
   9  -4  -7    0.90    0.47
  -9  -4   7    0.36    0.23
   9   4  -6    0.36    0.43
  -9   4   6    0.43    0.26
  -9   4   6    0.44    0.33
  -9  -4   6    0.57    0.38
   9  -4  -6   -0.04    0.39
  -9   4   5    0.74    0.24
   9   4  -5    1.07    0.48
   9   4  -5    1.77    0.45
  -9   4   5    1.91    0.49
   9  -4  -5    0.72    0.21
  -9  -4   5    0.83    0.16
   9  -4  -5    1.80    0.59
  -9  -4   5    0.93    0.21
   9   4  -4    0.42    0.31
   9   4  -4    0.60    0.49
  -9   4   4    0.63    0.29
   9  -4  -4    0.56    0.16
   9  -4  -4    0.57    0.12
  -9  -4   4    0.60    0.20
  -9   4   3    1.64    0.33
   9   4  -3    1.83    0.56
   9   4  -3    1.54    0.39
   9  -4  -3    1.86    0.50
  -9  -4   3    1.80    0.30
  -9   4   2    2.46    0.31
   9   4  -2    3.12    0.63
   9  -4  -2    2.71    0.53
  -9  -4   2    3.26    0.38
   9   4  -1    0.00    0.34
   9   4  -1    0.06    0.22
   9  -4  -1    0.15    0.29
  -9  -4   1    0.52    0.29
   9  -4  -1    0.20    0.34
   9   4   0    0.66    0.29
   9   4   0    0.46    0.45
  -9  -4   0   -0.06    0.25
  -9  -4   0    0.47    0.24
   9  -4   0    0.11    0.34
   9   4   1    0.38    0.28
  -9   4  -1    0.27    0.10
  -9   4  -1    0.44    0.11
  -9  -4  -1    0.11    0.24
  -9  -4  -1    0.35    0.35
   9   4   2    8.23    0.66
  -9   4  -2    7.57    0.50
   9   4   2    7.02    0.88
  -9  -4  -2    6.94    0.71
   9  -4   2    6.41    0.53
   9  -4   2    6.95    0.50
   9   4   3    5.09    0.61
   9   4   3    5.02    0.72
  -9   4  -3    5.20    0.54
   9  -4   3    5.34    0.45
   9  -4   3    5.33    0.56
  -9  -4  -3    6.29    0.71
  -9   4  -4    2.20    0.48
   9   4   4    1.40    0.52
  -9  -4  -4    1.33    0.68
   9  -4   4    1.36    0.25
   9  -4   4    1.70    0.42
  -9   4  -5    1.53    0.53
   9   4   5    0.98    0.49
   9   4   5    2.61    0.58
  -9  -4  -5    0.75    0.51
   9  -4   5    1.40    0.53
   9  -4   5    0.94    0.25
  -9   4  -6    0.81    0.58
   9   4   6    1.11    0.47
   9   4   6    0.38    0.59
  -9   4  -6    1.81    0.52
   9   4   6    0.20    0.48
  -9  -4  -6    2.30    0.54
   9  -4   6    0.74    0.17
   9   4   7    1.29    0.65
   9   4   7    0.15    0.30
  -9   4  -7    0.08    0.39
   9   4   7    0.68    0.37
  -9   4  -7    0.39    0.43
   9  -4   7    0.17    0.18
   9  -4   7    0.57    0.49
   9  -4   7    0.32    0.23
  -9  -4  -7    0.59    0.49
  -9   4  -8    2.31    0.63
   9   4   8    5.45    0.96
   9  -4   8    2.66    0.31
   9  -4   8    1.44    0.66
   9   5  -8   -0.06    0.45
   9   5  -8    2.42    0.80
  -9  -5   8    0.29    0.40
  -9  -5   8    0.53    0.19
   9   5  -7    0.12    0.35
   9   5  -7    1.05    0.62
   9  -5  -7    0.44    0.52
  -9  -5   7    0.29    0.19
   9   5  -6   -0.38    0.34
   9   5  -6    0.58    0.61
  -9  -5   6   -0.24    0.26
   9  -5  -6    0.35    0.56
   9   5  -5    0.36    0.31
   9   5  -5    0.20    0.51
   9  -5  -5    0.54    0.50
  -9  -5   5    0.35    0.22
   9   5  -4    0.34    0.31
   9   5  -4    0.37    0.51
   9  -5  -4    0.35    0.47
  -9  -5   4    0.24    0.21
   9   5  -3    0.80    0.34
   9   5  -3    2.30    0.66
   9  -5  -3    0.84    0.56
  -9  -5   3    1.07    0.34
   9   5  -2    0.96    0.56
   9   5  -2    1.43    0.39
   9  -5  -2    1.24    0.51
  -9  -5   2    1.70    0.43
   9   5  -1    4.06    0.76
   9   5  -1    3.76    0.51
   9  -5  -1    3.69    0.63
  -9  -5   1    4.04    0.53
   9   5   0   -0.22    0.28
   9   5   0    0.31    0.48
  -9  -5   0   -0.03    0.37
   9  -5   0    1.10    0.41
  -9  -5   0    0.25    0.37
   9   5   1    1.54    0.43
   9   5   1    1.96    0.71
   9  -5   1    1.02    0.42
  -9  -5  -1    0.29    0.39
   9   5   2    1.29    0.45
  -9  -5  -2    1.45    0.54
   9  -5   3    0.23    0.24
  -9  -5  -3    0.80    0.47
  -9   5  -4    0.72    0.31
   9   5   4    1.06    0.50
   9  -5   4    1.09    0.37
  -9  -5  -4    0.37    0.41
   9   5   5    2.93    0.67
  -9   5  -5    2.74    0.72
  -9  -5  -5    2.55    0.90
   9  -5   5    4.61    0.60
  -9   5  -6    2.08    0.57
  -9   5  -6    1.53    0.64
   9   5   6    2.73    0.78
   9   5   6    2.70    0.93
   9  -5   6    1.24    0.54
  -9  -5  -6    2.29    0.56
  -9   5  -7   -0.05    0.44
   9  -5   7    0.31    0.61
   9   6  -5    0.08    0.37
   9   6  -5    0.39    0.63
  -9  -6   5    0.68    0.34
   9  -6  -5    0.71    0.57
   9   6  -4    0.27    0.47
   9   6  -4    0.44    0.33
  -9  -6   4    0.09    0.32
   9  -6  -4    1.97    0.65
   9   6  -3    0.20    0.58
   9   6  -3    0.20    0.28
  -9  -6   3    1.13    0.44
   9  -6  -3    0.50    0.51
   9   6  -2    0.07    0.31
   9   6  -2    0.00    0.60
   9  -6  -2    0.78    0.48
  -9  -6   2    0.62    0.38
   9   6  -1    0.87    0.61
   9   6  -1    0.08    0.33
  -9  -6   1    0.82    0.37
   9  -6  -1    0.15    0.41
   9   6   0    2.59    0.79
   9   6   0    4.25    0.84
  -9  -6   0    3.03    0.61
   9   6   1    1.18    0.86
   9   6   1    0.86    0.44
  -9  -6  -1    0.96    0.53
   9  -6   1    2.03    0.52
   9   6   2    0.13    0.54
  -9  -6  -2    0.73    0.48
   9  -6   2    0.66    0.40
   9   6   3    0.75    0.45
   9  -6   3    1.97    0.55
  -9  -6  -3    0.55    0.47
   9   6   4    1.48    0.76
  -9  -6  -4    0.92    0.49
   9   6   5   -0.20    0.83
  -9   6  -5    0.42    0.60
  -9  -6  -5    0.12    0.49
 -10   0  11   -0.33    0.40
 -10   0  11    0.37    0.59
  10   0 -11   -0.22    0.42
  10   0 -10    0.21    0.34
 -10   0  10    0.14    0.48
  10   0 -10   -0.48    0.31
 -10   0  10   -0.32    0.32
  10   0  -9   -0.24    0.39
 -10   0   9   -0.53    0.26
 -10   0   9    0.32    0.54
  10   0  -9   -0.08    0.36
  10   0  -8    1.16    0.43
 -10   0   8    0.47    0.59
 -10   0   8    0.85    0.44
  10   0  -8    1.09    0.53
 -10   0   7    0.03    0.39
 -10   0   7    0.06    0.38
  10   0  -7    0.01    0.26
 -10   0   7    0.01    0.26
  10   0  -7    0.29    0.37
 -10   0   6    2.06    0.37
 -10   0   6    1.64    0.45
  10   0  -6    1.83    0.36
 -10   0   6    1.86    0.37
  10   0  -6    2.19    0.45
 -10   0   5   -0.28    0.21
  10   0  -5    0.20    0.31
  10   0  -5    0.08    0.27
 -10   0   5    0.13    0.21
 -10   0   5    0.05    0.24
  10   0  -5   -0.16    0.14
 -10   0   4   31.83    1.47
  10   0  -4   32.99    1.30
  10   0  -4   33.01    1.37
 -10   0   4   28.78    1.56
  10   0  -4   33.29    1.45
 -10   0   4   31.41    1.38
 -10   0   4   18.90   15.82
  10   0  -4   31.08   14.94
  10   0  -3    0.01    0.17
 -10   0   3   -0.13    0.22
  10   0  -3   11.42    8.42
  10   0  -3   -0.08    0.17
  10   0  -3   -0.05    0.20
 -10   0   3   -0.14    0.15
 -10   0   3   -5.03   10.67
  10   0  -2   47.38    1.85
 -10   0   2   49.82    1.94
  10   0  -2   49.38    1.88
  10   0  -2   72.93   16.70
  10   0  -2   51.10    1.89
 -10   0   2   40.49   12.39
  10   0  -1  -14.85    6.54
 -10   0   1    6.03    7.49
 -10   0   1    0.03    0.18
  10   0  -1   -0.04    0.15
  10   0  -1   -0.10    0.10
  10   0   0    7.46    0.44
  10   0   0    7.58    0.45
 -10   0   0    7.50    9.45
 -10   0   0    7.49    0.49
  10   0   0    7.34    0.47
  10   0   0    0.40    7.10
 -10   0  -1    0.05    0.17
  10   0   1    0.29    0.21
  10   0   1   -0.12    0.15
 -10   0  -1    0.02    0.17
  10   0   1   -0.27    0.14
 -10   0  -1    0.46    6.27
  10   0   1   -4.01    8.60
 -10   0  -2   52.15   14.17
  10   0   2   48.97   13.74
 -10   0  -2   46.47    1.82
 -10   0  -2   46.86    1.69
  10   0   2   46.84    1.71
  10   0   2   47.30    1.81
  10   0   2   46.88    1.93
  10   0   3    0.42    0.29
 -10   0  -3    0.11    0.17
  10   0   3   -5.57    9.23
 -10   0  -3    9.47   10.99
  10   0   4   14.43    0.96
 -10   0  -4   13.89    0.70
  10   0   4   12.20    0.69
  10   0   4   13.58    0.91
  10   0   5    0.00    0.19
  10   0   5   -0.34    0.34
  10   0   6   49.02    2.55
  10   0   6   53.39    2.20
  10   0   6   53.25    2.15
  10   0   7    0.68    0.31
  10   0   7   -0.04    0.33
  10   0   7    0.16    0.53
  10   0   8    2.43    0.48
  10   0   8    2.94    0.87
  10   0   9    0.73    0.58
  10   0  10    0.35    0.38
  10   0  10    0.55    0.63
 -10   1  11   -0.21    0.61
  10   1 -11   -0.18    0.48
 -10  -1  11    0.42    0.43
  10  -1 -11    0.41    0.49
 -10  -1  11   -0.30    0.49
  10   1 -10    0.54    0.36
 -10   1  10    0.47    0.57
 -10   1  10    0.30    0.45
  10  -1 -10    1.23    0.58
 -10  -1  10   -0.03    0.36
 -10  -1  10    0.36    0.50
 -10   1   9    0.21    0.53
 -10   1   9    0.60    0.44
 -10  -1   9   -0.19    0.41
  10  -1  -9    0.38    0.45
  10   1  -8   10.09    1.01
 -10   1   8   12.76    1.17
  10   1  -8   13.06    0.85
 -10   1   8   12.50    1.03
  10  -1  -8   11.87    1.04
 -10  -1   8    9.70    0.77
 -10  -1   8   13.30    0.92
 -10  -1   8   11.07    1.08
 -10   1   7    0.88    0.41
  10   1  -7    0.23    0.30
  10   1  -7    0.53    0.39
 -10   1   7    0.08    0.45
 -10  -1   7    0.26    0.28
 -10  -1   7    0.09    0.27
 -10  -1   7    0.08    0.40
  10  -1  -7    0.01    0.22
  10  -1  -7   -0.15    0.30
  10   1  -6    3.12    0.44
 -10   1   6    3.64    0.57
 -10   1   6    2.90    0.49
  10   1  -6    2.92    0.52
  10  -1  -6    4.27    0.54
  10  -1  -6    3.20    0.40
 -10  -1   6    3.39    0.39
 -10  -1   6    2.72    0.37
  10  -1  -6    3.94    0.48
 -10  -1   6    4.15    0.60
  10   1  -5    0.62    0.32
 -10   1   5    0.99    0.37
 -10   1   5    1.24    0.35
  10   1  -5    0.93    0.33
 -10  -1   5    0.52    0.25
  10  -1  -5    0.25    0.25
  10  -1  -5    1.18    0.31
  10  -1  -5    0.44    0.31
 -10  -1   5    0.42    0.31
 -10  -1   5    0.96    0.28
  10   1  -4   16.03    0.96
  10   1  -4   15.91    0.88
 -10   1   4    7.67   13.63
  10   1  -4   14.76   17.46
 -10   1   4   15.99    0.88
 -10   1   4   17.24    0.97
  10  -1  -4   16.35    0.87
 -10  -1   4   23.82   11.20
  10  -1  -4   48.41   20.70
 -10  -1   4   16.11    0.79
 -10  -1   4   15.97    0.81
 -10  -1   4   15.84    0.95
  10  -1  -4   16.52    0.91
  10  -1  -4   15.72    0.89
 -10   1   3   11.82    0.73
 -10   1   3   12.17    0.65
  10   1  -3   -4.89   10.43
  10   1  -3   11.47    0.70
  10   1  -3   11.68    0.67
 -10   1   3   -1.11   13.47
  10  -1  -3   10.29    0.61
 -10  -1   3   11.34    0.70
 -10  -1   3   15.67    8.56
  10  -1  -3   24.15   14.21
  10  -1  -3   11.93    0.71
 -10  -1   3   12.32    0.61
 -10  -1   3   11.82    0.65
  10  -1  -3   11.40    0.71
  10   1  -2    1.00    8.00
  10   1  -2    0.25    0.17
 -10   1   2    8.29   10.80
 -10   1   2   -0.02    0.23
  10   1  -2    0.29    0.29
  10  -1  -2    1.22    9.24
 -10  -1   2    0.12    0.20
  10  -1  -2    0.08    0.27
  10  -1  -2    0.60    0.17
  10  -1  -2    0.10    0.22
  10   1  -1   10.91    0.62
 -10   1   1   11.44    0.52
 -10   1   1   10.05    0.62
  10   1  -1   10.13    8.37
 -10   1   1    9.98    8.15
  10  -1  -1   10.72    0.49
  10  -1  -1   -2.02    9.00
 -10  -1   1   10.19    6.96
  10  -1  -1   10.86    0.64
  10  -1  -1   10.81    0.63
 -10  -1   1   11.11    0.57
 -10   1   0   11.68    7.64
  10   1   0    8.79    8.91
  10   1   0    3.45    0.35
 -10   1   0    3.56    0.26
  10   1   0    3.35    0.35
 -10   1   0    3.30    0.33
 -10  -1   0   -5.56    8.30
 -10  -1   0    3.45    0.33
  10  -1   0    3.72    0.29
  10  -1   0    3.66    0.40
  10  -1   0    8.09    9.25
 -10   1  -1   58.46    2.15
 -10   1  -1   49.76   15.78
  10   1   1   59.23    2.15
  10   1   1   57.10    2.23
  10   1   1   46.38   12.67
  10  -1   1   61.67    2.22
  10  -1   1   49.45   14.76
  10  -1   1   58.36    2.21
 -10  -1  -1   95.41   20.39
 -10  -1  -1   58.37    2.20
  10   1   2    0.67    0.22
 -10   1  -2   -5.14    7.36
 -10   1  -2    0.25    0.14
  10   1   2    0.90    9.60
  10   1   2    0.32    0.29
 -10  -1  -2  -13.97   10.93
  10  -1   2   13.77    8.89
 -10  -1  -2    0.60    0.27
 -10   1  -3   13.85   10.06
  10   1   3   10.12    0.72
  10   1   3   10.10    0.67
  10   1   3   12.90   11.94
  10   1   3    9.46    0.49
  10  -1   3   10.60    0.52
  10  -1   3   20.34   11.90
 -10  -1  -3    9.62    0.61
  10  -1   3   10.76    0.77
  10  -1   3   10.18    0.64
  10   1   4   14.17    0.96
  10   1   4   13.02    0.55
 -10   1  -4   13.14    0.60
  10   1   4   12.85    0.73
  10  -1   4   14.49    0.97
 -10  -1  -4   12.87    0.74
  10  -1   4   13.64    0.71
  10  -1   4   12.67    0.66
  10   1   5   -0.11    0.20
 -10   1  -5   -0.15    0.13
  10   1   5    0.25    0.50
  10  -1   5   -0.37    0.31
  10  -1   5    0.07    0.17
  10  -1   5   -0.05    0.18
 -10  -1  -5    0.14    0.22
  10   1   6    1.88    0.51
  10  -1   6    1.42    0.31
  10  -1   6    0.36    0.52
 -10  -1  -6    1.01    0.28
  10  -1   6    1.17    0.28
  10   1   7    2.38    0.67
  10   1   7    4.03    0.57
 -10  -1  -7    2.83    0.40
  10  -1   7    3.28    0.51
  10  -1   7    4.42    0.85
  10  -1   7    2.99    0.52
  10  -1   8    6.65    1.84
  10  -1   8    4.82    0.51
  10   1   9    1.00    0.43
  10   1   9    0.36    0.67
  10  -1   9    0.92    0.66
  10  -1   9    1.16    0.38
  10   1  10    1.51    0.54
  10   1  10    0.32    0.55
  10  -1  10   -0.07    0.34
  10  -1  10    0.39    0.64
 -10   2  11   -0.23    0.45
  10   2 -11   -0.09    0.44
 -10   2  11    0.59    0.64
 -10  -2  11    0.90    0.66
  10  -2 -11    0.62    0.58
 -10   2  10    0.20    0.53
 -10   2  10   -0.08    0.44
  10   2 -10    0.41    0.52
  10   2 -10    0.48    0.34
  10  -2 -10    0.29    0.48
 -10  -2  10    0.67    0.39
 -10  -2  10    0.04    0.50
  10   2  -9   -0.38    0.37
  10   2  -9   -0.09    0.46
 -10   2   9   -0.13    0.39
 -10   2   9    1.21    0.59
 -10  -2   9   -0.23    0.30
 -10  -2   9    0.51    0.55
  10  -2  -9   -0.65    0.36
 -10   2   8    4.54    0.74
  10   2  -8    3.94    0.57
  10   2  -8    5.30    0.74
 -10   2   8    5.66    0.75
 -10  -2   8    4.50    0.52
  10  -2  -8    4.89    0.73
 -10  -2   8    4.68    0.75
  10   2  -7    9.07    0.92
  10   2  -7    9.07    0.78
 -10   2   7    9.55    1.10
 -10  -2   7   10.24    0.66
 -10  -2   7    8.78    0.67
  10  -2  -7    9.65    0.78
  10  -2  -7    8.33    0.92
 -10  -2   7    9.70    0.96
 -10   2   6    0.15    0.34
  10   2  -6    0.13    0.31
  10   2  -6   -0.23    0.29
  10  -2  -6    0.06    0.34
 -10  -2   6    0.23    0.21
  10  -2  -6    0.25    0.30
 -10  -2   6    0.13    0.27
 -10  -2   6   -0.20    0.32
 -10   2   5   32.39    1.65
 -10   2   5   31.83    1.49
  10   2  -5   31.79    1.49
  10   2  -5   29.08    1.79
 -10  -2   5   31.24    1.29
  10  -2  -5   33.75    1.47
 -10  -2   5   32.43    1.25
 -10  -2   5   30.39    1.74
  10  -2  -5   31.78    1.57
  10   2  -4   22.12    1.16
 -10   2   4   21.71    1.21
  10   2  -4   19.40    1.28
 -10   2   4   21.93    1.05
  10  -2  -4   22.47    1.20
  10  -2  -4   22.51    1.14
 -10  -2   4   23.56    0.97
 -10  -2   4   24.03    0.92
 -10  -2   4   21.73    1.34
 -10   2   3   50.28    1.85
  10   2  -3   52.86    2.15
 -10   2   3   48.80    2.10
  10   2  -3   51.54   16.57
 -10   2   3   14.54   15.45
  10   2  -3   48.49    2.03
 -10  -2   3   43.99   14.13
 -10  -2   3   50.51    1.84
  10  -2  -3   51.98    1.86
  10  -2  -3   30.89   20.76
  10  -2  -3   50.71    2.14
 -10   2   2   -6.36   12.20
 -10   2   2    8.50    0.58
  10   2  -2    7.18    0.50
  10   2  -2    7.27    0.62
  10  -2  -2   24.58   13.56
  10  -2  -2    7.69    0.36
 -10  -2   2    6.08    8.10
  10  -2  -2    7.00    0.63
 -10  -2   2    7.55    0.48
  10  -2  -2    7.71    0.45
  10   2  -1   -6.65    7.97
  10   2  -1    0.80    0.34
 -10   2   1   -0.63   10.91
 -10  -2   1    0.82    0.31
 -10  -2   1  -11.81    8.66
  10  -2  -1  -10.58   10.63
 -10   2   0   27.05    1.06
  10   2   0   25.96    1.12
 -10   2   0   24.66    0.94
  10   2   0   12.44   10.93
  10   2   0   26.25    1.22
 -10   2   0    6.38   11.21
 -10  -2   0   24.69    1.13
  10  -2   0   25.14    1.16
  10  -2   0   24.53    0.99
 -10  -2   0    8.39   11.39
  10  -2   0    1.05   11.68
  10   2   1    2.94    0.36
  10   2   1    3.19   11.54
  10   2   1    2.35    0.44
 -10   2  -1    2.93    0.31
 -10   2  -1   -0.91    9.19
  10  -2   1    7.25   10.20
 -10  -2  -1    2.26    0.33
 -10  -2  -1    6.98   14.91
  10  -2   1    2.12    0.30
 -10  -2  -1    2.45    0.36
  10   2   2   38.32   19.83
  10   2   2   47.98    1.97
 -10   2  -2   31.39   13.23
  10   2   2   21.34   14.29
  10   2   2   51.46    2.04
  10  -2   2   48.36    2.00
 -10  -2  -2   48.68    2.02
  10  -2   2   46.29   13.53
  10  -2   2   51.73    2.07
  10   2   3   10.05    0.61
  10   2   3    9.55    0.72
  10  -2   3    8.64    0.55
  10  -2   3    8.34    0.67
 -10  -2  -3    8.08    0.63
  10   2   4    4.12    0.58
  10   2   4    3.04    0.36
  10   2   4    2.87    0.38
  10  -2   4    3.25    0.50
  10  -2   4    3.38    0.36
 -10  -2  -4    4.55    0.49
  10  -2   4    2.89    0.26
  10   2   5    2.72    0.43
  10   2   5    2.51    0.31
  10   2   5    2.68    0.57
 -10  -2  -5    1.96    0.42
  10  -2   5    2.69    0.55
  10  -2   5    2.13    0.34
  10   2   6    0.30    0.47
 -10   2  -6   -0.41    0.22
  10   2   6    0.27    0.17
  10   2   6    1.02    0.36
  10  -2   6   -0.19    0.19
 -10  -2  -6    0.10    0.30
  10  -2   6    0.17    0.19
  10  -2   6    0.61    0.44
  10   2   7   14.28    1.30
 -10   2  -7   11.18    0.64
  10   2   7   13.17    0.91
  10  -2   7   10.04    1.08
  10  -2   7   12.69    0.73
  10   2   8    0.63    0.45
  10   2   8    0.10    0.50
  10  -2   8    0.68    0.63
  10  -2   8    1.34    0.35
  10   2   9    0.13    0.54
  10  -2   9    1.28    0.62
  10  -2   9   -0.35    0.22
  10   2  10   -0.69    0.33
  10   2  10    1.44    0.79
  10  -2  10    0.27    0.32
  10  -2  10    0.40    0.54
  10   3 -10   -0.49    0.42
  10   3 -10    0.51    0.40
 -10   3  10   -0.58    0.49
  10  -3 -10   -0.38    0.48
 -10  -3  10   -0.59    0.41
 -10  -3  10   -0.11    0.33
 -10   3   9   -0.08    0.45
 -10   3   9    0.37    0.51
  10   3  -9    0.70    0.43
  10   3  -9    0.74    0.57
 -10  -3   9    1.94    0.68
  10  -3  -9   -0.02    0.43
 -10   3   8    0.25    0.40
 -10   3   8    0.18    0.49
  10   3  -8    1.34    0.57
  10   3  -8    0.32    0.39
  10  -3  -8    0.55    0.45
 -10  -3   8    0.52    0.44
 -10  -3   8   -0.09    0.17
 -10  -3   8    0.73    0.27
  10   3  -7    0.25    0.40
  10   3  -7    0.15    0.40
 -10   3   7    0.23    0.38
 -10   3   7    0.61    0.39
  10  -3  -7    0.24    0.61
 -10  -3   7    0.04    0.24
 -10  -3   7    0.29    0.18
 -10  -3   7    0.08    0.43
  10  -3  -7    0.49    0.33
  10   3  -6   -0.01    0.35
  10   3  -6    0.04    0.35
 -10   3   6   -0.03    0.35
 -10   3   6    0.31    0.32
  10  -3  -6    0.43    0.42
  10  -3  -6    0.15    0.25
 -10  -3   6    0.05    0.37
 -10  -3   6   -0.01    0.12
  10   3  -5    0.70    0.41
 -10   3   5    1.18    0.32
  10   3  -5    0.94    0.49
 -10   3   5    1.26    0.44
 -10  -3   5    1.61    0.45
 -10  -3   5    1.10    0.23
  10  -3  -5    1.36    0.51
  10  -3  -5    1.34    0.29
 -10  -3   5    0.85    0.19
  10   3  -4    6.87    0.63
 -10   3   4    6.46    0.60
 -10   3   4    5.92    0.43
  10   3  -4    5.83    0.65
  10  -3  -4    6.93    0.43
 -10  -3   4    5.96    0.38
  10  -3  -4    7.29    0.70
 -10   3   3   12.41    0.80
  10   3  -3   11.76    0.90
  10  -3  -3   12.02    0.50
  10  -3  -3   11.57    0.89
 -10  -3   3   12.65    0.63
 -10   3   2   32.98    1.42
  10   3  -2   30.17    1.59
  10   3  -2   33.50    1.43
 -10  -3   2   32.25    1.36
  10  -3  -2   33.38    1.60
  10   3  -1    5.40    0.59
 -10   3   1    5.72    0.50
  10   3  -1    6.22    0.50
  10  -3  -1    5.79    0.57
 -10  -3   1    5.51    0.46
  10  -3  -1    5.74    0.57
  10   3   0   17.06    0.85
  10   3   0   15.05    1.01
 -10  -3   0   14.15    0.85
  10  -3   0   16.09    0.93
  10   3   1    0.25    0.25
  10   3   1    0.02    0.32
  10  -3   1    0.04    0.13
 -10  -3  -1   -0.13    0.22
 -10  -3  -1   -0.03    0.17
  10  -3   1    0.20    0.22
  10   3   2    9.15    0.76
  10   3   2    8.28    0.67
  10  -3   2    9.33    0.59
 -10  -3  -2    9.95    0.73
  10  -3   2    8.57    0.61
  10   3   3    0.15    0.35
  10   3   3    1.26    0.62
  10  -3   3    0.04    0.25
 -10  -3  -3    0.32    0.34
  10  -3   3    0.44    0.20
  10   3   4   -0.45    0.26
  10   3   4    0.55    0.40
 -10  -3  -4    0.16    0.33
  10  -3   4    0.24    0.38
  10  -3   4    0.87    0.27
  10   3   5    1.89    0.53
  10  -3   5    1.56    0.21
  10  -3   5    1.18    0.31
 -10  -3  -5    1.30    0.53
  10   3   6   -0.28    0.27
 -10   3  -6   -0.18    0.40
  10   3   6    0.12    0.31
  10   3   6    0.25    0.45
  10  -3   6   -0.08    0.16
 -10  -3  -6   -0.04    0.35
  10  -3   6    0.00    0.26
  10  -3   6    0.63    0.47
  10   3   7    0.41    0.41
 -10   3  -7    0.50    0.35
  10   3   7    1.06    0.59
  10   3   7   -0.17    0.25
 -10  -3  -7    0.26    0.33
  10  -3   7    0.31    0.19
  10  -3   7    0.30    0.50
  10   3   8    1.84    0.53
  10  -3   8    1.84    0.33
  10  -3   8    1.29    0.70
  10   3   9    0.32    0.61
  10   3   9    0.08    0.37
  10  -3   9    1.01    0.63
  10  -3   9   -0.40    0.24
 -10   4   9    0.40    0.44
  10   4  -9    0.29    0.48
  10   4  -9   -0.04    0.42
 -10  -4   9    0.11    0.46
  10  -4  -9    0.40    0.43
 -10  -4   9    1.28    0.33
  10   4  -8   -0.21    0.34
 -10   4   8    0.50    0.40
 -10   4   8    0.23    0.41
  10   4  -8    0.89    0.49
 -10  -4   8   -0.21    0.16
 -10  -4   8    0.59    0.21
 -10  -4   8    0.12    0.38
  10  -4  -8    0.21    0.39
 -10   4   7    1.21    0.48
  10   4  -7    0.24    0.44
  10   4  -7   -0.30    0.39
 -10  -4   7    0.12    0.15
 -10  -4   7    0.33    0.46
 -10  -4   7    0.26    0.17
  10  -4  -7    1.83    0.54
 -10   4   6   -0.24    0.20
 -10   4   6    0.12    0.32
  10   4  -6   -0.38    0.41
  10   4  -6    0.00    0.30
 -10  -4   6   -0.12    0.16
 -10  -4   6    0.88    0.41
  10  -4  -6    0.00    0.22
 -10  -4   6   -0.03    0.20
  10  -4  -6   -0.12    0.41
 -10   4   5    0.11    0.16
  10   4  -5    0.50    0.53
  10   4  -5    0.73    0.37
 -10   4   5   -0.10    0.30
 -10  -4   5    0.21    0.18
  10  -4  -5    0.88    0.49
  10  -4  -5    0.56    0.18
  10   4  -4    1.01    0.48
 -10   4   4    0.32    0.27
 -10  -4   4    0.34    0.20
  10   4  -3   -0.18    0.27
  10   4  -3    0.23    0.41
 -10   4   3    0.14    0.24
 -10  -4   3    0.08    0.21
  10  -4  -3   -0.30    0.36
  10   4  -2    0.14    0.23
  10   4  -2    0.03    0.41
 -10   4   2   -0.28    0.14
 -10  -4   2    0.24    0.25
  10  -4  -2    0.14    0.37
  10   4  -1    0.57    0.51
  10   4  -1    0.71    0.30
  10  -4  -1    0.90    0.35
 -10  -4   1    1.05    0.33
  10  -4  -1    0.61    0.40
  10   4   0    4.01    0.67
  10   4   0    5.04    0.49
 -10  -4   0    4.44    0.51
  10  -4   0    3.77    0.45
 -10  -4   0    4.83    0.44
  10  -4   0    4.06    0.57
 -10   4  -1    0.34    0.13
  10   4   1    0.13    0.43
  10   4   1    0.39    0.31
  10  -4   1    0.12    0.20
 -10  -4  -1    0.25    0.34
  10  -4   1    0.72    0.14
 -10   4  -2    2.28    0.29
  10   4   2    2.85    0.56
 -10  -4  -2    2.61    0.48
  10  -4   2    2.18    0.33
  10  -4   2    2.88    0.35
 -10   4  -3    2.07    0.40
  10   4   3    2.57    0.59
  10   4   3    2.41    0.67
  10  -4   3    2.52    0.42
  10  -4   3    1.77    0.35
 -10  -4  -3    3.03    0.58
  10   4   4    1.73    0.51
  10   4   4    0.86    0.45
  10  -4   4    1.08    0.34
  10  -4   4    0.97    0.43
  10   4   5    5.45    0.78
  10   4   5    5.78    0.71
 -10   4  -5    6.33    0.68
  10  -4   5    6.02    0.74
 -10  -4  -5    5.49    0.71
  10  -4   5    6.23    0.53
  10   4   6    0.14    0.40
 -10   4  -6   -0.19    0.43
  10   4   6    0.49    0.50
 -10   4  -6    0.19    0.37
 -10  -4  -6   -0.48    0.33
  10  -4   6   -0.01    0.45
 -10   4  -7    0.35    0.46
  10   4   7    0.14    0.52
 -10   4  -7    0.05    0.38
  10   4   7   -0.06    0.30
  10  -4   7   -0.02    0.20
  10  -4   7    0.08    0.16
  10  -4   7    0.97    0.50
 -10   4  -8    0.64    0.48
  10   4   8    0.25    0.60
  10  -4   8    0.32    0.21
  10  -4   8    0.63    0.53
  10   5  -8    0.65    0.64
  10   5  -8   -0.02    0.44
 -10  -5   8    0.10    0.19
  10   5  -7    0.18    0.52
  10   5  -7    0.33    0.42
 -10  -5   7   -0.05    0.18
  10  -5  -7   -0.02    0.44
  10   5  -6    0.73    0.55
 -10  -5   6    0.37    0.31
  10  -5  -6    0.24    0.51
  10   5  -5   -0.07    0.29
 -10  -5   5    0.17    0.21
  10   5  -4   -0.15    0.51
  10   5  -4    0.34    0.29
 -10  -5   4    0.66    0.26
  10  -5  -4    0.55    0.46
  10   5  -3    0.10    0.28
  10   5  -3    0.23    0.48
 -10  -5   3    1.08    0.34
  10  -5  -3    0.22    0.41
  10   5  -2    0.46    0.31
  10   5  -2   -0.06    0.45
  10  -5  -2    0.95    0.47
 -10  -5   2   -0.03    0.28
  10   5  -1    3.62    0.53
  10   5  -1    5.06    0.83
 -10  -5   1    3.41    0.51
  10  -5  -1    4.18    0.64
  10   5   0    3.79    0.71
  10   5   0    3.42    0.51
  10  -5   0    3.50    0.61
 -10  -5   0    4.66    0.60
  10   5   1    3.34    0.53
  10   5   1    3.91    0.80
  10  -5   1    2.76    0.58
 -10  -5  -1    4.66    0.64
  10   5   2    1.43    0.48
  10   5   2    3.52    0.72
 -10  -5  -2    2.15    0.53
  10   5   3    2.97    0.55
  10   5   3    4.04    1.00
 -10   5  -3    3.08    0.36
 -10  -5  -3    2.91    0.60
  10  -5   3    3.40    0.39
  10   5   4    8.98    0.90
 -10   5  -4    9.14    0.70
 -10  -5  -4    9.63    0.94
  10  -5   4    9.02    0.68
  10   5   5    1.32    0.57
 -10   5  -5    1.91    0.49
 -10   5  -6   -0.34    0.53
  10   5   6   -0.20    0.44
  10   5   6   -0.44    0.52
 -10  -5  -6   -0.73    0.39
  10  -5   6   -0.26    0.45
 -10   5  -7    0.96    0.48
  10   5   7    0.87    0.62
  10   6  -5    0.76    0.40
  10   6  -5    1.61    0.75
 -10  -6   5    0.94    0.36
  10   6  -4   -0.06    0.68
  10   6  -4    0.34    0.33
  10  -6  -4    0.83    0.52
 -10  -6   4   -0.14    0.36
  10   6  -3    0.28    0.62
  10   6  -3   -0.20    0.31
 -10  -6   3    0.38    0.37
  10  -6  -3    0.26    0.44
  10   6  -2    1.86    0.78
  10   6  -2    2.13    0.50
 -10  -6   2    1.66    0.48
  10  -6  -2    1.50    0.59
  10   6  -1    1.06    0.42
  10   6  -1    1.18    0.67
 -10  -6   1    0.70    0.44
  10  -6  -1    0.38    0.48
  10   6   0    1.07    0.45
  10   6   0    0.16    0.57
  10  -6   0    1.14    0.55
 -10  -6   0    1.47    0.54
  10   6   1    0.11    0.51
  10   6   1   -0.14    0.32
 -10  -6  -1    0.00    0.41
  10  -6   1    0.22    0.38
  10   6   2    1.04    0.46
  10   6   2    0.74    0.64
 -10  -6  -2    0.58    0.51
  10  -6   2    0.16    0.36
  10   6   3    0.56    0.44
  10   6   3    1.27    0.69
  10   6   4    0.84    0.68
  10   6   4   -0.28    0.54
 -10  -6  -4    1.18    0.57
  10   6   5    0.55    0.72
 -10   6  -5    0.00    0.65
 -10  -6  -5   -0.03    0.49
 -11   0  11    0.20    0.53
 -11   0  11   -0.84    0.40
  11   0 -11    0.25    0.46
 -11   0  10    2.85    0.58
  11   0 -10    1.96    0.68
  11   0 -10    1.83    0.53
 -11   0  10    1.87    0.77
 -11   0   9   -0.05    0.31
 -11   0   9    0.10    0.58
  11   0  -9   -0.19    0.61
  11   0  -9   -0.15    0.31
  11   0  -8    6.40    0.75
 -11   0   8    6.27    0.64
  11   0  -8    5.30    0.65
 -11   0   8    5.58    0.79
 -11   0   7   -0.54    0.33
  11   0  -7    0.23    0.28
  11   0  -7   -0.02    0.33
 -11   0   7    0.09    0.37
  11   0  -6    0.69    0.40
 -11   0   6    0.29    0.34
 -11   0   6    0.28    0.28
  11   0  -6    0.71    0.33
 -11   0   6    0.35    0.51
 -11   0   5    0.03    0.27
  11   0  -5    0.09    0.24
  11   0  -5   -0.06    0.14
  11   0  -5    0.12    0.25
 -11   0   5    0.09    0.23
 -11   0   5    0.07    0.20
  11   0  -4    0.08    0.20
  11   0  -4   21.43   13.01
  11   0  -4    0.07    0.21
 -11   0   4    0.06    0.22
 -11   0   4    0.25    0.26
 -11   0   4   -4.67   11.36
  11   0  -4    0.07    0.23
 -11   0   4   -0.25    0.21
  11   0  -3    2.69    9.77
 -11   0   3    5.05   12.30
  11   0  -2   -8.28   10.05
 -11   0   2    6.24    9.30
  11   0  -1   -0.07    0.12
 -11   0   1    0.10    0.22
 -11   0   1   -1.63    8.14
  11   0  -1   -0.06    0.16
  11   0  -1   20.44   16.00
  11   0   0    2.58    0.29
  11   0   0   -3.19    8.22
 -11   0   0    2.59    0.33
  11   0   0    2.32    0.26
 -11   0   0   13.82   11.64
 -11   0  -1   -9.96    6.96
  11   0   1    0.07    0.17
  11   0   1    5.96    9.52
  11   0   1    0.28    0.21
 -11   0  -1    0.12    0.19
 -11   0  -2    5.77    0.37
  11   0   2    5.56    0.38
  11   0   2    3.66    8.62
  11   0   2    5.05    0.48
  11   0   2    6.00    0.45
 -11   0  -2    6.07    0.44
 -11   0  -2   -0.82    8.93
  11   0   3   -0.23    0.24
 -11   0  -3  -16.53   10.41
 -11   0  -3    0.22    0.18
  11   0   3   -0.23    0.15
 -11   0  -3    0.09    0.14
  11   0   4   30.68    1.32
 -11   0  -4   30.70    1.11
  11   0   4   29.76    1.33
 -11   0  -4   31.14    1.29
  11   0   4   31.02    1.61
  11   0   5    0.10    0.24
  11   0   5    0.20    0.20
 -11   0  -5    0.02    0.16
  11   0   6    1.73    0.42
  11   0   6    1.48    0.61
  11   0   6    1.14    0.36
  11   0   7   -0.39    0.36
  11   0   7   -0.26    0.33
  11   0   8   10.73    0.84
  11   0   8   10.04    1.57
  11   0   9    0.45    0.35
  11   0   9   -0.33    0.55
  11   0  10    0.53    0.61
  11   0  10    0.28    0.36
 -11   1  11   -0.40    0.54
  11   1 -11   -0.07    0.53
 -11   1  11    0.28    0.51
 -11  -1  11    1.06    0.66
 -11  -1  11    0.38    0.42
  11  -1 -11    0.74    0.53
  11   1 -10    0.30    0.42
 -11   1  10    0.72    0.47
 -11   1  10    0.44    0.57
 -11  -1  10    0.78    0.41
 -11  -1  10    1.47    0.65
  11  -1 -10    0.58    0.47
 -11   1   9    1.24    0.48
 -11   1   9    1.00    0.60
  11   1  -9   -0.05    0.46
  11   1  -9    0.75    0.47
  11  -1  -9    0.60    0.39
 -11  -1   9    0.92    0.52
  11   1  -8   10.13    0.82
 -11   1   8   11.77    1.01
 -11   1   8   11.35    1.09
  11   1  -8   12.73    1.13
 -11  -1   8   10.73    0.87
 -11  -1   8    9.71    1.00
  11  -1  -8    9.98    0.96
  11   1  -7    7.52    0.67
 -11   1   7    8.10    0.83
 -11   1   7    7.55    0.77
  11   1  -7    7.48    0.80
  11  -1  -7    7.52    0.78
 -11  -1   7    6.51    0.62
 -11  -1   7    6.64    0.79
  11  -1  -7    8.15    0.59
 -11  -1   7    7.86    0.65
  11   1  -6    2.59    0.42
 -11   1   6    2.03    0.46
 -11   1   6    1.80    0.51
  11   1  -6    1.80    0.45
  11  -1  -6    1.94    0.43
 -11  -1   6    2.08    0.57
 -11  -1   6    2.32    0.37
  11  -1  -6    2.51    0.38
  11  -1  -6    2.99    0.46
  11   1  -5    0.97    0.31
  11   1  -5    0.64    0.31
 -11   1   5    0.49    0.31
 -11   1   5    1.47    0.36
 -11  -1   5    1.24    0.46
 -11  -1   5    0.61    0.28
  11  -1  -5    0.19    0.29
  11  -1  -5    0.50    0.43
 -11  -1   5    0.83    0.29
  11  -1  -5    0.78    0.30
  11   1  -4   -1.33   10.27
  11   1  -4   17.76    0.95
 -11   1   4   17.24    0.98
 -11   1   4   17.13    0.91
  11   1  -4   16.82    0.92
 -11   1   4   24.15   14.38
  11  -1  -4   17.81    0.97
 -11  -1   4   31.30   13.55
  11  -1  -4   15.10    0.85
  11  -1  -4   10.94   16.73
  11  -1  -4   15.94    0.91
 -11  -1   4   16.09    0.83
 -11  -1   4   16.29    0.95
 -11  -1   4   16.23    0.83
  11   1  -3   22.48    1.08
  11   1  -3   24.76   12.47
 -11   1   3   22.21    1.15
 -11   1   3   25.04   14.01
 -11   1   3   23.74    1.04
  11   1  -3   23.24    1.11
  11  -1  -3   13.38   13.78
  11  -1  -3   23.24    1.12
 -11  -1   3   22.78    1.12
  11  -1  -3   24.30    1.03
  11  -1  -3   23.20    1.15
 -11  -1   3   22.58    1.03
 -11  -1   3   23.16   11.78
  11   1  -2   64.17    2.29
  11   1  -2   81.42   17.10
 -11   1   2   64.97    2.46
  11   1  -2   62.30    2.39
  11   1  -2   60.08    2.36
 -11   1   2   66.88   19.04
  11  -1  -2   67.05    2.28
  11  -1  -2   65.89    2.46
 -11  -1   2   61.85    2.33
  11  -1  -2   43.03   15.11
  11  -1  -2   60.95    2.41
  11   1  -1   25.00    1.11
  11   1  -1   36.02   11.78
  11   1  -1   25.15    1.07
 -11   1   1   33.97   12.21
 -11   1   1   26.00    1.11
 -11   1   1   25.45    1.16
  11  -1  -1   15.10   10.84
  11  -1  -1   25.51    1.16
 -11  -1   1   25.93    1.09
 -11  -1   1    5.84    7.79
  11  -1  -1   26.15    1.00
 -11   1   0    0.17   10.00
  11   1   0   11.62   10.67
 -11  -1   0    3.60    8.75
  11   1   1   67.60    2.48
 -11   1  -1   67.99    2.49
  11   1   1   64.21   16.93
  11   1   1   66.65    2.58
 -11   1  -1   47.47   14.57
  11  -1   1   72.40   17.65
  11  -1   1   69.06    2.56
 -11  -1  -1   52.08   16.40
 -11  -1  -1   68.04    2.53
  11  -1   1   72.13    2.56
  11   1   2  100.37   23.42
  11   1   2  118.29    4.37
 -11   1  -2  134.63   20.88
  11   1   2  122.06    4.18
  11  -1   2  102.62   20.33
 -11  -1  -2  124.64   24.20
 -11  -1  -2  122.17    4.30
  11  -1   2  116.59    4.37
  11  -1   2  126.14    4.30
 -11   1  -3   77.94   19.47
  11   1   3   74.88    2.94
  11   1   3   68.57   19.96
  11   1   3   75.61    2.58
 -11  -1  -3   71.22    2.65
 -11  -1  -3   69.79    2.74
  11  -1   3   76.30    2.93
  11  -1   3   39.61   14.55
  11   1   4    0.11    0.20
  11   1   4    0.03    0.12
  11   1   4    0.10    0.27
 -11   1  -4   -0.02    0.13
  11  -1   4    0.06    0.15
 -11  -1  -4    0.02    0.23
  11  -1   4    0.22    0.33
  11   1   5    0.54    0.44
 -11   1  -5    0.56    0.17
  11   1   5    0.75    0.30
  11  -1   5    0.57    0.51
  11  -1   5    0.19    0.32
  11  -1   5    0.70    0.24
 -11  -1  -5    1.10    0.30
  11   1   6    9.14    0.71
  11   1   6   10.08    1.03
  11  -1   6    8.62    0.96
 -11  -1  -6    9.34    0.65
  11  -1   6    9.96    0.65
  11   1   7   43.55    1.96
  11   1   7   44.18    2.45
  11  -1   7   37.41    2.25
 -11  -1  -7   44.93    2.13
  11  -1   7   41.07    1.85
  11   1   8    1.80    0.73
  11   1   8    2.46    0.49
  11  -1   8    0.82    0.67
  11  -1   8    1.79    0.44
  11   1   9    1.89    0.69
  11  -1   9    0.71    0.64
  11   1  10    0.44    0.35
  11  -1  10    0.00    0.31
  11  -1  10    0.10    0.66
 -11   2  10   -0.38    0.51
  11   2 -10    0.49    0.50
  11   2 -10    1.89    0.54
 -11   2  10    0.18    0.38
 -11  -2  10    0.25    0.50
  11  -2 -10    0.53    0.45
  11   2  -9    4.10    0.78
 -11   2   9    4.13    0.78
 -11   2   9    3.64    0.65
  11   2  -9    3.09    0.56
 -11  -2   9    6.45    0.88
 -11  -2   9    4.39    0.55
  11  -2  -9    4.36    0.69
 -11   2   8    0.15    0.39
  11   2  -8    0.29    0.42
  11   2  -8    0.09    0.39
 -11   2   8   -0.21    0.39
 -11  -2   8    0.61    0.33
 -11  -2   8    0.05    0.16
 -11  -2   8    0.58    0.47
  11  -2  -8    0.67    0.41
  11   2  -7    2.93    0.63
 -11   2   7    2.62    0.63
 -11  -2   7    3.30    0.43
  11  -2  -7    2.64    0.53
 -11  -2   7    2.58    0.44
  11  -2  -7    2.83    0.51
 -11  -2   7    3.00    0.61
  11   2  -6    0.80    0.43
 -11   2   6    1.60    0.42
  11   2  -6    0.99    0.39
 -11   2   6    0.28    0.36
 -11  -2   6    0.61    0.27
 -11  -2   6    0.63    0.27
  11  -2  -6    0.53    0.42
 -11  -2   6    0.59    0.44
  11  -2  -6    0.32    0.30
  11   2  -5   20.94    1.15
 -11   2   5   22.16    1.14
 -11   2   5   21.43    1.25
  11   2  -5   20.52    1.22
  11  -2  -5   23.00    1.11
  11  -2  -5   21.01    1.21
 -11  -2   5   17.96    1.20
 -11  -2   5   22.19    1.00
 -11  -2   5   21.90    0.95
  11   2  -4    0.25    0.34
  11   2  -4    0.22    0.28
 -11   2   4    0.38    0.30
  11  -2  -4    0.15    0.22
 -11  -2   4    0.22    0.31
  11  -2  -4    0.30    0.32
 -11   2   3   33.18   15.83
  11   2  -3    3.89   10.03
  11  -2  -3   12.47   19.18
 -11  -2   3   -7.33    8.29
  11   2  -2    0.33    0.19
 -11   2   2   21.74   13.74
  11   2  -2    2.11   10.02
  11   2  -2    0.55    0.36
 -11   2   2    0.25    0.24
 -11   2   2    0.40    0.17
 -11  -2   2  -11.26    8.04
  11  -2  -2    0.26    0.19
  11  -2  -2    0.02    0.10
 -11  -2   2    0.25    0.18
  11  -2  -2  -14.78   12.29
  11  -2  -2   -0.22    0.26
 -11   2   1    5.10   14.58
  11   2  -1   15.67   14.20
 -11   2   1    9.83    0.59
 -11   2   1    9.22    0.44
  11  -2  -1    8.84    0.65
  11  -2  -1   -7.06   12.08
  11  -2  -1    8.44    0.43
  11  -2  -1    9.14    0.43
 -11  -2   1    7.88    0.77
 -11   2   0    5.26    0.30
  11   2   0    6.33    8.81
 -11   2   0  -17.23    9.91
  11   2   0    4.81    0.54
  11   2   0    4.97    0.42
 -11   2   0    5.73    0.39
 -11  -2   0    5.05    0.45
  11  -2   0    5.20    0.49
  11  -2   0   -8.46   10.22
 -11  -2   0    8.58   10.13
  11  -2   0    5.11    0.35
  11   2   1   15.88   12.99
 -11   2  -1  -13.03   12.01
  11  -2   1    1.09   10.71
 -11  -2  -1    4.05   13.04
  11   2   2    1.04    0.33
  11   2   2    2.93   12.96
 -11   2  -2   -1.06   13.04
  11  -2   2    1.06    0.41
  11  -2   2    1.21   10.39
 -11  -2  -2    1.16    0.31
  11  -2   2    1.70    0.30
  11   2   3    3.51    0.46
  11   2   3    3.31    0.41
  11  -2   3    3.38    0.35
  11  -2   3    3.16    0.46
 -11  -2  -3    2.27    0.40
  11   2   4    3.22    0.37
  11   2   4    3.18    0.39
  11   2   4    3.45    0.53
  11  -2   4    3.47    0.37
 -11  -2  -4    3.29    0.42
  11  -2   4    2.95    0.28
  11  -2   4    3.32    0.56
  11   2   5    1.33    0.27
  11   2   5    2.49    0.39
  11   2   5    2.02    0.50
  11  -2   5    2.24    0.29
  11  -2   5    1.91    0.35
 -11  -2  -5    1.46    0.42
  11   2   6    0.00    0.26
  11   2   6    0.18    0.45
  11   2   6    0.15    0.15
  11  -2   6    0.01    0.17
  11  -2   6   -0.36    0.21
  11  -2   6   -0.58    0.44
 -11   2  -7    0.81    0.28
  11   2   7   -0.04    0.31
  11   2   7   -0.83    0.38
  11  -2   7    0.48    0.48
  11  -2   7    0.32    0.23
  11  -2   7    0.03    0.19
  11   2   8    1.79    0.44
  11   2   8    1.38    0.66
  11  -2   8    2.32    0.39
  11  -2   8    1.02    0.57
  11   2   9    0.56    0.57
  11   2   9    0.30    0.42
  11  -2   9    1.16    0.42
  11  -2   9    1.20    0.68
  11   2  10    0.31    0.41
  11   2  10    0.66    0.80
  11  -2  10    0.73    0.60
  11  -2  10    0.54    0.74
 -11   3  10   -0.30    0.60
  11   3 -10    0.37    0.46
 -11   3  10   -0.26    0.43
  11   3 -10    0.60    0.43
 -11  -3  10    0.45    0.43
  11  -3 -10    0.11    0.42
 -11  -3  10    0.08    0.34
 -11   3   9    1.22    0.69
 -11   3   9   -0.21    0.42
  11   3  -9   -0.56    0.39
  11   3  -9   -0.46    0.37
 -11  -3   9   -0.51    0.41
 -11  -3   9    0.21    0.29
  11  -3  -9    0.06    0.46
 -11   3   8    2.14    0.63
  11   3  -8    1.06    0.54
 -11   3   8    0.78    0.58
  11   3  -8    1.55    0.61
 -11  -3   8    2.22    0.60
 -11  -3   8    1.26    0.34
  11  -3  -8    1.06    0.48
 -11   3   7    1.58    0.56
  11   3  -7    1.00    0.48
 -11   3   7    1.46    0.51
  11   3  -7    1.58    0.61
 -11  -3   7    1.96    0.60
  11  -3  -7    1.49    0.44
 -11  -3   7    1.25    0.29
 -11   3   6    0.82    0.37
  11   3  -6    0.81    0.48
  11   3  -6    0.79    0.46
 -11   3   6    0.19    0.40
  11  -3  -6    1.27    0.50
 -11  -3   6    1.40    0.23
  11  -3  -6    0.66    0.32
 -11  -3   6    0.69    0.41
 -11  -3   6    1.05    0.29
 -11   3   5    6.05    0.67
 -11   3   5    6.17    0.51
  11   3  -5    5.01    0.59
  11   3  -5    6.19    0.72
 -11  -3   5    5.71    0.44
 -11  -3   5    5.44    0.38
 -11  -3   5    6.02    0.67
  11  -3  -5    6.29    0.75
  11  -3  -5    6.06    0.49
 -11   3   4    0.55    0.20
 -11   3   4    0.15    0.30
 -11  -3   4    0.22    0.18
  11  -3  -4    1.11    0.47
  11  -3  -4    0.09    0.16
 -11   3   3    1.09    0.38
  11   3  -3    0.00    0.39
  11   3  -3    1.27    0.32
  11  -3  -3    0.30    0.38
 -11  -3   3    0.80    0.26
  11  -3  -3    1.01    0.13
  11   3  -2    0.02    0.32
 -11   3   2    0.39    0.24
  11   3  -2    0.63    0.26
  11  -3  -2    0.75    0.39
  11   3  -1    1.80    0.49
 -11   3   1    1.67    0.26
  11   3  -1    2.53    0.34
  11  -3  -1    1.98    0.36
 -11  -3   1    1.59    0.31
  11  -3  -1    1.41    0.41
 -11   3   0    1.03    0.12
  11   3   0    1.66    0.43
  11   3   0    2.11    0.36
  11  -3   0    1.52    0.17
  11  -3   0    0.99    0.34
 -11  -3   0    1.10    0.34
  11   3   1   -0.09    0.28
  11   3   1    0.04    0.24
 -11   3  -1    0.14    0.12
  11  -3   1   -0.03    0.20
 -11  -3  -1    0.05    0.26
  11  -3   1   -0.27    0.13
  11   3   2   28.55    1.40
  11   3   2   27.49    1.45
  11  -3   2   28.75    1.32
  11  -3   2   29.19    1.29
 -11  -3  -2   28.19    1.40
  11   3   3    1.70    0.43
  11   3   3    1.64    0.46
  11  -3   3    1.54    0.38
  11  -3   3    1.87    0.31
 -11  -3  -3    1.66    0.42
  11   3   4    7.30    0.64
  11   3   4    5.74    0.70
  11  -3   4    7.35    0.72
  11  -3   4    6.79    0.50
 -11  -3  -4    5.91    0.65
  11   3   5   -0.19    0.37
  11   3   5    0.11    0.31
 -11  -3  -5   -0.38    0.31
  11  -3   5   -0.18    0.20
  11  -3   5   -0.61    0.35
  11  -3   5    0.02    0.15
  11   3   6    2.78    0.40
 -11   3  -6    1.75    0.50
  11   3   6    2.79    0.65
  11   3   6    2.22    0.43
  11  -3   6    1.26    0.31
 -11  -3  -6    1.74    0.57
  11  -3   6    1.88    0.29
  11  -3   6    1.39    0.59
  11   3   7    5.68    0.64
 -11   3  -7    4.88    0.57
  11   3   7    4.44    0.79
 -11  -3  -7    4.46    0.77
  11  -3   7    4.93    0.42
  11  -3   7    5.43    0.79
  11   3   8   -0.16    0.51
  11   3   8    0.44    0.34
  11  -3   8    0.17    0.50
  11  -3   8    0.31    0.23
  11   3   9    0.12    0.37
  11   3   9   -0.35    0.58
  11  -3   9   -0.03    0.52
  11  -3   9   -0.05    0.24
  11   4  -9   -0.82    0.38
  11   4  -9    0.43    0.47
  11  -4  -9    0.35    0.47
 -11  -4   9    0.07    0.42
 -11  -4   9   -0.15    0.28
  11   4  -8   -0.24    0.35
 -11   4   8   -0.23    0.33
 -11   4   8    0.05    0.39
 -11  -4   8   -0.02    0.19
  11  -4  -8    0.06    0.32
 -11  -4   8    0.50    0.46
 -11   4   7    0.57    0.40
 -11  -4   7   -0.11    0.39
 -11  -4   7    0.08    0.17
  11  -4  -7   -0.10    0.29
  11  -4  -7    0.07    0.39
 -11   4   6    0.16    0.29
  11   4  -6    0.24    0.45
  11   4  -6    0.52    0.38
 -11   4   6   -0.20    0.21
 -11  -4   6    0.25    0.23
  11  -4  -6   -0.38    0.38
 -11  -4   6    0.42    0.25
  11  -4  -6    0.15    0.23
  11   4  -5    1.20    0.88
  11   4  -5    1.81    0.48
 -11   4   5    1.67    0.43
 -11   4   5    0.94    0.20
 -11  -4   5    1.19    0.24
  11  -4  -5    1.09    0.53
  11  -4  -5    1.59    0.22
  11   4  -4    0.59    0.32
  11   4  -4    0.06    0.39
 -11   4   4    0.01    0.23
  11  -4  -4   -0.59    0.36
 -11  -4   4    0.32    0.23
 -11   4   3    2.92    0.39
  11   4  -3    3.42    0.62
  11   4  -3    3.38    0.45
  11  -4  -3    2.41    0.57
 -11  -4   3    2.89    0.39
  11   4  -2    0.84    0.46
 -11   4   2    0.40    0.20
  11   4  -2    0.47    0.27
 -11  -4   2    0.39    0.28
  11  -4  -2    0.47    0.43
  11   4  -1   -0.08    0.40
  11   4  -1    0.05    0.24
  11  -4  -1   -0.05    0.33
 -11  -4   1    0.12    0.28
  11   4   0    0.35    0.46
  11   4   0    0.28    0.53
  11  -4   0    0.70    0.33
  11  -4   0    0.37    0.35
 -11  -4   0    0.53    0.25
 -11  -4   0   -0.07    0.30
  11   4   1    0.67    0.37
  11   4   1    0.41    0.46
 -11   4  -1    0.66    0.15
  11  -4   1    0.32    0.13
  11  -4   1    1.19    0.33
 -11  -4  -1    0.74    0.39
 -11   4  -2    0.61    0.24
  11   4   2   -0.10    0.34
  11   4   2   -0.23    0.37
  11  -4   2    1.09    0.29
 -11  -4  -2   -0.08    0.33
  11  -4   2    0.58    0.31
 -11   4  -3    0.81    0.34
  11  -4   3    0.27    0.25
 -11  -4  -3    0.32    0.40
  11  -4   3    0.98    0.36
  11   4   4    5.47    0.78
  11   4   4    7.19    0.77
  11  -4   4    5.85    0.52
 -11  -4  -4    6.17    0.76
  11  -4   4    7.25    0.70
  11   4   5    1.91    0.60
  11   4   5    2.15    0.61
  11  -4   5    1.41    0.52
 -11  -4  -5    2.29    0.55
  11   4   6   -0.12    0.42
 -11   4  -6   -0.44    0.39
  11   4   6   -0.22    0.33
  11  -4   6    0.74    0.51
 -11  -4  -6   -0.05    0.42
  11  -4   6    0.40    0.20
  11   4   7    0.67    0.57
 -11   4  -7    1.35    0.47
 -11   4  -7    0.23    0.39
  11   4   7    0.37    0.32
  11  -4   7   -0.49    0.39
  11   4   8    3.03    0.83
 -11   4  -8    0.19    0.50
  11  -4   8    1.16    0.67
  11  -4   8    0.97    0.28
  11   5  -7    1.21    0.51
  11   5  -7    0.74    0.53
 -11  -5   7    1.11    0.25
  11  -5  -7    1.00    0.57
  11   5  -6    1.22    0.48
  11   5  -6    1.63    0.65
 -11  -5   6    1.50    0.37
  11  -5  -6    1.66    0.68
  11   5  -5    0.39    0.54
  11   5  -5    0.50    0.37
  11  -5  -5    0.43    0.53
  11   5  -4    1.52    1.06
  11   5  -4    1.52    0.42
  11  -5  -4    1.53    0.57
 -11  -5   4    1.62    0.36
  11   5  -3    0.54    0.29
  11   5  -3    0.40    0.48
  11  -5  -3    0.77    0.52
 -11  -5   3    0.52    0.33
  11   5  -2    1.19    0.59
  11   5  -2    2.01    0.43
  11  -5  -2    3.71    0.66
 -11  -5   2    1.72    0.41
  11   5  -1   -0.12    0.29
  11   5  -1   -0.07    0.47
  11  -5  -1    0.26    0.39
 -11  -5   1    0.07    0.33
  11   5   0    1.30    0.61
 -11  -5   0    1.73    0.53
  11  -5   0    1.08    0.47
  11   5   1    2.79    0.70
 -11  -5  -1    2.80    0.55
  11  -5   1    2.16    0.52
  11   5   2    2.51    0.53
  11   5   2    1.88    0.67
 -11  -5  -2    2.96    0.56
 -11   5  -3    3.89    0.38
  11   5   3    3.47    0.73
 -11  -5  -3    2.31    0.62
  11  -5   3    3.87    0.40
  11   5   4    0.96    0.64
  11   5   4   -0.74    0.36
 -11   5  -4   -0.37    0.23
  11  -5   4    0.00    0.30
  11  -5   4   -0.39    0.23
 -11  -5  -4   -0.04    0.37
  11   5   5    0.55    0.49
 -11   5  -5    0.21    0.37
 -11  -5  -5   -0.21    0.47
  11  -5   5    0.96    0.46
 -11   5  -6    2.02    0.50
  11   5   6    0.71    0.59
  11   5   6    0.39    0.52
  11  -5   6    1.60    0.62
 -11   5  -7    0.59    0.59
  11   5   7    1.14    0.70
 -11   5  -7   -0.21    0.46
  11  -5   7    1.16    0.66
  11   6  -5   -0.36    0.58
  11   6  -5    0.03    0.32
  11  -6  -5    0.50    0.53
 -11  -6   5    0.30    0.35
  11   6  -4    0.05    0.31
  11   6  -4   -0.43    0.44
 -11  -6   4    0.84    0.37
  11  -6  -4   -0.56    0.37
  11   6  -3   -0.46    0.50
  11   6  -3    0.20    0.33
 -11  -6   3   -0.38    0.34
  11  -6  -3   -0.17    0.46
  11   6  -2    0.89    0.58
  11   6  -2    0.14    0.35
  11  -6  -2    0.11    0.44
 -11  -6   2    0.43    0.41
  11   6  -1    0.17    0.35
 -11  -6   1    0.48    0.36
  11  -6  -1   -0.41    0.37
  11   6   0   -0.13    0.51
  11   6   0    0.11    0.35
 -11  -6   0    0.54    0.39
  11  -6   0   -0.11    0.39
  11   6   1    2.03    0.49
  11   6   1    0.64    0.56
  11  -6   1    0.16    0.33
 -11  -6  -1    2.08    0.58
  11   6   2    0.45    0.64
  11   6   2    0.67    0.42
  11  -6   2    0.40    0.48
 -11  -6  -2    0.54    0.50
  11   6   3    0.49    0.58
  11   6   3   -0.06    0.34
 -11  -6  -3   -0.71    0.39
  11  -6   3   -0.58    0.39
 -11  -6  -4    5.12    0.76
 -12   0  11   -0.52    0.42
 -12   0  11   -0.50    0.45
  12   0 -11   -0.06    0.41
 -12   0  10    0.52    0.58
 -12   0  10   -0.05    0.34
  12   0 -10   -0.12    0.45
 -12   0   9   -0.17    0.29
 -12   0   8    6.14    0.82
  12   0  -8    8.04    0.88
  12   0  -8    7.74    0.73
 -12   0   8    6.47    0.78
 -12   0   8    7.93    0.91
  12   0  -7   -0.15    0.27
 -12   0   7   -0.10    0.31
  12   0  -7   -0.09    0.25
 -12   0   7    0.12    0.27
 -12   0   6    1.71    0.40
 -12   0   6    0.84    0.40
  12   0  -6    1.18    0.39
  12   0  -5   -0.03    0.24
 -12   0   5   -0.28    0.24
  12   0  -5   -0.23    0.21
 -12   0   5   -0.07    0.25
 -12   0   5   -0.02    0.22
 -12   0   4   76.42    3.12
  12   0  -4   75.67   24.02
  12   0  -4   87.83    3.12
 -12   0   4   84.30    3.13
 -12   0   4   81.08    3.08
  12   0  -4   80.76    3.04
  12   0  -4   80.33    2.98
  12   0  -3   -0.06    0.21
  12   0  -3   -6.35   10.96
 -12   0   3  -13.65   12.03
 -12   0   3   -0.21    0.18
  12   0  -3    0.61    0.26
  12   0  -3   -0.17    0.18
 -12   0   2   62.35    2.48
  12   0  -2   65.14    2.45
  12   0  -2   66.22    2.47
  12   0  -2   64.77    2.38
  12   0  -2   74.92   20.19
 -12   0   2   70.58   19.11
  12   0  -1   -0.02    0.20
 -12   0   1   -8.39    9.29
  12   0  -1    0.06    0.16
 -12   0   1    0.04    0.22
  12   0   0    7.29    9.43
 -12   0   0    1.48    0.30
  12   0   0    1.51    0.29
 -12   0   0   -5.21   10.56
  12   0   1   -0.07    0.19
 -12   0  -1   -3.36    8.80
  12   0   1   -0.13    0.18
 -12   0  -1    0.07    0.23
  12   0   1    0.59    9.79
  12   0   1    0.05    0.18
  12   0   2  132.95   24.46
  12   0   2  189.72    6.39
 -12   0  -2  190.16   24.98
 -12   0  -2  183.66    6.39
  12   0   2  187.66    6.27
  12   0   2  183.66    6.51
 -12   0  -3   -0.11    0.12
  12   0   3    0.11    0.16
  12   0   3   -2.70    9.24
 -12   0  -3   -0.03    0.19
  12   0   3    0.23    0.20
 -12   0  -3    8.80   11.28
  12   0   3    0.18    0.27
 -12   0  -4    2.47    0.32
  12   0   4    2.21    0.31
  12   0   4    2.67    0.48
  12   0   4    2.26    0.35
 -12   0  -5    0.25    0.19
  12   0   5    0.40    0.43
  12   0   5    0.05    0.25
  12   0   5    0.07    0.21
  12   0   6   47.29    1.94
  12   0   6   43.82    2.38
  12   0   6   46.40    2.01
  12   0   7    0.87    0.75
  12   0   7    0.15    0.51
  12   0   8    6.87    1.01
  12   0   8    7.20    0.70
  12   0   9    0.62    0.64
  12   0   9    1.63    0.45
  12   0  10    0.39    0.37
  12   0  10   -0.63    0.48
 -12   1  11   -0.07    0.57
 -12   1  11   -0.12    0.50
 -12  -1  11    1.37    1.25
 -12  -1  11   -0.17    0.38
  12  -1 -11    0.48    0.60
 -12   1  10    3.92    0.84
  12   1 -10    4.58    0.75
  12   1 -10    2.34    0.56
 -12   1  10    4.36    0.72
  12  -1 -10    4.27    0.78
 -12  -1  10    3.86    0.64
 -12  -1  10    2.91    0.73
  12   1  -9    0.71    0.52
  12   1  -9    0.51    0.37
 -12   1   9    0.98    0.40
 -12   1   9    0.89    0.58
 -12  -1   9    0.92    0.52
  12  -1  -9    0.72    0.53
 -12  -1   9    0.40    0.32
  12   1  -8    6.64    0.80
 -12   1   8    8.45    0.89
  12   1  -8    6.03    0.83
 -12   1   8    7.06    0.80
 -12  -1   8    7.17    0.72
  12  -1  -8    5.43    0.74
 -12  -1   8    8.25    0.90
 -12   1   7    0.66    0.45
  12   1  -7    1.18    0.53
  12   1  -7    0.51    0.35
 -12   1   7    1.20    0.48
 -12  -1   7    1.70    0.39
 -12  -1   7    1.19    0.40
  12  -1  -7    0.77    0.34
  12  -1  -7    1.30    0.47
 -12  -1   7    0.53    0.48
  12  -1  -7    0.96    0.43
 -12   1   6    2.36    0.48
  12   1  -6    2.58    0.47
 -12   1   6    2.90    0.50
  12   1  -6    2.80    0.48
 -12  -1   6    2.91    0.48
 -12  -1   6    2.18    0.41
  12  -1  -6    2.75    0.46
 -12  -1   6    2.47    0.41
  12  -1  -6    2.28    0.43
  12  -1  -6    2.12    0.38
 -12   1   5    0.90    0.34
  12   1  -5    0.30    0.31
 -12   1   5    0.66    0.34
  12   1  -5    0.48    0.31
 -12  -1   5    0.82    0.31
  12  -1  -5    0.36    0.32
 -12  -1   5    1.22    0.28
  12  -1  -5    0.71    0.29
 -12  -1   5    0.57    0.36
 -12   1   4   92.42    3.34
 -12   1   4   99.52   29.89
  12   1  -4   89.31    3.32
  12   1  -4   92.43    3.39
 -12   1   4   86.05    3.43
 -12  -1   4   84.31    3.27
  12  -1  -4   87.53    3.37
  12  -1  -4   89.86    3.38
  12  -1  -4   91.61    3.30
 -12  -1   4   88.48    3.39
  12  -1  -4   89.62   25.81
  12   1  -3    6.01    0.35
  12   1  -3   13.54   12.00
  12   1  -3    5.84    0.49
  12   1  -3    5.99    0.74
 -12   1   3    6.39    0.57
 -12   1   3   -7.67   13.91
  12  -1  -3    6.13    0.55
 -12  -1   3    6.77    0.48
  12  -1  -3    4.79   15.04
 -12  -1   3   -2.20   11.14
  12  -1  -3    5.54    0.52
 -12   1   2    2.46    0.37
 -12   1   2   19.21   12.04
  12   1  -2    2.10    0.28
  12   1  -2    2.10    0.30
  12   1  -2    1.97    0.36
  12   1  -2    6.62    9.28
 -12  -1   2  -12.76   13.46
  12  -1  -2    2.37    0.43
 -12  -1   2    1.77    0.29
  12  -1  -2    7.02   10.05
  12  -1  -2    2.58    0.26
  12  -1  -2    2.62    0.39
  12   1  -1    0.97    0.32
 -12   1   1    0.84    0.29
 -12   1   1    5.88    8.90
  12   1  -1    0.59    0.23
  12   1  -1    9.15    9.26
 -12  -1   1   -0.58    7.26
 -12  -1   1    0.82    0.25
  12  -1  -1    0.70    0.20
  12  -1  -1    1.15    0.34
  12  -1  -1   -6.42   10.23
  12   1   0   75.61    3.00
  12   1   0   76.58   22.93
 -12   1   0   65.26   18.05
 -12   1   0   82.78    3.07
  12   1   0   85.05    3.03
  12  -1   0   87.73    3.12
 -12  -1   0   87.78   21.71
  12  -1   0   89.69    3.01
  12  -1   0   61.09   17.69
 -12  -1   0   81.70    3.03
 -12   1  -1   19.77    0.91
 -12   1  -1    9.70   11.93
  12   1   1   18.37    0.97
  12   1   1    9.77    9.51
  12   1   1   19.57    0.88
  12  -1   1   11.00   10.49
 -12  -1  -1   18.40    0.92
 -12  -1  -1   12.32   10.91
  12  -1   1   18.65    0.92
  12  -1   1   20.23    0.96
  12   1   2   13.54    0.67
  12   1   2   13.45    0.82
 -12   1  -2   14.13    0.68
  12   1   2   -0.01   12.20
 -12   1  -2   12.47   10.98
 -12  -1  -2   13.15    0.75
  12  -1   2   14.37    0.83
 -12  -1  -2   30.33   13.94
  12  -1   2   14.28    0.76
  12  -1   2   15.66   11.05
  12   1   3    4.14    0.32
  12   1   3   27.53   15.17
  12   1   3    4.05    0.50
 -12   1  -3   -5.02   11.80
 -12  -1  -3    4.53    0.44
  12  -1   3    5.51    0.55
  12  -1   3   11.04   11.53
  12  -1   3    5.13    0.43
  12   1   4    1.66    0.43
  12   1   4    1.34    0.19
  12   1   4    1.30    0.29
  12  -1   4    1.19    0.22
 -12  -1  -4    1.47    0.31
  12  -1   4    1.32    0.81
  12   1   5    3.01    0.60
 -12   1  -5    3.48    0.27
  12   1   5    3.47    0.42
  12  -1   5    3.98    0.44
  12  -1   5    3.88    0.65
 -12  -1  -5    4.09    0.43
  12   1   6    2.56    0.75
  12   1   6    2.50    0.44
  12  -1   6    2.41    0.36
  12  -1   6    2.16    0.72
 -12  -1  -6    2.71    0.41
  12   1   7    2.53    0.82
  12   1   7    3.41    0.52
  12  -1   7    2.72    0.69
  12  -1   7    2.64    0.41
  12   1   8    1.76    0.78
  12   1   8    1.46    0.44
  12  -1   8    2.11    0.80
  12  -1   8    1.71    0.56
  12   1   9    0.06    0.27
  12   1   9   -0.01    0.52
  12  -1   9   -0.36    0.24
  12  -1   9    0.48    0.59
  12   1  10    0.52    0.67
  12   1  10    0.37    0.39
  12  -1  10   -0.02    0.34
  12  -1  10    1.39    0.73
  12   2 -10    0.46    0.46
 -12   2  10    0.19    0.53
 -12   2  10    0.63    0.46
 -12  -2  10    0.30    0.49
  12  -2 -10    0.24    0.46
 -12   2   9    0.27    0.43
 -12   2   9   -0.32    0.48
  12   2  -9    0.30    0.40
  12   2  -9    1.27    0.60
 -12  -2   9    0.76    0.36
 -12  -2   9    0.36    0.51
  12  -2  -9    0.61    0.46
  12   2  -8    0.50    0.44
 -12   2   8    1.38    0.56
 -12   2   8    1.54    0.55
  12   2  -8    0.67    0.62
 -12  -2   8    0.81    0.37
  12  -2  -8    0.43    0.42
 -12  -2   8    0.51    0.52
  12   2  -7    0.60    0.40
 -12   2   7    0.26    0.35
  12   2  -7   -0.22    0.33
 -12  -2   7    0.19    0.28
  12  -2  -7    0.65    0.41
 -12  -2   7   -0.37    0.37
  12  -2  -7   -0.05    0.31
 -12  -2   7    0.01    0.28
 -12   2   6   12.35    0.97
  12   2  -6   10.80    0.91
  12   2  -6   11.39    0.88
 -12   2   6   11.53    0.86
 -12  -2   6   11.86    0.73
  12  -2  -6   11.59    0.89
 -12  -2   6   13.90    0.77
  12  -2  -6   12.04    0.84
 -12  -2   6   11.36    0.93
  12   2  -5   14.64    0.97
  12   2  -5   14.24    0.93
 -12   2   5   14.68    1.00
 -12   2   5   15.04    0.88
  12  -2  -5   14.54    0.99
 -12  -2   5   15.29    1.02
 -12  -2   5   14.53    0.79
  12  -2  -5   15.63    0.87
 -12  -2   5   14.81    0.76
 -12   2   4    0.06    0.17
 -12   2   4   -0.54    0.35
  12   2  -4   -0.10    0.26
  12   2  -4    0.21    0.23
 -12  -2   4   -0.06    0.24
  12  -2  -4    0.10    0.17
 -12  -2   4   -0.14    0.14
  12  -2  -4   -0.32    0.25
  12   2  -3   25.32    1.22
 -12   2   3   27.45    1.32
  12   2  -3   25.95    1.27
 -12  -2   3   22.82    1.07
  12  -2  -3   26.30    1.34
  12  -2  -3   26.95    1.05
 -12   2   2   19.86    0.85
 -12   2   2    5.10   20.49
  12   2  -2   17.53    0.93
 -12   2   2   18.55    0.99
  12   2  -2   17.96    1.00
  12   2  -2   12.17   12.82
  12  -2  -2   18.69    1.02
 -12  -2   2   21.34   10.91
  12  -2  -2   19.61    0.86
  12  -2  -2   19.46    0.77
  12  -2  -2   15.27   15.32
 -12  -2   2   18.78    0.87
  12   2  -1   11.73   14.08
 -12   2   1   16.77    0.86
 -12   2   1   16.80    0.70
  12   2  -1   15.64    0.81
  12   2  -1   17.39    0.95
 -12   2   1    9.43   13.23
 -12  -2   1   14.67    0.80
  12  -2  -1    8.54   13.96
  12  -2  -1   17.00    0.94
  12  -2  -1   15.58    0.69
 -12   2   0    0.05    0.11
  12   2   0   -0.18    0.24
 -12   2   0    3.62   12.18
 -12   2   0    0.07    0.16
  12   2   0   -8.43   11.57
  12   2   0    0.28    0.24
  12  -2   0    0.17    0.17
  12  -2   0    6.16   10.74
 -12  -2   0    0.31    0.26
  12  -2   0    0.53    0.26
 -12  -2   0  -15.07   10.12
  12   2   1  -14.03   14.07
 -12   2  -1   -4.10   11.93
 -12  -2  -1    0.55   13.82
  12  -2   1   -5.61   10.41
  12   2   2    0.68    0.32
  12   2   2    0.24    0.26
 -12  -2  -2    0.90    0.34
  12  -2   2    0.95    0.25
  12  -2   2    1.08    0.28
  12   2   3   -0.36    0.41
  12   2   3    0.50    0.26
  12  -2   3   -0.22    0.22
  12  -2   3    0.47    0.30
  12   2   4    1.89    0.47
  12   2   4    2.17    0.32
  12  -2   4    1.63    0.44
 -12  -2  -4    1.39    0.42
  12  -2   4    2.27    0.35
  12   2   5    0.66    0.23
  12   2   5    0.27    0.42
  12   2   5    0.23    0.27
  12  -2   5   -0.34    0.34
  12  -2   5    0.48    0.25
  12  -2   5    0.45    0.20
 -12  -2  -5    0.34    0.32
  12   2   6    1.07    0.20
  12   2   6    1.16    0.42
  12   2   6    0.88    0.49
 -12   2  -6    0.61    0.37
  12  -2   6    0.21    0.47
 -12  -2  -6    0.35    0.36
  12  -2   6    0.74    0.27
  12  -2   6    0.76    0.30
  12   2   7    1.98    0.72
  12   2   7    0.67    0.43
  12  -2   7    0.79    0.58
  12  -2   7    0.97    0.29
  12  -2   7    1.79    0.31
  12   2   8   -0.24    0.54
  12   2   8    0.31    0.35
  12  -2   8    0.29    0.56
  12  -2   8    0.34    0.26
  12   2   9    1.00    0.67
  12   2   9    2.07    0.50
  12  -2   9    2.45    0.81
  12  -2   9    1.75    0.44
  12   3 -10   -0.33    0.36
  12   3 -10   -0.08    0.83
 -12   3  10    0.72    0.49
 -12   3  10   -0.48    0.44
  12  -3 -10    1.92    0.53
 -12  -3  10    0.47    0.37
 -12  -3  10    0.18    0.92
  12   3  -9   -0.37    0.37
 -12   3   9    0.39    0.51
  12   3  -9    0.27    0.51
 -12   3   9    0.12    0.44
 -12  -3   9    0.51    0.47
 -12  -3   9    0.40    0.36
  12  -3  -9   -0.33    0.35
  12   3  -8    3.23    0.68
  12   3  -8    3.00    0.57
 -12   3   8    2.10    0.69
 -12   3   8    3.17    0.58
  12  -3  -8    2.76    0.56
 -12  -3   8    3.18    0.67
  12   3  -7    0.17    0.34
 -12   3   7    0.66    0.44
  12   3  -7    1.24    0.49
 -12   3   7    1.21    0.45
 -12  -3   7   -0.11    0.19
  12  -3  -7   -0.70    0.58
 -12  -3   7   -0.32    0.17
  12  -3  -7   -0.15    0.25
 -12  -3   7    0.03    0.32
 -12   3   6    0.85    0.34
  12   3  -6    0.19    0.38
  12   3  -6    0.58    0.47
 -12   3   6    0.82    0.39
 -12  -3   6    1.19    0.46
  12  -3  -6    0.20    0.25
  12  -3  -6    0.82    0.74
 -12  -3   6    1.09    0.40
 -12  -3   6    0.68    0.24
  12   3  -5   20.92    1.27
 -12   3   5   21.42    1.04
  12   3  -5   24.42    1.41
 -12   3   5   21.84    1.29
 -12  -3   5   22.71    1.05
  12  -3  -5   20.51    1.33
  12  -3  -5   21.73    1.02
 -12  -3   5   20.32    0.93
 -12  -3   5   22.04    1.30
 -12   3   4   26.94    1.42
  12   3  -4   28.00    1.40
  12   3  -4   26.64    1.47
  12  -3  -4   28.05    1.53
  12  -3  -4   26.81    1.10
 -12   3   3    6.61    0.57
  12   3  -3    6.19    0.55
  12   3  -3    5.27    0.65
  12  -3  -3    6.57    0.43
  12  -3  -3    6.97    0.40
 -12  -3   3    5.65    0.45
  12  -3  -3    6.05    0.67
  12   3  -2    1.06    0.45
 -12   3   2    1.03    0.30
  12  -3  -2    1.61    0.53
  12   3  -1    2.00    0.33
  12   3  -1    2.50    0.47
 -12   3   1    1.95    0.28
 -12  -3   1    1.97    0.33
  12  -3  -1    2.31    0.44
  12  -3  -1    2.64    0.43
  12   3   0   27.90    1.42
  12   3   0   26.09    1.23
 -12   3   0   25.75    0.96
 -12  -3   0   23.51    1.22
  12  -3   0   25.82    1.30
  12  -3   0   26.54    1.04
  12   3   1    1.18    0.36
  12   3   1    0.50    0.37
 -12  -3  -1    0.99    0.35
  12  -3   1    0.64    0.22
  12   3   2    3.18    0.52
  12   3   2    3.46    0.59
 -12  -3  -2    3.34    0.49
  12   3   3    1.54    0.46
  12   3   3    1.10    0.42
  12  -3   3    1.39    0.38
  12  -3   3    1.35    0.29
  12   3   4    0.44    0.44
  12   3   4    0.68    0.38
 -12  -3  -4    0.22    0.38
  12  -3   4    0.51    0.46
  12  -3   4    0.44    0.27
  12   3   5   10.29    0.99
  12   3   5   10.32    0.85
  12  -3   5   11.41    0.74
  12  -3   5   11.03    0.98
 -12  -3  -5    9.77    0.86
  12   3   6    0.70    0.33
  12   3   6    2.25    0.64
  12   3   6    1.63    0.42
  12  -3   6    1.12    0.61
 -12  -3  -6    0.83    0.44
  12  -3   6    1.17    0.25
  12   3   7    0.17    0.54
  12   3   7   -0.22    0.28
 -12   3  -7    1.16    0.42
  12  -3   7   -0.44    0.38
  12   3   8    1.24    0.71
  12   3   8    1.97    0.60
  12  -3   8    1.29    0.32
  12  -3   8    0.82    0.61
  12   3   9    0.35    0.60
  12  -3   9    1.54    0.71
  12  -3   9    0.89    0.35
  12   4  -9    0.62    0.57
  12   4  -9    0.67    0.44
 -12  -4   9    1.71    0.43
 -12  -4   9   -0.21    0.41
  12   4  -8    0.17    0.41
  12   4  -8    0.21    0.43
 -12   4   8    0.32    0.36
 -12   4   8   -0.45    0.44
 -12  -4   8    0.05    0.24
 -12  -4   8   -0.10    0.40
  12  -4  -8   -0.04    0.30
  12   4  -7    0.21    0.42
 -12   4   7    1.01    0.43
 -12   4   7    0.12    0.29
  12   4  -7    0.02    0.41
 -12  -4   7    0.28    0.24
 -12  -4   7    0.58    0.46
  12  -4  -7    0.48    0.45
 -12  -4   7    0.36    0.22
  12  -4  -7    0.51    0.28
 -12   4   6   -0.10    0.33
  12   4  -6   -0.31    0.40
  12   4  -6    0.38    0.39
 -12   4   6    0.04    0.19
  12  -4  -6   -0.44    0.44
 -12  -4   6    0.27    0.19
  12  -4  -6    0.09    0.20
  12   4  -5    0.23    0.31
 -12   4   5    0.71    0.36
  12   4  -5   -0.59    0.40
  12  -4  -5    0.25    0.15
  12   4  -4    0.84    0.37
  12   4  -4    0.25    0.46
 -12   4   4    1.76    0.38
  12  -4  -4    1.71    0.57
 -12  -4   4    1.18    0.33
 -12   4   3    1.52    0.33
  12   4  -3    1.61    0.35
  12   4  -3    1.51    0.63
  12  -4  -3    1.46    0.57
 -12  -4   3    1.95    0.34
 -12   4   2    0.31    0.20
  12   4  -2    0.25    0.44
  12  -4  -2    0.72    0.43
 -12  -4   2    0.42    0.32
  12   4  -1    2.13    0.60
  12   4  -1    1.51    0.35
  12  -4  -1    1.21    0.48
 -12  -4   1    1.66    0.38
  12  -4  -1    1.41    0.41
  12   4   0    1.31    0.56
  12   4   0    0.89    0.38
  12  -4   0    0.53    0.43
  12  -4   0    1.83    0.41
 -12  -4   0    1.42    0.42
 -12  -4   0    0.85    0.30
  12   4   1    1.84    0.62
  12   4   1    1.84    0.42
 -12   4  -1    2.02    0.20
  12  -4   1    2.31    0.40
  12  -4   1    1.82    0.21
 -12  -4  -1    1.55    0.50
  12   4   2    2.43    0.52
 -12   4  -2    2.80    0.33
  12  -4   2    2.73    0.37
 -12  -4  -2    2.98    0.55
  12  -4   2    3.20    0.43
  12   4   3    0.34    0.53
  12   4   3    0.86    0.48
 -12  -4  -3    1.10    0.50
  12  -4   3    1.22    0.33
  12  -4   3    0.34    0.35
  12   4   4    4.39    0.69
  12   4   4    4.19    0.80
  12  -4   4    4.30    0.65
 -12  -4  -4    4.67    0.68
  12   4   5    0.13    0.46
  12   4   5    0.00    0.44
 -12  -4  -5    0.15    0.45
  12  -4   5   -0.13    0.20
  12  -4   5    0.13    0.42
  12   4   6    1.37    0.59
 -12   4  -6    0.91    0.54
 -12  -4  -6    1.30    0.52
  12  -4   6   -0.06    0.45
 -12   4  -7   -0.12    0.33
  12   4   7    0.59    0.56
  12   4   8    0.36    0.58
 -12   4  -8   -0.16    0.43
  12  -4   8    0.23    0.53
  12   5  -7    0.45    0.36
  12   5  -7    0.44    0.58
  12  -5  -7    1.03    0.71
 -12  -5   7    0.01    0.24
  12   5  -6   -0.01    0.33
  12   5  -6    0.04    0.45
 -12  -5   6    0.02    0.21
  12   5  -5    1.41    0.68
  12   5  -5    1.70    0.49
 -12  -5   5    1.39    0.36
  12  -5  -5    1.30    0.56
  12   5  -4    3.48    0.75
  12  -5  -4    1.56    0.62
  12   5  -3    0.57    0.32
  12   5  -3    1.94    0.73
 -12  -5   3    0.22    0.30
  12  -5  -3    0.20    0.43
  12   5  -2    1.06    0.38
  12   5  -2    2.38    0.64
 -12  -5   2    1.40    0.43
  12   5  -1    0.16    0.34
  12   5  -1    0.13    0.49
 -12  -5   1    0.03    0.29
  12  -5  -1    0.59    0.41
  12   5   0    2.20    0.46
 -12  -5   0    2.43    0.52
  12  -5   0    1.84    0.53
  12   5   1    0.61    0.39
  12   5   1   -0.30    0.48
  12  -5   1    0.65    0.43
 -12  -5  -1    1.94    0.52
  12   5   2    4.88    0.87
  12   5   2    5.33    0.70
 -12  -5  -2    6.83    0.82
  12   5   3    3.36    0.87
 -12   5  -3    1.65    0.30
  12   5   3    0.79    0.48
  12  -5   3    1.30    0.29
 -12  -5  -3    0.54    0.41
  12   5   4   -0.10    0.43
  12   5   4    0.47    0.52
 -12   5  -4    0.05    0.27
  12  -5   4   -0.12    0.29
 -12  -5  -4    0.84    0.43
 -12   5  -5   -0.05    0.35
  12   5   5    0.42    0.54
  12  -5   5    0.93    0.47
 -12  -5  -5    0.22    0.48
 -12   5  -6    0.22    0.34
 -12   5  -6   -0.10    0.52
  12  -5   6   -0.07    0.44
 -12  -5  -6   -0.34    0.41
  12   6  -5    0.62    0.38
  12   6  -5    0.17    0.60
 -12  -6   5   -0.25    0.30
  12  -6  -5    0.29    0.54
  12   6  -4    0.29    0.53
  12   6  -4    0.19    0.37
  12  -6  -4   -0.56    0.39
 -12  -6   4   -0.31    0.33
  12   6  -3    2.46    0.81
  12   6  -3    0.16    0.35
 -12  -6   3    1.05    0.49
  12  -6  -3    1.25    0.55
  12   6  -2    0.48    0.81
  12   6  -2    0.56    0.43
 -12  -6   2    0.35    0.42
  12  -6  -2    0.40    0.51
  12   6  -1    0.07    0.35
  12  -6  -1   -0.29    0.37
 -12  -6   1    0.51    0.39
  12   6   0    0.85    0.44
  12   6   0    0.02    0.53
 -12  -6   0    0.14    0.38
  12  -6   0   -0.47    0.45
  12   6   1    0.02    0.35
 -12  -6  -1    1.92    0.54
  12  -6   1    0.96    0.52
  12   6   2    0.18    0.41
  12   6   2    0.41    0.60
 -12  -6  -2    0.04    0.47
  12  -6   2    1.26    0.50
  12   6   3    2.11    0.57
  12   6   4    0.95    0.70
  12   6   4   -0.25    0.42
 -13   0  11    0.80    0.50
  13   0 -11   -0.68    0.38
 -13   0  11    0.27    0.55
 -13   0  10    3.51    0.76
 -13   0  10    2.90    0.61
  13   0 -10    1.75    0.62
  13   0 -10    4.17    0.73
  13   0  -9   -0.11    0.40
 -13   0   9   -0.19    0.71
  13   0  -9    0.35    0.36
 -13   0   9   -0.14    0.31
  13   0  -8    0.72    0.44
 -13   0   8    1.07    0.55
 -13   0   8    1.01    0.44
  13   0  -8    1.30    0.54
 -13   0   7   -0.45    0.34
 -13   0   7    0.00    0.32
 -13   0   7    0.13    0.36
  13   0  -7   -0.19    0.32
  13   0  -7    0.57    0.34
 -13   0   6    0.71    0.47
  13   0  -6    0.94    0.39
  13   0  -6    0.85    0.38
 -13   0   6    0.52    0.37
 -13   0   6    0.77    0.37
  13   0  -5   -0.15    0.23
 -13   0   5    0.12    0.25
 -13   0   5   -0.29    0.19
  13   0  -5   -0.07    0.37
 -13   0   4   22.38    1.10
  13   0  -4   21.88    1.04
 -13   0   4   20.00    1.07
  13   0  -4   23.08    1.10
  13   0  -4   20.47    1.06
 -13   0   4   22.11    1.15
  13   0  -4   29.35   13.51
 -13   0   4   10.19   14.20
 -13   0   3    0.24    0.23
 -13   0   3   -6.07   10.96
  13   0  -3    0.26    0.24
  13   0  -3    0.19    0.18
  13   0  -3  -10.77   10.92
  13   0  -2   19.16    0.98
  13   0  -2   20.30    0.90
  13   0  -2   18.50    0.95
  13   0  -2   59.46   17.70
 -13   0   2   13.03   11.22
 -13   0   2   19.25    1.00
 -13   0   1   -0.28    0.18
 -13   0   1    6.61   10.35
  13   0  -1   -2.02    9.03
  13   0  -1   -0.03    0.16
 -13   0   0   65.77    2.47
  13   0   0   63.27    2.39
  13   0   0   59.38   16.95
  13   0   0   64.03    2.39
 -13   0   0   87.94   23.62
 -13   0  -1    6.15    8.69
  13   0   1    0.87   16.19
  13   0   2   28.72   17.32
 -13   0  -2    6.95    0.71
  13   0   2    7.14    0.61
  13   0   2    6.65    0.45
  13   0   2    6.72    0.57
 -13   0  -2    1.70    9.82
  13   0   3    4.97   11.99
 -13   0  -3   13.12   13.67
 -13   0  -4    2.95    0.26
  13   0   4    2.76    0.37
 -13   0  -4    2.16    0.32
  13   0   4    2.22    0.46
  13   0   4    2.30    0.32
  13   0   5   -0.07    0.36
 -13   0  -5    0.19    0.23
  13   0   5    0.23    0.26
  13   0   5    0.24    0.22
  13   0   6   -0.19    0.25
  13   0   6   -0.03    0.50
  13   0   7    0.19    0.29
  13   0   7   -0.31    0.44
  13   0   8    4.57    0.90
  13   0   8    4.79    0.54
  13   0   9    0.33    0.29
  13   0   9    0.34    0.56
  13   0  10    0.63    0.38
  13   0  10   -0.08    0.80
 -13   1  11    0.20    0.54
 -13   1  11   -0.27    0.44
  13  -1 -11    1.50    0.65
 -13  -1  11   -0.30    0.39
  13   1 -10   -0.05    0.37
 -13   1  10   -0.34    0.44
  13   1 -10    0.64    0.46
 -13   1  10    0.79    0.48
 -13  -1  10    0.09    0.36
  13  -1 -10    0.28    0.52
 -13  -1  10    0.16    0.46
 -13   1   9   -0.39    0.39
  13   1  -9   -0.15    0.34
 -13  -1   9   -0.26    0.28
  13  -1  -9   -0.46    0.38
 -13  -1   9    0.49    0.51
 -13   1   8    2.16    0.55
  13   1  -8    2.58    0.58
 -13   1   8    2.27    0.55
  13   1  -8    2.61    0.62
 -13  -1   8    2.11    0.48
 -13  -1   8    1.71    0.61
  13  -1  -8    2.07    0.62
  13   1  -7    0.21    0.32
 -13   1   7   -0.24    0.28
 -13   1   7    0.00    0.35
  13   1  -7    0.01    0.30
  13  -1  -7    0.12    0.24
 -13  -1   7    0.00    0.33
  13  -1  -7   -0.33    0.33
  13  -1  -7   -0.08    0.30
 -13  -1   7    0.08    0.31
  13   1  -6    4.25    0.51
 -13   1   6    4.36    0.56
 -13   1   6    3.26    0.54
  13   1  -6    3.03    0.54
 -13  -1   6    2.77    0.43
  13  -1  -6    2.64    0.43
  13  -1  -6    3.76    0.53
 -13  -1   6    3.88    0.56
  13  -1  -6    3.57    0.46
 -13   1   5    1.58    0.36
  13   1  -5    1.35    0.39
  13   1  -5    1.51    0.43
 -13   1   5    1.62    0.46
 -13  -1   5    1.27    0.33
  13  -1  -5    1.47    0.38
  13  -1  -5    1.13    0.32
 -13  -1   5    1.64    0.46
  13  -1  -5    1.48    0.43
 -13   1   4   26.94    1.47
 -13   1   4   27.05    1.23
  13   1  -4   25.17    1.24
  13   1  -4   26.86    1.29
 -13  -1   4   24.88    1.21
  13  -1  -4   28.21    1.21
  13  -1  -4   25.42    1.28
 -13  -1   4   27.36    1.36
  13  -1  -4   27.13    1.32
  13   1  -3    9.53   10.87
  13   1  -3    2.28    0.25
  13   1  -3    2.29    0.31
 -13   1   3    5.22   14.14
 -13   1   3    1.67    0.35
  13   1  -3    2.37    0.38
  13  -1  -3    2.69    0.42
 -13  -1   3    2.02    0.32
  13  -1  -3    2.38    0.29
  13  -1  -3    2.27    0.39
  13  -1  -3   18.28   14.01
  13   1  -2    2.54    0.33
  13   1  -2    2.78    0.32
 -13   1   2    2.95    0.41
  13   1  -2    2.67    0.39
 -13   1   2    9.96   12.59
  13   1  -2    0.20    9.02
 -13  -1   2   18.24   15.09
  13  -1  -2    3.31    0.46
  13  -1  -2   24.94   14.10
 -13  -1   2    3.04    0.35
  13  -1  -2    3.12    0.44
  13  -1  -2    2.74    0.27
  13   1  -1    5.87    9.86
 -13   1   1   11.29   12.31
  13  -1  -1   -2.54   11.65
 -13  -1   1   10.03    9.09
 -13   1   0  -19.09   10.53
  13   1   0    0.34    0.23
  13   1   0   -1.60   11.48
 -13  -1   0    0.32    0.26
 -13  -1   0   17.99   12.50
  13  -1   0    0.74    0.41
  13  -1   0    0.23    0.22
  13  -1   0   -1.27   10.20
  13  -1   0    0.51    0.29
 -13   1  -1   55.73   23.76
  13   1   1   74.15   20.38
 -13   1  -1   76.63    2.80
  13   1   1   76.05    2.75
  13   1   1   73.69    2.87
 -13  -1  -1   73.24   20.15
  13  -1   1   51.16   16.89
  13  -1   1   76.94    2.88
  13  -1   1   75.90    2.83
 -13  -1  -1   75.69    2.84
 -13   1  -2   19.08   12.03
  13   1   2    4.59    0.38
  13   1   2   -8.57   10.66
  13   1   2    4.81    0.49
 -13   1  -2    5.14    0.39
  13  -1   2    4.68    0.50
 -13  -1  -2    4.81    0.46
  13  -1   2    5.28    0.47
  13  -1   2    1.38   11.84
 -13  -1  -2   -4.12   12.24
  13   1   3    7.77    0.77
  13   1   3    8.89    0.48
 -13  -1  -3    8.04    0.59
  13  -1   3    8.09    0.68
  13  -1   3    8.20    0.57
  13   1   4    1.12    0.43
  13   1   4    0.80    0.20
  13  -1   4    1.45    0.48
  13  -1   4    0.98    0.27
 -13  -1  -4    0.54    0.29
  13   1   5    8.45    0.89
 -13   1  -5    8.33    0.43
  13  -1   5    8.72    0.56
 -13  -1  -5    8.24    0.64
  13  -1   5    8.23    0.61
  13  -1   5    8.62    0.89
  13   1   6   11.55    1.09
  13   1   6   11.78    0.80
  13  -1   6    9.40    0.71
 -13  -1  -6   10.00    0.72
  13  -1   6   10.74    1.04
  13  -1   6    9.76    0.68
  13   1   7    0.28    0.48
  13   1   7    1.43    0.40
  13  -1   7    0.66    0.47
  13  -1   7   -0.06    0.43
  13   1   8    0.10    0.31
  13   1   8    0.15    0.51
  13  -1   8    0.09    0.24
  13  -1   8    0.38    0.54
  13   1   9    0.00    0.44
  13   1   9    0.58    0.36
  13  -1   9    0.30    0.29
  13  -1   9    1.06    0.66
  13   1  10    0.40    0.42
  13  -1  10    0.22    0.35
 -13   2  10   -0.51    0.34
  13   2 -10    0.11    0.38
 -13   2  10    1.60    0.65
  13   2 -10   -0.24    0.43
 -13  -2  10   -0.44    0.42
  13  -2 -10    0.13    0.43
 -13  -2  10    0.51    0.39
  13   2  -9    6.98    0.94
 -13   2   9    6.33    0.85
  13   2  -9    7.79    0.77
 -13  -2   9    7.92    1.01
 -13  -2   9    7.61    0.76
  13  -2  -9    6.64    0.86
 -13   2   8    6.64    0.80
  13   2  -8    4.83    1.47
  13   2  -8    3.94    0.60
 -13   2   8    5.26    0.67
  13  -2  -8    4.69    0.68
 -13  -2   8    3.95    0.52
  13   2  -7   -0.06    0.36
 -13   2   7   -0.20    0.34
  13   2  -7   -0.30    0.33
 -13   2   7    0.21    0.35
  13  -2  -7    0.01    0.30
 -13  -2   7   -0.48    0.28
 -13  -2   7    0.00    0.31
 -13  -2   7   -0.27    0.33
  13   2  -6    7.25    0.77
  13   2  -6    8.10    1.11
 -13   2   6    6.80    0.66
 -13   2   6    7.69    0.76
 -13  -2   6    7.33    0.57
  13  -2  -6    7.07    0.73
 -13  -2   6    7.92    0.81
  13  -2  -6    6.27    0.70
 -13   2   5   18.12    0.98
  13   2  -5   17.56    1.06
 -13   2   5   17.86    1.14
  13   2  -5   16.00    1.07
  13  -2  -5   20.56    1.17
  13  -2  -5   17.66    0.96
 -13  -2   5   17.66    1.10
 -13  -2   5   18.90    0.97
  13   2  -4   10.49    0.75
 -13   2   4   11.38    0.64
  13   2  -4   10.53    0.76
  13  -2  -4   10.35    0.80
  13  -2  -4   11.36    0.62
 -13  -2   4   10.32    0.61
 -13   2   3   17.04    0.97
  13   2  -3   13.84    0.99
  13   2  -3   16.91    0.98
 -13  -2   3   16.85    0.82
  13  -2  -3   17.81    0.75
  13  -2  -3   15.83    1.01
  13   2  -2    5.72    0.47
  13   2  -2   17.94   13.32
 -13   2   2    6.57    0.52
  13   2  -2    5.02    0.55
 -13   2   2    9.47   15.91
  13  -2  -2    5.94    0.60
  13  -2  -2    5.21    0.43
  13  -2  -2  -21.18   14.95
 -13  -2   2    5.02    0.41
 -13  -2   2   21.53   13.88
  13  -2  -2    6.87    0.35
  13   2  -1  -13.84   12.22
 -13   2   1   10.36   14.47
  13  -2  -1   -2.19   14.69
  13   2   0   11.99   10.57
 -13   2   0    4.33   11.87
  13  -2   0  -12.07   11.35
 -13  -2   0   11.79   12.35
  13  -2   1  -24.09   13.35
  13   2   2    2.61    0.39
  13   2   2    1.97    0.39
 -13  -2  -2    2.43    0.38
  13  -2   2    2.13    0.36
  13   2   3   -0.10    0.27
  13  -2   3    0.42    0.25
 -13  -2  -3   -0.20    0.24
  13  -2   3    0.18    0.30
  13   2   4    3.59    0.38
  13   2   4    3.97    0.57
  13  -2   4    3.82    0.60
  13  -2   4    4.15    0.57
 -13  -2  -4    4.01    0.51
  13   2   5    0.54    0.30
  13   2   5   -0.01    0.21
  13   2   5    0.07    0.46
  13  -2   5    1.05    0.49
  13  -2   5    0.09    0.26
 -13  -2  -5    0.38    0.34
  13  -2   5    0.13    0.17
  13   2   6    0.17    0.33
  13   2   6    0.58    0.54
 -13  -2  -6    0.56    0.37
  13  -2   6   -0.11    0.41
  13  -2   6    0.61    0.29
 -13   2  -7   -0.13    0.22
  13   2   7   -0.19    0.50
  13   2   7    0.32    0.33
  13  -2   7   -0.30    0.42
  13  -2   7    0.35    0.24
  13   2   8    1.35    0.45
  13   2   8    1.93    0.83
  13  -2   8    1.42    0.34
  13  -2   8    0.97    0.69
  13   2   9    0.34    0.71
  13   2   9    0.34    0.38
  13  -2   9    0.81    0.69
  13  -2   9    0.30    0.37
 -13   3  10    0.26    0.48
 -13   3  10    0.04    0.44
  13   3 -10   -0.37    0.36
  13  -3 -10    0.21    0.40
 -13  -3  10   -0.06    0.37
 -13   3   9    0.27    0.40
  13   3  -9    0.34    0.39
  13   3  -9    0.04    0.40
 -13   3   9    0.44    0.47
 -13  -3   9   -0.12    0.34
 -13  -3   9   -0.05    0.41
  13  -3  -9    0.30    0.39
  13   3  -8    0.68    0.56
 -13   3   8   -0.14    0.36
  13   3  -8    0.16    0.40
 -13   3   8   -0.41    0.42
  13  -3  -8    0.56    0.36
 -13  -3   8    0.37    0.31
 -13  -3   8   -0.36    0.36
 -13   3   7    4.83    0.59
  13   3  -7    3.37    0.65
  13   3  -7    6.81    0.80
 -13   3   7    4.97    0.70
 -13  -3   7    5.25    0.49
  13  -3  -7    6.14    0.89
  13  -3  -7    4.58    0.54
 -13  -3   7    4.31    0.66
  13   3  -6   15.41    1.09
  13   3  -6   14.62    1.07
 -13   3   6   14.84    0.90
 -13   3   6   16.37    1.17
 -13  -3   6   13.86    1.07
 -13  -3   6   14.32    0.84
  13  -3  -6   15.53    0.91
 -13  -3   6   15.22    0.79
 -13   3   5    4.72    0.65
  13   3  -5    4.53    0.62
 -13   3   5    5.14    0.45
  13   3  -5    5.81    0.72
  13  -3  -5    4.66    0.40
 -13  -3   5    4.74    0.40
  13  -3  -5    3.92    0.65
 -13   3   4    0.60    0.36
  13   3  -4    0.30    0.33
  13   3  -4    0.87    0.46
  13  -3  -4    0.36    0.16
  13  -3  -4    0.77    0.45
 -13  -3   4    0.69    0.28
 -13   3   3    1.38    0.37
  13   3  -3    1.12    0.38
 -13  -3   3    1.25    0.36
  13  -3  -3    1.82    0.25
  13  -3  -3    2.09    0.50
  13   3  -2   24.42    1.17
  13   3  -2   23.71    1.34
 -13   3   2   24.52    1.18
  13  -3  -2   22.78    0.89
  13  -3  -2   24.30    1.32
  13  -3  -2   25.74    0.94
 -13  -3   2   23.34    1.12
  13   3  -1    4.55    0.56
 -13   3   1    5.46    0.43
 -13   3   1    5.23    0.28
 -13  -3   1    4.79    0.47
  13  -3  -1    4.18    0.59
  13  -3  -1    5.46    0.28
  13  -3  -1    5.45    0.57
  13  -3  -1    4.75    0.28
 -13   3   0    7.80    0.37
  13   3   0    6.76    0.61
  13   3   0    6.70    0.69
  13  -3   0    7.52    0.64
  13  -3   0    7.90    0.48
 -13  -3   0    7.98    0.62
  13   3   1    0.87    0.59
  13   3   1    1.16    0.42
 -13  -3  -1    1.21    0.38
  13  -3   1    0.97    0.28
  13   3   2    1.14    0.44
  13   3   2    1.21    0.41
  13  -3   2    0.77    0.33
  13  -3   2    1.05    0.33
 -13  -3  -2    1.12    0.41
  13   3   3    5.09    0.58
  13   3   3    5.53    1.07
  13  -3   3    4.95    0.51
  13  -3   3    3.56    0.55
 -13  -3  -3    5.20    0.62
  13   3   4    7.89    0.85
  13   3   4    8.34    0.69
  13  -3   4    7.96    0.78
  13  -3   4    7.97    0.60
 -13  -3  -4    8.54    0.74
  13   3   5    0.37    0.35
  13   3   5   -0.15    0.40
 -13  -3  -5   -0.14    0.33
  13  -3   5    0.79    0.31
  13  -3   5   -0.37    0.41
  13   3   6    0.20    0.49
  13  -3   6    0.51    0.23
 -13  -3  -6    0.64    0.36
  13  -3   6    0.50    0.47
  13   3   7   -0.65    0.52
  13   3   7    0.30    0.33
  13  -3   7    0.42    0.22
  13  -3   7   -0.12    0.49
  13   3   8   -0.04    0.60
  13   3   8    0.16    0.56
  13  -3   8    0.82    0.62
  13  -3   8    0.09    0.23
  13   3   9    0.55    0.69
  13  -3   9    1.14    0.72
  13  -3   9    0.32    0.30
  13   4  -9   -0.74    0.37
  13   4  -9   -0.11    0.42
 -13  -4   9   -0.05    0.41
 -13  -4   9   -0.18    0.30
  13   4  -8    0.99    0.57
  13   4  -8   -0.53    0.37
 -13   4   8   -0.36    0.39
 -13  -4   8   -0.30    0.34
  13  -4  -8    0.50    0.34
 -13  -4   8    0.18    0.25
  13   4  -7    0.44    0.41
 -13   4   7    0.67    0.32
 -13  -4   7    0.44    0.31
  13  -4  -7    0.03    0.24
  13  -4  -7    0.74    0.47
 -13   4   6    0.20    0.36
 -13   4   6   -0.07    0.19
  13   4  -6    0.48    0.47
  13   4  -6    0.58    0.49
  13  -4  -6    0.07    0.46
 -13  -4   6    0.51    0.22
 -13   4   5    4.28    0.55
  13   4  -5    3.06    0.53
  13   4  -5    2.65    0.67
  13  -4  -5    3.97    0.28
 -13  -4   5    3.79    0.39
  13  -4  -5    3.45    0.76
  13   4  -4    0.56    0.33
 -13   4   4    1.32    0.35
  13  -4  -4    0.82    0.50
 -13  -4   4    0.71    0.27
  13   4  -3    0.35    0.31
  13   4  -3    1.27    0.53
 -13   4   3    0.63    0.30
 -13  -4   3    0.21    0.26
  13  -4  -3   -0.14    0.37
  13   4  -2    2.05    0.56
  13   4  -2    1.70    0.40
 -13   4   2    1.36    0.29
 -13  -4   2    1.82    0.40
  13  -4  -2    2.04    0.62
  13   4  -1    2.30    0.68
  13  -4  -1    1.92    0.53
 -13  -4   1    1.49    0.38
  13  -4  -1    1.34    0.43
  13   4   0    1.43    0.40
  13   4   0    1.57    0.58
 -13  -4   0    1.56    0.46
  13  -4   0    1.49    0.43
  13  -4   0    2.06    0.56
 -13  -4   0    2.56    0.36
  13   4   1   -0.28    0.39
  13   4   1    0.36    0.48
 -13   4  -1   -0.05    0.18
 -13   4  -1   -0.19    0.15
  13  -4   1   -0.30    0.19
 -13  -4  -1    0.41    0.38
  13   4   2   18.52    1.21
  13   4   2   19.12    1.27
 -13  -4  -2   21.21    1.24
  13  -4   2   19.67    0.99
  13  -4   2   19.77    1.28
  13   4   3   17.70    1.20
  13   4   3   19.69    1.23
  13  -4   3   16.08    1.03
 -13  -4  -3   18.45    1.23
  13  -4   3   18.16    1.02
  13   4   4    7.91    0.87
 -13  -4  -4    6.74    0.79
  13  -4   4    8.17    1.03
  13   4   5    2.49    0.66
  13   4   5    3.27    0.62
  13  -4   5    2.14    0.58
  13   4   6    1.64    0.65
 -13  -4  -6    0.23    0.41
  13  -4   6   -0.14    0.41
  13   4   7    2.41    0.80
 -13   4  -7    1.41    0.53
  13  -4   7    2.57    1.01
  13   4   8    1.09    0.69
  13  -4   8   -0.08    0.55
  13   5  -7   -0.03    0.37
  13   5  -7    0.41    0.54
  13  -5  -7    2.80    0.95
 -13  -5   7    0.46    0.24
  13   5  -6    1.40    0.69
  13   5  -6    0.79    0.43
  13  -5  -6    1.39    0.71
 -13  -5   6    0.34    0.26
  13   5  -5   -0.19    0.38
  13   5  -5   -0.23    0.32
 -13  -5   5    0.31    0.26
  13  -5  -5    0.08    0.41
  13   5  -4    0.77    0.41
  13   5  -4    0.12    0.49
 -13  -5   4    0.83    0.36
  13  -5  -4    0.30    0.48
  13   5  -3    0.28    0.32
 -13  -5   3   -0.35    0.38
  13  -5  -3   -0.16    0.41
  13   5  -2    0.23    0.44
  13   5  -2    0.55    0.33
 -13  -5   2    0.41    0.30
  13  -5  -2    0.25    0.44
  13   5  -1    0.19    0.42
  13   5  -1    0.32    0.33
 -13  -5   1    0.48    0.33
  13  -5  -1   -0.32    0.34
  13   5   0   -0.05    0.45
  13   5   0    0.51    0.36
  13  -5   0    0.36    0.40
 -13  -5   0    0.11    0.32
  13   5   1    3.68    0.56
  13   5   1    5.13    0.85
  13  -5   1    3.31    0.66
  13   5   2    1.24    0.60
  13   5   2    0.95    0.48
 -13  -5  -2    1.23    0.48
  13   5   3    0.66    0.56
  13   5   3    0.33    0.44
 -13  -5  -3    0.06    0.35
  13  -5   3   -0.25    0.18
  13   5   4    0.05    0.45
  13   5   4    0.49    0.51
 -13   5  -4    0.35    0.32
  13  -5   4    1.69    0.46
 -13  -5  -4    1.06    0.55
  13   5   5    0.58    0.48
 -13   5  -5    0.13    0.28
  13  -5   5    0.29    0.43
 -13  -5  -5   -0.45    0.46
  13   5   6   -0.07    0.52
 -13   5  -6    0.16    0.48
 -13   5  -6   -0.11    0.33
  13  -5   6   -0.54    0.40
  13   6  -5   -0.28    0.32
  13   6  -5    0.74    0.85
 -13  -6   5    0.54    0.31
  13  -6  -5   -0.56    0.49
  13   6  -4    0.52    0.49
  13   6  -4    0.20    0.64
  13  -6  -4    0.33    0.48
 -13  -6   4   -0.05    0.35
  13   6  -3   -0.21    0.48
  13   6  -3    0.42    0.37
  13  -6  -3    0.53    0.48
  13   6  -2    0.57    0.62
  13   6  -2    0.03    0.40
  13  -6  -2   -0.53    0.41
 -13  -6   2    0.63    0.39
  13   6  -1   -0.44    0.52
  13   6  -1    0.37    0.42
  13  -6  -1   -0.03    0.41
 -13  -6   1    0.00    0.37
  13   6   0    1.26    0.61
  13   6   0    1.10    0.46
  13  -6   0    0.62    0.50
 -13  -6   0    0.56    0.41
  13   6   1    0.20    0.37
  13   6   1   -0.32    0.53
  13  -6   1   -0.10    0.42
 -13  -6  -1   -0.33    0.35
 -13  -6  -2    0.02    0.44
  13  -6   2    0.55    0.49
  13   6   3    0.38    0.47
 -13  -6  -3   -0.71    0.40
  13   6   4   -0.63    0.75
  13   6   4    0.65    0.51
 -13  -6  -4   -0.25    0.47
 -14   0  11   -0.30    0.38
 -14   0  11   -0.69    0.49
  14   0 -11    0.10    0.48
 -14   0  10   -0.23    0.33
  14   0 -10   -0.02    0.40
 -14   0  10   -0.05    0.55
  14   0 -10    0.71    0.56
  14   0  -9    0.14    0.35
  14   0  -9   -0.23    0.41
 -14   0   9   -0.06    0.49
 -14   0   8    6.85    0.83
 -14   0   8    6.00    0.74
  14   0  -8    7.10    0.75
  14   0  -8    8.75    0.90
  14   0  -7    0.25    0.38
 -14   0   7    0.17    0.42
 -14   0   7    0.06    0.41
  14   0  -7    0.27    0.34
 -14   0   7    0.28    0.33
 -14   0   6    3.81    0.55
 -14   0   6    6.28    0.66
  14   0  -6    5.02    0.61
  14   0  -6    5.49    0.58
 -14   0   6    5.33    0.71
 -14   0   5   -0.11    0.18
  14   0  -5    0.09    0.26
 -14   0   5   -0.24    0.29
  14   0  -5    0.12    0.22
  14   0  -5    0.36    0.28
 -14   0   5    0.29    0.29
 -14   0   4   59.12    2.37
 -14   0   4   60.88    2.49
  14   0  -4   62.50    2.40
 -14   0   4   56.22    2.39
  14   0  -4   59.59    2.33
  14   0  -4   61.90    2.39
 -14   0   3    0.22    0.23
  14   0  -3    0.04    0.21
  14   0  -3    0.05    0.18
  14   0  -3    0.35    0.26
 -14   0   3    9.33   27.73
  14   0  -3   -1.60   12.37
  14   0  -2   12.44    0.76
  14   0  -2   10.89    0.69
 -14   0   2   11.48    0.79
  14   0  -2   13.54   11.53
  14   0  -2   12.90    0.65
 -14   0   2   -4.21   12.97
  14   0  -1   -0.23    0.19
  14   0  -1  -10.52   10.35
 -14   0   1    0.15   10.91
 -14   0   1   -0.07    0.19
  14   0  -1    0.30    0.19
 -14   0   0  171.88    6.13
  14   0   0  168.90   27.12
 -14   0   0  169.75   30.74
  14   0   0  175.09    6.15
  14   0   0  177.22    6.05
  14   0   1   -3.95   10.96
 -14   0  -1    0.09    0.24
  14   0   1   -0.18    0.19
  14   0   1    0.23    0.22
 -14   0  -1    2.00    8.91
 -14   0  -2  119.03   23.85
 -14   0  -2  104.47    4.06
  14   0   2  122.27    4.14
  14   0   2   57.38   19.82
  14   0   2  110.88    3.90
  14   0   3   -0.22    0.26
  14   0   3   -0.03    0.17
 -14   0  -3    0.93    0.26
 -14   0  -4   28.19    1.13
  14   0   4   30.19    1.61
 -14   0  -4   28.70    1.30
  14   0   5    0.32    0.39
  14   0   5   -0.31    0.37
 -14   0  -5    0.23    0.21
  14   0   6  186.12    6.60
  14   0   7    0.20    0.46
  14   0   7    0.13    0.29
  14   0   8    0.36    0.47
  14   0   8    0.10    0.51
  14   0   9    0.83    0.35
  14   0   9   -0.88    0.47
  14   0  10    1.12    0.75
  14   0  10    2.14    0.58
 -14   1  11    0.42    0.49
  14   1 -11    0.24    0.48
 -14   1  11    0.08    0.53
 -14  -1  11    0.46    0.57
  14  -1 -11    0.11    0.42
 -14  -1  11    1.74    0.91
 -14   1  10   -0.21    0.49
 -14   1  10    1.56    0.55
  14   1 -10    0.14    0.41
  14   1 -10   -0.28    0.39
 -14  -1  10   -0.14    0.45
  14  -1 -10    0.55    0.52
 -14   1   9    2.28    0.63
 -14   1   9    2.01    0.62
  14   1  -9    1.36    0.51
  14   1  -9    2.35    0.62
 -14  -1   9    1.80    0.73
  14  -1  -9    2.00    0.56
 -14  -1   9    2.05    0.53
 -14   1   8    2.34    0.70
 -14   1   8    3.24    0.66
  14   1  -8    2.14    0.52
  14   1  -8    2.74    0.63
 -14  -1   8    2.11    0.48
  14  -1  -8    2.26    0.54
 -14  -1   8    2.52    0.62
  14   1  -7    2.14    0.54
 -14   1   7    0.93    0.48
 -14   1   7    1.36    0.51
  14  -1  -7    2.10    0.52
 -14  -1   7    1.32    0.58
  14  -1  -7    1.17    0.33
 -14  -1   7    1.94    0.44
 -14   1   6    9.93    0.81
  14   1  -6    9.17    0.75
  14   1  -6    9.38    0.83
 -14   1   6   12.17    0.92
 -14  -1   6    9.76    0.74
  14  -1  -6    9.65    0.72
  14  -1  -6    9.89    0.80
  14  -1  -6   10.54    0.79
 -14  -1   6    9.77    0.88
 -14   1   5    2.29    0.43
 -14   1   5    2.51    0.41
  14   1  -5    2.28    0.41
 -14  -1   5    2.17    0.45
 -14  -1   5    2.29    0.41
  14  -1  -5    2.60    0.42
  14  -1  -5    1.73    0.41
  14  -1  -5    1.58    0.35
  14   1  -4    1.93    0.36
  14   1  -4    2.38    0.43
 -14   1   4    1.97    0.48
 -14   1   4    1.90    0.32
  14  -1  -4    2.51    0.32
  14  -1  -4    1.93    0.41
  14  -1  -4    2.21    0.41
 -14  -1   4    2.56    0.37
 -14   1   3    3.01    0.48
  14   1  -3  -12.67   10.84
  14   1  -3    2.36    0.37
  14   1  -3    2.34    0.35
 -14   1   3   13.78   15.61
  14  -1  -3    2.15    0.40
  14  -1  -3    2.26    0.41
 -14  -1   3    2.19    0.33
  14  -1  -3    2.88    0.30
  14  -1  -3    1.40   12.54
  14   1  -2    1.33    0.36
 -14   1   2    1.02   11.63
  14   1  -2    0.94    0.29
  14   1  -2    1.11    0.28
  14   1  -2   -2.96   10.10
 -14   1   2    1.27    0.32
 -14  -1   2   12.00   15.12
  14  -1  -2   21.67   14.08
  14  -1  -2    0.83    0.38
  14  -1  -2    1.22    0.38
  14   1  -1    4.02   10.44
 -14   1   1   -5.14   11.83
  14  -1  -1   -1.81   12.95
 -14  -1   1  -20.04   10.48
  14   1   0   27.01   14.27
  14   1   0   11.62    0.68
 -14   1   0   11.93    0.71
 -14   1   0    8.38   12.30
  14   1   0   12.93    0.72
  14  -1   0   -5.41   11.04
 -14  -1   0   12.58    0.73
 -14  -1   0   16.03   14.86
  14  -1   0   12.95    0.75
  14   1   1    0.24    0.22
  14   1   1  -10.26   12.28
  14   1   1    0.35    0.25
 -14   1  -1    0.24    0.19
 -14   1  -1  -28.59   13.32
 -14  -1  -1    0.09    0.23
  14  -1   1  -13.94   12.79
 -14  -1  -1  -10.59   11.08
  14  -1   1    0.24    0.24
  14  -1   1    0.22    0.25
  14   1   2   -0.07    0.18
  14   1   2   -5.85   12.43
  14   1   2   -0.44    0.22
 -14   1  -2    0.15   12.52
 -14   1  -2    0.10    0.17
 -14  -1  -2    0.21    0.22
  14  -1   2    0.10    0.22
  14  -1   2   24.70   13.10
  14  -1   2   -0.05    0.20
 -14  -1  -2   -5.54   14.17
  14   1   3    1.47    0.25
  14   1   3    1.50    0.43
  14  -1   3    2.38    0.44
  14  -1   3    1.39    0.31
 -14  -1  -3    1.39    0.30
  14   1   4    0.11    0.36
  14   1   4    0.01    0.15
  14  -1   4    0.36    0.38
  14  -1   4    0.33    0.24
 -14  -1  -4    0.25    0.30
  14   1   5    0.87    0.19
  14   1   5    1.01    0.50
 -14   1  -5    0.81    0.26
  14   1   5    1.80    0.38
 -14  -1  -5    0.40    0.32
  14  -1   5    1.18    0.33
  14  -1   5    0.78    0.54
  14  -1   5    0.88    0.27
  14   1   6    8.32    0.99
  14   1   6    7.84    0.70
 -14  -1  -6    5.69    0.58
  14  -1   6    7.58    0.93
  14  -1   6    6.83    0.63
  14   1   7    2.68    0.65
  14   1   7    2.67    0.46
  14  -1   7    2.39    0.41
  14  -1   7    3.07    0.74
  14   1   8    0.68    0.37
  14   1   8    0.47    0.61
  14  -1   8   -0.33    0.50
  14  -1   8   -0.04    0.24
  14   1   9    0.82    0.63
  14   1   9    1.03    0.48
  14  -1   9   -0.11    0.52
  14  -1   9    1.49    0.41
  14   1  10    0.09    0.41
  14   1  10    0.08    0.70
  14  -1  10    0.64    0.60
  14   2 -10   -0.01    0.34
 -14   2  10   -0.05    0.47
  14   2 -10   -0.28    0.50
 -14   2  10   -0.40    0.45
 -14  -2  10    0.61    0.41
 -14  -2  10    0.48    0.56
  14  -2 -10    0.20    0.41
  14   2  -9   -0.20    0.36
 -14   2   9    0.07    0.40
 -14   2   9   -0.17    0.42
 -14  -2   9    0.10    0.31
 -14  -2   9   -0.59    0.39
  14  -2  -9    0.17    0.40
 -14   2   8    0.18    0.41
  14   2  -8   -0.34    0.38
 -14   2   8   -0.26    0.37
  14   2  -8   -0.04    0.35
 -14  -2   8    0.20    0.43
  14  -2  -8    0.02    0.37
 -14  -2   8    0.26    0.28
  14   2  -7   -0.50    0.29
 -14   2   7   -0.39    0.29
 -14   2   7    0.11    0.37
  14   2  -7    0.40    0.42
  14  -2  -7    0.12    0.30
 -14  -2   7    0.04    0.29
  14  -2  -7    0.22    0.34
 -14  -2   7   -0.18    0.36
 -14  -2   7    0.21    0.33
 -14   2   6    4.94    0.66
  14   2  -6    5.42    0.69
  14   2  -6    5.05    0.62
 -14  -2   6    4.63    0.61
  14  -2  -6    6.12    0.69
 -14  -2   6    4.74    0.51
  14  -2  -6    4.60    0.61
 -14  -2   6    5.36    0.53
  14   2  -5    0.10    0.29
  14   2  -5    0.05    0.32
 -14   2   5    0.25    0.34
 -14   2   5    0.05    0.23
 -14  -2   5   -0.16    0.29
 -14  -2   5    0.31    0.23
 -14  -2   5   -0.06    0.31
  14  -2  -5    0.09    0.21
  14  -2  -5   -0.39    0.29
 -14   2   4    1.98    0.41
  14   2  -4    2.48    0.46
  14   2  -4    1.97    0.47
 -14  -2   4    2.19    0.30
  14  -2  -4    3.53    0.95
  14  -2  -4    2.20    0.29
 -14   2   3    4.71    0.49
  14   2  -3    4.22    0.43
  14   2  -3    4.75    0.52
  14  -2  -3    4.58    0.58
  14  -2  -3    5.04    0.34
 -14  -2   3    4.52    0.41
  14   2  -2   -0.33    0.24
  14   2  -2   -0.04    0.19
 -14   2   2    0.11    0.17
  14  -2  -2   -0.47    0.29
  14  -2  -2    0.15    0.13
 -14  -2   2    0.30    0.19
  14   2  -1    9.99    0.63
  14   2  -1   11.44    0.75
 -14   2   1   10.51    0.65
 -14  -2   1   11.00    0.67
  14  -2  -1   10.79    0.55
  14   2   0    2.63    0.38
 -14   2   0    2.79    0.32
  14   2   0    3.26    0.47
 -14  -2   0    3.92    0.39
  14  -2   0    3.77    0.33
  14  -2   0    3.40    0.44
  14   2   1    0.59    0.38
  14   2   1    0.52    0.27
 -14   2  -1    0.36    0.16
 -14  -2  -1    1.09    0.32
  14   2   2   -0.47    0.25
  14   2   2    0.40    0.25
  14  -2   2    0.08    0.27
  14  -2   2   -0.13    0.20
 -14  -2  -2    0.15    0.24
  14   2   3    6.83    0.71
  14   2   3    7.05    0.54
 -14  -2  -3    8.96    0.66
  14  -2   3    7.73    0.70
  14  -2   3    7.05    0.61
  14   2   4   -0.20    0.30
  14   2   4    0.15    0.23
 -14  -2  -4    0.03    0.29
  14  -2   4   -0.18    0.33
  14  -2   4    0.37    0.25
  14   2   5    1.67    0.62
  14   2   5    1.51    0.29
 -14  -2  -5    1.47    0.41
  14  -2   5    0.95    0.37
  14  -2   5    1.64    0.59
  14   2   6    1.84    0.76
  14   2   6    0.77    0.18
  14   2   6    1.09    0.52
  14  -2   6    1.29    0.30
  14  -2   6    1.47    0.59
 -14  -2  -6    1.33    0.42
  14   2   7    1.75    0.43
  14  -2   7    1.65    0.38
  14  -2   7    2.75    0.72
  14   2   8    0.37    0.33
  14   2   8   -0.48    0.59
  14  -2   8    0.46    0.59
  14   2   9    3.00    1.03
  14   2   9   -0.16    0.32
  14  -2   9   -0.65    0.46
  14   3 -10   -0.47    0.34
 -14   3  10    0.12    0.45
 -14   3  10    0.13    0.50
  14   3 -10   -0.42    0.37
 -14  -3  10    0.61    0.62
  14  -3 -10    0.26    0.39
 -14  -3  10   -0.10    0.43
  14   3  -9    0.08    0.38
 -14   3   9    0.65    0.44
  14   3  -9    0.18    0.43
  14  -3  -9    0.63    0.37
 -14  -3   9   -0.62    0.29
 -14  -3   9   -0.10    0.35
 -14   3   8   -0.07    0.36
  14   3  -8    0.38    0.49
 -14   3   8    0.29    0.43
  14   3  -8    0.06    0.36
 -14  -3   8    0.41    0.44
  14  -3  -8    0.51    0.38
 -14  -3   8    0.83    0.34
 -14   3   7   -0.15    0.37
  14   3  -7    0.75    0.54
  14   3  -7    0.64    0.50
 -14   3   7    0.62    0.37
  14  -3  -7    1.10    0.39
 -14  -3   7    0.57    0.29
 -14  -3   7    0.39    0.42
 -14  -3   7    0.45    0.30
  14  -3  -7    0.88    0.47
  14   3  -6    0.07    0.34
  14   3  -6   -0.03    0.45
 -14   3   6   -0.04    0.41
 -14   3   6   -0.15    0.24
 -14  -3   6    0.20    0.38
 -14  -3   6    0.58    0.33
 -14  -3   6   -0.30    0.31
  14  -3  -6    0.37    0.28
  14  -3  -6   -0.09    0.52
  14   3  -5    0.37    0.36
 -14   3   5    0.02    0.37
  14   3  -5    0.81    0.42
  14  -3  -5    0.15    0.43
  14  -3  -5    0.13    0.19
 -14  -3   5    0.01    0.19
 -14   3   4    4.01    0.57
  14   3  -4    4.19    0.63
  14   3  -4    4.05    0.52
  14  -3  -4    4.94    0.65
 -14  -3   4    4.13    0.39
  14  -3  -4    4.37    0.31
  14   3  -3    0.24    0.27
 -14   3   3    0.16    0.29
  14   3  -3   -0.08    0.38
  14  -3  -3   -0.07    0.39
 -14  -3   3    0.30    0.23
  14  -3  -3    0.37    0.14
  14  -3  -3    0.09    0.21
  14   3  -2    0.92    0.46
 -14   3   2    1.39    0.34
  14   3  -2    1.37    0.32
 -14  -3   2    1.10    0.35
  14  -3  -2    1.16    0.17
  14  -3  -2    1.93    0.50
  14  -3  -2    1.87    0.29
 -14   3   1    1.57    0.28
 -14   3   1    2.02    0.29
  14   3  -1    1.93    0.32
  14   3  -1    1.59    0.44
  14  -3  -1    1.80    0.49
  14  -3  -1    1.35    0.19
 -14  -3   1    1.17    0.33
  14  -3  -1    1.54    0.19
 -14   3   0    1.72    0.19
  14   3   0    2.47    0.60
  14   3   0    1.76    0.39
  14  -3   0    2.00    0.26
 -14  -3   0    2.11    0.39
  14   3   1    1.84    0.45
  14   3   1    1.72    0.40
 -14  -3  -1    1.80    0.39
  14  -3   1    2.56    0.34
  14  -3   1    1.69    0.36
  14   3   2    2.17    0.50
  14   3   2    1.41    0.42
  14  -3   2    2.85    0.42
 -14  -3  -2    2.59    0.48
  14  -3   2    2.42    0.41
  14   3   3    5.87    0.66
  14   3   3    5.55    0.70
  14  -3   3    6.86    0.61
 -14  -3  -3    7.07    0.66
  14  -3   3    7.14    0.63
  14   3   4    0.43    0.34
  14   3   4   -0.07    0.33
  14  -3   4   -0.05    0.25
 -14  -3  -4    0.89    0.46
  14  -3   4    0.70    0.44
  14   3   5    0.30    0.33
  14   3   5    0.41    0.51
  14  -3   5   -0.31    0.37
 -14  -3  -5   -0.20    0.33
  14  -3   5    0.33    0.28
  14   3   6    1.41    0.66
 -14  -3  -6    1.25    0.47
  14  -3   6    0.90    0.55
  14   3   7    2.11    0.79
 -14   3  -7    2.60    0.49
  14  -3   7    1.49    0.71
  14   3   8    0.01    0.33
  14   3   8    0.61    0.64
  14  -3   8    1.22    0.67
  14  -3   8    0.28    0.25
  14   3   9    0.31    0.40
  14   4  -9    0.54    0.53
  14   4  -9    3.69    0.88
 -14  -4   9    1.68    0.45
  14   4  -8    0.85    0.54
  14   4  -8    0.98    0.54
 -14  -4   8   -0.15    0.28
 -14  -4   8    0.39    0.47
 -14   4   7   -0.07    0.27
  14   4  -7    0.09    0.37
  14   4  -7    0.66    0.45
 -14   4   7    0.05    0.33
 -14  -4   7    0.48    0.24
 -14   4   6    2.81    0.51
  14   4  -6    1.40    0.51
  14   4  -6    2.18    0.67
 -14  -4   6    1.69    0.31
  14  -4  -6    1.83    0.27
  14  -4  -6    1.67    0.63
 -14   4   5   -0.27    0.29
  14   4  -5    0.44    0.50
  14   4  -5    1.67    0.43
  14  -4  -5    0.37    0.14
  14  -4  -5    0.00    0.44
  14   4  -4    0.25    0.41
  14   4  -4   -0.22    0.26
 -14   4   4   -0.18    0.24
 -14  -4   4    0.04    0.28
  14  -4  -4   -0.36    0.35
  14   4  -3    4.95    0.74
 -14   4   3    5.43    0.53
  14   4  -3    5.36    0.55
 -14  -4   3    5.39    0.51
  14  -4  -3    5.71    0.74
 -14   4   2    4.35    0.41
  14   4  -2    4.60    0.73
  14   4  -2    4.13    0.51
  14  -4  -2    4.73    0.71
 -14  -4   2    4.54    0.51
  14   4  -1    3.54    0.48
  14   4  -1    3.92    0.64
 -14  -4   1    3.05    0.48
  14  -4  -1    3.79    0.61
  14   4   0    6.93    0.67
  14   4   0    7.85    0.85
  14  -4   0    7.28    0.75
 -14  -4   0    8.23    0.60
 -14  -4   0    7.71    0.67
  14  -4   0    7.26    0.75
  14   4   1   24.06    1.50
  14   4   1   25.98    1.36
 -14   4  -1   24.45    0.94
 -14  -4  -1   24.05    1.35
  14   4   2    8.30    0.80
  14   4   2    8.43    0.87
  14  -4   2    7.63    0.80
  14  -4   2    8.98    0.73
 -14  -4  -2   10.49    0.88
  14   4   3    2.45    0.61
  14   4   3    1.96    0.56
 -14  -4  -3    1.54    0.54
  14  -4   3    1.19    0.42
  14   4   4    1.28    0.49
 -14  -4  -4    1.27    0.57
  14  -4   4    1.16    0.41
  14   4   5    1.79    0.66
  14   4   5    0.82    0.52
  14  -4   5    0.90    0.49
 -14  -4  -5    1.04    0.73
  14  -4   6    3.08    0.67
 -14  -4  -6    2.08    0.55
 -14   4  -7    0.11    0.48
  14   4   7   -0.22    0.53
  14  -4   7    0.48    0.61
  14   5  -7   -0.35    0.33
  14   5  -7    0.37    0.57
 -14  -5   7    0.04    0.26
  14  -5  -7    0.53    0.54
  14   5  -6   -0.05    0.36
  14   5  -6   -0.08    0.46
  14  -5  -6    0.26    0.43
 -14  -5   6    0.31    0.26
  14   5  -5    0.34    0.52
  14  -5  -5    0.71    0.49
 -14  -5   5    0.26    0.28
  14   5  -4    1.16    0.42
  14   5  -4    0.30    0.51
 -14  -5   4    1.27    0.36
  14  -5  -4    1.42    0.58
  14   5  -3   -0.06    0.41
  14   5  -3   -0.04    0.29
 -14  -5   3    0.06    0.28
  14  -5  -3    0.58    0.45
  14   5  -2    0.47    0.61
  14   5  -2    0.96    0.37
  14  -5  -2    0.59    0.51
  14   5  -1   -0.38    0.31
  14   5  -1    0.14    0.45
  14  -5  -1    0.39    0.43
 -14  -5   1   -0.40    0.33
  14   5   0    0.57    0.38
  14   5   0    0.90    0.58
  14  -5   0    1.17    0.46
 -14  -5   0    0.66    0.42
  14   5   1    0.13    0.36
  14   5   1    0.81    0.54
 -14  -5  -1   -0.19    0.32
  14   5   2    0.51    0.50
  14   5   2    2.27    0.53
 -14  -5  -2    0.86    0.44
  14   5   3    0.90    0.54
  14   5   3    0.16    0.51
 -14  -5  -3    0.79    0.46
  14   5   4   -0.41    0.42
  14   5   4   -0.05    0.46
  14  -5   4    0.23    0.52
 -14  -5  -4    1.17    0.54
  14   5   5    0.58    0.50
 -14   5  -5    0.38    0.36
  14   5   5    0.23    0.52
 -14  -5  -5    0.45    0.52
  14   5   6    0.26    0.50
 -14   5  -6    0.25    0.55
  14  -5   6    0.03    0.47
 -14  -5  -6    0.77    0.58
  14   6  -5    0.57    0.76
 -14  -6   5    0.23    0.35
  14   6  -4    0.08    0.41
  14   6  -4    1.96    0.83
 -14  -6   4   -0.68    0.32
  14  -6  -4   -0.49    0.47
  14   6  -3   -0.22    0.34
  14   6  -3   -0.84    0.45
 -14  -6   3    0.17    0.44
  14  -6  -3   -0.09    0.43
  14   6  -2    1.09    0.65
 -14  -6   2    1.66    0.58
  14  -6  -2    0.87    0.58
  14   6  -1    0.34    0.66
 -14  -6   1    0.84    0.52
  14  -6  -1   -0.28    0.40
  14   6   0   -0.19    0.39
  14   6   0    0.59    0.65
 -14  -6   0    0.34    0.42
  14  -6   0    0.80    0.54
  14   6   1    0.60    0.45
  14   6   1    0.49    0.58
  14  -6   1    0.29    0.46
 -14  -6  -1    0.39    0.47
  14   6   2    0.79    0.70
  14   6   2    0.24    0.41
  14  -6   2    0.20    0.42
 -14  -6  -2    0.74    0.52
  14   6   3   -0.05    0.38
  14   6   3    0.02    0.53
 -14  -6  -3   -0.26    0.43
  15   0 -11   -0.06    0.40
 -15   0  11   -0.58    0.41
 -15   0  11    0.13    0.52
  15   0 -11   -0.06    0.46
 -15   0  10    0.41    0.49
  15   0 -10    0.39    0.50
  15   0 -10    0.34    0.48
 -15   0  10    0.31    0.52
 -15   0   9    0.65    0.48
 -15   0   9    0.44    0.41
  15   0  -9    0.05    0.35
  15   0  -9   -0.29    0.35
 -15   0   8   -0.17    0.32
 -15   0   8   -0.05    0.39
  15   0  -8    0.17    0.43
  15   0  -8   -0.01    0.37
  15   0  -7   -0.20    0.35
 -15   0   7    0.21    0.35
 -15   0   7    0.31    0.41
  15   0  -6   23.38    1.28
  15   0  -6   27.33    1.40
 -15   0   6   25.73    1.42
 -15   0   6   22.25    1.38
 -15   0   6   21.87    1.34
  15   0  -5   -0.14    0.23
 -15   0   5    0.04    0.26
  15   0  -5   -0.20    0.22
 -15   0   5    0.00    0.25
 -15   0   5    0.39    0.38
  15   0  -5    0.02    0.22
  15   0  -4    1.05    0.28
  15   0  -4   -0.06    0.23
 -15   0   4    0.43    0.30
  15   0  -4    0.10    0.21
  15   0  -3    1.56   13.99
 -15   0   3    9.18   13.56
  15   0  -2   13.19    0.75
 -15   0   2    6.18   13.53
 -15   0   2   12.30    0.81
  15   0  -2   12.05    0.78
  15   0  -2   12.62    0.67
  15   0  -2   12.71   12.88
 -15   0   1   12.21   13.48
  15   0  -1    5.41   11.67
 -15   0   0   87.70   25.02
  15   0   0   87.26    3.16
  15   0   0   90.19    3.19
  15   0   0   72.34   22.60
 -15   0   0   83.48    3.24
  15   0   1   -0.08    0.20
  15   0   1    0.17    0.21
 -15   0  -1    0.04    0.22
 -15   0  -1   16.21   11.15
  15   0   1   -3.15   12.98
 -15   0  -2  -13.17   11.40
 -15   0  -3    0.15    0.21
  15   0   3    0.17    0.19
  15   0   3    0.52    0.37
 -15   0  -4  128.38    4.37
 -15   0  -4  113.79    4.27
  15   0   5    0.22    0.42
  15   0   5    0.39    0.26
  15   0   6    0.88    0.38
  15   0   6    0.79    0.62
  15   0   7    1.47    0.36
  15   0   7    0.57    0.54
  15   0   8   -0.34    0.50
  15   0   8    0.07    0.27
  15   0   9    0.27    0.34
  15   0   9    0.27    0.61
  15   0  10    0.24    0.38
 -15   1  11    2.89    0.73
 -15   1  11   -0.02    0.44
  15   1 -11    1.79    0.49
  15   1 -11    0.08    0.48
 -15  -1  11    0.64    0.62
 -15   1  10    1.24    0.54
  15   1 -10    1.14    0.55
 -15   1  10    1.49    0.66
  15   1 -10    1.94    0.58
 -15  -1  10    1.29    0.59
 -15  -1  10    0.52    0.51
  15  -1 -10    1.59    0.68
  15   1  -9    2.71    0.67
  15   1  -9    2.24    0.58
 -15   1   9    1.82    0.62
 -15   1   9    2.50    0.60
 -15  -1   9    2.00    0.52
 -15  -1   9    3.50    0.73
  15  -1  -9    3.57    0.73
 -15   1   8    0.01    0.37
  15   1  -8   -0.05    0.42
  15   1  -8   -0.16    0.33
  15  -1  -8    0.40    0.39
  15  -1  -8    0.74    0.39
 -15  -1   8   -0.52    0.24
 -15  -1   8    0.95    0.50
  15   1  -7   -0.07    0.33
  15   1  -7   -0.18    0.30
 -15   1   7    0.04    0.35
 -15   1   7    0.37    0.39
  15  -1  -7    0.04    0.26
 -15  -1   7    0.56    0.38
 -15  -1   7   -0.06    0.27
 -15  -1   7    0.23    0.37
  15  -1  -7   -0.24    0.35
  15  -1  -7   -0.11    0.28
  15   1  -6    0.88    0.40
 -15   1   6    1.03    0.43
  15   1  -6    0.82    0.41
 -15   1   6    1.06    0.41
 -15  -1   6    0.81    0.40
 -15  -1   6    0.52    0.31
  15  -1  -6    1.96    0.51
  15  -1  -6    0.66    0.37
 -15  -1   6    0.73    0.39
  15  -1  -6    0.93    0.39
 -15   1   5    9.14    0.77
 -15   1   5    7.59    0.63
  15   1  -5    7.26    0.64
  15   1  -5    8.46    0.70
 -15  -1   5    8.32    0.69
 -15  -1   5    7.41    0.67
  15  -1  -5    7.55    0.59
  15  -1  -5    8.10    0.68
  15  -1  -5    8.84    0.73
 -15  -1   5    7.20    0.66
  15   1  -4    1.38    0.39
  15   1  -4    0.75    0.32
 -15   1   4    1.24    0.42
 -15  -1   4    1.20    0.33
  15  -1  -4    1.34    0.41
  15  -1  -4    1.34    0.27
  15  -1  -4    1.17    0.42
  15   1  -3    4.83    0.46
  15   1  -3    4.88    0.41
 -15   1   3    4.30    0.58
  15   1  -3    5.13    0.49
  15  -1  -3    5.16    0.39
 -15  -1   3    4.69    0.47
  15  -1  -3    5.11    0.53
  15  -1  -3    4.64    0.50
  15   1  -2    0.57    0.27
  15   1  -2   -5.46   11.08
  15   1  -2    0.59    0.30
 -15   1   2  -16.91   13.04
 -15   1   2    0.56    0.32
 -15  -1   2   -1.06   14.82
 -15  -1   2    0.64    0.27
  15  -1  -2    0.98    0.35
  15  -1  -2    1.64   14.10
  15  -1  -2    0.58    0.35
  15   1  -1    1.67    0.27
  15   1  -1    7.38   11.52
 -15   1   1    2.57    0.37
 -15   1   1    6.81   12.72
  15   1  -1    3.21    0.41
  15  -1  -1   -4.35   12.88
 -15  -1   1    2.25    0.34
  15  -1  -1    2.69    0.31
 -15  -1   1   11.79   10.33
  15  -1  -1    1.81    0.37
  15   1   0    7.73    0.56
  15   1   0    7.59    0.55
  15   1   0   12.77   13.32
 -15   1   0   10.08   16.40
 -15   1   0    7.33    0.56
 -15  -1   0   -5.04   14.72
  15  -1   0    8.01   13.21
  15  -1   0    8.06    0.54
  15  -1   0    7.77    0.61
  15   1   1   42.04    1.66
  15   1   1   37.78    1.74
 -15   1  -1   41.37    1.71
  15   1   1   25.96   18.91
 -15   1  -1   31.62   20.70
  15  -1   1   41.75    1.74
  15  -1   1   35.86   13.60
 -15  -1  -1   42.78    1.75
 -15  -1  -1   13.45   14.71
  15  -1   1   42.83    1.75
  15   1   2    2.83    0.43
  15   1   2    2.26    0.30
 -15   1  -2    2.72    0.31
  15  -1   2    3.06    0.38
 -15  -1  -2    3.32    0.40
  15  -1   2    3.08    0.42
 -15   1  -3    9.21    0.54
  15   1   3    9.32    0.53
  15   1   3    8.72    0.76
  15  -1   3    8.70    0.63
 -15  -1  -3    8.99    0.66
  15  -1   3    9.67    0.80
  15   1   4    4.49    0.34
  15   1   4    3.83    0.58
  15  -1   4    3.63    0.64
 -15  -1  -4    4.43    0.50
  15  -1   4    4.01    0.44
  15   1   5   50.59    2.41
  15   1   5   47.74    1.71
 -15  -1  -5   48.34    2.05
  15  -1   5   46.66    2.01
  15  -1   5   46.60    2.38
  15   1   6   27.74    1.40
  15   1   6   28.78    1.81
  15  -1   6   27.74    1.44
  15  -1   6   29.68    1.87
 -15  -1  -6   25.33    1.36
  15  -1   6   28.40    1.40
  15   1   7    3.18    1.37
  15   1   7    2.37    0.69
  15  -1   7    3.12    0.74
  15  -1   7    3.20    0.43
  15   1   8    1.18    0.43
  15   1   8    0.75    0.72
  15  -1   8    0.29    0.54
  15  -1   8    0.80    0.33
  15   1   9    0.94    0.75
 -15   2  10   -0.13    0.53
 -15   2  10    0.35    0.55
  15   2 -10    0.31    0.47
  15   2 -10   -0.54    0.30
  15  -2 -10   -0.37    0.38
 -15  -2  10    0.06    0.37
 -15  -2  10    0.33    0.57
 -15   2   9    1.91    0.64
 -15   2   9    1.48    0.59
  15   2  -9    1.97    0.54
  15   2  -9    1.51    0.58
 -15  -2   9    0.75    0.43
 -15  -2   9    3.53    0.73
  15  -2  -9    1.50    0.54
  15   2  -8   -0.41    0.40
 -15   2   8    0.17    0.38
  15   2  -8   -0.01    0.33
 -15   2   8   -0.15    0.33
  15  -2  -8    0.02    0.35
 -15  -2   8   -0.18    0.36
 -15  -2   8    0.20    0.36
  15   2  -7   -0.01    0.30
 -15   2   7    0.12    0.39
 -15   2   7    0.33    0.35
  15   2  -7   -0.38    0.33
 -15  -2   7   -0.22    0.29
  15  -2  -7    0.17    0.31
 -15  -2   7    0.19    0.39
 -15  -2   7   -0.13    0.20
 -15   2   6    3.78    0.52
 -15   2   6    4.49    0.64
  15   2  -6    4.38    0.63
 -15  -2   6    4.38    0.52
 -15  -2   6    4.04    0.55
  15  -2  -6    5.78    0.66
 -15  -2   6    4.77    0.66
  15  -2  -6    3.91    0.50
 -15   2   5    8.51    0.64
  15   2  -5    8.75    0.81
 -15   2   5    8.38    0.77
  15   2  -5    9.37    0.79
  15  -2  -5    9.73    0.63
 -15  -2   5    8.68    0.64
  15  -2  -5    8.88    0.78
  15   2  -4    0.32    0.34
  15   2  -4    0.46    0.30
 -15   2   4    0.17    0.27
 -15  -2   4   -0.07    0.18
  15  -2  -4    0.00    0.15
  15  -2  -4    1.15    0.52
  15   2  -3    0.66    0.28
  15   2  -3    0.36    0.33
 -15   2   3    0.67    0.32
 -15  -2   3    0.59    0.25
  15  -2  -3    0.95    0.41
  15   2  -2    3.40    0.51
 -15   2   2    2.58    0.40
  15   2  -2    2.88    0.45
  15  -2  -2    3.83    0.56
  15  -2  -2    3.02    0.27
 -15  -2   2    2.77    0.35
  15   2  -1    0.46    0.24
 -15   2   1    0.02    0.21
  15   2  -1    0.20    0.26
  15  -2  -1    0.20    0.18
 -15  -2   1    0.24    0.22
  15   2   0    4.10    0.48
  15   2   0    3.74    0.43
 -15   2   0    3.85    0.35
  15  -2   0    4.24    0.45
  15  -2   0    3.62    0.36
 -15  -2   0    3.90    0.41
  15   2   1    3.46    0.43
 -15   2  -1    3.08    0.29
  15  -2   1    3.14    0.40
  15  -2   1    3.59    0.43
 -15  -2  -1    2.84    0.41
  15   2   2    1.58    0.40
  15   2   2    2.40    0.45
 -15  -2  -2    2.25    0.38
  15  -2   2    2.81    0.42
  15  -2   2    1.64    0.36
  15   2   3    0.69    0.30
  15   2   3    0.05    0.36
 -15  -2  -3    0.42    0.31
  15  -2   3    0.72    0.38
  15   2   4    3.94    0.59
 -15  -2  -4    5.40    0.57
  15  -2   4    3.70    0.60
  15  -2   4    4.20    0.49
  15   2   5    1.30    0.29
  15   2   5    1.06    0.64
 -15  -2  -5    1.22    0.42
  15  -2   5    2.64    0.57
  15  -2   5    1.55    0.37
  15   2   6    0.94    0.64
 -15  -2  -6    1.18    0.43
  15  -2   6    1.09    0.55
  15   2   7   -0.39    0.25
  15   2   7    0.35    0.66
  15  -2   7    0.09    0.50
  15  -2   7    0.12    0.23
  15   2   8   -0.01    0.54
  15   2   8    0.29    0.35
  15  -2   8   -0.30    0.52
  15  -2   8    0.59    0.29
  15   2   9    1.61    0.52
  15   2   9    0.38    0.68
  15  -2   9    1.23    0.66
  15  -2   9    1.29    0.39
  15   3 -10    0.29    0.46
 -15   3  10    0.85    0.54
 -15  -3  10    0.43    0.48
  15   3  -9    0.85    0.59
 -15   3   9   -0.07    0.40
 -15   3   9   -0.08    0.45
  15   3  -9    0.28    0.46
  15  -3  -9   -0.22    0.33
 -15  -3   9    0.05    0.42
 -15  -3   9    0.58    0.37
 -15   3   8    1.09    0.51
 -15   3   8    0.58    0.44
  15   3  -8    2.10    0.54
  15   3  -8    0.29    0.45
 -15  -3   8    0.93    0.53
  15  -3  -8    0.41    0.38
 -15  -3   8    1.80    0.43
 -15   3   7    0.55    0.36
 -15   3   7    0.81    0.48
  15   3  -7    0.39    0.48
  15   3  -7    0.15    0.35
  15  -3  -7    0.97    0.36
 -15  -3   7    0.11    0.36
  15  -3  -7    0.17    0.44
 -15  -3   7    0.15    0.27
  15   3  -6   -0.36    0.36
  15   3  -6    0.04    0.36
 -15   3   6   -0.46    0.37
  15  -3  -6    0.20    0.46
  15  -3  -6    0.36    0.26
 -15  -3   6   -0.42    0.19
 -15   3   5    0.05    0.35
  15   3  -5   -0.20    0.28
  15  -3  -5    0.08    0.20
 -15  -3   5    0.12    0.22
  15  -3  -5    0.39    0.41
 -15   3   4   -0.11    0.32
  15   3  -4   -0.24    0.33
  15   3  -4    0.20    0.28
  15  -3  -4    0.23    0.41
 -15  -3   4    0.25    0.23
  15  -3  -4    0.68    0.19
  15   3  -3    2.39    0.43
  15   3  -3    2.70    0.54
 -15   3   3    3.37    0.47
  15  -3  -3    2.75    0.24
 -15  -3   3    3.38    0.38
  15  -3  -3    3.45    0.35
  15  -3  -3    2.95    0.57
  15   3  -2    7.12    0.83
 -15   3   2    5.40    0.53
  15  -3  -2    5.18    0.67
  15  -3  -2    6.48    0.41
 -15  -3   2    6.56    0.54
  15   3  -1   -0.14    0.26
 -15   3   1    0.09    0.13
  15   3  -1   -0.30    0.28
 -15   3   1    0.35    0.21
  15  -3  -1    0.12    0.14
 -15  -3   1    0.10    0.24
  15  -3  -1    0.04    0.34
 -15   3   0    2.82    0.26
  15   3   0    2.03    0.49
  15   3   0    2.66    0.45
 -15  -3   0    2.94    0.43
  15  -3   0    2.98    0.31
  15  -3   0    3.27    0.49
  15   3   1    8.44    0.71
  15   3   1    8.56    0.75
  15  -3   1    8.99    0.72
 -15  -3  -1    8.52    0.69
  15  -3   1    8.99    0.61
  15   3   2   10.84    0.81
  15   3   2    9.70    0.84
 -15  -3  -2    8.47    0.75
  15  -3   2   10.53    0.76
  15   3   3    0.48    0.39
  15   3   3    0.57    0.37
  15  -3   3    0.43    0.37
 -15  -3  -3    0.10    0.32
  15  -3   3    0.21    0.28
  15   3   4   -0.15    0.32
  15   3   4   -0.08    0.36
  15  -3   4    0.43    0.32
  15  -3   4   -0.32    0.32
 -15  -3  -4   -0.13    0.38
  15   3   5    1.83    0.67
  15   3   5    2.00    0.43
  15  -3   5    2.07    0.64
 -15  -3  -5    1.95    0.50
  15   3   6    0.21    0.52
  15   3   6    0.03    0.17
  15  -3   6    0.20    0.45
 -15  -3  -6    0.71    0.40
 -15   3  -7    0.45    0.46
  15   3   7   -0.96    0.51
  15   3   8    3.32    0.89
  15  -3   8    0.47    0.62
  15   4  -8    0.50    0.50
 -15  -4   8    0.67    0.31
  15   4  -7    0.16    0.39
  15  -4  -7    0.23    0.21
  15  -4  -7   -0.42    0.41
 -15  -4   7    0.61    0.28
  15   4  -6    0.09    0.54
 -15   4   6   -0.45    0.27
  15   4  -6    0.29    0.57
  15  -4  -6   -0.31    0.42
  15  -4  -6    0.35    0.18
  15   4  -5   -0.21    0.45
  15   4  -5    0.46    0.36
 -15   4   5    1.52    0.40
  15  -4  -5    0.18    0.12
  15  -4  -5    0.05    0.50
 -15  -4   5    1.02    0.32
 -15   4   4    0.77    0.35
  15   4  -4    0.17    0.35
 -15  -4   4    0.24    0.26
  15  -4  -4    0.22    0.43
  15   4  -3    0.36    0.32
  15   4  -3    0.57    0.54
 -15   4   3    0.42    0.26
  15  -4  -3    0.35    0.47
 -15   4   2    4.52    0.44
  15   4  -2    4.48    0.53
  15   4  -2    5.95    0.83
 -15  -4   2    5.12    0.55
  15  -4  -2    4.42    0.70
  15   4  -1    1.34    0.42
  15   4  -1    1.16    0.52
  15  -4  -1    1.73    0.58
 -15  -4   1    2.39    0.44
  15   4   0    1.94    0.45
  15   4   0    2.23    0.62
 -15  -4   0    3.58    0.54
  15  -4   0    2.03    0.48
  15  -4   0    2.52    0.59
 -15   4  -1    2.82    0.22
  15   4   1    1.93    0.62
  15   4   1    3.22    0.54
 -15  -4  -1    1.98    0.53
  15  -4   1    2.68    0.50
  15  -4   1    2.03    0.31
  15   4   2    0.39    0.44
  15   4   2    0.30    0.39
 -15  -4  -2    0.36    0.46
  15  -4   2    0.68    0.35
  15   4   3    5.12    0.71
  15   4   3    4.54    0.68
 -15  -4  -3    6.65    0.77
  15  -4   3    4.33    0.56
  15   4   4    0.68    0.50
  15   4   4    0.30    0.44
  15  -4   4    0.00    0.23
 -15  -4  -4    0.29    0.42
  15  -4   4    0.95    0.43
  15   4   5    0.88    0.58
  15  -4   5    1.18    0.51
  15   4   6    0.98    0.54
  15  -4   6   -0.41    0.41
  15   4   7    0.95    0.69
  15  -4   7   -0.53    0.50
  15   5  -7    1.56    0.78
  15   5  -7    1.51    0.56
 -15  -5   7    0.94    0.35
  15  -5  -7    1.95    1.02
  15   5  -6    0.09    0.35
  15   5  -6   -0.75    0.43
 -15  -5   6   -0.57    0.24
  15  -5  -6    0.09    0.51
  15   5  -5   -0.32    0.45
  15   5  -5    0.45    0.37
 -15  -5   5    0.29    0.28
  15  -5  -5    0.27    0.49
  15   5  -4    1.51    0.42
  15   5  -4    1.33    0.65
 -15  -5   4    0.52    0.32
  15   5  -3    0.99    0.40
  15   5  -3    0.66    0.49
  15  -5  -3    1.13    0.49
 -15  -5   3    0.38    0.29
  15   5  -2    2.08    0.83
  15   5  -2    1.75    0.49
 -15  -5   2    1.61    0.51
  15  -5  -2    2.67    0.62
  15   5  -1    0.17    0.51
  15   5  -1    0.58    0.40
 -15  -5   1   -0.47    0.36
  15  -5  -1    1.31    0.53
  15   5   0   -0.02    0.43
  15   5   0    0.32    0.37
 -15  -5   0    0.18    0.35
  15   5   1    0.29    0.35
  15   5   1   -0.07    0.51
 -15  -5  -1   -0.02    0.31
  15  -5   1   -0.03    0.34
  15   5   2    1.85    0.84
  15   5   2    2.31    0.56
 -15  -5  -2    1.97    0.55
  15   5   3    0.47    0.51
  15   5   3    0.50    0.53
 -15  -5  -3    0.21    0.41
  15   5   4   -0.50    0.44
  15   5   4   -0.22    0.51
 -15  -5  -4   -0.18    0.43
 -15   5  -5    1.05    0.60
  15   5   5    2.29    0.68
  15   5   5    1.41    0.70
  15  -5   5    2.07    0.56
 -15  -5  -5    0.11    0.46
  15   5   6   -0.62    0.56
  15   5   6    0.83    0.63
 -15   5  -6    0.43    0.48
 -15  -5  -6    0.73    0.52
  15  -5   6    1.06    0.49
  15   6  -4    0.63    0.70
  15   6  -4    0.50    0.41
 -15  -6   4    1.88    0.52
  15  -6  -4   -0.19    0.54
  15   6  -3   -0.01    0.52
 -15  -6   3   -0.09    0.34
  15  -6  -3    0.02    0.52
  15   6  -2    0.18    0.40
  15   6  -2   -0.20    0.60
 -15  -6   2    0.61    0.44
  15  -6  -2    0.37    0.52
  15   6  -1    1.77    0.75
  15   6  -1    1.02    0.49
  15  -6  -1    2.43    0.66
 -15  -6   1    0.60    0.45
  15   6   0    1.11    0.68
  15   6   0   -0.29    0.41
 -15  -6   0    0.59    0.45
  15  -6   0    0.37    0.51
  15   6   1    0.88    0.55
  15   6   1    1.05    0.62
  15  -6   1   -0.54    0.40
 -15  -6  -1   -0.20    0.42
  15   6   2   -0.04    0.46
  15   6   2   -0.11    0.52
  15  -6   2    0.17    0.51
 -15  -6  -2   -0.58    0.37
  15   6   3    0.35    0.45
  15   6   3    0.11    0.58
 -15  -6  -3    0.38    0.49
  16   0 -11   -0.63    0.47
 -16   0  11   -0.01    0.53
 -16   0  11   -0.38    0.43
  16   0 -10    0.52    0.49
 -16   0  10    0.34    0.53
  16   0 -10    0.64    0.53
 -16   0   9   -0.01    0.39
 -16   0   9    0.63    0.39
  16   0  -9    0.30    0.43
  16   0  -9    0.57    0.46
  16   0  -8    0.60    0.48
 -16   0   8    0.63    0.43
  16   0  -8   -0.18    0.42
 -16   0   8   -0.23    0.39
  16   0  -7    0.16    0.33
 -16   0   7   -0.23    0.30
 -16   0   7   -0.13    0.33
 -16   0   6    3.31    0.52
 -16   0   6    3.32    0.52
  16   0  -6    2.51    0.49
  16   0  -6    3.05    0.52
 -16   0   5   -0.17    0.25
  16   0  -5    0.22    0.26
  16   0  -5   -0.03    0.23
  16   0  -5    0.02    0.27
 -16   0   5   -0.11    0.24
 -16   0   4    0.84    0.36
  16   0  -4    0.54    0.28
  16   0  -4    1.04    0.34
  16   0  -4    0.34    0.27
 -16   0   3    0.08    0.22
 -16   0   2   -0.20    0.24
  16   0  -2    0.30    0.26
 -16   0   2  -10.43   13.70
  16   0  -2   -0.09    0.14
  16   0  -2    4.07   12.78
  16   0  -2    0.02    0.29
  16   0  -1    1.30   12.26
 -16   0   1   23.68   14.97
  16   0   0    3.64    0.37
 -16   0   0   -5.01   15.10
  16   0   0    4.19    0.41
 -16   0   0    3.93    0.45
  16   0   0   17.24   19.02
 -16   0  -1    7.81   12.74
  16   0   1    2.58   13.19
  16   0   2    0.06    0.28
 -16   0  -2    0.27    0.26
  16   0   2   -0.01    0.20
  16   0   3    0.19    0.31
 -16   0  -3    0.30    0.26
  16   0   3    0.08    0.20
 -16   0  -4    9.80    0.69
  16   0   4   10.04    0.94
 -16   0  -5    0.21    0.25
  16   0   5    0.65    0.46
  16   0   6    5.70    0.87
  16   0   6    5.06    0.53
  16   0   7    0.08    0.25
  16   0   8    1.64    0.43
  16   0   8    2.13    0.82
  16   0   9   -0.13    0.33
  16   0   9   -0.48    0.62
  16   1 -10    3.78    0.70
  16   1 -10    6.84    0.96
 -16   1  10    4.67    0.84
 -16  -1  10    4.44    0.73
 -16  -1  10    3.98    0.85
  16  -1 -10    4.50    0.78
 -16   1   9    3.35    0.67
  16   1  -9    2.88    0.71
  16   1  -9    4.28    0.75
 -16  -1   9    4.12    0.78
 -16  -1   9    2.30    0.57
  16   1  -8    3.42    0.61
  16   1  -8    1.98    0.52
 -16   1   8    3.18    0.60
 -16   1   8    3.49    0.63
  16  -1  -8    1.80    0.51
  16  -1  -8    3.77    0.63
 -16  -1   8    2.22    0.57
 -16  -1   8    2.44    0.51
 -16   1   7    0.33    0.39
  16   1  -7    0.57    0.45
  16   1  -7    0.14    0.36
 -16   1   7    0.39    0.45
  16  -1  -7    0.56    0.33
 -16  -1   7   -0.16    0.36
  16  -1  -7   -0.03    0.32
  16  -1  -7   -0.18    0.35
 -16  -1   7    0.93    0.42
 -16   1   6    0.95    0.42
  16   1  -6   -0.27    0.28
  16   1  -6    0.45    0.36
 -16  -1   6   -0.21    0.34
 -16  -1   6    0.47    0.33
  16  -1  -6   -0.46    0.39
 -16  -1   6    1.37    0.41
  16  -1  -6    0.17    0.29
  16   1  -5    7.46    0.68
  16   1  -5    7.91    0.70
 -16   1   5    7.87    0.72
 -16   1   5    7.86    0.75
 -16  -1   5    7.96    0.71
  16  -1  -5    7.91    0.69
  16  -1  -5    7.68    0.75
  16   1  -4    4.25    0.45
  16   1  -4    3.82    0.48
 -16   1   4    4.14    0.53
 -16  -1   4    3.59    0.45
  16  -1  -4    3.65    0.51
  16  -1  -4    3.56    0.51
  16  -1  -4    5.09    0.43
 -16   1   3    2.77    0.44
  16   1  -3    2.66    0.33
  16   1  -3    2.64    0.40
 -16  -1   3    2.70    0.39
  16  -1  -3    2.61    0.45
  16  -1  -3    2.86    0.48
  16  -1  -3    2.94    0.31
 -16   1   2    4.92   14.30
  16   1  -2  -25.47   13.80
  16  -1  -2    5.39   15.28
 -16  -1   2  -22.15   17.11
  16   1  -1   14.07    0.76
 -16   1   1   13.08    0.81
 -16   1   1   -5.78   15.84
  16   1  -1   13.76    0.79
  16   1  -1   25.98   23.70
  16  -1  -1   12.85    0.82
 -16  -1   1    3.95   11.27
 -16  -1   1   13.34    0.81
  16  -1  -1   23.27   16.75
  16  -1  -1   13.60    0.70
 -16   1   0   -7.66   12.86
 -16   1   0    3.66    0.42
  16   1   0    3.87    0.40
  16   1   0   -6.00   13.18
 -16  -1   0    1.25   17.61
  16  -1   0   17.63   14.82
  16  -1   0    4.41    0.48
  16  -1   0    3.19    0.36
 -16  -1   0    4.15    0.44
  16   1   1    6.25    0.57
 -16   1  -1    5.79    0.48
  16   1   1    6.53    0.49
  16  -1   1    6.37    0.53
 -16  -1  -1    5.49    0.51
 -16   1  -2    1.69    0.29
  16   1   2    1.30    0.39
 -16  -1  -2    1.17    0.32
  16  -1   2    1.31    0.34
  16  -1   2    1.67    0.44
  16   1   3    0.29    0.22
 -16   1  -3    0.14    0.16
  16   1   3    0.16    0.32
  16  -1   3   -0.08    0.25
  16  -1   3   -0.16    0.40
 -16  -1  -3    0.03    0.25
  16   1   4   22.54    1.41
  16   1   4   22.36    0.96
  16  -1   4   19.16    1.46
 -16  -1  -4   23.48    1.20
  16   1   5    7.43    0.91
  16   1   5    5.89    0.38
 -16  -1  -5    6.20    0.62
  16  -1   5    6.57    0.66
  16   1   6    2.82    0.86
 -16  -1  -6    1.48    0.43
  16  -1   6    1.06    0.62
  16   1   7    0.69    0.31
  16   1   7   -0.28    0.47
  16  -1   7    0.41    0.81
  16  -1   7    0.00    0.23
  16   1   8    3.40    0.90
  16  -1   8    2.23    0.83
  16  -1   8    2.55    0.43
  16   1   9    1.62    0.78
  16   1   9    0.37    0.35
  16  -1   9   -0.09    0.30
  16  -1   9    0.35    0.75
  16   2 -10    0.63    0.49
 -16   2  10    0.39    0.49
 -16   2  10    0.86    0.56
  16   2 -10    1.11    0.59
  16  -2 -10    0.31    0.43
 -16  -2  10    0.61    0.48
 -16  -2  10    0.28    0.49
  16   2  -9    0.15    0.42
 -16   2   9    0.64    0.48
 -16   2   9    1.17    0.51
  16   2  -9   -0.22    0.37
 -16  -2   9    0.01    0.36
 -16  -2   9    0.66    0.51
  16  -2  -9   -0.30    0.37
  16   2  -8    1.27    0.58
 -16   2   8    1.30    0.57
  16   2  -8    0.12    0.49
 -16   2   8    1.16    0.47
 -16  -2   8    0.77    0.45
 -16  -2   8    2.68    0.53
  16  -2  -8    1.85    0.49
  16   2  -7    1.75    0.54
 -16   2   7    1.40    0.57
  16   2  -7    1.51    0.50
 -16   2   7    1.16    0.45
 -16  -2   7    1.61    0.44
 -16  -2   7    0.89    0.49
  16  -2  -7    1.96    0.50
  16  -2  -7    1.87    0.44
  16   2  -6    0.98    0.48
 -16   2   6    1.36    0.49
 -16   2   6    1.42    0.44
 -16  -2   6    1.87    0.43
  16  -2  -6    1.89    0.37
 -16  -2   6    1.38    0.50
  16  -2  -6    1.07    0.53
 -16  -2   6    2.85    0.54
  16   2  -5    5.82    0.67
 -16   2   5    5.99    0.69
  16   2  -5    6.68    0.64
  16  -2  -5    6.62    0.53
  16  -2  -5    5.75    0.67
 -16  -2   5    6.05    0.56
  16   2  -4    1.21    0.32
  16   2  -4    1.36    0.50
 -16   2   4    1.86    0.43
  16  -2  -4    1.17    0.24
 -16  -2   4    1.25    0.49
  16   2  -3    4.57    0.47
 -16   2   3    4.79    0.56
  16   2  -3    4.46    0.52
  16  -2  -3    5.13    0.57
 -16  -2   3    4.18    0.43
  16  -2  -3    5.11    0.37
  16   2  -2    4.79    0.54
  16   2  -2    4.95    0.46
  16   2  -2    4.41    0.37
 -16   2   2    5.58    0.54
 -16  -2   2    5.58    0.46
  16  -2  -2    5.88    0.64
  16  -2  -2    5.42    0.37
  16   2  -1    2.26    0.32
  16   2  -1    2.78    0.42
 -16   2   1    2.10    0.39
  16  -2  -1    2.99    0.31
 -16  -2   1    2.15    0.34
  16   2   0    1.36    0.37
 -16   2   0    1.26    0.28
  16   2   0    1.30    0.37
 -16  -2   0    0.80    0.32
  16  -2   0    0.60    0.49
 -16   2  -1    2.92    0.30
  16   2   1    2.98    0.42
  16   2   1    2.92    0.45
  16  -2   1    2.91    0.39
  16  -2   1    3.33    0.47
 -16  -2  -1    3.04    0.44
  16   2   2    0.89    0.45
  16   2   2    0.54    0.29
  16  -2   2    0.56    0.33
  16  -2   2    1.20    0.37
  16   2   3    2.30    0.36
  16  -2   3    1.97    0.40
  16  -2   3    2.05    0.52
 -16  -2  -3    2.00    0.40
  16   2   4    2.54    0.63
  16   2   4    1.89    0.34
 -16  -2  -4    2.55    0.46
  16  -2   4    2.40    0.62
  16   2   5    3.24    0.36
  16   2   5    3.80    0.75
  16  -2   5    4.75    0.66
  16  -2   5    2.87    0.62
 -16  -2  -5    4.15    0.57
  16   2   6    1.79    0.70
 -16  -2  -6    1.10    0.42
  16  -2   6    1.73    0.65
  16   2   7    6.91    1.10
  16   2   8    0.26    0.55
  16   2   8    0.39    0.36
  16  -2   8   -0.23    0.20
  16  -2   8    0.36    0.60
  16   2   9    0.73    0.70
  16  -2   9    0.67    0.34
  16  -2   9   -0.32    0.51
 -16   3   9    0.26    0.44
  16   3  -9    0.54    0.47
  16   3  -9   -0.27    0.44
 -16   3   9   -0.48    0.39
 -16  -3   9   -0.21    0.34
 -16  -3   9   -0.01    0.47
  16  -3  -9    0.26    0.38
  16   3  -8    0.54    0.46
 -16   3   8    0.31    0.41
  16   3  -8   -0.49    0.34
 -16   3   8    0.00    0.51
 -16  -3   8    0.50    0.53
 -16  -3   8    1.08    0.39
  16  -3  -8    0.26    0.36
 -16   3   7    0.52    0.34
  16   3  -7    0.10    0.42
  16   3  -7    0.77    0.51
 -16   3   7    0.15    0.44
  16  -3  -7    0.24    0.36
 -16  -3   7    0.06    0.31
 -16  -3   7    0.33    0.38
  16  -3  -7   -0.52    0.37
  16   3  -6    3.24    0.62
 -16   3   6    2.04    0.53
  16   3  -6    2.55    0.55
 -16  -3   6    2.80    0.40
  16  -3  -6    2.79    0.64
  16  -3  -6    2.91    0.39
  16   3  -5    2.81    0.51
 -16   3   5    4.62    0.65
  16   3  -5    3.73    0.61
  16  -3  -5    3.30    0.35
  16  -3  -5    4.24    0.63
 -16  -3   5    3.01    0.40
 -16   3   4    0.87    0.41
  16   3  -4    0.37    0.35
  16   3  -4    0.13    0.37
  16  -3  -4    0.63    0.23
 -16  -3   4    1.34    0.33
  16  -3  -4    0.17    0.44
  16   3  -3    0.07    0.27
  16   3  -3    0.21    0.37
 -16   3   3    0.24    0.29
  16  -3  -3    0.14    0.15
  16  -3  -3    0.40    0.42
 -16  -3   3    0.11    0.20
  16   3  -2   -0.08    0.22
 -16   3   2    0.58    0.26
 -16   3   2   -0.12    0.16
  16   3  -2   -0.08    0.34
  16  -3  -2    0.32    0.39
  16  -3  -2    0.19    0.16
 -16  -3   2    0.12    0.25
  16  -3  -2    0.19    0.18
 -16   3   1    0.32    0.16
 -16   3   1   -0.29    0.18
  16   3  -1   -0.01    0.30
  16  -3  -1   -0.25    0.15
  16  -3  -1    0.33    0.41
  16  -3  -1    0.08    0.15
 -16  -3   1    0.15    0.28
  16   3   0    0.00    0.38
  16   3   0    0.48    0.47
  16  -3   0    0.47    0.37
 -16  -3   0    0.36    0.34
  16  -3   0    0.64    0.22
  16   3   1    6.20    0.67
  16   3   1    5.68    0.63
 -16  -3  -1    5.88    0.63
  16  -3   1    6.39    0.65
  16   3   2    1.90    0.48
  16   3   2    1.75    0.54
 -16  -3  -2    1.74    0.47
  16  -3   2    2.82    0.43
  16   3   3    1.08    0.46
  16   3   3    1.16    0.47
  16  -3   3    1.15    0.45
  16  -3   3    1.33    0.37
 -16  -3  -3    0.61    0.45
  16   3   4    6.97    0.66
  16   3   4    6.95    0.83
  16  -3   4    6.81    0.73
 -16  -3  -4    6.57    0.69
  16   3   5    0.13    0.28
  16   3   5    1.10    0.63
 -16  -3  -5    0.38    0.40
  16  -3   5    0.10    0.43
  16  -3   5    0.20    0.24
 -16  -3  -6    2.68    0.57
  16  -3   6    2.35    0.71
  16   3   7    0.34    0.59
  16  -3   7    0.77    0.60
  16   3   8   -0.33    0.55
  16  -3   8    0.62    0.63
  16   4  -8    0.08    0.43
  16   4  -8    0.65    0.51
 -16  -4   8    0.00    0.30
  16   4  -7    1.84    0.57
  16   4  -7    1.70    0.61
 -16  -4   7    1.82    0.38
  16  -4  -7    2.30    0.67
  16   4  -6    1.05    0.52
  16   4  -6    0.29    0.38
 -16  -4   6    1.17    0.31
  16   4  -5   -0.06    0.44
  16   4  -5    0.37    0.36
 -16   4   5    0.12    0.34
  16  -4  -5    0.32    0.50
  16  -4  -5    0.14    0.09
 -16  -4   5   -0.31    0.20
  16   4  -4    2.16    0.47
  16   4  -4    3.82    0.67
  16  -4  -4    2.81    0.63
 -16  -4   4    2.11    0.40
 -16   4   3    3.27    0.43
  16   4  -3    4.64    0.70
  16   4  -3    2.57    0.45
  16  -4  -3    3.18    0.67
 -16  -4   3    2.84    0.43
  16   4  -2   13.74    0.91
  16   4  -2   16.51    1.61
 -16   4   2   13.80    0.83
  16  -4  -2   13.64    1.08
  16   4  -1    0.46    0.46
  16   4  -1   -0.05    0.30
  16  -4  -1    0.07    0.41
 -16  -4   1    0.16    0.31
  16   4   0    2.56    0.48
  16   4   0    2.45    0.70
 -16  -4   0    2.71    0.49
  16  -4   0    2.08    0.52
  16   4   1    1.80    0.58
  16   4   1    2.03    0.50
  16  -4   1    3.28    0.56
  16  -4   1    2.52    0.30
 -16  -4  -1    2.65    0.53
  16   4   2    1.40    0.51
  16   4   2    1.57    0.53
 -16  -4  -2    2.01    0.50
  16  -4   2    1.09    0.34
  16   4   3   -0.09    0.41
  16   4   3    0.52    0.44
  16  -4   3    0.53    0.34
  16  -4   3    0.12    0.50
 -16  -4  -3    0.39    0.40
  16   4   4    0.22    0.39
  16   4   4    0.09    0.41
 -16  -4  -4   -0.20    0.39
  16  -4   4    0.07    0.38
  16   4   5    0.94    0.44
  16   4   5    0.53    0.49
 -16  -4  -5    0.34    0.37
  16  -4   5   -0.05    0.40
  16   4   6    0.40    0.58
  16  -4   6   -0.25    0.47
 -16  -4  -6   -0.36    0.40
  16   4   7    0.43    0.67
  16  -4   7    0.54    0.54
  16   5  -7   -0.48    0.60
  16   5  -7    0.08    0.42
 -16  -5   7   -0.24    0.26
  16   5  -6    0.36    0.40
  16   5  -6    1.14    0.62
  16  -5  -6    0.33    0.51
 -16  -5   6    0.85    0.34
  16   5  -5   -0.42    0.49
  16   5  -5    0.91    0.36
  16  -5  -5    0.49    0.58
  16   5  -4    1.29    0.64
  16   5  -4    1.45    0.46
  16  -5  -4    0.70    0.52
 -16  -5   4    0.90    0.36
  16   5  -3   -0.04    0.29
  16   5  -3   -0.09    0.39
 -16  -5   3    0.67    0.36
  16   5  -2    0.36    0.60
  16   5  -2    0.61    0.43
  16   5  -1    0.56    0.39
  16  -5  -1   -0.68    0.58
 -16  -5   1    0.63    0.37
  16   5   0   -0.09    0.37
  16   5   0    0.42    0.54
  16  -5   0    1.12    0.49
  16   5   1    0.16    0.45
  16   5   1    0.55    0.38
 -16  -5  -1    0.04    0.34
  16  -5   1    0.15    0.38
  16   5   2   -0.14    0.43
  16   5   2    0.07    0.39
 -16  -5  -2   -0.19    0.36
  16   5   3    0.31    0.50
  16   5   3    0.46    0.53
 -16  -5  -3    0.27    0.41
  16   5   4    2.99    0.71
  16   5   4    1.98    0.69
 -16  -5  -4    4.03    0.67
  16   5   5    0.22    0.48
  16   5   5    1.03    0.65
 -16  -5  -5    0.82    0.51
  16   6  -4    0.63    0.44
  16   6  -4   -0.21    0.68
 -16  -6   4    0.49    0.45
  16  -6  -4    1.31    0.66
  16   6  -3    0.42    0.46
  16   6  -3    0.39    0.65
  16  -6  -3    0.80    0.59
 -16  -6   3    0.40    0.41
  16   6  -2    0.79    0.62
  16   6  -2    1.11    0.65
 -16  -6   2    0.93    0.46
  16  -6  -2    0.79    0.59
  16   6  -1   -0.10    0.42
  16   6  -1   -0.91    0.59
  16  -6  -1   -0.30    0.42
 -16  -6   1    0.61    0.41
  16   6   0   -0.46    0.59
  16  -6   0   -0.02    0.44
 -16  -6   0    0.17    0.40
  16   6   1   -0.01    0.53
  16   6   1    0.44    0.44
 -16  -6  -1   -0.13    0.47
  16  -6   1    0.17    0.45
  16   6   2    0.91    0.59
  16   6   2    0.81    0.52
  16  -6   2    1.23    0.56
  16   6   3    0.36    0.49
 -16  -6  -3    0.90    0.56
  17   0 -10    7.40    0.96
 -17   0  10    9.28    1.06
  17   0 -10    6.75    0.88
 -17   0  10    7.66    0.94
 -17   0   9    0.33    0.35
  17   0  -9   -0.03    0.41
 -17   0   9   -0.42    0.41
  17   0  -9   -1.19    0.49
  17   0  -8    5.90    0.75
 -17   0   8    5.32    0.78
 -17   0   8    5.34    0.71
  17   0  -8    4.90    0.69
 -17   0   7    0.63    0.42
 -17   0   7    0.41    0.38
  17   0  -7    0.19    0.35
  17   0  -7    0.54    0.41
  17   0  -6    0.54    0.29
 -17   0   6    1.02    0.45
 -17   0   6    1.04    0.41
  17   0  -6    1.18    0.44
  17   0  -6    1.03    0.43
  17   0  -5    0.02    0.27
  17   0  -5    0.32    0.24
 -17   0   5    0.23    0.33
  17   0  -5    0.38    0.50
  17   0  -4   24.14    1.23
  17   0  -4   24.54    1.27
  17   0  -4   24.87    1.23
 -17   0   4   27.75    1.40
  17   0  -3   -0.05    0.26
  17   0  -3   -0.04    0.24
  17   0  -3    0.14    0.20
 -17   0   3    0.16    0.23
  17   0  -2   -9.65   14.58
 -17   0   1   -0.02    0.26
  17   0  -1   -1.99   12.80
  17   0  -1    0.12    0.22
 -17   0   1   -4.90   16.54
  17   0  -1    0.01    0.23
  17   0   0   94.21    3.39
  17   0   0   93.61   21.88
 -17   0   0   89.67    3.46
 -17   0   0   80.96   25.35
 -17   0  -1    0.38    0.25
  17   0   1   -0.29    0.19
  17   0   1    0.13    0.21
 -17   0  -2   24.26    1.19
  17   0   2   22.94    1.22
  17   0   3    1.23    0.45
 -17   0  -3    0.28    0.27
  17   0   3    0.30    0.24
 -17   0  -4    0.41    0.29
  17   0   4    0.32    0.44
  17   0   5    0.24    0.50
 -17   0  -5    0.09    0.26
 -17   0  -5    0.00    0.18
  17   0   6    0.82    0.58
  17   0   7    0.22    0.51
  17   0   7   -0.07    0.22
  17   0   8    2.02    0.52
  17   0   8    2.46    0.89
  17   0   9   -0.22    0.29
  17   0   9    0.09    0.53
 -17   1  10    2.97    0.73
  17   1 -10    3.49    0.76
 -17   1  10    1.64    0.62
 -17  -1  10    5.28    0.88
  17  -1 -10    3.73    0.72
 -17   1   9    1.07    0.60
  17   1  -9   -0.09    0.43
  17   1  -9   -0.12    0.42
  17  -1  -9    0.26    0.47
 -17  -1   9    0.93    0.60
 -17  -1   9    0.21    0.39
  17   1  -8    1.53    0.50
 -17   1   8    1.33    0.50
 -17   1   8    0.55    0.46
 -17  -1   8    2.14    0.48
  17  -1  -8    1.86    0.57
  17  -1  -8    0.80    0.52
 -17   1   7    3.66    0.60
  17   1  -7    4.46    0.67
 -17   1   7    4.53    0.67
  17   1  -7    3.99    0.58
  17  -1  -7    3.55    0.48
 -17  -1   7    3.07    0.57
 -17  -1   7    4.05    0.65
 -17  -1   7    3.58    0.61
  17  -1  -7    4.04    0.58
  17  -1  -7    3.11    0.52
 -17   1   6    0.07    0.44
  17   1  -6    0.98    0.41
  17   1  -6   -0.13    0.30
 -17   1   6    0.16    0.29
 -17  -1   6    0.16    0.29
 -17  -1   6    0.61    0.40
 -17  -1   6   -0.36    0.39
  17  -1  -6    0.38    0.30
  17  -1  -6    0.31    0.33
  17  -1  -6    0.89    0.44
 -17   1   5    0.44    0.37
  17   1  -5   -0.09    0.32
  17   1  -5   -0.19    0.23
  17  -1  -5   -0.04    0.22
  17  -1  -5   -0.04    0.32
 -17  -1   5    0.03    0.25
  17  -1  -5    0.06    0.31
  17   1  -4    0.33    0.30
  17   1  -4    0.00    0.25
 -17   1   4   -0.24    0.26
 -17  -1   4   -0.28    0.20
  17  -1  -4    0.22    0.20
  17  -1  -4   -0.12    0.29
  17  -1  -4    0.21    0.28
  17   1  -3    0.06    0.22
  17   1  -3    0.23    0.26
 -17   1   3    0.12    0.28
  17   1  -3   -0.01    0.21
  17  -1  -3   -0.23    0.28
 -17  -1   3    0.23    0.24
  17  -1  -3    0.19    0.17
  17  -1  -3    0.03    0.24
  17   1  -2    3.16    0.44
  17   1  -2    3.56    0.43
  17   1  -2    4.08    0.42
 -17   1   2    4.49    0.48
  17  -1  -2    3.79    0.49
  17  -1  -2    3.90    0.35
  17  -1  -2    3.69    0.50
  17   1  -1   12.30    0.75
  17   1  -1   11.72    0.70
 -17   1   1   10.37    0.74
  17  -1  -1   12.11    0.78
 -17  -1   1   10.46    0.75
  17  -1  -1   12.17    0.66
  17   1   0    0.67    0.28
  17   1   0    0.54    0.30
 -17   1   0    0.52    0.27
 -17  -1   0    0.62    0.28
  17  -1   0    0.91    0.34
  17  -1   0    0.84    0.27
 -17   1  -1    0.24    0.24
  17   1   1    0.45    0.26
 -17  -1  -1    0.30    0.24
  17  -1   1    0.37    0.27
  17   1   2   13.46    0.91
  17   1   2   13.18    0.71
 -17   1  -2   12.74    0.74
  17  -1   2   14.16    0.85
  17  -1   2   10.92    0.82
 -17  -1  -2   12.66    0.82
  17   1   3    7.77    0.53
  17   1   3    7.42    0.75
 -17   1  -3    7.29    0.50
  17  -1   3    6.53    0.72
  17  -1   3    8.41    0.63
 -17  -1  -3    8.25    0.65
  17   1   4   25.05    1.53
  17   1   4   23.55    1.05
  17  -1   4   24.62    1.26
  17  -1   4   22.97    1.47
 -17  -1  -4   24.64    1.28
  17   1   5   19.43    0.85
  17   1   5   20.76    1.46
 -17  -1  -5   19.88    1.30
  17  -1   5   20.19    1.12
  17  -1   5   18.38    1.38
  17   1   6    1.57    0.73
  17  -1   6    2.88    0.72
  17   1   7    0.44    0.57
  17  -1   7    0.42    0.54
  17   1   8    0.14    0.67
  17   1   8    0.84    0.45
  17  -1   8    1.15    0.65
  17  -1   8    1.15    0.37
  17   1   9    0.14    0.65
  17  -1   9    0.58    0.70
  17  -1   9    1.01    0.38
  17   2 -10    1.13    0.57
  17   2 -10   -0.03    0.43
 -17   2  10    0.52    0.46
 -17   2  10    0.39    0.57
  17  -2 -10   -0.12    0.44
 -17  -2  10   -0.14    0.39
 -17  -2  10    0.07    0.39
 -17   2   9    1.59    0.59
  17   2  -9    1.68    0.48
 -17  -2   9    1.48    0.58
  17  -2  -9    1.83    0.58
 -17   2   8    0.53    0.44
 -17   2   8   -0.15    0.35
  17   2  -8   -0.40    0.37
  17   2  -8    0.43    0.39
 -17  -2   8   -0.36    0.29
  17  -2  -8    0.33    0.34
 -17  -2   8   -0.09    0.41
  17   2  -7   -0.31    0.32
  17   2  -7    0.33    0.38
 -17   2   7    1.29    0.47
 -17   2   7   -0.41    0.25
  17  -2  -7   -0.02    0.28
 -17  -2   7    0.14    0.27
  17  -2  -7   -0.38    0.30
 -17  -2   7   -0.42    0.27
 -17  -2   7   -0.28    0.33
 -17   2   6    1.48    0.39
  17   2  -6    0.25    0.40
 -17   2   6    0.17    0.36
  17   2  -6    0.21    0.39
  17  -2  -6    0.02    0.40
  17  -2  -6    0.43    0.29
 -17  -2   6    0.49    0.34
  17   2  -5    5.05    0.61
 -17   2   5    3.98    0.57
  17   2  -5    3.75    0.54
  17  -2  -5    4.39    0.64
 -17  -2   5    3.52    0.46
  17   2  -4    0.56    0.38
 -17   2   4    0.08    0.32
  17   2  -4    0.31    0.27
  17  -2  -4   -0.02    0.16
 -17  -2   4    0.19    0.25
  17  -2  -4    0.93    0.43
 -17   2   3    0.17    0.27
  17   2  -3   -0.08    0.22
  17   2  -3   -0.05    0.30
 -17  -2   3    0.07    0.22
  17  -2  -3    0.11    0.16
  17   2  -2    0.18    0.23
  17   2  -2   -0.15    0.19
  17   2  -2   -0.44    0.22
  17  -2  -2    0.21    0.39
 -17  -2   2    0.00    0.22
  17   2  -1    2.04    0.42
  17   2  -1    1.95    0.35
 -17  -2   1    1.98    0.37
  17   2   0    0.22    0.27
  17   2   0    0.38    0.31
 -17   2   0    0.13    0.23
  17  -2   0    0.67    0.25
 -17  -2   0    0.46    0.27
 -17   2  -1    4.92    0.41
  17   2   1    4.74    0.53
  17   2   1    5.00    0.52
 -17  -2  -1    4.41    0.52
  17  -2   1    4.91    0.47
  17   2   2    3.03    0.43
  17   2   2    1.97    0.48
 -17  -2  -2    2.66    0.45
  17  -2   2    2.62    0.45
  17  -2   2    2.08    0.43
  17   2   3   -0.08    0.28
 -17  -2  -3    0.06    0.27
  17  -2   3    0.48    0.32
  17  -2   3   -0.27    0.29
  17   2   4    2.29    0.37
  17   2   4    2.28    0.63
  17  -2   4    1.87    0.56
  17  -2   4    1.44    0.40
  17   2   5    1.92    0.34
  17   2   5    2.84    0.76
  17  -2   5    2.48    0.71
  17   2   6    0.38    0.52
  17  -2   6   -0.20    0.41
 -17  -2  -6    0.51    0.36
  17   2   7    0.60    0.66
  17  -2   7   -0.47    0.49
  17   2   8    0.06    0.64
  17  -2   8   -0.59    0.50
  17  -2   9   -0.57    0.57
  17   3  -9    0.33    0.49
 -17   3   9    0.33    0.40
  17   3  -9    0.04    0.41
 -17   3   9    0.35    0.49
 -17  -3   9    0.38    0.35
 -17  -3   9    0.72    0.51
  17  -3  -9    0.37    0.36
 -17   3   8    1.88    0.62
  17  -3  -8    2.22    0.52
 -17  -3   8    1.41    0.55
  17   3  -7    5.02    0.68
 -17   3   7    4.51    0.71
  17   3  -7    4.78    0.73
 -17   3   7    4.20    0.78
  17  -3  -7    4.73    0.74
 -17  -3   7    3.05    0.58
  17   3  -6   -0.29    0.38
  17   3  -6   -0.26    0.30
 -17   3   6    0.65    0.43
 -17  -3   6    0.02    0.25
  17  -3  -6   -0.11    0.44
  17   3  -5    0.29    0.33
  17   3  -5   -0.29    0.42
 -17   3   5   -0.09    0.34
  17  -3  -5    0.11    0.17
  17  -3  -5    0.58    0.46
  17   3  -4    1.76    0.51
  17   3  -4    2.54    0.46
 -17   3   4    1.81    0.45
  17  -3  -4    1.35    0.53
 -17  -3   4    1.57    0.35
  17  -3  -4    1.21    0.29
  17   3  -3    0.18    0.28
  17   3  -3    0.44    0.37
 -17   3   3    0.47    0.31
 -17  -3   3    0.09    0.22
  17  -3  -3    0.14    0.18
  17  -3  -3    0.21    0.43
  17   3  -2    1.54    0.42
  17   3  -2    2.31    0.53
 -17   3   2    2.06    0.39
  17  -3  -2    2.30    0.26
  17  -3  -2    1.25    0.46
  17  -3  -2    3.55    0.61
 -17  -3   2    1.67    0.35
 -17   3   1    3.67    0.41
  17   3  -1    2.61    0.48
  17   3  -1    3.67    0.62
 -17  -3   1    2.82    0.41
  17  -3  -1    3.41    0.33
  17  -3  -1    3.13    0.70
  17   3   0   29.83    1.68
  17   3   0   31.14    1.52
  17  -3   0   32.21    1.64
  17  -3   0   30.86    1.32
  17   3   1    3.07    0.52
  17   3   1    1.93    0.52
  17  -3   1    3.09    0.79
 -17  -3  -1    2.86    0.51
  17  -3   1    3.59    0.42
  17   3   2    0.87    0.41
  17   3   2    0.25    0.39
  17  -3   2    0.31    0.33
  17  -3   2    0.67    0.34
 -17  -3  -2    0.48    0.38
  17   3   3    0.52    0.40
  17   3   3    0.43    0.36
  17  -3   3    0.30    0.35
 -17  -3  -3    0.24    0.36
  17   3   4   -0.19    0.31
  17   3   4    0.17    0.43
  17  -3   4    0.56    0.50
  17  -3   4   -0.14    0.24
 -17  -3  -4   -0.19    0.36
  17   3   5    7.79    0.97
  17   3   5    8.87    0.64
 -17  -3  -5    7.28    0.76
  17  -3   5    7.64    0.91
  17   3   6    1.76    0.64
  17  -3   6    1.97    0.64
 -17  -3  -6    0.31    0.62
  17   3   7   -0.70    0.49
  17  -3   7    0.83    0.57
  17   3   8   -0.13    0.68
  17  -3   8    1.15    0.67
  17   4  -8    0.64    0.48
 -17  -4   8   -0.20    0.33
  17   4  -7    0.89    0.55
  17   4  -7    0.29    0.41
  17  -4  -7    1.08    0.57
 -17  -4   7    0.20    0.31
  17   4  -6    0.90    0.47
  17   4  -6    0.07    0.42
 -17  -4   6    0.27    0.27
  17  -4  -6    0.49    0.53
  17   4  -5    3.64    0.74
  17   4  -5    2.80    0.54
 -17  -4   5    3.45    0.62
  17  -4  -5    2.40    0.65
  17   4  -4    0.37    0.33
  17   4  -4    0.81    0.56
  17  -4  -4    1.41    0.59
 -17  -4   4    0.36    0.27
  17   4  -3    0.17    0.47
  17   4  -3    0.71    0.36
  17  -4  -3    0.85    0.54
 -17  -4   3    0.83    0.34
  17   4  -2    1.14    0.42
  17   4  -2    1.69    0.66
  17  -4  -2    2.11    0.71
 -17  -4   2    1.49    0.44
  17   4  -1    2.27    0.48
  17   4  -1    1.73    0.59
  17  -4  -1    1.27    0.57
  17   4   0    1.10    0.54
  17   4   0    1.37    0.46
 -17  -4   0    0.85    0.42
  17  -4   0    0.89    0.47
  17   4   1    1.05    0.42
  17   4   1    0.66    0.49
 -17  -4  -1   -0.32    0.37
  17  -4   1   -0.63    0.30
  17  -4   1   -0.02    0.19
  17   4   2    2.02    0.59
  17   4   2    3.16    0.63
  17  -4   2    2.23    0.40
 -17  -4  -2    2.38    0.53
  17   4   3    0.87    0.51
  17   4   3    0.58    0.45
  17  -4   3    0.48    0.31
 -17  -4  -3    0.19    0.47
  17   4   4    0.11    0.40
  17   4   4    0.27    0.36
  17  -4   4    0.03    0.39
 -17  -4  -4    1.03    0.47
  17   4   5    0.04    0.33
  17   4   5    0.79    0.65
  17  -4   5    0.45    0.44
 -17  -4  -5    0.93    0.46
  17   4   6    0.04    0.56
  17   4   6    0.73    0.40
  17  -4   6   -0.50    0.46
 -17  -4  -6    0.14    0.75
  17   4   7    0.23    0.56
  17  -4   7   -0.53    0.51
  17   5  -7    0.13    0.64
  17   5  -7    0.82    0.46
 -17  -5   7   -0.18    0.32
  17   5  -6    0.44    0.59
  17   5  -6   -0.17    0.36
 -17  -5   6    0.65    0.33
  17  -5  -6    0.19    0.51
  17   5  -5   -1.10    0.47
  17   5  -5   -0.68    0.32
 -17  -5   5   -0.39    0.20
  17  -5  -5    1.28    0.71
  17   5  -4    1.29    0.48
  17   5  -4    1.32    0.85
  17  -5  -4    0.81    0.58
 -17  -5   4    0.39    0.37
  17   5  -3    0.73    0.51
  17   5  -3    0.81    0.40
  17  -5  -3    0.60    0.47
  17   5  -2    0.84    0.57
  17   5  -2    1.56    0.50
 -17  -5   2    1.88    0.47
  17  -5  -2    1.05    0.60
  17   5  -1   -0.23    0.44
  17   5  -1    0.65    0.41
 -17  -5   1    0.07    0.32
  17  -5  -1    0.13    0.49
  17   5   0    0.45    0.38
 -17  -5   0   -0.16    0.34
  17  -5   0   -0.28    0.38
  17   5   1    1.95    0.72
  17   5   1    3.45    0.61
  17   5   2   -0.43    0.35
  17   5   2   -0.62    0.52
 -17  -5  -2   -0.40    0.34
  17   5   3    0.03    0.46
  17   5   3    0.79    0.53
  17   5   4   -0.64    0.42
  17   5   4    0.10    0.62
 -17  -5  -4   -0.09    0.43
  17   5   5   -0.54    0.36
  17   5   5   -0.39    0.53
 -17  -5  -5    1.20    0.51
  17   6  -4    0.12    0.42
  17  -6  -4    0.55    0.65
  17   6  -3   -0.08    0.41
 -17  -6   3    0.23    0.38
  17  -6  -3   -0.49    0.47
  17   6  -2   -0.04    0.44
 -17  -6   2    0.16    0.39
  17  -6  -2    0.65    0.56
  17   6  -1    0.08    0.56
 -17  -6   1    0.05    0.41
  17  -6  -1   -0.11    0.50
  17   6   0    0.06    0.50
  17   6   0   -0.21    0.51
  17  -6   0    0.19    0.50
 -17  -6   0   -0.59    0.37
  17   6   1    1.02    0.61
 -17  -6  -1    0.10    0.41
  17  -6   1   -0.06    0.46
  17   6   2    0.58    0.49
  17   6   2   -0.63    0.57
  17  -6   2    1.20    0.61
 -18   0  10   -0.01    0.50
  18   0 -10    0.54    0.49
  18   0 -10    0.37    0.50
 -18   0  10    0.06    0.45
  18   0  -9   -0.09    0.35
 -18   0   9   -0.23    0.42
 -18   0   9    0.06    0.40
 -18   0   8    0.21    0.40
 -18   0   8    0.80    0.43
  18   0  -8   -0.04    0.38
  18   0  -8    0.03    0.39
  18   0  -7    0.20    0.37
  18   0  -7   -0.25    0.33
 -18   0   7    0.30    0.40
 -18   0   7    0.25    0.36
  18   0  -6    1.60    0.50
  18   0  -6    2.05    0.33
 -18   0   6    2.80    0.56
  18   0  -6    2.02    0.43
 -18   0   6    2.56    0.47
  18   0  -5   -0.04    0.25
 -18   0   5    0.16    0.35
  18   0  -5   -0.15    0.26
 -18   0   4    1.70    0.42
  18   0  -4    2.20    0.36
  18   0  -4    1.26    0.39
  18   0  -4    1.62    0.42
  18   0  -3    0.01    0.23
 -18   0   3    0.18    0.23
  18   0  -3    0.23    0.28
  18   0  -3    0.27    0.22
 -18   0   2    3.73    0.52
  18   0  -2    3.32    0.37
  18   0  -2    2.99    0.43
  18   0  -2    3.51    0.51
 -18   0   1   -0.04    0.26
  18   0  -1    0.11    0.23
  18   0  -1    0.15    0.23
  18   0   0   49.21    1.97
  18   0   0   48.75    1.98
 -18   0   0   45.53    2.02
 -18   0  -1    0.09    0.28
  18   0   1    0.19    0.24
  18   0   1    0.11    0.25
  18   0   2   13.11    0.74
  18   0   2   12.08    0.89
 -18   0  -2   11.43    0.79
  18   0   3    0.33    0.41
 -18   0  -3   -0.17    0.27
  18   0   3   -0.05    0.23
 -18   0  -4    7.17    0.62
  18   0   4    7.91    0.84
  18   0   5   -0.29    0.45
 -18   0  -5   -0.28    0.25
 -18   0  -5   -0.06    0.22
  18   0   6   -0.68    0.40
  18   0   7   -0.79    0.38
  18   0   8    2.18    0.83
  18   0   9    0.53    0.76
  18   0   9   -0.08    0.30
  18   1 -10    0.40    0.47
 -18   1  10    0.46    0.48
  18   1 -10    1.04    0.60
 -18   1  10   -0.17    0.40
 -18  -1  10    0.44    0.45
 -18  -1  10    0.60    0.54
  18  -1 -10    0.00    0.43
 -18   1   9    0.61    0.44
  18   1  -9    0.71    0.43
  18   1  -9    0.49    0.49
 -18  -1   9    0.69    0.47
 -18  -1   9    0.62    0.43
  18  -1  -9    0.25    0.46
 -18   1   8    1.07    0.45
  18   1  -8    1.05    0.53
 -18   1   8    0.56    0.43
 -18  -1   8    2.21    0.60
  18  -1  -8    1.48    0.53
  18  -1  -8    0.11    0.41
 -18  -1   8    1.34    0.50
  18   1  -7    0.48    0.37
 -18   1   7    0.66    0.44
  18   1  -7    1.31    0.48
 -18  -1   7    0.02    0.40
  18  -1  -7    0.49    0.35
 -18  -1   7    0.49    0.39
  18  -1  -7    0.58    0.45
  18  -1  -7   -0.01    0.50
 -18   1   6    0.41    0.29
  18   1  -6    0.52    0.37
 -18   1   6    0.06    0.35
  18   1  -6    0.10    0.34
  18  -1  -6   -0.23    0.23
 -18  -1   6   -0.15    0.25
  18  -1  -6   -0.23    0.29
  18  -1  -6    0.43    0.40
 -18  -1   6    0.06    0.31
  18   1  -5    4.36    0.58
  18   1  -5    6.73    0.66
 -18   1   5    5.39    0.68
  18  -1  -5    5.16    0.61
 -18  -1   5    5.90    0.60
  18  -1  -5    5.39    0.66
  18  -1  -5    4.24    0.50
 -18   1   4   -0.02    0.28
  18   1  -4   -0.09    0.18
  18   1  -4    0.01    0.30
  18   1  -4    0.17    0.24
  18  -1  -4   -0.10    0.17
  18  -1  -4    0.07    0.30
  18  -1  -4   -0.37    0.26
 -18  -1   4   -0.15    0.26
  18   1  -3    3.89    0.41
  18   1  -3    3.58    0.40
  18   1  -3    3.24    0.44
 -18   1   3    3.41    0.50
  18  -1  -3    3.37    0.52
  18  -1  -3    3.37    0.35
 -18  -1   3    3.45    0.47
  18  -1  -3    2.76    0.45
  18   1  -2    2.23    0.36
 -18   1   2    2.22    0.42
  18   1  -2    2.52    0.40
  18   1  -2    2.65    0.40
  18  -1  -2    1.39    0.40
 -18  -1   2    2.48    0.41
  18  -1  -2    1.90    0.29
  18  -1  -2    2.14    0.43
  18   1  -1    1.76    0.36
  18   1  -1    1.99    0.38
 -18   1   1    1.88    0.38
  18  -1  -1    2.10    0.33
 -18  -1   1    1.53    0.37
  18  -1  -1    1.63    0.38
  18   1   0    0.03    0.24
  18   1   0    0.27    0.27
 -18   1   0    1.05    0.32
  18  -1   0    0.39    0.29
  18  -1   0    0.11    0.24
 -18  -1   0    0.51    0.29
  18   1   1   -0.11    0.22
 -18   1  -1    0.04    0.22
  18   1   1   -0.06    0.21
  18  -1   1    0.10    0.23
  18   1   2   30.96    1.33
  18   1   2   28.72    1.69
 -18   1  -2   29.57    1.37
  18  -1   2   31.76    1.57
 -18  -1  -2   31.48    1.49
 -18   1  -3   10.17    0.64
  18   1   3   11.53    0.92
  18   1   3   11.55    0.66
  18  -1   3   11.73    0.84
 -18  -1  -3   10.77    0.79
  18  -1   3   10.51    0.90
  18   1   4    6.01    0.47
  18   1   4    6.37    0.77
 -18  -1  -4    5.98    0.64
  18  -1   4    5.35    0.58
  18  -1   4    6.66    0.78
  18   1   5    4.93    0.41
  18   1   5    5.18    0.83
  18  -1   5    4.79    0.76
  18  -1   5    4.97    0.55
  18   1   6    0.55    0.53
  18  -1   6    0.85    0.62
  18   1   7    1.08    0.72
  18  -1   7    1.42    0.67
  18   1   8    3.33    0.88
  18  -1   8    4.43    0.99
  18  -1   9   -0.09    0.73
 -18   2  10   -0.43    0.38
 -18   2  10    0.82    0.57
  18   2 -10    1.23    0.50
 -18  -2  10   -0.12    0.41
  18  -2 -10   -0.57    0.38
 -18   2   9   -0.52    0.36
 -18   2   9   -0.11    0.35
  18   2  -9   -0.23    0.34
 -18  -2   9    0.43    0.49
  18  -2  -9    0.34    0.41
  18   2  -8   -0.03    0.38
 -18   2   8    0.43    0.37
 -18   2   8    0.17    0.34
  18   2  -8    0.11    0.35
 -18  -2   8   -0.01    0.32
  18  -2  -8   -0.34    0.28
 -18  -2   8    0.89    0.48
  18   2  -7    0.59    0.47
  18   2  -7    0.40    0.42
 -18   2   7    0.38    0.41
 -18   2   7    0.41    0.34
  18  -2  -7    0.50    0.42
 -18  -2   7    1.06    0.37
 -18  -2   7    0.74    0.53
  18  -2  -7   -0.19    0.29
  18   2  -6    2.59    0.51
  18   2  -6    1.75    0.50
 -18   2   6    2.87    0.55
 -18  -2   6    1.24    0.51
  18  -2  -6    1.08    0.48
  18  -2  -6    1.63    0.38
  18   2  -5    0.43    0.35
  18   2  -5   -0.23    0.33
 -18   2   5    0.60    0.39
  18  -2  -5    0.28    0.25
  18  -2  -5    0.80    0.45
 -18  -2   5    0.40    0.33
  18   2  -4    0.54    0.36
  18   2  -4    0.48    0.32
 -18   2   4    0.44    0.39
  18  -2  -4    0.09    0.19
 -18  -2   4    0.45    0.28
  18  -2  -4   -0.02    0.38
  18   2  -3    1.43    0.34
  18   2  -3    0.39    0.48
 -18   2   3    1.06    0.40
  18  -2  -3    1.16    0.24
  18  -2  -3    1.92    0.50
  18   2  -2    1.26    0.33
 -18   2   2    1.59    0.45
  18   2  -2    1.26    0.35
  18   2  -2    1.76    0.42
  18  -2  -2    2.03    0.29
 -18  -2   2    1.61    0.34
  18  -2  -2    1.84    0.50
  18   2  -1   13.39    0.91
  18   2  -1   17.95    0.99
 -18   2   1   15.09    1.08
 -18  -2   1   13.94    0.88
  18  -2  -1   15.47    0.80
  18   2   0    2.01    0.42
  18   2   0    1.77    0.42
 -18   2   0    2.72    0.37
 -18  -2   0    2.05    0.39
 -18   2  -1   19.49    1.22
  18   2   1   17.69    1.02
  18   2   1   18.34    1.13
  18  -2   1   20.26    1.15
 -18  -2  -1   19.43    1.08
  18  -2   1   19.58    1.06
  18   2   2    2.42    0.42
  18   2   2    2.41    0.52
 -18  -2  -2    2.60    0.45
  18  -2   2    2.39    0.47
  18  -2   2    2.93    0.50
  18   2   3    1.30    0.38
  18   2   3    1.24    0.49
 -18  -2  -3    1.08    0.45
  18  -2   3    0.95    0.45
  18  -2   3    1.41    0.40
  18   2   4   10.61    0.98
  18   2   4   11.53    0.68
 -18  -2  -4    8.92    1.18
  18  -2   4   10.70    1.00
  18  -2   4   10.21    0.79
  18   2   5   22.39    1.58
  18   2   5   24.07    1.20
  18  -2   5   22.39    1.57
 -18  -2  -5   23.55    1.35
  18   2   6    0.06    0.55
  18  -2   6    0.01    0.53
  18   2   7   -0.13    0.56
  18  -2   7   -0.51    0.45
  18   2   8    2.09    0.87
  18  -2   8    4.09    0.95
 -18   3   9    0.24    0.52
  18  -3  -9    1.14    0.48
  18   3  -8    1.78    0.59
 -18   3   8    0.79    0.51
 -18   3   8    0.92    0.42
  18   3  -8    0.98    0.73
  18  -3  -8    1.86    0.48
 -18  -3   8    0.88    0.38
  18   3  -7   -0.47    0.35
  18   3  -7   -0.01    0.37
 -18   3   7    0.45    0.42
  18  -3  -7    1.13    0.53
 -18  -3   7    0.74    0.33
  18  -3  -7    0.35    0.29
 -18   3   6    0.17    0.47
  18   3  -6    0.77    0.40
  18   3  -6    0.20    0.42
  18  -3  -6    0.12    0.48
  18  -3  -6    0.60    0.28
 -18  -3   6    1.59    0.39
  18   3  -5    0.32    0.31
 -18   3   5   -0.09    0.32
  18   3  -5    0.28    0.40
 -18  -3   5   -0.20    0.25
  18  -3  -5    0.40    0.21
  18  -3  -5    0.18    0.46
  18   3  -4    0.66    0.44
  18   3  -4    0.26    0.35
 -18   3   4   -0.06    0.29
  18   3  -3    0.86    0.36
  18   3  -3    1.77    0.49
 -18   3   3    0.80    0.35
 -18  -3   3    0.50    0.29
  18  -3  -3    0.91    0.53
  18  -3  -3    1.08    0.25
  18   3  -2    0.68    0.39
  18   3  -2    0.28    0.26
 -18   3   2   -0.32    0.21
 -18  -3   2    0.07    0.25
  18  -3  -2    0.12    0.18
  18  -3  -2    0.46    0.48
  18   3  -1    0.03    0.37
  18   3  -1    0.23    0.31
 -18   3   1    0.18    0.23
  18  -3  -1    0.55    0.23
 -18  -3   1    0.19    0.29
  18  -3  -1    0.14    0.43
  18   3   0    1.87    0.53
  18   3   0   -0.03    0.34
 -18  -3   0   -0.09    0.34
  18  -3   0    0.47    0.25
  18   3   1    1.60    0.52
  18   3   1    1.96    0.51
  18  -3   1    2.17    0.45
 -18  -3  -1    0.67    0.43
  18  -3   1    1.83    0.38
  18   3   2   16.07    1.16
  18   3   2   16.69    1.06
 -18  -3  -2   16.65    1.08
  18  -3   2   16.41    1.02
  18  -3   2   15.93    1.02
  18   3   3    0.36    0.42
  18   3   3    0.49    0.35
  18  -3   3    0.74    0.42
  18   3   4   -0.45    0.43
  18   3   4   -0.21    0.29
  18  -3   4   -0.22    0.40
 -18  -3  -4    0.11    0.35
  18  -3   4   -0.14    0.26
  18   3   5    0.54    0.29
  18   3   5    0.47    0.54
 -18  -3  -5    0.69    0.44
  18  -3   5    0.83    0.48
  18   3   6    0.37    0.53
  18  -3   6    0.22    0.51
  18   3   8    0.14    0.58
  18  -3   8    0.46    0.56
  18   4  -8    0.90    0.55
  18   4  -8    2.25    0.71
 -18  -4   8    0.41    0.38
  18   4  -7    1.95    0.61
  18   4  -7    2.55    0.61
 -18  -4   7    2.08    0.43
  18  -4  -7    1.13    0.73
  18   4  -6    0.83    0.47
  18   4  -6   -0.17    0.44
 -18  -4   6    0.70    0.34
  18  -4  -6    0.08    0.47
  18   4  -5    0.44    0.47
  18  -4  -5   -0.34    0.42
 -18  -4   5    0.55    0.30
  18   4  -4    4.13    0.56
  18   4  -4    3.74    0.66
 -18  -4   4    4.89    0.51
  18  -4  -4    3.43    0.74
  18   4  -3    0.46    0.44
  18   4  -3    1.58    0.45
 -18  -4   3    1.36    0.40
  18  -4  -3    0.33    0.48
  18   4  -2   -0.36    0.40
  18   4  -2    0.12    0.31
  18  -4  -2    0.12    0.48
 -18  -4   2   -0.52    0.23
  18   4  -1    0.72    0.67
  18   4  -1    0.76    0.46
 -18  -4   1    0.88    0.42
  18  -4  -1    0.40    0.52
  18   4   0    7.81    0.91
  18   4   0    8.02    0.77
 -18  -4   0    9.92    1.22
  18  -4   0    8.05    0.55
  18   4   1   11.46    0.95
  18   4   1   11.35    0.98
 -18  -4  -1   14.02    1.02
  18  -4   1   12.82    0.72
  18   4   2    2.28    0.58
  18   4   2    0.28    0.42
 -18  -4  -2    0.72    0.47
  18  -4   2    0.98    0.34
  18   4   3   -0.19    0.39
  18   4   3    0.24    0.44
 -18  -4  -3    0.54    0.40
  18  -4   3   -0.14    0.31
  18   4   4    1.50    0.52
  18   4   4    0.95    0.57
  18  -4   4    0.55    0.41
 -18  -4  -4    0.52    0.43
  18   4   5    0.23    0.53
  18  -4   5    0.69    0.50
  18   4   6    1.25    0.58
  18  -4   6    0.16    0.50
  18   4   7    0.35    0.58
  18  -4   7   -0.17    0.54
  18   5  -6    0.42    0.54
  18   5  -6   -0.28    0.36
  18  -5  -6   -0.06    0.44
 -18  -5   6   -0.03    0.28
  18   5  -5    1.04    0.50
  18   5  -5    0.32    0.51
 -18  -5   5    0.06    0.29
  18  -5  -5    0.03    0.53
  18   5  -4    0.40    0.43
  18   5  -4    1.12    0.56
  18  -5  -4    1.90    0.72
 -18  -5   4    1.29    0.43
  18   5  -3    0.42    0.60
  18   5  -3    0.93    0.45
 -18  -5   3    0.94    0.35
  18  -5  -3    0.32    0.55
  18   5  -2    0.23    0.44
  18   5  -2    0.99    0.45
  18  -5  -2    0.17    0.54
 -18  -5   2    0.49    0.37
  18   5  -1   -0.17    0.41
  18   5  -1    0.36    0.36
  18  -5  -1    1.27    0.55
 -18  -5   1   -0.21    0.31
  18   5   0    0.12    0.41
  18   5   0   -0.66    0.43
  18  -5   0   -0.60    0.37
 -18  -5   0    0.25    0.38
  18   5   1   -0.23    0.35
 -18  -5  -1    0.20    0.41
  18  -5   1    0.23    0.41
  18   5   2    0.07    0.40
  18   5   2    0.18    0.64
  18   5   3    0.38    0.62
 -18  -5  -3   -0.51    0.35
  18   5   4    0.31    0.58
  18   5   4    0.51    0.51
 -18  -5  -4    0.73    0.51
  18   5   5    0.37    0.62
  18   5   5    0.00    0.42
  18   6  -3    0.19    0.47
  18   6  -3   -0.36    0.59
  18  -6  -3    0.71    0.56
 -18  -6   3    0.08    0.61
  18   6  -2    0.91    0.46
 -18  -6   2    0.07    0.42
  18  -6  -2   -0.76    0.41
  18   6  -1   -0.46    0.42
  18   6  -1    0.10    0.66
  18  -6  -1   -0.35    0.48
 -18  -6   1    0.03    0.39
  18   6   0    1.01    0.58
  18   6   0    1.13    0.73
  18  -6   0    0.63    0.63
  18   6   1    0.31    0.49
  18  -6   1    1.21    0.58
 -18  -6  -1   -0.06    0.44
  18   6   2   -0.30    0.43
 -18  -6  -2    0.08    0.48
  19   0 -10    3.10    0.89
  19   0 -10    3.47    0.70
 -19   0  10    3.18    0.78
 -19   0  10    2.92    0.71
  19   0  -9    0.05    0.35
 -19   0   9   -0.38    0.32
  19   0  -9    0.73    0.45
 -19   0   8    1.16    0.52
 -19   0   8    0.58    0.46
  19   0  -8    0.23    0.36
  19   0  -7   -0.09    0.33
 -19   0   7   -0.22    0.43
  19   0  -7    0.24    0.34
 -19   0   7    0.52    0.41
  19   0  -6   13.80    1.00
  19   0  -6   14.98    1.02
 -19   0   6   15.03    1.08
  19   0  -6   13.55    0.83
  19   0  -5   -0.03    0.22
 -19   0   5    0.34    0.42
  19   0  -5   -0.04    0.28
  19   0  -5   -0.19    0.23
  19   0  -4    0.84    0.37
  19   0  -4    1.16    0.30
  19   0  -4    1.01    0.35
 -19   0   3    0.39    0.30
  19   0  -3    0.07    0.22
  19   0  -3   -0.13    0.25
  19   0  -3    0.00    0.24
  19   0  -2   47.47    2.08
  19   0  -2   51.98    2.01
  19   0  -1    0.06    0.26
 -19   0   1    0.19    0.30
  19   0   0   36.83    1.63
 -19   0   0   36.73    1.74
  19   0   0   39.69    1.67
  19   0   1    0.25    0.24
  19   0   1   -0.10    0.21
 -19   0  -1   -0.07    0.22
 -19   0  -2   10.20    0.70
  19   0   2    8.45    0.77
  19   0   2    8.03    0.60
  19   0   3   -0.32    0.32
 -19   0  -3   -0.14    0.25
  19   0   3    0.18    0.26
 -19   0  -4    2.26    0.46
  19   0   4    2.41    0.63
  19   0   5    0.58    0.48
 -19   0  -5    1.48    0.38
  19   0   6    0.12    0.55
  19   0   7   -0.07    0.50
  19   0   8    0.47    0.55
  19   0   9    0.03    1.04
  19   1 -10    1.56    0.60
  19   1 -10    1.34    0.53
  19  -1 -10    0.70    0.50
 -19  -1  10   -0.05    0.41
 -19  -1  10    0.57    0.54
  19   1  -9   -0.04    0.42
  19   1  -9    0.02    0.43
 -19   1   9    0.88    0.47
 -19   1   9   -0.19    0.33
 -19  -1   9   -0.35    0.31
 -19  -1   9    0.53    0.46
  19  -1  -9   -0.17    0.37
  19   1  -8    0.38    0.43
  19   1  -8    0.41    0.44
 -19   1   8    0.59    0.44
 -19   1   8   -0.08    0.35
 -19  -1   8   -0.02    0.39
  19  -1  -8    0.35    0.40
 -19  -1   8    0.87    0.46
  19  -1  -8    0.53    0.44
  19   1  -7    1.59    0.54
 -19   1   7    1.82    0.48
  19   1  -7    1.17    0.50
 -19  -1   7    1.59    0.50
  19  -1  -7    0.96    0.49
 -19  -1   7    1.53    0.52
  19  -1  -7    1.40    0.47
  19   1  -6   -0.04    0.32
 -19   1   6   -0.02    0.27
  19   1  -6    0.09    0.30
 -19  -1   6   -0.28    0.27
  19  -1  -6   -0.04    0.27
  19  -1  -6   -0.24    0.30
  19  -1  -6   -0.10    0.35
 -19   1   5    0.65    0.42
  19   1  -5    0.37    0.32
  19   1  -5    0.61    0.39
  19  -1  -5    0.61    0.49
 -19  -1   5    0.08    0.31
  19  -1  -5    0.41    0.28
  19  -1  -5    0.60    0.37
  19   1  -4    3.21    0.61
  19   1  -4    2.56    0.35
 -19   1   4    3.54    0.53
  19   1  -4    3.18    0.46
 -19  -1   4    4.13    0.52
  19  -1  -4    3.80    0.49
  19  -1  -4    3.27    0.50
  19   1  -3    0.06    0.24
 -19   1   3   -0.34    0.29
  19   1  -3   -0.14    0.26
  19  -1  -3    0.14    0.30
 -19  -1   3   -0.18    0.25
  19  -1  -3    0.20    0.18
  19  -1  -3   -0.28    0.30
 -19   1   2    0.48    0.31
  19   1  -2   -0.09    0.24
  19   1  -2    0.04    0.21
  19   1  -2    0.25    0.29
  19  -1  -2    0.25    0.41
  19  -1  -2    0.40    0.30
 -19  -1   2    0.22    0.27
  19  -1  -2    0.07    0.20
  19   1  -1    2.90    0.43
 -19   1   1    2.53    0.41
  19   1  -1    2.24    0.39
  19  -1  -1    2.57    0.36
 -19  -1   1    2.67    0.44
  19  -1  -1    2.35    0.44
 -19   1   0    1.04    0.35
  19   1   0    0.59    0.32
  19   1   0    1.04    0.35
  19  -1   0    1.75    0.35
  19  -1   0    1.21    0.38
 -19  -1   0    0.79    0.39
 -19   1  -1    0.78    0.31
  19   1   1    0.85    0.39
  19   1   1    0.65    0.29
 -19  -1  -1    0.93    0.39
  19  -1   1    0.98    0.34
  19   1   2    4.92    0.48
  19   1   2    4.77    0.60
 -19   1  -2    4.48    0.47
 -19  -1  -2    4.18    0.53
  19  -1   2    3.96    0.57
  19   1   3    0.06    0.23
  19   1   3   -0.26    0.31
 -19   1  -3   -0.13    0.20
 -19  -1  -3    0.58    0.36
  19  -1   3   -0.19    0.37
  19   1   4   10.39    0.98
  19   1   4    9.41    0.61
  19  -1   4    9.38    0.89
 -19  -1  -4    8.78    0.77
  19   1   5    2.75    0.34
 -19  -1  -5    3.34    0.82
  19  -1   5    2.21    0.72
  19  -1   6    0.57    0.55
  19   1   7    1.07    0.74
  19  -1   7    1.70    0.72
  19   1   8    1.08    0.76
  19  -1   8    0.72    0.67
  19   1   9    0.89    0.81
 -19   2  10    0.36    0.48
  19   2 -10   -0.91    0.43
 -19   2  10    0.37    0.47
  19   2 -10    0.44    0.43
 -19  -2  10   -0.66    0.50
 -19  -2  10   -0.09    0.54
  19  -2 -10   -0.07    0.46
  19   2  -9    0.85    0.50
 -19   2   9    0.65    0.45
 -19   2   9    0.91    0.84
  19   2  -9    0.66    0.47
 -19  -2   9    0.28    0.46
 -19  -2   9    0.45    0.44
 -19   2   8   -0.03    0.34
  19   2  -8   -0.04    0.42
  19   2  -8    0.52    0.40
  19  -2  -8   -0.22    0.30
 -19  -2   8    0.15    0.34
 -19  -2   8   -0.46    0.34
 -19   2   7   -0.12    0.36
 -19   2   7    0.05    0.30
  19   2  -7    0.91    0.54
  19   2  -7    0.86    0.44
 -19  -2   7    0.17    0.31
  19  -2  -7    0.33    0.31
  19   2  -6    1.15    0.48
 -19   2   6    1.48    0.50
  19   2  -6    1.39    0.50
 -19  -2   6    1.12    0.42
  19  -2  -6    0.48    0.48
  19   2  -5   -0.04    0.32
 -19   2   5   -0.07    0.34
  19   2  -5    0.16    0.31
  19  -2  -5    0.02    0.23
 -19  -2   5    0.08    0.31
 -19   2   4    0.44    0.38
  19   2  -4    1.00    0.40
  19   2  -4    0.38    0.31
  19  -2  -4   -0.08    0.36
 -19  -2   4    0.12    0.29
  19   2  -3    3.91    0.47
  19   2  -3    4.08    0.55
 -19   2   3    4.71    0.62
  19  -2  -3    4.19    0.37
 -19  -2   3    4.83    0.52
  19   2  -2    0.53    0.34
  19   2  -2    1.07    0.35
 -19   2   2    1.36    0.40
  19   2  -2    0.87    0.44
  19  -2  -2    1.46    0.28
 -19  -2   2    0.94    0.34
  19   2  -1    1.67    0.39
 -19   2   1    2.81    0.41
  19   2  -1    2.64    0.46
  19  -2  -1    2.69    0.36
 -19  -2   1    2.67    0.43
 -19   2   0    1.80    0.36
  19   2   0    1.95    0.43
  19   2   0    1.68    0.40
 -19  -2   0    2.57    0.45
  19  -2   0    2.63    0.38
  19   2   1    0.28    0.30
  19  -2   1    0.69    0.32
  19   2   2   12.27    0.79
  19   2   2   11.13    0.96
 -19  -2  -2   12.75    0.88
  19  -2   2   11.52    0.84
  19  -2   2   11.12    0.84
  19   2   3   18.31    1.22
  19   2   3   18.65    0.99
  19  -2   3   19.91    1.26
  19  -2   3   14.25    1.13
  19   2   4    3.30    0.65
 -19  -2  -4    3.99    0.58
  19  -2   4    3.94    0.56
  19  -2   4    4.50    0.75
  19   2   5    1.30    0.40
  19   2   5    1.33    0.61
  19  -2   5    0.92    0.56
 -19  -2  -5    1.20    0.47
  19   2   6    1.27    0.63
  19  -2   6   -0.14    0.52
  19   2   7    4.56    0.88
  19  -2   7    2.72    0.77
  19  -2   8    3.16    0.89
 -19   3   9    0.11    0.41
  19   3  -9    0.33    0.47
 -19   3   9    0.92    0.50
  19   3  -9   -0.33    0.39
  19  -3  -9    0.41    0.38
 -19  -3   9   -0.47    0.33
  19   3  -8    0.33    0.49
 -19   3   8    0.12    0.41
  19   3  -8   -0.09    0.41
 -19  -3   8   -0.77    0.32
  19  -3  -8    0.42    0.38
  19   3  -7    0.21    0.42
 -19   3   7   -0.02    0.36
  19  -3  -7   -0.33    0.45
 -19  -3   7    0.28    0.30
 -19   3   6    1.80    0.58
  19   3  -6    2.12    0.59
  19   3  -6    1.62    0.57
 -19  -3   6    1.89    0.45
  19  -3  -6    2.07    0.58
  19   3  -5    1.99    0.48
 -19   3   5    3.37    0.57
  19   3  -5    2.49    0.64
  19  -3  -5    2.06    0.29
  19  -3  -5    3.71    0.65
 -19  -3   5    3.14    0.42
 -19   3   4    1.55    0.49
  19   3  -4    1.12    0.41
  19  -3  -4    0.97    0.24
  19  -3  -4    0.81    0.52
 -19   3   3    2.29    0.46
  19   3  -3    2.26    0.56
  19   3  -3    2.71    0.46
 -19  -3   3    1.70    0.41
  19  -3  -3    1.64    0.58
  19   3  -2    1.71    0.40
 -19   3   2    1.44    0.36
  19   3  -2    0.73    0.46
 -19  -3   2    1.35    0.38
  19  -3  -2    1.96    0.28
 -19   3   1    1.51    0.34
  19   3  -1    1.16    0.49
  19   3  -1    1.81    0.41
  19  -3  -1    1.48    0.58
 -19  -3   1    2.00    0.42
  19  -3  -1    1.52    0.30
  19   3   0   33.75    1.78
  19   3   0   35.61    1.72
 -19  -3   0   37.11    1.73
  19  -3   0   40.46    1.63
  19   3   1   24.43    1.39
  19   3   1   23.01    1.43
  19  -3   1   23.42    1.35
 -19  -3  -1   25.06    1.53
  19  -3   1   25.46    1.24
  19   3   2    1.67    0.50
  19   3   2    1.80    0.61
 -19  -3  -2    1.94    0.48
[truncated: 121,687 more chars]
